# Supplementary material for: Linear, Non-Conjugated Cyclic and Conjugated Cyclic Paraphenylene under Pressure
Source: Molecules. 2019 Sep 26;24(19):3496. doi: 10.3390/molecules24193496 (PMC6803999; doi:10.3390/molecules24193496)
Supplement: Supplementary file 1 [file molecules-24-03496-s001.zip]

Archive with 6 entries (6 files):
- MGRA00.cif
- MGRA01.cif
- MGRA02.cif
- MGRA03.cif
- MGRA04.cif
- SoM_8_9_2019.docx
