# Supplementary material for: Linear, Non-Conjugated Cyclic and Conjugated Cyclic Paraphenylene under Pressure
Source: Molecules. 2019 Sep 26;24(19):3496. doi: 10.3390/molecules24193496 (PMC6803999; doi:10.3390/molecules24193496)
Supplement: Supplementary file 1 [file molecules-24-03496-s001.zip › MGRA00.cif]

data_mgra00
_audit_creation_date               2019-07-23
_audit_creation_method
;
Olex2 1.2
(compiled 2018.05.29 svn.r3508 for OlexSys, GUI svn.r5506)
;
_shelx_SHELXL_version_number       '2014/7'
_audit_contact_author_address      'University of Edinburgh'
_audit_contact_author_email        'G.Novelli@ed.ac.uk'
_audit_contact_author_name         'Giulia Novelli'
_audit_contact_author_phone        ?
_publ_contact_author_id_orcid      '0000-0003-1570-1718'
_publ_section_references
;
Dolomanov, O.V., Bourhis, L.J., Gildea, R.J, Howard, J.A.K. & Puschmann, H.
 (2009), J. Appl. Cryst. 42, 339-341.

Sheldrick, G.M. (2008). Acta Cryst. A64, 112-122.

Sheldrick, G.M. (2015). Acta Cryst. A71, 3-8.
;
_chemical_name_common              'tetrahydro[6]cyclo-paraphenylene'
_chemical_name_systematic          'tetrahydro[6]cyclo-paraphenylene'
_chemical_formula_moiety           'C36 H28'
_chemical_formula_sum              'C36 H28'
_chemical_formula_weight           460.61
_chemical_melting_point            ?
loop_
  _atom_type_symbol
  _atom_type_description
  _atom_type_scat_dispersion_real
  _atom_type_scat_dispersion_imag
  _atom_type_scat_source
 'C' 'C' 0.0181 0.0091 'International Tables Vol C Tables 4.2.6.8 and 6.1.1.4'
 'H' 'H' 0.0000 0.0000 'International Tables Vol C Tables 4.2.6.8 and 6.1.1.4'

_shelx_space_group_comment
;
The symmetry employed for this shelxl refinement is uniquely defined
by the following loop, which should always be used as a source of
symmetry information in preference to the above space-group names.
They are only intended as comments.
;
_space_group_crystal_system        'monoclinic'
_space_group_IT_number             14
_space_group_name_H-M_alt          'P 1 21/c 1'
_space_group_name_Hall             '-P 2ybc'
loop_
  _space_group_symop_operation_xyz
 'x, y, z'
 '-x, y+1/2, -z+1/2'
 '-x, -y, -z'
 'x, -y-1/2, z-1/2'

_cell_length_a                     14.3610(9)
_cell_length_b                     13.8896(7)
_cell_length_c                     12.5892(7)
_cell_angle_alpha                  90
_cell_angle_beta                   102.609(6)
_cell_angle_gamma                  90
_cell_volume                       2450.6(2)
_cell_formula_units_Z              4
_cell_measurement_reflns_used      6357
_cell_measurement_temperature      295(1)
_cell_measurement_theta_max        75.4920
_cell_measurement_theta_min        4.4010
_shelx_estimated_absorpt_T_max     ?
_shelx_estimated_absorpt_T_min     ?
_exptl_absorpt_coefficient_mu      0.531
_exptl_absorpt_correction_T_max    1.00000
_exptl_absorpt_correction_T_min    0.67379
_exptl_absorpt_correction_type     multi-scan
_exptl_absorpt_process_details     
;
CrysAlisPro 1.171.39.46 (Rigaku Oxford Diffraction, 2018)
Empirical absorption correction using spherical harmonics,
 implemented in SCALE3 ABSPACK scaling algorithm.
;
_oxdiff_exptl_absorpt_empirical_full_min           0.798
_oxdiff_exptl_absorpt_empirical_full_max           1.362
_oxdiff_exptl_absorpt_empirical_details
;
Empirical correction (ABSPACK) includes:
- Absorption correction using spherical harmonics
- Frame scaling
;
_exptl_crystal_colour              'colorless'
_exptl_crystal_density_diffrn      1.248
_exptl_crystal_density_meas        ?
_exptl_crystal_density_method      ?
_exptl_crystal_description         'block'
_exptl_crystal_F_000               976
_exptl_crystal_size_max            0.4
_exptl_crystal_size_mid            0.2
_exptl_crystal_size_min            0.1
_exptl_transmission_factor_max     ?
_exptl_transmission_factor_min     ?
_diffrn_reflns_av_R_equivalents    0.0565
_diffrn_reflns_av_unetI/netI       0.0360
_diffrn_reflns_Laue_measured_fraction_full  0.999
_diffrn_reflns_Laue_measured_fraction_max  0.985
_diffrn_reflns_limit_h_max         17
_diffrn_reflns_limit_h_min         -17
_diffrn_reflns_limit_k_max         15
_diffrn_reflns_limit_k_min         -17
_diffrn_reflns_limit_l_max         15
_diffrn_reflns_limit_l_min         -15
_diffrn_reflns_number              20243
_diffrn_reflns_point_group_measured_fraction_full  0.999
_diffrn_reflns_point_group_measured_fraction_max  0.985
_diffrn_reflns_theta_full          67.679
_diffrn_reflns_theta_max           76.112
_diffrn_reflns_theta_min           4.482
_diffrn_ambient_temperature        295(1)
_diffrn_ambient_pressure           0.00 #GPa
_diffrn_detector_area_resol_mean   5.15474
_diffrn_measured_fraction_theta_full  0.999
_diffrn_measured_fraction_theta_max  0.985
_diffrn_measurement_device 'four-circle diffractometer'
_diffrn_measurement_device_type    'SuperNova, Dual, Cu at home/near, Atlas'
_diffrn_detector 'CCD plate'
_diffrn_measurement_method         '\w scans'
_diffrn_radiation_type             CuK\a
_diffrn_radiation_wavelength       1.54178
_diffrn_source                     'micro-focus sealed X-ray tube'
_diffrn_source_type                'SuperNova (Cu) X-ray Source'
_reflns_Friedel_coverage           0.000
_reflns_Friedel_fraction_full      .
_reflns_Friedel_fraction_max       .
_reflns_number_gt                  3735
_reflns_number_total               5049
_reflns_special_details
;
 Reflections were merged by SHELXL according to the crystal
 class for the calculation of statistics and refinement.
 
 _reflns_Friedel_fraction is defined as the number of unique
 Friedel pairs measured divided by the number that would be
 possible theoretically, ignoring centric projections and
 systematic absences.
;
_reflns_threshold_expression       'I > 2\s(I)'
_computing_cell_refinement         'Rigaku-Oxfoird Diffraction CRYSALIS'
_computing_data_collection         'Rigaku-Oxfoird Diffraction CRYSALIS'
_computing_data_reduction          'Rigaku-Oxfoird Diffraction CRYSALIS'
_computing_molecular_graphics      'Olex2 (Dolomanov et al., 2009)'
_computing_publication_material    'Olex2 (Dolomanov et al., 2009)'
_computing_structure_refinement    'XL (Sheldrick, 2008)'
_computing_structure_solution      'XT (Sheldrick, 2015)'
_refine_diff_density_max           0.246
_refine_diff_density_min           -0.218
_refine_diff_density_rms           0.055
_refine_ls_extinction_coef         0.0012(3)
_refine_ls_extinction_expression  
 'Fc^*^=kFc[1+0.001xFc^2^\l^3^/sin(2\q)]^-1/4^'
_refine_ls_extinction_method       'SHELXL-2014/7 (Sheldrick 2014'
_refine_ls_goodness_of_fit_ref     1.024
_refine_ls_hydrogen_treatment      constr
_refine_ls_matrix_type             full
_refine_ls_number_parameters       326
_refine_ls_number_reflns           5049
_refine_ls_number_restraints       688
_refine_ls_R_factor_all            0.0814
_refine_ls_R_factor_gt             0.0629
_refine_ls_restrained_S_all        0.984
_refine_ls_shift/su_max            0.000
_refine_ls_shift/su_mean           0.000
_refine_ls_structure_factor_coef   Fsqd
_refine_ls_weighting_details      
 'w=1/[\s^2^(Fo^2^)+(0.1075P)^2^+0.1626P] where P=(Fo^2^+2Fc^2^)/3'
_refine_ls_weighting_scheme        calc
_refine_ls_wR_factor_gt            0.1681
_refine_ls_wR_factor_ref           0.1872
_refine_special_details            
;
Similarity restraints were applied to chemically equivalent bond
distances and angles during refinement. All C-atoms were modelled
with anisotropic displacement parameters which were subject to
enhanced rigid bond restraints. H-atoms were placed in ideal positions 
and allowed to ride on their parent atoms.

Checkcif report:


Alert level C

PLAT906_ALERT_3_C Large K Value in the Analysis of Variance ......      4.190 Check 
PLAT911_ALERT_3_C Missing FCF Refl Between Thmin & STh/L=    0.600          2 Report

Alert level G

PLAT002_ALERT_2_G Number of Distance or Angle Restraints on AtSite         36 Note  
PLAT003_ALERT_2_G Number of Uiso or Uij Restrained non-H Atoms ...         36 Report
PLAT072_ALERT_2_G SHELXL First  Parameter in WGHT  Unusually Large       0.11 Report
PLAT174_ALERT_4_G The CIF-Embedded .res File Contains FLAT Records          4 Report
PLAT175_ALERT_4_G The CIF-Embedded .res File Contains SAME Records         10 Report
PLAT176_ALERT_4_G The CIF-Embedded .res File Contains SADI Records          2 Report
PLAT187_ALERT_4_G The CIF-Embedded .res File Contains RIGU Records          1 Report
PLAT860_ALERT_3_G Number of Least-Squares Restraints .............        688 Note  
PLAT883_ALERT_1_G No Info/Value for _atom_sites_solution_primary .     Please Do !  
PLAT910_ALERT_3_G Missing # of FCF Reflection(s) Below Theta(Min).          1 Note  
PLAT912_ALERT_4_G Missing # of FCF Reflections Above STh/L=  0.600         69 Note  
PLAT933_ALERT_2_G Number of OMIT Records in Embedded .res File ...          2 Note  
PLAT978_ALERT_2_G Number C-C Bonds with Positive Residual Density.          4 Info

The restraints used will be reported in the main text of the paper.

;
_olex2_refinement_description
;
1. Fixed Uiso
 At 1.2 times of:
  All C(H) groups
2. Restrained distances
 C10-C13 \\sim C28-C31
 with sigma of 0.01
 C4-C7 \\sim C1-C34 \\sim C22-C25 \\sim C16-C19
 with sigma of 0.01
3. Restrained planarity
 C7, C8, C9, C10, C11, C12
 with sigma of 0.01
 C13, C14, C15, C16, C17, C18
 with sigma of 0.01
 C25, C26, C27, C28, C29, C30
 with sigma of 0.01
 C31, C32, C33, C34, C35
 with sigma of 0.01
4. Rigid body (RIGU) restrains
 All non-hydrogen atoms
 with sigma for 1-2 distances of 0.005 and sigma for 1-3 distances of 0.005
5. Same fragment restrains
{C1, C6, C5, C4, C3, C2} sigma for 1-2: 0.01, 1-3: 0.04
{C4, C5, C6, C1, C2, C3} sigma for 1-2: 0.01, 1-3: 0.04
{C4, C3, C2, C1, C6, C5} sigma for 1-2: 0.01, 1-3: 0.04
as
{C1, C2, C3, C4, C5, C6}
{C7, C12, C11, C10, C9, C8} sigma for 1-2: 0.01, 1-3: 0.04
{C10, C9, C8, C7, C12, C11} sigma for 1-2: 0.01, 1-3: 0.04
{C10, C11, C12, C7, C8, C9} sigma for 1-2: 0.01, 1-3: 0.04
as
{C7, C8, C9, C10, C11, C12}
{C7, C8, C9, C10, C11, C12} sigma for 1-2: 0.01, 1-3: 0.04
as
{C13, C14, C15, C16, C17, C18}
{C1, C2, C3, C4, C5, C6} sigma for 1-2: 0.01, 1-3: 0.04
as
{C19, C20, C21, C22, C23, C24}
{C7, C8, C9, C10, C11, C12} sigma for 1-2: 0.01, 1-3: 0.04
as
{C25, C26, C27, C28, C29, C30}
{C7, C8, C9, C10, C11, C12} sigma for 1-2: 0.01, 1-3: 0.04
as
{C31, C32, C33, C34, C35, C36}
6.a Ternary CH refined with riding coordinates:
 C1(H1), C4(H4), C19(H19), C22(H22)
6.b Aromatic/amide H refined with riding coordinates:
 C2(H2), C3(H3), C5(H5), C6(H6), C8(H8), C9(H9), C11(H11), C12(H12), C14(H14),
 C15(H15), C17(H17), C18(H18), C20(H20), C21(H21), C23(H23), C24(H24), C26(H26),
  C27(H27), C29(H29), C30(H30), C32(H32), C33(H33), C35(H35), C36(H36)
;
_atom_sites_solution_hydrogens     geom
_atom_sites_solution_primary       ?
_atom_sites_solution_secondary     ?
loop_
  _atom_site_label
  _atom_site_type_symbol
  _atom_site_fract_x
  _atom_site_fract_y
  _atom_site_fract_z
  _atom_site_U_iso_or_equiv
  _atom_site_adp_type
  _atom_site_occupancy
  _atom_site_site_symmetry_order
  _atom_site_calc_flag
  _atom_site_refinement_flags_posn
  _atom_site_refinement_flags_adp
  _atom_site_refinement_flags_occupancy
  _atom_site_disorder_assembly
  _atom_site_disorder_group
 C1 C -0.07165(15) 0.09463(15) 0.37553(16) 0.0600(5) Uani 1 1 d D U . . .
 H1 H -0.0947 0.0286 0.3793 0.072 Uiso 1 1 calc R . . . .
 C2 C -0.12739(16) 0.14090(17) 0.27195(17) 0.0646(6) Uani 1 1 d D U . . .
 H2 H -0.1506 0.1028 0.2112 0.078 Uiso 1 1 calc R . . . .
 C3 C -0.14343(15) 0.23420(17) 0.26678(17) 0.0632(5) Uani 1 1 d D U . . .
 H3 H -0.1793 0.2608 0.2030 0.076 Uiso 1 1 calc R . . . .
 C4 C -0.10461(14) 0.29883(15) 0.36262(16) 0.0580(5) Uani 1 1 d D U . . .
 H4 H -0.1475 0.3541 0.3598 0.070 Uiso 1 1 calc R . . . .
 C5 C -0.10285(15) 0.24396(16) 0.46675(17) 0.0603(5) Uani 1 1 d D U . . .
 H5 H -0.1113 0.2772 0.5281 0.072 Uiso 1 1 calc R . . . .
 C6 C -0.08954(16) 0.14990(16) 0.47239(17) 0.0619(5) Uani 1 1 d D U . . .
 H6 H -0.0912 0.1174 0.5365 0.074 Uiso 1 1 calc R . . . .
 C7 C -0.00447(13) 0.33636(12) 0.35958(14) 0.0505(4) Uani 1 1 d D U . . .
 C8 C 0.03703(14) 0.31793(12) 0.27168(14) 0.0542(5) Uani 1 1 d D U . . .
 H8 H 0.0019 0.2861 0.2110 0.065 Uiso 1 1 calc R . . . .
 C9 C 0.12939(14) 0.34604(13) 0.27276(14) 0.0524(4) Uani 1 1 d D U . . .
 H9 H 0.1549 0.3336 0.2123 0.063 Uiso 1 1 calc R . . . .
 C10 C 0.18502(14) 0.39254(12) 0.36208(14) 0.0485(4) Uani 1 1 d D U . . .
 C11 C 0.14286(15) 0.41303(14) 0.44907(16) 0.0580(5) Uani 1 1 d D U . . .
 H11 H 0.1777 0.4459 0.5091 0.070 Uiso 1 1 calc R . . . .
 C12 C 0.05015(15) 0.38542(14) 0.44797(16) 0.0576(5) Uani 1 1 d D U . . .
 H12 H 0.0238 0.3999 0.5073 0.069 Uiso 1 1 calc R . . . .
 C13 C 0.28754(13) 0.41039(11) 0.36564(14) 0.0482(4) Uani 1 1 d D U . . .
 C14 C 0.35590(14) 0.38017(12) 0.45516(14) 0.0541(5) Uani 1 1 d D U . . .
 H14 H 0.3365 0.3556 0.5155 0.065 Uiso 1 1 calc R . . . .
 C15 C 0.45200(14) 0.38583(13) 0.45648(15) 0.0558(5) Uani 1 1 d D U . . .
 H15 H 0.4961 0.3660 0.5181 0.067 Uiso 1 1 calc R . . . .
 C16 C 0.48426(14) 0.42061(13) 0.36755(15) 0.0517(4) Uani 1 1 d D U . . .
 C17 C 0.41587(15) 0.45400(14) 0.27894(16) 0.0579(5) Uani 1 1 d D U . . .
 H17 H 0.4355 0.4807 0.2197 0.069 Uiso 1 1 calc R . . . .
 C18 C 0.31968(15) 0.44827(14) 0.27741(15) 0.0560(5) Uani 1 1 d D U . . .
 H18 H 0.2756 0.4700 0.2167 0.067 Uiso 1 1 calc R . . . .
 C19 C 0.59014(15) 0.41763(15) 0.36317(16) 0.0588(5) Uani 1 1 d D U . . .
 H19 H 0.6148 0.4836 0.3688 0.071 Uiso 1 1 calc R . . . .
 C20 C 0.64775(15) 0.35933(17) 0.45541(17) 0.0628(5) Uani 1 1 d D U . . .
 H20 H 0.6757 0.3896 0.5205 0.075 Uiso 1 1 calc R . . . .
 C21 C 0.65903(15) 0.26579(17) 0.44489(18) 0.0629(5) Uani 1 1 d D U . . .
 H21 H 0.6942 0.2309 0.5031 0.075 Uiso 1 1 calc R . . . .
 C22 C 0.61556(15) 0.21434(15) 0.33942(17) 0.0616(5) Uani 1 1 d D U . . .
 H22 H 0.6564 0.1595 0.3315 0.074 Uiso 1 1 calc R . . . .
 C23 C 0.61367(16) 0.28211(17) 0.24566(18) 0.0652(6) Uani 1 1 d D U . . .
 H23 H 0.6210 0.2576 0.1792 0.078 Uiso 1 1 calc R . . . .
 C24 C 0.60182(16) 0.37555(17) 0.25596(17) 0.0625(5) Uani 1 1 d D U . . .
 H24 H 0.6006 0.4160 0.1968 0.075 Uiso 1 1 calc R . . . .
 C25 C 0.51575(14) 0.17613(12) 0.34143(16) 0.0544(5) Uani 1 1 d D U . . .
 C26 C 0.49839(16) 0.13130(12) 0.43420(17) 0.0624(5) Uani 1 1 d D U . . .
 H26 H 0.5491 0.1198 0.4928 0.075 Uiso 1 1 calc R . . . .
 C27 C 0.40721(16) 0.10348(13) 0.44102(17) 0.0614(5) Uani 1 1 d D U . . .
 H27 H 0.3980 0.0731 0.5038 0.074 Uiso 1 1 calc R . . . .
 C28 C 0.32930(15) 0.12000(13) 0.35598(15) 0.0536(5) Uani 1 1 d D U . . .
 C29 C 0.34722(16) 0.16246(15) 0.26225(15) 0.0580(5) Uani 1 1 d D U . . .
 H29 H 0.2969 0.1725 0.2029 0.070 Uiso 1 1 calc R . . . .
 C30 C 0.43822(15) 0.19004(15) 0.25548(16) 0.0596(5) Uani 1 1 d D U . . .
 H30 H 0.4476 0.2186 0.1918 0.071 Uiso 1 1 calc R . . . .
 C31 C 0.22962(15) 0.10123(12) 0.36558(15) 0.0530(4) Uani 1 1 d D U . . .
 C32 C 0.19879(15) 0.13054(12) 0.45764(15) 0.0580(5) Uani 1 1 d D U . . .
 H32 H 0.2429 0.1544 0.5171 0.070 Uiso 1 1 calc R . . . .
 C33 C 0.10407(15) 0.12490(14) 0.46254(15) 0.0591(5) Uani 1 1 d D U . . .
 H33 H 0.0857 0.1442 0.5257 0.071 Uiso 1 1 calc R . . . .
 C34 C 0.03553(15) 0.09107(13) 0.37552(15) 0.0532(4) Uani 1 1 d D U . . .
 C35 C 0.06643(16) 0.05807(15) 0.28460(17) 0.0629(5) Uani 1 1 d D U . . .
 H35 H 0.0224 0.0322 0.2263 0.075 Uiso 1 1 calc R . . . .
 C36 C 0.16126(16) 0.06312(15) 0.27968(17) 0.0634(5) Uani 1 1 d D U . . .
 H36 H 0.1801 0.0407 0.2180 0.076 Uiso 1 1 calc R . . . .

loop_
  _atom_site_aniso_label
  _atom_site_aniso_U_11
  _atom_site_aniso_U_22
  _atom_site_aniso_U_33
  _atom_site_aniso_U_23
  _atom_site_aniso_U_13
  _atom_site_aniso_U_12
 C1 0.0619(12) 0.0579(11) 0.0608(11) 0.0037(9) 0.0147(9) -0.0115(9)
 C2 0.0565(12) 0.0804(14) 0.0548(11) -0.0019(10) 0.0072(9) -0.0164(10)
 C3 0.0493(11) 0.0834(15) 0.0538(11) 0.0082(10) 0.0043(8) -0.0060(10)
 C4 0.0517(11) 0.0620(11) 0.0600(11) 0.0094(9) 0.0114(9) 0.0048(9)
 C5 0.0549(11) 0.0750(13) 0.0545(11) 0.0040(10) 0.0198(9) -0.0013(10)
 C6 0.0625(12) 0.0720(13) 0.0542(11) 0.0105(10) 0.0195(9) -0.0053(10)
 C7 0.0535(10) 0.0480(9) 0.0495(9) 0.0070(8) 0.0099(8) 0.0055(8)
 C8 0.0570(11) 0.0618(11) 0.0415(9) 0.0020(8) 0.0058(8) -0.0019(9)
 C9 0.0581(11) 0.0585(11) 0.0408(9) 0.0022(8) 0.0115(8) -0.0009(8)
 C10 0.0562(10) 0.0424(8) 0.0467(9) 0.0028(7) 0.0109(7) 0.0016(7)
 C11 0.0667(12) 0.0559(11) 0.0523(10) -0.0094(8) 0.0150(9) -0.0028(9)
 C12 0.0626(12) 0.0594(11) 0.0536(10) -0.0040(9) 0.0186(9) 0.0019(9)
 C13 0.0572(11) 0.0400(8) 0.0473(9) -0.0025(7) 0.0113(8) 0.0004(7)
 C14 0.0605(11) 0.0581(11) 0.0435(9) 0.0003(8) 0.0113(8) -0.0018(9)
 C15 0.0576(11) 0.0632(12) 0.0451(9) -0.0022(8) 0.0077(8) -0.0019(9)
 C16 0.0597(11) 0.0441(9) 0.0518(10) -0.0057(7) 0.0133(8) -0.0047(8)
 C17 0.0672(12) 0.0522(10) 0.0561(10) 0.0090(8) 0.0175(9) -0.0024(9)
 C18 0.0621(12) 0.0532(10) 0.0521(10) 0.0101(8) 0.0108(8) 0.0024(9)
 C19 0.0593(12) 0.0559(11) 0.0629(11) -0.0070(9) 0.0168(9) -0.0106(9)
 C20 0.0528(11) 0.0760(13) 0.0575(11) -0.0108(10) 0.0077(9) -0.0066(10)
 C21 0.0476(11) 0.0778(14) 0.0620(12) -0.0016(10) 0.0092(9) 0.0036(10)
 C22 0.0596(12) 0.0607(12) 0.0678(12) -0.0083(10) 0.0210(10) 0.0061(9)
 C23 0.0627(13) 0.0792(14) 0.0595(12) -0.0108(11) 0.0260(10) -0.0037(11)
 C24 0.0622(12) 0.0726(13) 0.0569(11) -0.0005(10) 0.0223(9) -0.0077(10)
 C25 0.0610(11) 0.0451(9) 0.0592(11) -0.0091(8) 0.0182(9) 0.0048(8)
 C26 0.0663(13) 0.0555(11) 0.0635(12) 0.0066(9) 0.0100(10) 0.0077(9)
 C27 0.0694(13) 0.0533(11) 0.0625(12) 0.0110(9) 0.0165(10) 0.0036(9)
 C28 0.0672(12) 0.0413(9) 0.0538(10) -0.0048(7) 0.0167(9) 0.0030(8)
 C29 0.0647(12) 0.0623(11) 0.0475(10) -0.0062(9) 0.0132(8) -0.0024(9)
 C30 0.0684(13) 0.0632(12) 0.0495(10) -0.0045(9) 0.0180(9) -0.0018(10)
 C31 0.0650(12) 0.0421(9) 0.0533(10) -0.0005(7) 0.0157(8) -0.0002(8)
 C32 0.0658(12) 0.0624(11) 0.0444(9) -0.0009(8) 0.0091(8) 0.0001(9)
 C33 0.0663(12) 0.0682(12) 0.0437(9) 0.0016(9) 0.0138(8) 0.0012(10)
 C34 0.0658(12) 0.0442(9) 0.0507(10) 0.0040(7) 0.0146(8) -0.0051(8)
 C35 0.0734(14) 0.0557(11) 0.0592(11) -0.0135(9) 0.0139(10) -0.0123(10)
 C36 0.0771(14) 0.0564(11) 0.0597(11) -0.0169(9) 0.0216(10) -0.0087(10)

_geom_special_details
;
 All esds (except the esd in the dihedral angle between two l.s. planes)
 are estimated using the full covariance matrix.  The cell esds are taken
 into account individually in the estimation of esds in distances, angles
 and torsion angles; correlations between esds in cell parameters are only
 used when they are defined by crystal symmetry.  An approximate (isotropic)
 treatment of cell esds is used for estimating esds involving l.s. planes.
;
loop_
  _geom_bond_atom_site_label_1
  _geom_bond_atom_site_label_2
  _geom_bond_distance
  _geom_bond_site_symmetry_2
  _geom_bond_publ_flag
 C1 H1 0.9800 . ?
 C1 C2 1.516(3) . ?
 C1 C6 1.510(3) . ?
 C1 C34 1.540(3) . ?
 C2 H2 0.9300 . ?
 C2 C3 1.315(3) . ?
 C3 H3 0.9300 . ?
 C3 C4 1.510(3) . ?
 C4 H4 0.9800 . ?
 C4 C5 1.512(3) . ?
 C4 C7 1.538(3) . ?
 C5 H5 0.9300 . ?
 C5 C6 1.320(3) . ?
 C6 H6 0.9300 . ?
 C7 C8 1.390(2) . ?
 C7 C12 1.392(3) . ?
 C8 H8 0.9300 . ?
 C8 C9 1.380(3) . ?
 C9 H9 0.9300 . ?
 C9 C10 1.388(2) . ?
 C10 C11 1.392(2) . ?
 C10 C13 1.484(3) . ?
 C11 H11 0.9300 . ?
 C11 C12 1.383(3) . ?
 C12 H12 0.9300 . ?
 C13 C14 1.388(2) . ?
 C13 C18 1.395(2) . ?
 C14 H14 0.9300 . ?
 C14 C15 1.379(3) . ?
 C15 H15 0.9300 . ?
 C15 C16 1.388(2) . ?
 C16 C17 1.395(3) . ?
 C16 C19 1.534(3) . ?
 C17 H17 0.9300 . ?
 C17 C18 1.380(3) . ?
 C18 H18 0.9300 . ?
 C19 H19 0.9800 . ?
 C19 C20 1.506(3) . ?
 C19 C24 1.513(3) . ?
 C20 H20 0.9300 . ?
 C20 C21 1.320(3) . ?
 C21 H21 0.9300 . ?
 C21 C22 1.517(3) . ?
 C22 H22 0.9800 . ?
 C22 C23 1.505(3) . ?
 C22 C25 1.534(3) . ?
 C23 H23 0.9300 . ?
 C23 C24 1.319(3) . ?
 C24 H24 0.9300 . ?
 C25 C26 1.393(3) . ?
 C25 C30 1.386(3) . ?
 C26 H26 0.9300 . ?
 C26 C27 1.386(3) . ?
 C27 H27 0.9300 . ?
 C27 C28 1.388(3) . ?
 C28 C29 1.393(3) . ?
 C28 C31 1.486(3) . ?
 C29 H29 0.9300 . ?
 C29 C30 1.382(3) . ?
 C30 H30 0.9300 . ?
 C31 C32 1.389(3) . ?
 C31 C36 1.396(3) . ?
 C32 H32 0.9300 . ?
 C32 C33 1.377(3) . ?
 C33 H33 0.9300 . ?
 C33 C34 1.385(3) . ?
 C34 C35 1.392(3) . ?
 C35 H35 0.9300 . ?
 C35 C36 1.379(3) . ?
 C36 H36 0.9300 . ?

loop_
  _geom_angle_atom_site_label_1
  _geom_angle_atom_site_label_2
  _geom_angle_atom_site_label_3
  _geom_angle
  _geom_angle_site_symmetry_1
  _geom_angle_site_symmetry_3
  _geom_angle_publ_flag
 C2 C1 H1 108.5 . . ?
 C2 C1 C34 110.71(16) . . ?
 C6 C1 H1 108.5 . . ?
 C6 C1 C2 109.16(18) . . ?
 C6 C1 C34 111.27(17) . . ?
 C34 C1 H1 108.5 . . ?
 C1 C2 H2 119.5 . . ?
 C3 C2 C1 120.9(2) . . ?
 C3 C2 H2 119.5 . . ?
 C2 C3 H3 119.5 . . ?
 C2 C3 C4 121.08(19) . . ?
 C4 C3 H3 119.5 . . ?
 C3 C4 H4 108.5 . . ?
 C3 C4 C5 109.07(18) . . ?
 C3 C4 C7 111.46(17) . . ?
 C5 C4 H4 108.5 . . ?
 C5 C4 C7 110.72(16) . . ?
 C7 C4 H4 108.5 . . ?
 C4 C5 H5 119.3 . . ?
 C6 C5 C4 121.35(19) . . ?
 C6 C5 H5 119.3 . . ?
 C1 C6 H6 119.7 . . ?
 C5 C6 C1 120.53(19) . . ?
 C5 C6 H6 119.7 . . ?
 C8 C7 C4 121.53(17) . . ?
 C8 C7 C12 117.50(18) . . ?
 C12 C7 C4 120.86(17) . . ?
 C7 C8 H8 119.4 . . ?
 C9 C8 C7 121.21(18) . . ?
 C9 C8 H8 119.4 . . ?
 C8 C9 H9 119.3 . . ?
 C8 C9 C10 121.44(17) . . ?
 C10 C9 H9 119.3 . . ?
 C9 C10 C11 117.40(18) . . ?
 C9 C10 C13 119.60(16) . . ?
 C11 C10 C13 122.77(17) . . ?
 C10 C11 H11 119.4 . . ?
 C12 C11 C10 121.26(19) . . ?
 C12 C11 H11 119.4 . . ?
 C7 C12 H12 119.4 . . ?
 C11 C12 C7 121.15(18) . . ?
 C11 C12 H12 119.4 . . ?
 C14 C13 C10 119.68(16) . . ?
 C14 C13 C18 117.52(18) . . ?
 C18 C13 C10 122.49(17) . . ?
 C13 C14 H14 119.3 . . ?
 C15 C14 C13 121.41(18) . . ?
 C15 C14 H14 119.3 . . ?
 C14 C15 H15 119.4 . . ?
 C14 C15 C16 121.30(18) . . ?
 C16 C15 H15 119.4 . . ?
 C15 C16 C17 117.38(19) . . ?
 C15 C16 C19 121.83(18) . . ?
 C17 C16 C19 120.70(17) . . ?
 C16 C17 H17 119.3 . . ?
 C18 C17 C16 121.33(18) . . ?
 C18 C17 H17 119.3 . . ?
 C13 C18 H18 119.5 . . ?
 C17 C18 C13 120.98(18) . . ?
 C17 C18 H18 119.5 . . ?
 C16 C19 H19 108.5 . . ?
 C20 C19 C16 111.64(17) . . ?
 C20 C19 H19 108.5 . . ?
 C20 C19 C24 109.32(18) . . ?
 C24 C19 C16 110.26(17) . . ?
 C24 C19 H19 108.5 . . ?
 C19 C20 H20 119.6 . . ?
 C21 C20 C19 120.71(19) . . ?
 C21 C20 H20 119.6 . . ?
 C20 C21 H21 119.5 . . ?
 C20 C21 C22 121.0(2) . . ?
 C22 C21 H21 119.5 . . ?
 C21 C22 H22 108.3 . . ?
 C21 C22 C25 110.86(16) . . ?
 C23 C22 C21 108.98(18) . . ?
 C23 C22 H22 108.3 . . ?
 C23 C22 C25 111.86(18) . . ?
 C25 C22 H22 108.3 . . ?
 C22 C23 H23 119.4 . . ?
 C24 C23 C22 121.25(19) . . ?
 C24 C23 H23 119.4 . . ?
 C19 C24 H24 119.7 . . ?
 C23 C24 C19 120.6(2) . . ?
 C23 C24 H24 119.7 . . ?
 C26 C25 C22 120.49(19) . . ?
 C30 C25 C22 122.22(18) . . ?
 C30 C25 C26 117.15(19) . . ?
 C25 C26 H26 119.3 . . ?
 C27 C26 C25 121.4(2) . . ?
 C27 C26 H26 119.3 . . ?
 C26 C27 H27 119.4 . . ?
 C26 C27 C28 121.30(19) . . ?
 C28 C27 H27 119.4 . . ?
 C27 C28 C29 117.2(2) . . ?
 C27 C28 C31 122.48(18) . . ?
 C29 C28 C31 120.18(18) . . ?
 C28 C29 H29 119.3 . . ?
 C30 C29 C28 121.5(2) . . ?
 C30 C29 H29 119.3 . . ?
 C25 C30 H30 119.3 . . ?
 C29 C30 C25 121.49(19) . . ?
 C29 C30 H30 119.3 . . ?
 C32 C31 C28 120.31(18) . . ?
 C32 C31 C36 117.33(19) . . ?
 C36 C31 C28 122.04(17) . . ?
 C31 C32 H32 119.4 . . ?
 C33 C32 C31 121.23(19) . . ?
 C33 C32 H32 119.4 . . ?
 C32 C33 H33 119.3 . . ?
 C32 C33 C34 121.47(19) . . ?
 C34 C33 H33 119.3 . . ?
 C33 C34 C1 121.78(17) . . ?
 C33 C34 C35 117.57(19) . . ?
 C35 C34 C1 120.57(18) . . ?
 C34 C35 H35 119.5 . . ?
 C36 C35 C34 121.03(19) . . ?
 C36 C35 H35 119.5 . . ?
 C31 C36 H36 119.4 . . ?
 C35 C36 C31 121.26(19) . . ?
 C35 C36 H36 119.4 . . ?

_shelx_res_file
;
    mgra00.res created by SHELXL-2014/7

TITL MGRA00.res in P2(1)/c
REM Old TITL MGRA00 in P2(1)/c
REM SHELXT solution in P2(1)/c
REM R1 0.147, Rweak 0.006, Alpha 0.023, Orientation as input
REM Formula found by SHELXT: C36
CELL 1.54178 14.361 13.8896 12.5892 90 102.609 90
ZERR 4 0.0009 0.0007 0.0007 0 0.006 0
LATT 1
SYMM -X,0.5+Y,0.5-Z
SFAC C H
UNIT 144 112
SADI 0.01 C10 C13 C28 C31
SADI 0.01 C4 C7 C1 C34 C22 C25 C16 C19
FLAT 0.01 C7 > C12
FLAT 0.01 C13 > C18
FLAT 0.01 C25 > C30
FLAT 0.01 C31 > C35
RIGU 0.005 0.005

L.S. 10
PLAN  20
BOND $H
list 4
fmap 2 53
acta
OMIT 4 0 4
OMIT -8 1 1
REM <olex2.extras>
REM <HklSrc "%.\\MGRA00.hkl">
REM </olex2.extras>

SAME 0.01 0.04 C1 C6 C5 C4 C3 C2
SAME 0.01 0.04 C4 C5 C6 C1 C2 C3
SAME 0.01 0.04 C4 C3 C2 C1 C6 C5
WGHT    0.107500    0.162600
EXTI    0.001212
FVAR       0.37865
C1    1   -0.071652    0.094632    0.375531    11.00000    0.06189    0.05786 =
         0.06080    0.00372    0.01466   -0.01146
AFIX  13
H1    2   -0.094699    0.028578    0.379303    11.00000   -1.20000
AFIX   0
C2    1   -0.127393    0.140904    0.271949    11.00000    0.05652    0.08038 =
         0.05477   -0.00187    0.00725   -0.01644
AFIX  43
H2    2   -0.150579    0.102779    0.211206    11.00000   -1.20000
AFIX   0
C3    1   -0.143425    0.234196    0.266778    11.00000    0.04928    0.08336 =
         0.05381    0.00823    0.00431   -0.00603
AFIX  43
H3    2   -0.179261    0.260783    0.203034    11.00000   -1.20000
AFIX   0
C4    1   -0.104605    0.298826    0.362624    11.00000    0.05166    0.06200 =
         0.05997    0.00943    0.01143    0.00483
AFIX  13
H4    2   -0.147501    0.354088    0.359820    11.00000   -1.20000
AFIX   0
C5    1   -0.102854    0.243962    0.466753    11.00000    0.05491    0.07497 =
         0.05452    0.00404    0.01980   -0.00132
AFIX  43
H5    2   -0.111326    0.277161    0.528099    11.00000   -1.20000
AFIX   0
C6    1   -0.089545    0.149896    0.472392    11.00000    0.06252    0.07196 =
         0.05418    0.01048    0.01951   -0.00533
AFIX  43
H6    2   -0.091205    0.117412    0.536549    11.00000   -1.20000
AFIX   0
SAME 0.01 0.04 C7 C12 C11 C10 C9 C8
SAME 0.01 0.04 C10 C9 C8 C7 C12 C11
SAME 0.01 0.04 C10 C11 C12 C7 C8 C9
C7    1   -0.004469    0.336365    0.359579    11.00000    0.05352    0.04799 =
         0.04949    0.00697    0.00994    0.00549
C8    1    0.037031    0.317933    0.271678    11.00000    0.05701    0.06178 =
         0.04148    0.00198    0.00582   -0.00188
AFIX  43
H8    2    0.001895    0.286077    0.211044    11.00000   -1.20000
AFIX   0
C9    1    0.129389    0.346039    0.272758    11.00000    0.05812    0.05851 =
         0.04083    0.00218    0.01146   -0.00086
AFIX  43
H9    2    0.154930    0.333561    0.212341    11.00000   -1.20000
AFIX   0
C10   1    0.185021    0.392542    0.362078    11.00000    0.05618    0.04237 =
         0.04670    0.00283    0.01093    0.00157
C11   1    0.142863    0.413027    0.449071    11.00000    0.06672    0.05588 =
         0.05225   -0.00940    0.01501   -0.00276
AFIX  43
H11   2    0.177708    0.445911    0.509092    11.00000   -1.20000
AFIX   0
C12   1    0.050155    0.385422    0.447971    11.00000    0.06255    0.05943 =
         0.05357   -0.00401    0.01864    0.00192
AFIX  43
H12   2    0.023842    0.399889    0.507331    11.00000   -1.20000
AFIX   0
SAME 0.01 0.04 C7 > C12
C13   1    0.287545    0.410387    0.365641    11.00000    0.05723    0.04003 =
         0.04730   -0.00252    0.01129    0.00039
C14   1    0.355903    0.380167    0.455164    11.00000    0.06051    0.05813 =
         0.04353    0.00031    0.01126   -0.00184
AFIX  43
H14   2    0.336466    0.355578    0.515539    11.00000   -1.20000
AFIX   0
C15   1    0.451998    0.385830    0.456479    11.00000    0.05756    0.06322 =
         0.04511   -0.00219    0.00770   -0.00191
AFIX  43
H15   2    0.496072    0.365963    0.518143    11.00000   -1.20000
AFIX   0
C16   1    0.484265    0.420610    0.367554    11.00000    0.05970    0.04405 =
         0.05175   -0.00573    0.01333   -0.00468
C17   1    0.415873    0.454002    0.278938    11.00000    0.06717    0.05217 =
         0.05614    0.00896    0.01745   -0.00243
AFIX  43
H17   2    0.435515    0.480666    0.219692    11.00000   -1.20000
AFIX   0
C18   1    0.319680    0.448269    0.277414    11.00000    0.06207    0.05323 =
         0.05209    0.01008    0.01081    0.00243
AFIX  43
H18   2    0.275598    0.469975    0.216682    11.00000   -1.20000
AFIX   0
SAME 0.01 0.04 C1 > C6
C19   1    0.590137    0.417625    0.363172    11.00000    0.05927    0.05589 =
         0.06285   -0.00703    0.01678   -0.01057
AFIX  13
H19   2    0.614817    0.483640    0.368849    11.00000   -1.20000
AFIX   0
C20   1    0.647752    0.359334    0.455410    11.00000    0.05280    0.07604 =
         0.05753   -0.01080    0.00767   -0.00664
AFIX  43
H20   2    0.675675    0.389598    0.520467    11.00000   -1.20000
AFIX   0
C21   1    0.659031    0.265792    0.444894    11.00000    0.04755    0.07785 =
         0.06205   -0.00160    0.00922    0.00356
AFIX  43
H21   2    0.694178    0.230858    0.503051    11.00000   -1.20000
AFIX   0
C22   1    0.615561    0.214336    0.339419    11.00000    0.05957    0.06071 =
         0.06777   -0.00828    0.02104    0.00612
AFIX  13
H22   2    0.656394    0.159468    0.331452    11.00000   -1.20000
AFIX   0
C23   1    0.613670    0.282109    0.245660    11.00000    0.06268    0.07916 =
         0.05946   -0.01079    0.02602   -0.00375
AFIX  43
H23   2    0.620998    0.257634    0.179210    11.00000   -1.20000
AFIX   0
C24   1    0.601816    0.375552    0.255963    11.00000    0.06222    0.07258 =
         0.05687   -0.00048    0.02230   -0.00774
AFIX  43
H24   2    0.600626    0.415962    0.196779    11.00000   -1.20000
AFIX   0
SAME 0.01 0.04 C7 > C12
C25   1    0.515753    0.176125    0.341429    11.00000    0.06103    0.04511 =
         0.05925   -0.00910    0.01818    0.00478
C26   1    0.498391    0.131298    0.434196    11.00000    0.06630    0.05552 =
         0.06351    0.00660    0.01000    0.00771
AFIX  43
H26   2    0.549068    0.119799    0.492790    11.00000   -1.20000
AFIX   0
C27   1    0.407214    0.103479    0.441015    11.00000    0.06942    0.05335 =
         0.06249    0.01099    0.01649    0.00356
AFIX  43
H27   2    0.398031    0.073146    0.503787    11.00000   -1.20000
AFIX   0
C28   1    0.329304    0.119999    0.355983    11.00000    0.06721    0.04127 =
         0.05377   -0.00478    0.01669    0.00303
C29   1    0.347224    0.162455    0.262248    11.00000    0.06474    0.06233 =
         0.04746   -0.00622    0.01317   -0.00243
AFIX  43
H29   2    0.296857    0.172469    0.202894    11.00000   -1.20000
AFIX   0
C30   1    0.438216    0.190040    0.255479    11.00000    0.06835    0.06322 =
         0.04953   -0.00454    0.01804   -0.00184
AFIX  43
H30   2    0.447643    0.218581    0.191830    11.00000   -1.20000
AFIX   0
SAME 0.01 0.04 C7 > C12
C31   1    0.229619    0.101234    0.365577    11.00000    0.06502    0.04206 =
         0.05328   -0.00050    0.01572   -0.00017
C32   1    0.198794    0.130545    0.457644    11.00000    0.06577    0.06238 =
         0.04440   -0.00090    0.00907    0.00009
AFIX  43
H32   2    0.242936    0.154428    0.517094    11.00000   -1.20000
AFIX   0
C33   1    0.104066    0.124899    0.462538    11.00000    0.06632    0.06824 =
         0.04367    0.00163    0.01378    0.00119
AFIX  43
H33   2    0.085708    0.144233    0.525676    11.00000   -1.20000
AFIX   0
C34   1    0.035529    0.091067    0.375515    11.00000    0.06576    0.04416 =
         0.05070    0.00399    0.01462   -0.00513
C35   1    0.066431    0.058068    0.284601    11.00000    0.07344    0.05571 =
         0.05916   -0.01351    0.01393   -0.01232
AFIX  43
H35   2    0.022408    0.032214    0.226290    11.00000   -1.20000
AFIX   0
C36   1    0.161264    0.063122    0.279677    11.00000    0.07711    0.05640 =
         0.05971   -0.01686    0.02165   -0.00874
AFIX  43
H36   2    0.180073    0.040722    0.217968    11.00000   -1.20000
AFIX   0
HKLF 4

REM  MGRA00.res in P2(1)/c
REM R1 =  0.0629 for    3735 Fo > 4sig(Fo)  and  0.0814 for all    5049 data
REM    326 parameters refined using    688 restraints

END

WGHT      0.1076      0.1625

REM Highest difference peak  0.246,  deepest hole -0.218,  1-sigma level  0.055
Q1    1   0.2943  0.3874  0.3531  11.00000  0.05    0.25
Q2    1   0.3839  0.3657  0.3391  11.00000  0.05    0.24
Q3    1   0.2449  0.4014  0.3644  11.00000  0.05    0.24
Q4    1   0.2772  0.1030  0.3677  11.00000  0.05    0.22
Q5    1   0.0630  0.4191  0.3373  11.00000  0.05    0.22
Q6    1   0.1132  0.1429  0.3436  11.00000  0.05    0.21
Q7    1   0.5462  0.3433  0.4315  11.00000  0.05    0.21
Q8    1   0.5222  0.1966  0.3568  11.00000  0.05    0.20
Q9    1   0.6126  0.0977  0.3804  11.00000  0.05    0.20
Q10   1   0.1160  0.3139  0.3940  11.00000  0.05    0.20
Q11   1   0.5186  0.4040  0.3627  11.00000  0.05    0.20
Q12   1   0.0376  0.1070  0.3457  11.00000  0.05    0.20
Q13   1   0.4787  0.3984  0.3817  11.00000  0.05    0.19
Q14   1   0.4942  0.1037  0.4246  11.00000  0.05    0.18
Q15   1   0.0047  0.3094  0.3599  11.00000  0.05    0.17
Q16   1   0.1470  0.0470  0.3987  11.00000  0.05    0.17
Q17   1   0.4259  0.0794  0.3216  11.00000  0.05    0.17
Q18   1   0.5204  0.0660  0.3840  11.00000  0.05    0.17
Q19   1   0.6330  0.1242  0.4320  11.00000  0.05    0.16
Q20   1  -0.0274  0.2428  0.2996  11.00000  0.05    0.16
;
_shelx_res_checksum                58570
_shelx_hkl_file
;
   2   0   0 2065.91   13.13
   2   0   0 2016.13   12.23
  -3   0   0    5.52    1.18
   3   0   0    6.60    0.87
   3   0   0    6.00    0.91
   3   0   0    6.13    1.19
   4   0   0 3078.29   21.97
   4   0   0 3042.53   22.91
  -5   0   0   43.34    4.67
   5   0   0   57.25    4.07
   5   0   0   45.81    3.03
   5   0   0   49.39    4.86
   6   0   0   75.34    4.24
   6   0   0   66.07    5.76
  -6   0   0   65.55    5.78
  -7   0   0   45.75    5.32
   7   0   0   37.71    4.88
   7   0   0   53.79    3.90
  -8   0   0   35.34    5.30
   8   0   0   29.20    4.36
   9   0   0    0.13    0.86
  -9   0   0    1.31    0.94
 -10   0   0   15.98    4.45
  10   0   0   16.27    3.89
  11   0   0   30.30    2.65
  11   0   0   33.64    5.93
 -11   0   0   38.29    7.09
  11   0   0   40.72    3.02
  11   0   0   30.65    3.97
  12   0   0    6.26    1.16
  12   0   0    8.32    1.40
 -12   0   0    7.88    3.75
  13   0   0   18.38    2.15
  13   0   0   17.16    2.10
  13   0   0   16.65    1.98
  14   0   0    0.68    0.59
  14   0   0   -0.29    0.58
  14   0   0    1.00    0.82
  15   0   0    1.47    0.67
  15   0   0    0.88    0.57
  16   0   0    4.32    0.88
  17   0   0    0.62    0.38
  -1  -1   0   75.53    2.83
   1   1   0   72.45    2.69
   1  -1   0   77.54    1.92
  -1   1   0   76.57    2.04
   1  -1   0   73.32    2.63
   2  -1   0    4.12    0.87
   2   1   0    4.99    0.88
   2   1   0    4.26    0.63
  -2  -1   0    4.52    1.03
  -2   1   0    4.90    0.60
   2  -1   0    4.21    0.45
   3  -1   0  573.19   11.51
   3   1   0  587.18   10.06
  -3  -1   0  559.05   11.33
   3  -1   0  589.48   10.08
   4  -1   0   56.23    3.47
  -4  -1   0   50.73    4.08
   4   1   0   65.55    2.48
   4   1   0   57.17    3.57
   4  -1   0   56.84    4.35
  -4   1   0   62.66    4.41
   5   1   0  564.80    8.49
   5  -1   0  508.09   11.65
  -5  -1   0  478.09   14.21
  -5   1   0  523.31   14.65
   5   1   0  525.70   11.94
   5  -1   0  476.61   13.91
   6  -1   0    8.67    2.15
  -6  -1   0   11.46    2.70
   6   1   0   13.82    2.14
   6  -1   0   11.92    1.96
  -6   1   0   10.25    2.52
   7  -1   0  676.44   20.34
  -7   1   0  720.68   20.91
   7   1   0  771.27   16.95
   7  -1   0  803.61   17.12
  -7  -1   0  733.18   21.90
   8  -1   0   22.96    3.14
   8   1   0   23.18    4.19
  -8   1   0   25.40    4.34
  -8  -1   0   24.18    4.54
   8  -1   0   20.21    3.78
   9  -1   0    0.62    0.74
  -9   1   0    0.67    1.58
  -9  -1   0    0.87    1.45
   9   1   0    1.99    1.82
  10   1   0   36.77    6.19
 -10   1   0   34.84    6.14
  10  -1   0   28.65    5.03
 -10  -1   0   40.06    6.91
 -11   1   0   19.15    5.25
 -11  -1   0   26.31    6.05
  11   1   0   20.02    2.19
  11  -1   0   17.47    2.93
  11  -1   0   18.17    2.11
  11   1   0   19.26    2.10
  11   1   0   15.57    4.16
  11  -1   0   23.26    2.18
 -12  -1   0    6.68    3.72
 -12   1   0    6.59    3.07
  12   1   0    7.92    1.49
  12  -1   0    6.65    1.45
  12   1   0    3.91    1.07
  12   1   0    7.92    3.36
  12  -1   0    5.25    1.19
  13  -1   0   13.22    1.79
  13  -1   0   14.38    1.75
  13   1   0   16.27    1.98
  13   1   0   13.94    1.78
  13  -1   0   18.10    2.07
  13   1   0   15.26    1.94
  14   1   0    0.67    0.82
  14   1   0    1.11    0.55
  14  -1   0    1.04    0.57
  14   1   0    2.18    0.86
  14  -1   0    0.49    0.53
  15  -1   0    1.54    0.73
  15   1   0    2.13    0.74
  15   1   0    2.23    0.77
  15  -1   0    1.87    0.84
  16  -1   0    1.97    0.49
  16   1   0    2.69    0.75
  17   1   0    1.15    0.45
  17  -1   0   -0.40    0.41
   0   2   0  469.58    7.66
   0  -2   0  469.65    7.03
   0  -2   0  455.58    7.45
   0  -2   0  461.17    8.27
   0  -2   0  467.31    8.06
  -1   2   0    9.19    1.00
   1  -2   0    9.93    1.33
   1   2   0    9.70    1.27
  -1  -2   0   11.68    0.86
   1  -2   0    9.35    1.14
   1  -2   0   10.42    1.15
  -1  -2   0   10.46    1.41
   2   2   0   62.91    3.49
  -2   2   0   71.75    2.91
  -2  -2   0   64.34    3.65
   2  -2   0   66.51    3.54
   2  -2   0   71.33    2.58
   3  -2   0   15.94    1.96
   3  -2   0   17.56    1.25
   3   2   0   13.66    1.82
  -3  -2   0   15.24    2.16
   3  -2   0   16.55    2.01
  -3   2   0   17.49    1.35
  -4  -2   0  377.84   11.59
   4   2   0  400.98   10.55
   4  -2   0  381.04   11.46
   4  -2   0  401.29   10.43
   4  -2   0  379.41   11.68
   5   2   0   46.71    4.29
  -5  -2   0   41.09    4.55
   5  -2   0   38.06    4.21
   5  -2   0   45.49    3.97
  -5   2   0   42.98    4.50
   5  -2   0   35.32    4.05
  -6   2   0   32.40    4.14
   6  -2   0   26.70    3.88
  -6  -2   0   29.46    4.22
   6   2   0   34.35    3.66
   6  -2   0   32.18    3.58
   7   2   0   11.91    2.43
  -7  -2   0   13.91    3.20
   7  -2   0    9.49    2.35
  -7   2   0   11.37    2.42
   7  -2   0   14.24    2.52
  -8  -2   0  251.32   14.69
  -8   2   0  233.00   12.91
   8  -2   0  245.32   11.12
   8   2   0  236.44   10.83
  -9   2   0   75.74    8.35
   9   2   0   66.31    7.76
   9  -2   0   79.42    6.82
  -9  -2   0   78.61    9.01
  10   2   0    1.56    1.91
  10   2   0    0.05    0.38
 -10   2   0   -1.71    2.30
 -10  -2   0    2.68    2.51
  10   2   0    0.03    0.51
  10   2   0    0.53    0.59
  10  -2   0   -0.05    0.44
  11  -2   0   18.96    2.14
  11   2   0   35.26    4.14
 -11   2   0   24.85    5.36
  11   2   0   21.60    4.94
  11  -2   0   23.86    3.60
  11  -2   0   27.81    2.43
  11   2   0   24.46    2.41
 -11  -2   0   31.63    6.48
  11   2   0   17.44    1.91
 -12  -2   0   11.17    3.81
  12  -2   0    7.11    1.34
  12  -2   0   11.88    1.71
  12   2   0    6.63    1.24
 -12   2   0   13.69    4.44
  12   2   0    7.69    1.54
  12  -2   0    7.64    1.37
  12   2   0    7.13    2.96
  13   2   0    1.74    0.62
  13  -2   0    2.87    0.87
  13   2   0    4.04    1.12
  13   2   0    2.59    0.94
  13  -2   0    3.07    0.89
  14  -2   0    2.72    1.40
  14  -2   0    1.25    0.45
  14   2   0    0.89    0.53
  14   2   0    1.26    0.78
  14   2   0    1.38    0.64
  15  -2   0    1.66    0.81
  15   2   0    0.80    0.58
  15  -2   0    0.84    0.36
  15   2   0    0.74    0.63
  15   2   0    1.07    0.44
  16  -2   0    0.73    0.46
  16   2   0    0.42    0.58
  17   2   0    3.03    0.58
   0  -3   0    0.13    0.46
   0  -3   0   -0.75    0.65
   0   3   0    0.24    0.54
   0  -3   0   -0.48    0.34
  -1  -3   0 5292.02   32.81
   1  -3   0 5324.06   28.98
   1  -3   0 5305.72   31.60
  -1   3   0 5505.67   29.02
   1   3   0 5207.14   33.15
   1  -3   0 5447.69   36.29
   2  -3   0   87.06    4.72
   2  -3   0   94.51    3.97
   2  -3   0   92.32    4.56
  -2   3   0   96.24    4.07
  -2  -3   0  110.44    2.74
   2   3   0   88.81    4.78
  -2   3   0  103.23    3.72
  -2  -3   0   92.85    4.93
  -3   3   0  289.86    6.91
   3  -3   0  255.04    8.67
   3  -3   0  288.47    6.52
  -3   3   0  289.63    6.20
   3   3   0  256.10    8.68
   3  -3   0  252.82    8.93
  -3  -3   0  260.67    9.32
   4  -3   0    6.26    0.91
   4  -3   0    6.35    1.65
   4   3   0    6.02    1.54
  -4   3   0    5.68    0.97
   4  -3   0    5.28    1.49
  -4  -3   0    4.67    1.46
   4  -3   0    5.02    1.52
   5   3   0  120.75    7.09
   5  -3   0  115.75    6.91
  -5  -3   0  115.91    7.66
   5  -3   0  113.61    7.22
   6  -3   0   -0.14    0.68
   6   3   0   -0.08    0.58
  -6   3   0    0.21    0.70
   6  -3   0    0.35    0.73
  -6  -3   0   -0.18    0.89
  -7   3   0  113.20    8.57
   7   3   0  112.81    7.78
   7  -3   0  115.26    7.94
  -7  -3   0  109.06    9.01
  -8  -3   0    2.07    1.57
   8   3   0    2.88    1.66
  -8   3   0    1.47    1.24
   8  -3   0    1.02    0.82
  -9  -3   0   28.52    5.53
   9  -3   0   30.39    4.48
  -9   3   0   27.68    4.86
   9   3   0   30.27    4.42
 -10   3   0    0.20    1.07
  10   3   0    1.49    1.79
  10   3   0    0.13    0.46
  10  -3   0    0.11    0.38
  10   3   0    0.37    0.42
 -10  -3   0   -0.30    1.05
  10   3   0    0.81    0.57
 -11   3   0   18.04    4.65
 -11  -3   0   16.83    5.04
  11   3   0   14.46    1.79
  11   3   0   14.21    1.83
  11  -3   0   12.47    1.71
  11  -3   0   15.55    2.81
  11  -3   0   24.64    2.24
  11   3   0   12.21    3.89
  11  -3   0   18.91    1.91
 -12   3   0    2.46    2.64
  12  -3   0    0.76    0.38
  12  -3   0    2.11    0.90
  12   3   0    0.86    0.64
  12   3   0    1.56    0.81
  13   3   0    1.47    0.47
  13  -3   0    1.99    0.88
  13   3   0    1.76    0.76
  13   3   0    1.30    0.69
  13  -3   0    1.98    0.77
  14  -3   0   -0.54    0.57
  14   3   0    0.52    0.73
  14   3   0    1.24    0.64
  14   3   0    0.92    0.60
  14  -3   0    1.48    0.64
  15   3   0   -0.99    0.52
  15  -3   0    0.31    0.43
  15   3   0   -0.76    0.69
  16   3   0    0.30    0.33
  17   3   0    3.40    0.59
   0  -4   0 6144.44   36.35
   0  -4   0 6284.43   44.23
  -1  -4   0    2.93    1.18
  -1  -4   0    2.76    0.81
  -1   4   0    4.01    1.08
   1  -4   0    2.92    1.29
  -1  -4   0    3.66    1.09
   1  -4   0    3.53    1.13
   1   4   0    2.66    1.14
   2  -4   0  123.35    6.50
   2   4   0  119.50    6.17
  -2  -4   0  123.80    6.41
   2  -4   0  118.32    6.12
  -2   4   0  136.07    5.12
   2  -4   0  130.23    5.85
  -3  -4   0   29.11    1.18
  -3  -4   0   20.78    2.88
   3   4   0   17.68    2.58
   3  -4   0   18.48    2.70
   3  -4   0   18.18    2.70
   3  -4   0   19.81    2.58
  -3   4   0   22.05    1.94
  -3   4   0   21.82    2.34
  -4  -4   0   14.17    2.64
   4  -4   0   14.25    2.58
   4  -4   0   13.95    2.59
  -4   4   0   16.06    1.79
   4   4   0   13.53    2.37
  -4   4   0   19.85    1.79
  -5   4   0    7.43    1.11
   5   4   0    5.74    1.68
   5  -4   0    4.48    1.68
   5  -4   0    5.75    2.10
  -5   4   0    7.26    1.26
  -5  -4   0    4.49    1.73
   6  -4   0   39.00    4.96
  -6  -4   0   44.20    5.45
   6   4   0   45.18    4.90
   6  -4   0   47.14    5.14
   7   4   0   85.49    7.23
   7  -4   0   81.38    7.25
  -7   4   0   88.33    7.56
  -7  -4   0   78.67    7.83
   8   4   0    1.32    1.54
  -8   4   0    2.36    1.88
   8  -4   0    1.21    0.92
  -8  -4   0    4.20    2.21
   9   4   0   -0.43    0.91
   9  -4   0    0.48    0.94
  -9  -4   0   -0.13    1.99
  -9   4   0   -0.34    1.79
 -10  -4   0    1.35    2.05
  10   4   0    0.45    0.68
  10   4   0   -1.00    1.81
  10   4   0   -0.16    0.63
  10   4   0    0.15    0.90
  10  -4   0    1.56    1.93
  10  -4   0   -0.29    1.02
 -10   4   0    1.34    1.71
  11   4   0    0.76    2.42
  11   4   0    4.23    1.02
 -11  -4   0    3.09    1.85
  11   4   0    4.33    0.97
  12   4   0    1.93    0.82
  12   4   0    0.59    0.58
  13   4   0   11.49    1.67
  13   4   0   12.65    1.75
  13   4   0   10.42    1.56
  14   4   0    3.85    0.91
  14   4   0    2.54    0.87
  14   4   0    3.38    1.05
  15   4   0    1.32    0.65
  15   4   0    0.60    0.44
  16   4   0   -0.03    0.37
  17   4   0    4.63    0.69
   0  -5   0   -0.15    0.68
   0   5   0   -0.55    0.60
   0  -5   0   -0.78    0.96
  -1  -5   0   76.71    4.09
   1  -5   0   69.62    4.76
  -1  -5   0   67.70    5.16
  -1  -5   0   72.25    4.98
   1   5   0   70.33    4.91
   1  -5   0   71.16    5.37
  -1   5   0   70.81    4.47
  -2  -5   0    0.65    0.79
  -2   5   0    1.67    0.66
   2   5   0    0.70    0.56
   2  -5   0    0.97    0.74
   2  -5   0    1.53    0.88
  -2  -5   0    1.51    0.60
  -3   5   0    7.09    1.27
   3  -5   0    4.94    1.75
  -3  -5   0   10.26    1.04
   3   5   0    3.72    1.18
  -3   5   0    5.60    1.35
   3  -5   0    5.47    1.56
  -3  -5   0    6.19    1.76
   4  -5   0    1.41    0.69
  -4  -5   0    0.93    0.86
   4  -5   0    0.46    0.94
  -4   5   0    1.67    0.51
   4   5   0    2.41    1.46
  -4   5   0    1.12    0.75
   5   5   0   77.02    6.69
  -5  -5   0   64.41    6.26
   5  -5   0   61.68    6.05
   5  -5   0   62.64    6.17
  -5   5   0   77.72    4.39
   6   5   0   21.59    3.59
   6  -5   0   22.72    3.89
   6  -5   0   19.39    3.72
  -6  -5   0   21.39    4.01
   7  -5   0    5.48    2.12
  -7  -5   0    6.98    2.29
   7  -5   0    4.53    2.01
   7   5   0    7.66    2.40
  -7   5   0    7.24    2.32
  -8  -5   0   26.22    5.24
   8  -5   0   27.80    4.89
   8   5   0   25.86    4.70
  -8   5   0   26.53    4.72
  -9   5   0   10.37    3.12
   9   5   0   13.42    2.09
   9  -5   0    5.98    2.25
   9  -5   0   10.89    1.46
  -9  -5   0    9.26    3.66
   9   5   0   11.25    3.35
  10   5   0   16.50    1.89
  10   5   0   16.60    3.92
 -10   5   0   16.11    3.99
  10   5   0   17.72    1.93
 -10  -5   0   15.82    4.74
  10  -5   0   17.60    4.39
  10  -5   0   19.43    2.93
 -10  -5   0   21.29    1.96
  10  -5   0   19.97    1.87
 -11   5   0   -1.08    2.15
  11   5   0    4.76    3.26
  11   5   0    0.65    0.54
  11   5   0    0.12    0.55
 -11  -5   0   -0.23    2.25
  12   5   0   19.48    2.05
  12   5   0   16.28    1.85
  12   5   0   18.57    2.00
  13   5   0    4.52    1.05
  13   5   0    4.26    1.11
  13   5   0    4.49    0.96
  14   5   0    0.91    0.64
  14   5   0    1.04    0.73
  15   5   0    3.01    0.55
  15   5   0    3.22    0.88
  16   5   0    0.47    0.27
   0  -6   0  649.02   14.65
   0   6   0  646.23   15.66
   1  -6   0    1.32    0.64
   1  -6   0    0.35    0.92
  -1  -6   0    1.07    0.81
   1   6   0    1.60    1.08
  -1   6   0    1.32    0.84
  -1  -6   0    1.83    0.73
  -2   6   0   42.04    4.09
   2  -6   0   36.07    3.90
   2   6   0   38.80    4.30
  -2   6   0   42.13    3.61
  -2  -6   0   41.28    4.16
  -2  -6   0   37.82    4.24
   2  -6   0   39.18    4.59
  -2  -6   0   52.23    3.63
  -3   6   0   10.34    1.68
  -3  -6   0    9.10    2.44
   3  -6   0    8.94    2.25
   3   6   0    7.67    2.08
   3  -6   0    8.14    2.07
  -3   6   0    9.83    1.93
   4  -6   0   43.75    5.43
   4   6   0   36.66    4.54
  -4   6   0   47.41    4.24
   4  -6   0   36.75    4.72
  -4  -6   0   39.43    4.75
   5   6   0   10.66    2.65
  -5   6   0   17.37    2.48
  -5  -6   0   10.69    2.74
   5  -6   0    9.38    2.83
   5  -6   0   10.38    2.91
   6  -6   0   32.65    4.96
   6  -6   0   38.59    5.48
  -6  -6   0   38.38    5.54
   6   6   0   36.36    5.13
   7  -6   0    2.01    1.05
  -7  -6   0    1.46    0.86
   7  -6   0    3.49    1.77
  -7   6   0    3.63    1.53
   7   6   0    1.99    1.09
   8   6   0   49.01    6.69
  -8   6   0   44.54    5.96
  -8  -6   0   42.66    6.66
   8  -6   0   40.84    6.08
  -9  -6   0   91.25    4.11
   9  -6   0   78.31    8.91
  -9   6   0   79.20    8.42
  -9  -6   0   73.23    9.24
   9   6   0   75.21    8.63
   9  -6   0   89.05    3.97
   9  -6   0   82.92    3.93
   9   6   0   88.46    4.13
  10  -6   0    0.56    0.57
 -10  -6   0   -2.66    3.03
  10  -6   0    0.46    1.47
 -10  -6   0    0.08    0.53
  10   6   0    1.53    1.79
 -10   6   0    1.42    1.36
  10   6   0    1.04    0.59
  10   6   0   -0.02    0.55
 -11  -6   0   22.59    2.13
  11   6   0   17.11    1.91
  11  -6   0   20.45    1.88
  11   6   0   16.69    1.77
  11   6   0   17.18    1.90
  12   6   0   -0.62    0.75
  12   6   0   -0.59    0.58
  12   6   0   -0.36    0.35
 -12  -6   0    0.18    0.49
  13   6   0    4.43    0.92
  13   6   0    4.35    0.96
  13   6   0    4.66    1.83
  14   6   0    0.12    0.40
  14   6   0    0.65    0.67
  15   6   0    0.47    0.41
  15   6   0    0.71    0.44
  16   6   0    4.18    0.69
 -16  -6   0    3.24    0.54
   0   7   0    0.36    0.76
   0  -7   0   -0.26    0.68
   0  -7   0   -0.87    0.92
   1  -7   0    4.02    1.42
  -1  -7   0    3.85    1.27
  -1   7   0    3.60    1.37
  -1  -7   0    3.90    1.60
   1  -7   0    3.99    1.91
   1   7   0    2.48    1.22
   2  -7   0   12.80    2.67
   2  -7   0   13.06    2.94
  -2   7   0   15.49    2.46
   2   7   0   12.14    2.64
  -2  -7   0   18.10    2.37
  -2   7   0   13.24    2.61
  -2  -7   0    9.97    2.41
   3  -7   0   93.49    8.04
  -3  -7   0   86.15    7.31
  -3   7   0  105.28    6.09
  -3  -7   0   84.51    7.16
   3   7   0   87.61    7.08
   3  -7   0   84.35    7.10
  -3   7   0   97.58    6.97
  -4   7   0   15.24    2.76
   4  -7   0   11.02    2.70
  -4  -7   0   12.60    2.80
   4  -7   0   14.44    3.33
   4   7   0   13.35    3.03
  -4  -7   0   12.32    2.97
   5   7   0   29.09    4.53
   5  -7   0   30.48    4.83
   5  -7   0   33.49    5.24
  -5  -7   0   30.23    4.65
   6   7   0    2.10    1.63
   6  -7   0    0.99    1.53
   6  -7   0    0.53    0.99
  -6  -7   0    2.19    1.68
   7  -7   0   25.72    5.03
   7  -7   0   26.92    5.21
  -7  -7   0   22.14    4.67
   7   7   0   25.12    4.72
  -8  -7   0   19.78    1.87
  -8   7   0   16.04    3.65
   8   7   0   15.43    4.13
   8  -7   0   16.92    1.77
  -8  -7   0   18.36    1.89
   8  -7   0   23.35    1.99
  -8  -7   0   13.24    3.74
   8  -7   0   15.18    3.91
   8  -7   0   13.58    3.71
  -9  -7   0    9.20    1.36
   9  -7   0    8.31    3.00
   9   7   0   10.69    1.47
  -9  -7   0    9.34    3.53
   9  -7   0    9.83    1.41
   9  -7   0    9.13    1.27
   9   7   0    7.56    3.35
  10   7   0    5.64    1.09
 -10  -7   0    7.10    1.41
  10   7   0    7.17    1.24
 -10  -7   0    8.78    3.69
  10  -7   0    9.98    1.78
  10   7   0    7.37    1.49
  10   7   0   10.39    3.37
  11   7   0   26.09    2.27
  11   7   0   24.86    2.32
  11  -7   0   23.49    1.99
  11   7   0   24.12    2.10
 -11  -7   0   22.86    2.09
  12   7   0    1.51    0.60
 -12  -7   0    2.13    0.90
  12   7   0   -0.03    0.49
  13   7   0   -0.22    0.92
  13   7   0   -0.11    0.42
  13   7   0    0.59    0.49
  14   7   0    0.09    0.35
  14   7   0    0.55    0.52
 -15  -7   0    0.30    0.31
  15   7   0    0.03    0.40
 -16  -7   0    1.26    0.33
   0  -8   0   75.77    7.25
   0   8   0   88.55    7.01
   0  -8   0   96.81    7.08
   1   8   0    0.45    0.97
  -1  -8   0   -0.02    0.57
  -1  -8   0   -0.81    1.49
   1  -8   0    0.37    0.65
  -1   8   0    0.43    1.32
   1  -8   0    0.21    0.82
   2  -8   0   58.10    6.02
  -2   8   0   64.54    5.49
  -2   8   0   63.78    6.24
  -2  -8   0   51.13    6.12
   2  -8   0   58.09    6.58
   2   8   0   63.92    6.41
   3  -8   0    0.84    1.15
  -3   8   0    0.22    0.58
   3  -8   0   -1.67    1.21
  -3   8   0    0.02    1.07
  -3  -8   0    0.26    0.86
   3   8   0    0.51    0.70
   4  -8   0   82.86    8.13
  -4   8   0  101.28    7.59
   4   8   0   89.05    8.16
  -4  -8   0   79.46    7.89
   4  -8   0   95.85    9.37
  -4  -8   0   80.94    7.69
   5   8   0    0.51    1.02
  -5  -8   0    1.62    1.66
   5  -8   0    3.26    2.40
   5  -8   0    0.30    1.42
  -5  -8   0    2.43    2.19
  -6  -8   0    1.99    1.04
   6  -8   0    2.14    1.34
   6   8   0    2.66    2.01
   6  -8   0    1.04    1.12
  -6  -8   0    2.78    2.02
  -7  -8   0   72.29    3.66
   7  -8   0   73.13    3.59
  -7  -8   0   66.63    3.61
  -7  -8   0   92.75    4.16
   7  -8   0   64.39    8.75
   7  -8   0   57.20    7.86
   7   8   0   57.36    7.56
   7  -8   0   91.59    4.14
  -7  -8   0   55.86    7.32
  -8  -8   0   12.95    4.07
   8  -8   0   12.97    1.62
   8   8   0   11.76    3.80
   8  -8   0   18.56    1.79
   8  -8   0   12.73    3.82
   8  -8   0   13.61    3.92
  -8  -8   0   11.76    1.60
  -8  -8   0   11.55    1.65
   9  -8   0   18.66    1.90
   9  -8   0   21.07    5.18
  -9  -8   0   20.13    2.14
   9   8   0   26.63    5.87
  -9  -8   0   23.00    5.49
  10   8   0   -0.09    0.53
  10  -8   0    0.47    0.37
  11   8   0    6.39    1.18
 -11  -8   0    5.10    1.05
  11  -8   0    5.66    0.94
  11   8   0    5.44    1.05
  12  -8   0    1.35    0.53
 -12  -8   0    0.85    0.38
  12   8   0    1.51    0.58
  12   8   0    0.25    0.41
 -13  -8   0    4.79    0.86
  13   8   0    5.93    0.93
  13   8   0    3.85    1.67
  14   8   0    0.01    0.34
 -15  -8   0    0.24    0.32
   0  -9   0    0.64    1.33
   0  -9   0   -0.44    0.81
   0   9   0    0.29    0.68
  -1  -9   0   24.36    4.56
   1  -9   0   22.57    4.27
   1  -9   0   24.93    4.03
  -1   9   0   30.63    4.25
  -1   9   0   26.52    4.54
   1   9   0   23.19    3.96
  -2   9   0   15.53    3.55
   2  -9   0   14.65    3.72
  -2   9   0   16.04    2.74
   2   9   0   14.72    3.43
   2  -9   0   12.86    2.94
  -2  -9   0   14.50    3.69
   3   9   0    0.66    1.54
  -3  -9   0    0.11    0.97
   3  -9   0   -0.21    1.29
  -3   9   0    2.13    1.45
   3  -9   0    0.76    1.65
   4   9   0    2.51    1.53
  -4  -9   0    2.12    1.69
  -4   9   0    3.05    1.69
   4  -9   0    2.32    1.41
   4  -9   0    5.18    3.07
  -5  -9   0    0.44    0.63
   5  -9   0    0.37    0.47
  -5  -9   0   -1.38    2.14
  -5  -9   0    1.19    0.55
   5  -9   0    0.46    1.27
  -5  -9   0    0.71    0.79
   5  -9   0   -0.27    1.26
  -5  -9   0   -0.43    0.80
   5   9   0    0.49    1.11
   5  -9   0    1.13    0.58
  -6  -9   0    5.12    2.26
   6   9   0    6.26    2.56
  -6  -9   0    7.68    1.23
   6  -9   0    6.90    2.81
  -6  -9   0    6.48    1.26
   6  -9   0    6.03    2.85
  -6  -9   0    6.50    1.15
   6  -9   0    5.97    1.11
  -6  -9   0    5.38    2.57
   6  -9   0    6.72    1.14
  -7  -9   0    9.69    2.80
   7  -9   0    8.79    3.34
   7  -9   0   11.23    4.04
  -7  -9   0    4.82    2.20
   7  -9   0   10.75    1.60
   7   9   0    7.71    2.94
  -7  -9   0    8.36    1.30
  -7  -9   0    9.80    1.54
  -7  -9   0    7.61    1.32
   7  -9   0    8.10    1.33
  -8  -9   0   16.28    3.88
   8  -9   0   10.17    3.32
  -8  -9   0   14.02    1.71
  -8  -9   0   16.79    4.75
   8   9   0   13.27    3.89
   8  -9   0   10.88    1.47
   8  -9   0   15.95    4.53
  -8  -9   0   12.68    1.75
  -8  -9   0   11.86    1.53
   9  -9   0   25.88    2.20
  -9  -9   0   31.94    2.72
  10  -9   0    0.23    0.48
 -10  -9   0   -0.44    0.38
 -11  -9   0   -0.05    0.44
  11  -9   0    0.71    0.52
 -12  -9   0    0.24    0.51
  13   9   0    1.86    0.99
 -13  -9   0    1.87    0.46
 -13  -9   0    2.89    0.73
 -14  -9   0    0.65    0.34
 -15  -9   0    2.08    0.43
   0 -10   0   10.72    3.14
   0  10   0   15.26    3.44
   0 -10   0   19.77    3.69
   0  10   0   13.05    3.38
   1  10   0   10.00    2.92
  -1 -10   0   11.28    1.49
  -1  10   0   12.75    3.20
  -1 -10   0   10.91    3.40
   1  10   0    8.42    2.41
   1 -10   0   11.83    1.57
   1 -10   0   10.32    3.14
  -1  10   0    8.97    2.74
   1 -10   0    9.35    2.94
   2 -10   0    5.72    2.29
   2 -10   0    4.38    0.97
  -2 -10   0    5.22    1.08
  -2  10   0    3.60    1.99
  -2 -10   0    5.59    2.40
   2 -10   0    2.07    1.07
   2  10   0    4.69    2.41
   3  10   0   -1.35    0.91
  -3  10   0   -0.70    1.33
   3 -10   0   -0.15    1.74
  -3 -10   0    0.58    0.66
  -3 -10   0    0.33    0.73
   3 -10   0    0.53    1.14
   3 -10   0   -0.16    0.43
  -3 -10   0   -0.21    1.09
   4 -10   0   42.44    7.02
   4 -10   0   36.48    5.98
   4  10   0   42.53    6.53
  -4 -10   0   46.48    3.07
   4 -10   0   45.15    3.03
  -4 -10   0   43.75    2.91
  -4 -10   0   42.30    6.61
   5 -10   0   37.52    3.03
  -5 -10   0   33.84    6.27
   5 -10   0   24.80    5.08
   5  10   0   33.30    6.02
   5 -10   0   33.77    6.49
  -5 -10   0   32.75    2.63
  -5 -10   0   34.61    2.75
  -5 -10   0   37.88    2.98
   6 -10   0   40.17    2.92
  -6 -10   0   38.37    2.99
  -6 -10   0   42.22    6.99
  -6 -10   0   44.58    3.09
   6 -10   0   36.10    2.65
   6  10   0   45.23    7.11
  -6 -10   0   39.66    2.89
   6 -10   0   35.86    6.31
   6 -10   0   43.34    7.44
   7  10   0   -2.78    2.78
  -7 -10   0   -0.87    0.70
   7 -10   0   -0.34    0.53
   7 -10   0    0.13    0.53
   7  10   0   -0.01    1.40
  -7 -10   0   -0.71    0.62
  -7 -10   0    1.67    2.04
   7 -10   0   -1.31    1.90
  -7 -10   0    0.09    0.56
   8 -10   0    7.72    1.23
  -8 -10   0    7.10    1.34
  -8 -10   0    7.79    1.27
   9 -10   0   15.89    1.68
  -9 -10   0   14.58    1.79
 -10 -10   0    0.30    0.38
 -11 -10   0    1.32    0.63
 -11 -10   0   -0.09    0.52
 -12 -10   0    6.38    0.91
 -12 -10   0    7.95    1.22
 -13 -10   0   -0.02    0.30
 -13 -10   0   -0.19    0.32
 -14 -10   0    5.03    0.68
   0 -11   0    0.00    0.78
   0 -11   0    0.43    0.68
   0  11   0   -0.41    0.91
   0 -11   0    0.79    1.93
   0  11   0    1.60    1.53
   1 -11   0   12.12    1.62
  -1 -11   0   13.62    3.71
   1  11   0   11.88    3.20
  -1 -11   0   13.17    1.79
  -1 -11   0   14.20    1.78
   1  11   0   11.93    3.54
  -1  11   0   11.02    3.24
   1 -11   0   10.24    3.30
  -2 -11   0    0.36    0.70
   2 -11   0    2.27    2.58
  -2 -11   0    1.33    0.45
   2 -11   0    2.09    0.81
  -2  11   0    2.76    1.18
   2  11   0    3.94    2.41
   2  11   0    1.54    1.19
  -2 -11   0    1.62    1.09
   2 -11   0    6.83    3.00
  -2 -11   0    3.55    1.02
   3  11   0   -1.52    1.76
   3  11   0    1.00    1.55
  -3 -11   0    1.59    1.89
  -3 -11   0    0.00    0.70
  -3 -11   0    1.68    0.97
   3 -11   0   -0.99    1.19
   3 -11   0   -0.18    0.97
   3 -11   0   -0.33    0.52
  -4 -11   0    1.62    0.64
  -4 -11   0    4.29    2.78
   4 -11   0    7.17    2.59
  -4 -11   0    3.98    1.16
   4  11   0    3.16    1.99
   4 -11   0    3.93    2.32
  -4 -11   0    2.96    0.92
   4 -11   0    3.32    0.97
   4  11   0    1.36    1.04
   5 -11   0   11.79    3.67
   5  11   0    9.27    3.32
  -5 -11   0   10.77    1.63
   5 -11   0   12.94    4.25
  -5 -11   0   11.11    3.38
   5  11   0   13.09    4.24
  -5 -11   0   11.08    1.58
   5 -11   0   10.43    1.57
  -5 -11   0   10.28    1.57
  -6 -11   0    2.54    0.93
   6 -11   0    1.86    0.86
  -6 -11   0    1.60    0.79
  -6 -11   0    0.51    0.52
  -7 -11   0   11.38    1.60
  -7 -11   0    9.16    1.41
  -7 -11   0   10.06    1.54
  -7 -11   0   11.73    1.43
   7 -11   0   10.61    1.59
  -8 -11   0    5.67    1.27
  -8 -11   0    6.11    1.14
  -8 -11   0    5.92    1.03
  -9 -11   0    1.46    0.65
  -9 -11   0    1.94    1.01
 -10 -11   0    4.20    0.93
 -10 -11   0    4.64    1.00
 -11 -11   0    1.63    0.60
 -11 -11   0    0.31    0.40
 -12 -11   0    7.48    0.99
 -12 -11   0    5.98    0.81
 -13 -11   0    1.08    0.41
 -13 -11   0    0.16    0.23
   0 -12   0   -1.93    2.38
   0 -12   0    0.55    0.58
   0 -12   0    0.04    0.56
   1 -12   0   20.35    4.89
  -1 -12   0   23.41    2.27
  -1  12   0   37.42    6.64
   1 -12   0   21.95    2.27
   1  12   0   31.86    6.19
   1 -12   0   23.44    2.46
  -1 -12   0   23.72    2.38
  -1 -12   0   24.44    5.50
   2  12   0    6.03    2.43
   2 -12   0    5.37    1.20
  -2 -12   0    5.82    1.25
  -2 -12   0    4.96    1.02
  -2 -12   0    5.55    1.12
   2  12   0    7.50    2.46
  -2  12   0   10.06    3.13
   2 -12   0    5.16    3.21
  -2 -12   0    7.74    3.37
   3 -12   0   -0.85    0.87
  -3 -12   0    1.38    0.49
  -3 -12   0    0.11    0.67
  -3 -12   0    1.09    0.64
  -3 -12   0    0.13    0.53
   4 -12   0   25.79    2.51
  -4 -12   0   26.12    2.40
  -4 -12   0   27.60    2.46
  -4 -12   0   25.28    2.46
  -5 -12   0    3.24    1.01
   5 -12   0    3.31    0.93
  -5 -12   0    3.77    0.89
  -5 -12   0    3.32    0.97
  -6 -12   0    5.12    1.01
  -6 -12   0    6.75    1.35
   6 -12   0    5.54    1.19
  -6 -12   0    6.14    1.09
  -7 -12   0   10.49    1.42
  -7 -12   0    9.17    1.44
  -7 -12   0    9.86    1.53
  -8 -12   0    5.75    1.15
  -8 -12   0    6.24    1.07
  -9 -12   0    1.08    0.45
  -9 -12   0    1.73    0.55
 -10 -12   0    1.08    0.40
 -10 -12   0    2.89    0.78
 -11 -12   0    0.86    0.47
 -11 -12   0   -0.11    0.34
 -12 -12   0   -0.14    0.24
 -12 -12   0    1.20    0.32
   0 -13   0    0.00    0.51
   0 -13   0    1.34    0.86
  -1 -13   0    3.02    0.81
  -1 -13   0    3.35    0.71
   1 -13   0    2.89    1.09
   2 -13   0    4.64    1.10
  -2 -13   0    4.45    1.04
  -2 -13   0    6.95    1.30
   2 -13   0    4.81    1.42
  -2 -13   0    4.38    1.01
  -2 -13   0    5.08    0.93
  -3 -13   0   -0.16    0.51
   3 -13   0    0.29    0.60
  -3 -13   0    0.12    0.52
  -3 -13   0    0.81    0.35
  -3 -13   0    0.32    0.66
  -4 -13   0    0.66    0.57
   4 -13   0    0.85    0.67
  -4 -13   0    0.63    0.45
  -4 -13   0    0.42    0.40
  -5 -13   0   -0.27    0.46
  -5 -13   0    0.47    0.52
  -5 -13   0   -0.67    0.68
   5 -13   0   -0.15    0.44
  -6 -13   0    2.91    0.81
  -6 -13   0    2.89    0.82
  -6 -13   0    2.40    0.70
  -7 -13   0    3.98    0.82
  -7 -13   0    3.33    0.87
  -7 -13   0    3.68    0.89
  -8 -13   0    8.16    1.29
  -9 -13   0    5.57    0.98
 -10 -13   0    1.04    0.44
  10 -13   0    1.42    0.49
 -11 -13   0    3.22    0.56
   0 -14   0    7.17    1.22
   0 -14   0    9.14    1.37
   0 -14   0   10.55    1.76
  -1 -14   0    0.90    0.60
   1 -14   0    0.43    0.58
  -1 -14   0   -0.29    0.46
   1 -14   0   -0.42    0.57
  -1 -14   0    0.54    0.54
   1 -14   0   -0.21    0.47
  -2 -14   0    1.20    0.74
  -2 -14   0   -0.55    0.57
   2 -14   0    0.23    0.54
   2 -14   0    0.63    0.64
  -2 -14   0    0.53    0.41
   3 -14   0    2.15    0.90
  -3 -14   0    1.83    0.76
  -3 -14   0    1.56    0.68
  -3 -14   0    2.58    0.77
   3 -14   0    1.25    0.81
  -4 -14   0   10.44    1.36
   4 -14   0    8.89    1.38
  -4 -14   0    9.32    1.34
   4 -14   0    8.52    1.40
  -4 -14   0    8.65    1.25
  -5 -14   0    2.20    0.69
  -5 -14   0    2.65    0.76
  -5 -14   0    3.85    0.94
   5 -14   0    2.36    0.77
   6 -14   0   -0.12    0.36
  -6 -14   0    0.03    0.36
  -6 -14   0    0.15    0.37
  -6 -14   0   -0.15    0.38
   7 -14   0   -0.13    0.44
  -7 -14   0    0.04    0.51
   8 -14   0    7.30    0.90
  -8 -14   0    7.59    1.12
   9 -14   0    1.46    0.44
  -9 -14   0    1.32    0.47
 -10 -14   0    1.37    0.40
   0 -15   0    0.16    0.48
   0 -15   0   -0.01    0.56
   1 -15   0   12.11    1.66
  -1 -15   0   11.91    1.44
  -1 -15   0   13.27    1.67
   1 -15   0   13.21    1.43
   2 -15   0    7.82    1.04
  -2 -15   0    5.63    1.10
  -2 -15   0    7.31    1.26
   2 -15   0    6.50    1.29
  -3 -15   0   10.93    1.51
   3 -15   0   14.76    1.33
  -3 -15   0   15.46    1.34
   3 -15   0   11.77    1.62
  -3 -15   0   10.61    1.43
  -4 -15   0    0.68    0.49
  -4 -15   0    0.58    0.40
   4 -15   0    0.32    0.51
  -4 -15   0    0.65    0.56
  -5 -15   0   -0.03    0.41
  -5 -15   0   -0.43    0.37
   5 -15   0   -0.04    0.47
  -5 -15   0   -0.07    0.47
   6 -15   0    8.57    1.12
  -6 -15   0   11.09    1.22
   7 -15   0    0.65    0.34
  -7 -15   0    0.08    0.38
  -8 -15   0    0.80    0.38
   8 -15   0    0.58    0.34
   0 -16   0   -0.20    0.36
   0 -16   0   -0.42    0.46
   1 -16   0    1.29    0.55
   1 -16   0    2.18    0.63
  -1 -16   0    1.98    0.70
  -1 -16   0    1.87    0.70
  -2 -16   0    0.84    0.48
   2 -16   0    1.27    0.38
  -2 -16   0    0.90    0.62
   2 -16   0    0.48    0.37
  -3 -16   0    2.52    0.74
   3 -16   0    1.19    0.47
  -3 -16   0    1.80    0.54
  -4 -16   0   -0.09    0.42
  -4 -16   0   -0.18    0.31
   5 -16   0    2.21    0.51
  -5 -16   0    2.45    0.44
   6 -16   0    0.90    0.31
   0 -17   0   -0.53    0.40
  -1 -17   0    3.53    0.65
   1 -17   0    4.04    0.71
   2 -17   0    0.02    0.31
  -2 -17   0    0.18    0.26
   3 -17   0    0.26    0.24
  17   0  -1    0.32    0.43
  16   0  -1    0.15    0.35
  16   0  -1    0.02    0.55
  15   0  -1   -0.20    0.41
  15   0  -1    0.15    0.46
  15   0  -1   -0.19    0.38
  14   0  -1   -0.33    0.40
  14   0  -1    0.44    0.42
  14   0  -1    0.10    0.70
  13   0  -1    0.35    0.59
  13   0  -1    0.10    0.48
  12   0  -1    0.93    0.96
  12   0  -1   -0.58    0.53
 -12   0   1   -1.82    2.26
 -11   0   1   -0.88    1.65
  11   0  -1    1.33    0.76
  11   0  -1   -0.34    0.57
 -10   0   1    1.09    1.56
  10   0  -1   -0.81    1.44
   9   0  -1    1.20    1.13
  -9   0   1   -0.47    1.27
  -8   0   1    1.18    1.45
   8   0  -1   -0.01    0.91
   7   0  -1    1.26    1.18
   7   0  -1    1.12    0.64
   7   0  -1    0.59    0.86
  -7   0   1    0.25    1.04
   6   0  -1    0.54    0.76
   6   0  -1   -0.19    0.71
   6   0  -1   -0.09    0.36
   6   0  -1   -0.45    0.73
  -6   0   1    0.14    0.86
   5   0  -1    0.27    0.48
   5   0  -1    0.63    0.57
   5   0  -1    0.46    0.81
   5   0  -1    0.09    0.18
  -5   0   1    0.75    0.80
  -4   0   1   -0.14    0.56
   4   0  -1    0.46    0.49
   4   0  -1   -0.94    0.64
   4   0  -1    0.01    0.59
   3   0  -1    0.10    0.16
   3   0  -1   -0.65    0.59
   3   0  -1    0.46    0.43
   3   0  -1   -0.19    0.53
  -3   0   1    0.29    0.58
   2   0  -1    0.13    0.23
  -2   0   1    0.21    0.41
   2   0  -1    0.24    0.47
  -1   0   1   -0.25    0.26
  -1   0   1    0.04    0.36
   1   0  -1    0.20    0.23
   0   0  -1   -0.42    0.35
   0   0   1    0.13    0.23
   0   0  -1   -0.42    0.29
   1   0   1    0.12    0.24
  -1   0  -1   -0.25    0.44
   1   0   1    0.35    0.36
  -1   0  -1   -0.03    0.24
   2   0   1    0.38    0.34
  -2   0  -1   -0.26    0.52
  -2   0  -1   -0.01    0.20
   3   0   1    0.05    0.26
  -3   0  -1   -0.25    0.51
  -3   0  -1    0.37    0.86
  -4   0  -1   -0.76    0.78
   4   0   1    0.10    0.40
   4   0   1    0.08    0.35
   5   0   1   -0.14    0.44
   5   0   1    0.44    0.59
  -5   0  -1    0.05    1.05
   6   0   1   -0.62    0.51
   6   0   1    0.38    0.48
  -6   0  -1    0.11    1.11
   6   0   1   -0.23    0.69
  -7   0  -1    0.64    1.71
   7   0   1    0.45    0.81
   7   0   1   -0.08    0.59
  -8   0  -1    2.09    1.18
   8   0   1   -0.04    1.29
  -9   0  -1    0.63    1.41
   9   0   1   -0.35    1.76
  10   0   1    0.36    1.65
  10   0   1    0.48    0.46
 -10   0  -1   -1.45    1.82
  10   0   1   -0.47    0.60
 -11   0  -1    1.45    1.64
  11   0   1   -0.30    0.67
  11   0   1    0.36    0.38
  11   0   1    0.00    1.83
  11   0   1   -1.00    0.89
 -12   0  -1    2.22    2.96
  12   0   1    0.20    0.66
  12   0   1   -0.65    0.63
  12   0   1   -0.44    0.43
  13   0   1    0.76    0.62
  13   0   1   -0.87    0.70
  13   0   1    0.37    0.54
  14   0   1    0.80    0.42
  14   0   1    0.21    0.48
  15   0   1   -0.20    0.54
  16   0   1    0.15    0.58
  17   0   1    0.94    0.33
  17   1  -1    0.73    0.43
  17  -1  -1    0.75    0.47
  16   1  -1   -0.14    0.51
  16  -1  -1   -0.03    0.43
  16   1  -1    0.92    0.62
  16  -1  -1   -0.20    0.54
  15  -1  -1    0.97    0.60
  15   1  -1    1.76    0.84
  15  -1  -1    0.89    0.57
  15   1  -1    0.38    0.43
  15   1  -1    1.23    0.62
  14  -1  -1    7.21    1.34
  14   1  -1    8.64    1.42
  14  -1  -1    8.43    1.27
  14   1  -1    9.57    1.53
  14  -1  -1    7.71    1.29
  14   1  -1    7.22    1.36
  13   1  -1    3.52    1.13
  13  -1  -1    1.25    0.53
  13  -1  -1    3.60    1.16
  13   1  -1    1.70    0.60
 -12  -1   1    3.41    1.57
  12  -1  -1    3.96    1.27
  12   1  -1    4.36    1.18
  12   1  -1    3.01    0.97
  12   1  -1    2.98    2.70
  12   1  -1    4.29    1.11
  12  -1  -1    3.30    0.88
 -12   1   1    7.99    4.13
 -11  -1   1    1.10    1.86
  11  -1  -1    1.36    0.67
  11   1  -1    1.27    2.68
  11   1  -1    1.14    0.84
 -11   1   1    2.93    1.70
  11  -1  -1    1.31    0.76
  11   1  -1    0.88    0.63
 -10  -1   1   34.80    6.02
  10   1  -1   28.79    5.38
 -10   1   1   36.73    5.94
  -9   1   1    4.48    2.19
   9   1  -1    1.64    0.98
   9  -1  -1    4.96    1.98
  -9  -1   1    2.87    1.66
   8  -1  -1    4.55    2.51
  -8   1   1    7.84    2.45
  -8  -1   1   11.36    3.21
   8  -1  -1    8.77    2.34
   8   1  -1    4.30    2.43
  -7  -1   1   34.09    4.58
   7  -1  -1   37.19    4.50
   7   1  -1   31.69    4.30
  -7   1   1   34.68    4.57
   7  -1  -1   35.65    3.69
   7  -1  -1   27.90    4.03
   6  -1  -1 1058.88   21.85
  -6   1   1 1085.91   21.73
   6  -1  -1 1031.59   21.59
   6  -1  -1 1099.48   19.03
   6   1  -1 1128.28   20.43
   6  -1  -1 1170.80   13.98
   6   1  -1 1088.85   19.63
  -6  -1   1 1034.66   22.63
   5  -1  -1   28.58    2.80
   5   1  -1   27.27    2.81
   5  -1  -1   26.29    3.13
   5   1  -1   26.70    2.94
   5  -1  -1   23.61    3.04
  -5  -1   1   23.62    2.94
   5  -1  -1   25.30    1.99
  -5   1   1   21.92    2.80
   4   1  -1   53.41    3.64
   4  -1  -1   54.06    4.05
  -4   1   1   55.57    3.72
   4  -1  -1   52.66    2.77
   4   1  -1   56.47    3.47
   4  -1  -1   52.89    3.53
  -4  -1   1   52.55    4.11
   3  -1  -1  138.33    5.07
   3   1  -1  142.47    4.59
   3   1  -1  128.00    5.18
  -3   1   1  137.15    4.97
   3  -1  -1  146.34    5.56
   3  -1  -1  143.87    5.70
   3  -1  -1  138.85    4.29
  -3  -1   1  137.81    5.66
  -2  -1   1  155.07    4.98
   2  -1  -1  150.72    4.90
  -2   1   1  153.57    4.00
   2   1  -1  141.10    4.66
   2  -1  -1  150.24    4.18
   2   1  -1  154.65    4.01
   1   1  -1  237.64    5.01
   1  -1  -1  235.79    4.90
  -1   1   1  241.26    4.69
  -1  -1   1  228.33    5.20
   1  -1  -1  241.64    5.20
   1   1  -1  243.06    4.87
  -1  -1   1  244.04    4.74
   0  -1  -1   20.95    1.52
   0   1  -1   19.92    1.51
   0   1  -1   20.70    1.24
   0  -1   1   23.16    1.32
   0  -1  -1   23.32    0.97
   0  -1   1   23.82    1.36
   0   1   1   20.96    1.29
   0  -1  -1   23.95    1.32
   1   1   1  232.19    5.13
  -1  -1  -1  230.87    4.93
   1  -1   1  223.12    4.55
   1  -1   1  220.09    4.93
  -1  -1  -1  219.43    4.67
  -1   1  -1  240.75    5.46
   1   1   1  218.80    4.80
  -2  -1  -1   32.39    1.94
   2   1   1   30.47    2.14
  -2  -1  -1   29.30    2.40
  -2   1  -1   33.74    2.21
   2  -1   1   30.63    2.22
   3  -1   1   15.31    1.94
  -3   1  -1   19.00    1.69
  -3  -1  -1   13.48    1.98
   3   1   1   16.74    1.67
  -4  -1  -1    1.38    1.13
  -4   1  -1    1.60    0.73
   4   1   1    1.08    0.36
   4   1   1    0.37    0.58
   4  -1   1    1.13    0.56
   5   1   1   16.31    2.00
   5   1   1   18.82    1.59
  -5   1  -1   15.91    2.82
   5  -1   1   15.50    2.31
   5  -1   1   12.33    2.44
  -5  -1  -1   15.99    2.67
   6   1   1   13.77    1.52
   6  -1   1    8.09    2.19
   6   1   1   10.46    1.75
  -6   1  -1    9.88    2.38
  -6  -1  -1    8.39    2.21
   6  -1   1    9.47    1.78
   7   1   1  177.01    7.81
   7  -1   1  171.26    8.00
   7  -1   1  138.36    9.61
  -7  -1  -1  159.68   10.73
  -7   1  -1  153.76   10.26
   8   1   1    1.07    1.46
  -8   1  -1    0.77    1.40
   8  -1   1    0.19    0.51
  -8  -1  -1    0.08    1.26
   8  -1   1   -0.68    1.02
  -9   1  -1    0.79    0.97
   9   1   1   -0.31    1.65
   9  -1   1    0.16    1.54
  -9  -1  -1    0.76    2.02
  10  -1   1   48.31    3.12
  10   1   1   54.09    3.26
 -10   1  -1   49.39    7.57
  10   1   1   56.90    3.50
  10   1   1   36.70    6.47
  10  -1   1   37.53    6.42
 -10  -1  -1   46.59    7.76
  11   1   1   26.84    2.43
  11   1   1   32.73    6.24
  11  -1   1   22.79    2.40
 -11   1  -1   30.60    6.39
  11  -1   1   38.84    3.10
 -11  -1  -1   34.95    6.77
  11   1   1   30.42    2.60
  11   1   1   28.47    2.53
  11  -1   1   28.69    2.36
  12  -1   1    6.87    1.35
 -12  -1  -1   10.90    4.03
  12  -1   1    9.02    1.44
  12   1   1    8.50    1.60
  12   1   1    7.06    1.49
  12  -1   1    9.13    1.48
  12   1   1    7.74    1.38
 -12   1  -1    9.48    3.75
  13   1   1    7.35    1.35
  13   1   1    5.74    1.11
  13  -1   1    7.09    1.44
  13   1   1    6.94    1.42
  13  -1   1    7.38    1.34
  14   1   1    0.09    0.43
  14  -1   1   -0.13    0.46
  14   1   1    0.24    0.63
  14   1   1    0.29    0.70
  14  -1   1   -0.70    0.51
  15  -1   1   -0.27    0.49
  15   1   1    0.03    0.48
  16   1   1    0.03    0.36
  16  -1   1    0.33    0.34
  17   1   1   18.98    1.32
  17   2  -1    7.50    1.02
  16   2  -1   -0.16    0.44
  16   2  -1    0.08    0.36
  16  -2  -1   -0.27    0.48
  15   2  -1    0.86    0.55
  15   2  -1    0.23    0.41
  15  -2  -1    1.33    0.73
  15   2  -1    0.12    0.65
  15  -2  -1    0.14    0.55
  14  -2  -1    0.23    0.38
  14   2  -1   -0.04    0.40
  14   2  -1    0.05    0.63
  14   2  -1    0.21    0.43
  14  -2  -1   -0.14    0.56
  13   2  -1   13.04    1.83
  13  -2  -1   14.12    1.86
  13  -2  -1   17.04    1.88
  13  -2  -1   16.63    2.00
  13   2  -1   15.62    1.93
  12   2  -1   17.85    4.22
  12   2  -1   11.49    1.63
  12  -2  -1   13.32    1.81
 -12   2   1   19.32    5.39
 -12  -2   1   13.23    4.34
  12   2  -1   13.49    1.79
  12  -2  -1   10.12    2.33
  11   2  -1    0.12    0.65
  11   2  -1    0.33    1.78
 -11   2   1    1.67    0.97
  11  -2  -1    0.74    0.64
  11   2  -1    1.12    0.91
 -11  -2   1    0.66    1.08
  11   2  -1   -0.36    0.56
  10   2  -1    5.53    2.54
 -10  -2   1    8.15    3.09
 -10   2   1    4.58    2.44
   9   2  -1    0.15    0.82
  -9   2   1    0.35    0.89
  -9  -2   1   -0.55    1.30
   9  -2  -1   -0.23    0.94
   8  -2  -1   13.91    3.01
  -8   2   1   12.54    3.01
  -8  -2   1   14.94    3.58
   8   2  -1   13.93    3.12
   7   2  -1  544.73   16.18
   7  -2  -1  562.02   18.18
   7  -2  -1  542.11   15.85
  -7   2   1  559.94   17.36
  -7  -2   1  543.41   18.85
   6  -2  -1  153.56    7.88
   6   2  -1  160.76    8.15
  -6   2   1  164.41    8.60
   6  -2  -1  150.50    8.61
  -6  -2   1  151.99    9.00
   5   2  -1  436.04   12.62
  -5   2   1  445.96   12.58
  -5  -2   1  401.09   13.13
   5  -2  -1  480.43    8.78
   5   2  -1  473.48   10.60
   5  -2  -1  400.26   12.38
   5  -2  -1  408.90   11.92
   5  -2  -1  402.52   13.07
   4  -2  -1    6.49    1.69
  -4   2   1    6.23    1.35
   4   2  -1    6.46    1.48
   4   2  -1    7.49    1.26
   4  -2  -1    7.05    1.49
  -4  -2   1    7.13    1.86
   4  -2  -1    8.57    1.20
   3   2  -1  410.26   10.02
   3   2  -1  468.27    7.36
   3  -2  -1  420.92   10.57
   3  -2  -1  444.02    8.23
  -3   2   1  479.12    5.48
  -3  -2   1  398.27   10.66
   2  -2  -1  195.46    6.32
   2   2  -1  191.16    6.10
  -2  -2   1  192.59    6.55
   2  -2  -1  198.63    5.44
   1   2  -1   87.92    3.61
   1  -2  -1   93.05    3.83
  -1  -2   1   87.83    3.97
   1  -2  -1   90.54    3.46
  -1  -2   1  101.59    3.01
   1  -2  -1   94.81    3.79
  -1   2   1   99.73    2.92
   0   2   1    0.75    0.46
   0  -2   1    0.99    0.42
   0   2   1    0.69    0.32
   0   2  -1    0.64    0.38
   0  -2  -1    0.58    0.42
   0  -2  -1    0.99    0.35
   0  -2   1    0.62    0.44
   0  -2  -1    0.41    0.48
   0   2  -1    0.89    0.62
   0  -2  -1    0.64    0.33
   1   2   1    8.16    1.27
  -1   2  -1    9.28    0.79
  -1  -2  -1    8.64    1.33
  -1   2  -1    8.82    1.27
   1  -2   1    8.77    1.23
   1   2   1    9.10    0.99
   1  -2   1    9.75    1.13
  -1  -2  -1   10.02    1.30
  -2  -2  -1   52.91    3.25
  -2   2  -1   54.34    3.05
   2   2   1   48.03    3.15
   2  -2   1   45.77    3.08
  -2  -2  -1   52.40    3.20
   3   2   1   -0.70    0.69
   3  -2   1   -0.45    0.63
  -3  -2  -1    0.05    0.64
  -3   2  -1   -0.10    0.35
   4  -2   1   31.36    3.54
   4  -2   1   33.12    3.31
   4  -2   1   34.98    3.37
   4   2   1   35.36    3.04
  -4  -2  -1   31.24    3.46
  -4   2  -1   35.69    2.55
   5   2   1   36.44    3.41
   5  -2   1   30.11    3.80
  -5   2  -1   36.44    2.83
  -5  -2  -1   34.09    4.00
   5  -2   1   32.97    3.54
  -6  -2  -1   76.39    6.79
   6  -2   1   62.54    5.93
   6   2   1   80.90    5.49
  -6   2  -1   75.77    6.57
   6  -2   1   76.45    5.53
   7  -2   1   13.06    2.53
  -7  -2  -1   13.71    3.30
   7  -2   1    9.57    2.63
   7   2   1   17.37    2.67
  -7   2  -1   15.00    3.24
   8  -2   1    2.38    1.33
   8   2   1    2.26    1.15
  -8  -2  -1    2.69    2.40
   8  -2   1    3.41    1.07
  -8   2  -1    1.69    1.49
   9   2   1   42.43    6.54
  -9  -2  -1   53.67    7.80
  -9   2  -1   45.84    6.43
 -10   2  -1  226.89   15.78
  10   2   1  203.16   15.21
  10   2   1  263.93    7.21
  10  -2   1  219.03    6.69
  10   2   1  249.32    7.02
 -10  -2  -1  244.31   17.82
  10  -2   1  284.01    7.03
  11   2   1    0.99    1.21
  11  -2   1    3.80    0.93
  11   2   1    4.34    1.83
 -11   2  -1    4.29    2.51
 -11  -2  -1    3.08    1.59
  11  -2   1    5.56    1.19
  11   2   1    3.01    0.89
  11   2   1    3.68    0.96
  11   2   1    3.20    0.98
  11  -2   1    4.46    0.98
  12  -2   1   -0.20    0.45
  12  -2   1    0.37    0.43
  12   2   1    0.35    0.58
  12   2   1    0.35    0.54
  12   2   1   -0.40    0.66
  13   2   1    7.55    1.38
  13  -2   1    8.39    1.43
  13   2   1    7.19    1.38
  13   2   1    6.61    1.49
  13  -2   1    7.31    1.27
  14  -2   1   10.71    1.48
  14   2   1    7.12    1.25
  14   2   1    7.75    1.38
  14   2   1    9.00    1.59
  14  -2   1    8.24    1.37
  15  -2   1    1.66    0.51
  15   2   1    1.64    0.77
  16   2   1    1.09    0.55
 -16  -2  -1    0.07    0.31
  16  -2   1    0.68    0.54
  17   2   1   -0.19    0.27
  17   3  -1    0.12    0.29
  16   3  -1    0.47    0.49
  16   3  -1    0.04    0.30
  15   3  -1    1.01    0.69
  15   3  -1    0.74    0.48
  15  -3  -1    2.20    0.74
  15   3  -1    1.34    0.69
  15  -3  -1    1.58    0.64
  14   3  -1    4.22    1.05
  14   3  -1    4.07    1.03
  14  -3  -1    4.77    0.89
  14  -3  -1    4.50    0.98
  14   3  -1    2.98    0.78
  13   3  -1    5.12    1.19
  13  -3  -1    6.25    1.20
  13  -3  -1    5.46    1.13
  13   3  -1    4.21    0.96
 -12   3   1    1.05    1.79
  12   3  -1    0.44    0.54
 -12  -3   1    0.91    2.04
  12   3  -1    1.21    1.35
  12  -3  -1    0.24    0.75
  12  -3  -1    0.03    0.59
  11  -3  -1    0.24    0.49
  11   3  -1    0.59    0.59
  11   3  -1    0.77    1.18
  11   3  -1    1.01    0.71
 -11   3   1   -1.91    2.26
  11  -3  -1   -0.36    0.66
  11   3  -1    0.18    0.45
 -11  -3   1    1.71    2.31
  10   3  -1   20.26    4.31
 -10  -3   1   21.33    5.14
  10   3  -1   27.46    2.31
  10   3  -1   27.69    2.26
  10  -3  -1   24.77    2.22
  10  -3  -1   25.49    2.23
 -10   3   1   29.07    5.41
  -9  -3   1   31.70    5.46
  -9   3   1   29.72    5.02
   9  -3  -1   29.93    4.45
   9   3  -1   29.60    4.46
   8  -3  -1   37.60    4.88
  -8  -3   1   32.46    5.10
  -8   3   1   35.47    4.89
   8   3  -1   34.26    4.67
   7  -3  -1    5.56    1.76
   7  -3  -1    5.28    1.68
  -7  -3   1    6.17    2.48
   7   3  -1    3.45    1.12
  -7   3   1    4.20    1.69
   6  -3  -1  109.35    7.19
   6  -3  -1   99.89    7.37
  -6   3   1  114.49    7.33
  -6  -3   1   99.67    7.60
   6  -3  -1  103.38    7.38
   6   3  -1  110.22    7.38
   5  -3  -1   53.68    4.88
   5  -3  -1   59.56    4.96
   5  -3  -1   66.10    3.44
   5   3  -1   54.49    4.86
  -5   3   1   59.00    4.66
   5  -3  -1   56.18    5.20
  -5  -3   1   53.05    5.15
   4   3  -1   12.36    1.27
   4   3  -1    8.94    1.99
  -4   3   1   11.98    1.10
   4  -3  -1   10.27    1.45
   4  -3  -1   11.08    2.22
   4  -3  -1    8.42    1.85
   4  -3  -1    8.99    1.93
  -4  -3   1    9.77    1.92
   3  -3  -1  265.35    9.23
   3  -3  -1  262.78    8.45
   3  -3  -1  288.38    7.49
   3   3  -1  274.43    9.25
  -3  -3   1  270.10    9.58
   2  -3  -1 1625.08   23.06
   2  -3  -1 1605.83   20.38
  -2  -3   1 1595.24   21.24
   2  -3  -1 1550.89   17.93
   2  -3  -1 1670.11   18.36
   2   3  -1 1609.05   20.24
  -1  -3   1  107.50    5.08
   1  -3  -1  120.25    5.37
  -1   3   1  113.39    4.78
  -1   3   1  122.43    3.10
   1  -3  -1  115.54    4.99
   1   3  -1  112.10    4.79
   1  -3  -1  111.51    4.74
   1  -3  -1  109.75    4.05
   0  -3   1   52.38    3.47
   0   3   1   47.10    3.26
   0   3   1   53.22    1.88
   0  -3  -1   53.26    2.44
   0  -3   1   58.54    1.90
   0   3  -1   52.52    2.97
   0  -3  -1   51.43    3.42
   0  -3  -1   53.77    2.93
   0  -3  -1   47.75    3.53
   0  -3  -1   55.56    2.77
  -1   3  -1    5.37    0.84
   1   3   1    4.69    1.13
  -1  -3  -1    7.43    1.02
  -1   3  -1    6.05    1.23
  -1  -3  -1    5.88    1.30
  -1  -3  -1    6.11    1.14
   1  -3   1    6.28    1.33
   2   3   1 1415.53   19.05
   2  -3   1 1393.14   18.73
  -2  -3  -1 1429.20   20.01
  -2  -3  -1 1445.56   19.28
   3   3   1  339.51   10.00
  -3   3  -1  343.18    8.67
  -3  -3  -1  326.94   10.45
   3  -3   1  322.24    9.98
   3  -3   1  337.90   10.54
  -4   3  -1    2.35    0.67
   4  -3   1    2.27    1.03
   4   3   1    2.21    1.01
  -4  -3  -1    2.19    0.98
   4  -3   1    1.98    0.91
   5   3   1   33.45    3.68
  -5   3  -1   37.35    2.82
  -5  -3  -1   34.39    4.18
   5  -3   1   37.38    4.14
   5  -3   1   31.79    3.89
   6  -3   1   25.41    3.47
  -6  -3  -1   25.47    4.13
   6   3   1   27.39    3.46
  -7   3  -1   49.96    5.92
   7   3   1   52.86    5.18
  -7  -3  -1   52.01    6.44
   7  -3   1   54.73    5.49
  -8  -3  -1   30.45    5.47
   8   3   1   31.37    4.22
   8  -3   1   30.68    4.32
  -8   3  -1   25.80    4.80
  -9  -3  -1  103.56   11.09
  -9   3  -1   91.52    9.20
   9  -3   1  108.48    8.59
 -10   3  -1  126.33   11.51
  10   3   1  110.24   11.37
 -10  -3  -1  126.85   13.04
  10   3   1  141.96    5.24
  10   3   1  119.77    4.90
  10  -3   1  111.17    4.90
 -11  -3  -1   40.04    7.77
  11   3   1   33.21    2.61
 -11   3  -1   34.64    6.16
  11   3   1   34.36    2.74
  11  -3   1   41.43    2.82
  11   3   1   33.34    2.76
  11   3   1   37.91    6.92
  12   3   1   19.22    2.07
  12   3   1   20.69    2.19
  12  -3   1   24.97    2.23
  12   3   1   20.48    2.23
  13   3   1    9.32    1.44
  13   3   1    9.75    1.62
  13  -3   1   11.20    1.62
  13   3   1    9.39    1.52
  14  -3   1   -0.02    0.56
  14   3   1    0.02    0.54
  14   3   1    0.79    0.65
  15   3   1   -0.22    0.42
  15  -3   1    1.07    0.66
 -16  -3  -1    0.44    0.33
  16   3   1    0.04    0.33
  17   3   1   13.65    1.07
  17   4  -1    0.34    0.26
 -17  -4   1    0.51    0.30
  16   4  -1    0.57    0.48
  16   4  -1   -0.11    0.29
  15   4  -1    0.27    0.34
  15   4  -1    1.08    0.88
  15   4  -1    0.64    0.40
  14   4  -1    1.34    0.86
  14   4  -1    1.15    0.57
  14   4  -1    1.14    0.62
  13   4  -1   12.28    1.68
  13   4  -1   14.31    1.85
  12   4  -1   11.04    1.62
  12   4  -1   11.48    1.71
  12  -4  -1   11.81    2.57
 -11  -4   1   11.93    4.53
  11   4  -1   10.43    1.48
  11   4  -1   13.57    3.83
 -11   4   1   18.48    4.29
  11  -4  -1   10.73    1.55
  11   4  -1   12.34    1.76
  11   4  -1   11.67    1.56
 -10   4   1    3.03    1.74
 -10  -4   1    4.10    2.75
  10   4  -1    3.54    1.03
  10   4  -1    5.32    2.49
  10  -4  -1    2.21    1.45
  10   4  -1    3.02    0.71
  10  -4  -1    2.31    0.60
  10  -4  -1    3.22    0.81
  -9   4   1   10.75    2.76
   9   4  -1    8.99    2.59
   9  -4  -1    9.36    2.74
  -9  -4   1   12.77    3.72
   8   4  -1   36.41    5.10
  -8   4   1   34.07    4.89
  -8  -4   1   32.82    5.45
   8  -4  -1   33.97    4.98
   7   4  -1   89.43    7.64
   7  -4  -1   83.92    7.70
  -7  -4   1   84.37    7.84
   7  -4  -1   88.89    7.48
  -7   4   1   93.66    7.38
  -6  -4   1   21.83    3.87
   6   4  -1   22.13    3.52
   6  -4  -1   23.52    3.74
  -6   4   1   23.44    3.40
   6  -4  -1   21.10    3.67
   6  -4  -1   20.97    3.56
   5  -4  -1  126.18    7.78
   5   4  -1  136.00    8.31
  -5  -4   1  119.31    8.02
   5  -4  -1  118.19    7.77
   5  -4  -1  130.53    8.02
   5  -4  -1  150.45    5.94
   4  -4  -1    4.79    1.60
   4  -4  -1    3.67    1.26
   4   4  -1    4.46    1.44
   4  -4  -1    3.92    1.52
  -4  -4   1    3.92    1.18
  -4  -4   1    7.22    0.75
  -4   4   1    6.30    1.19
   4  -4  -1    4.82    1.20
   3  -4  -1   80.50    4.97
   3  -4  -1   87.46    4.70
   3   4  -1   80.26    5.63
   3  -4  -1   75.05    5.39
  -3  -4   1   78.76    5.69
   3  -4  -1   76.98    5.34
   2  -4  -1    5.38    1.19
  -2  -4   1    8.06    1.05
   2  -4  -1    5.57    1.46
  -2  -4   1    5.22    1.44
   2   4  -1    4.99    1.48
   2  -4  -1    5.55    1.43
  -2   4   1    7.36    0.99
   2  -4  -1    6.08    1.35
  -2   4   1    4.82    0.96
   1  -4  -1 2198.37   26.70
  -1  -4   1 2037.51   25.00
   1  -4  -1 2123.92   24.83
   1  -4  -1 2043.45   23.05
   1  -4  -1 2042.97   19.51
  -1   4   1 2197.79   23.69
  -1  -4   1 1980.33   24.26
   1   4  -1 2071.89   23.60
   0  -4  -1   41.85    3.61
   0   4   1   38.44    3.20
   0  -4  -1   42.15    2.96
   0  -4   1   40.36    3.60
   0  -4  -1   42.85    3.57
   0  -4  -1   39.96    2.25
   0   4  -1   42.72    3.04
  -1   4  -1 3117.75   29.79
  -1  -4  -1 3233.38   27.96
  -1   4  -1 3339.55   24.50
  -1  -4  -1 3257.10   32.89
   1  -4   1 3332.79   33.60
   1   4   1 3125.90   30.56
  -1  -4  -1 2994.55   29.63
   2  -4   1  148.75    7.06
  -2   4  -1  165.37    4.87
  -2   4  -1  158.16    6.89
   2   4   1  138.55    6.80
  -2  -4  -1  156.83    6.92
  -3  -4  -1    6.31    1.53
   3   4   1    4.37    1.33
   3  -4   1    5.22    1.40
   3  -4   1    3.68    1.35
  -3   4  -1    6.94    1.49
  -3   4  -1    7.58    0.87
   4  -4   1   24.45    3.38
  -4  -4  -1   25.13    3.45
  -4   4  -1   26.04    2.59
   4   4   1   22.60    3.05
   4  -4   1   23.51    3.36
   5   4   1    1.73    1.18
   5  -4   1    1.36    1.02
  -5   4  -1    1.13    0.77
  -5  -4  -1    1.38    1.42
   5  -4   1    0.98    1.15
   6  -4   1   49.68    5.27
  -6  -4  -1   47.52    5.56
   6   4   1   46.28    4.99
   6  -4   1   48.19    5.26
  -7  -4  -1    2.24    2.30
   7  -4   1    0.54    0.67
   7   4   1    0.42    0.73
  -7   4  -1   -0.25    1.38
   8  -4   1    3.48    2.09
  -8  -4  -1    3.00    2.53
   8   4   1    2.80    1.57
  -8   4  -1    1.16    1.14
   9   4   1    0.81    0.92
   9  -4   1   -0.29    1.01
  -9   4  -1   -0.57    1.55
  -9  -4  -1   -0.05    1.31
   9   4   1   -0.35    0.47
  10   4   1   13.53    1.71
 -10   4  -1   11.37    3.55
 -10  -4  -1   14.84    5.00
  10   4   1   12.46    4.25
  10   4   1   17.12    1.87
 -11  -4  -1   -0.29    1.46
  11   4   1    0.46    0.68
  11   4   1    1.04    0.56
  11   4   1    0.37    0.79
  11   4   1   -0.12    2.67
 -11   4  -1   -0.02    1.80
  12   4   1    0.26    0.71
  12   4   1   -0.40    0.79
  12   4   1    0.19    0.58
  12   4   1    1.09    0.63
  12  -4   1    0.19    0.48
  13   4   1    0.29    0.49
  13  -4   1    0.66    0.33
  13   4   1    0.71    0.44
  13   4   1    1.03    0.86
  14   4   1    3.47    1.02
  14   4   1    4.36    0.90
  15   4   1    0.84    0.64
 -16  -4  -1    0.27    0.22
  16   4   1    0.45    0.40
  17   5  -1   -0.10    0.27
  16   5  -1    0.86    0.45
  16   5  -1    0.25    0.47
  15   5  -1    0.76    0.44
  15   5  -1    0.77    0.35
  14   5  -1    0.09    0.43
  14   5  -1   -0.43    0.45
  14   5  -1    0.56    0.53
  13   5  -1   10.26    1.52
  13   5  -1    8.73    1.44
  13   5  -1   10.72    1.71
  12   5  -1   65.47    3.78
  12   5  -1   58.42    3.56
  11  -5  -1    9.01    2.14
  11   5  -1    7.79    1.32
  11  -5  -1    8.48    1.25
 -11  -5   1   11.22    4.22
  11   5  -1    8.53    1.42
  10  -5  -1    0.71    0.65
  10   5  -1    2.81    1.79
 -10  -5   1   -0.18    0.57
  10   5  -1    0.19    0.52
 -10   5   1   -0.18    0.98
  10  -5  -1    0.88    1.98
  10   5  -1    0.84    0.71
 -10  -5   1    0.77    2.43
   9   5  -1    9.06    3.00
  -9   5   1    6.14    2.23
  -9  -5   1    7.09    2.75
   9  -5  -1    8.09    2.75
  -8   5   1   39.82    5.16
   8   5  -1   36.03    5.50
   8  -5  -1   37.72    5.72
  -8  -5   1   30.84    5.18
  -7  -5   1    5.45    2.59
  -7   5   1    5.49    2.01
   7  -5  -1    1.65    0.78
   7  -5  -1    5.07    1.91
   7   5  -1    8.04    2.83
   6  -5  -1  287.78   13.93
  -6   5   1  302.29   12.34
   6   5  -1  290.45   13.80
  -6  -5   1  265.21   13.70
   6  -5  -1  268.30   13.53
   6  -5  -1  283.10   13.53
  -5  -5   1    2.52    1.46
  -5   5   1    4.86    1.27
   5  -5  -1    2.14    1.52
   5  -5  -1    4.09    1.12
   5  -5  -1    2.31    1.10
   5   5  -1    2.44    0.87
   5  -5  -1    3.66    1.71
   4  -5  -1    5.87    1.77
   4  -5  -1    4.20    1.64
   4  -5  -1    6.54    1.44
  -4   5   1    5.32    1.15
   4   5  -1    4.55    1.58
  -4   5   1    7.20    1.40
   4  -5  -1    5.02    1.83
  -4  -5   1    6.12    1.91
  -3  -5   1    2.51    0.92
   3  -5  -1    3.69    1.55
  -3  -5   1    3.38    0.80
  -3   5   1    4.16    1.33
   3  -5  -1    3.58    1.23
   3  -5  -1    4.53    1.73
  -3   5   1    2.74    0.75
  -3  -5   1    4.09    0.82
   3   5  -1    2.71    1.22
   3  -5  -1    2.76    0.99
   2  -5  -1   16.50    2.75
  -2  -5   1   23.28    1.53
   2  -5  -1   17.85    2.27
  -2   5   1   20.23    1.40
   2   5  -1   13.46    2.26
  -2  -5   1   15.50    2.55
   2  -5  -1   14.98    2.46
   2  -5  -1   16.65    2.53
  -2   5   1   17.48    2.27
  -1   5   1  165.82    7.15
   1   5  -1  165.13    7.35
   1  -5  -1  168.75    8.32
  -1  -5   1  145.33    7.58
   1  -5  -1  170.76    6.04
   1  -5  -1  157.99    7.19
   1  -5  -1  157.18    7.78
   0  -5   1    4.29    1.51
   0  -5  -1    3.77    1.12
   0  -5  -1    3.85    0.74
   0   5   1    3.92    1.27
   0   5  -1    4.80    1.25
   0  -5  -1    3.21    1.04
   0  -5  -1    3.04    1.02
  -1   5  -1  164.10    7.52
  -1  -5  -1  192.06    6.67
   1  -5   1  182.11    8.76
   1  -5   1  175.18    7.78
  -1   5  -1  178.59    6.59
  -1  -5  -1  154.29    7.72
  -1  -5  -1  176.20    7.15
   1   5   1  160.43    7.46
   2  -5   1    7.78    1.92
  -2  -5  -1    9.76    1.89
   2  -5   1    5.93    1.68
   2   5   1    7.81    1.92
  -2   5  -1    8.58    1.32
  -2  -5  -1    6.43    1.55
  -2  -5  -1    9.91    1.30
  -2   5  -1    9.84    1.82
   3   5   1   22.58    3.15
   3  -5   1   20.23    2.98
   3  -5   1   20.90    3.04
  -3   5  -1   25.96    2.00
  -3   5  -1   24.48    2.99
  -3  -5  -1   22.49    3.22
  -4  -5  -1    2.72    1.37
   4  -5   1    3.12    1.44
  -4   5  -1    1.54    0.57
   4  -5   1    0.49    0.68
  -4  -5  -1    1.18    1.07
   4   5   1    2.21    1.34
   5   5   1    2.19    1.25
   5  -5   1    1.03    0.94
  -5  -5  -1    1.46    1.46
  -5   5  -1    3.09    1.21
   5  -5   1    2.23    1.34
   6   5   1    3.43    1.26
   6  -5   1    6.46    2.27
  -6  -5  -1    3.55    1.89
   6  -5   1    4.56    1.91
  -7  -5  -1   33.07    5.16
   7   5   1   35.34    5.08
   7  -5   1   32.54    4.88
   7  -5   1   34.97    5.15
  -8  -5  -1   37.72    6.16
   8   5   1   34.26    5.08
  -8   5  -1   38.38    5.78
   8  -5   1   37.88    5.61
   9  -5   1   69.00    8.02
  -9   5  -1   56.53    7.42
   9   5   1   75.05    3.65
   9   5   1   72.32    7.95
  -9  -5  -1   63.80    8.87
  10   5   1   79.49    3.92
  10   5   1   96.02    4.30
  10  -5   1  101.89    9.91
 -10   5  -1   83.31    9.21
 -10  -5  -1   81.24   10.37
  10   5   1   75.47    3.92
  10  -5   1   83.54    3.93
 -10  -5  -1  100.33    4.30
 -11  -5  -1   -0.34    3.00
 -11  -5  -1    2.20    0.43
 -11   5  -1    3.04    2.46
  11   5   1    1.57    0.73
  11   5   1    1.00    0.65
  11   5   1    1.38    0.82
  11  -5   1    1.88    0.73
  12   5   1    2.76    0.99
  12   5   1    1.47    0.81
  12  -5   1    3.00    0.87
  12   5   1    3.86    0.97
  13   5   1    2.35    0.82
  13  -5   1    2.26    0.70
  13   5   1    1.65    0.54
  14   5   1    4.48    0.87
  14   5   1    2.94    0.71
  15   5   1    0.80    0.43
  16   5   1    0.45    0.42
 -16  -5  -1    0.34    0.30
  16   6  -1    0.38    0.30
  15   6  -1   -0.27    0.43
  15   6  -1    0.57    0.55
  14   6  -1    5.36    0.96
  14   6  -1    5.13    0.98
  13   6  -1    1.92    0.71
  13   6  -1    0.24    0.38
  13   6  -1    1.37    0.70
  12   6  -1    4.07    1.34
  12   6  -1   -0.90    0.57
  11   6  -1    0.78    0.49
 -11  -6   1    0.70    0.37
  11   6  -1    0.56    0.52
 -10  -6   1   49.73    8.10
  10  -6  -1   43.74    2.98
  10   6  -1   58.21    7.82
 -10  -6   1   53.89    3.11
  10  -6  -1   50.54    7.49
  10   6  -1   46.60    3.09
   9  -6  -1   24.03    5.05
   9   6  -1   34.96    2.38
   9   6  -1   27.33    5.43
  -9  -6   1   24.29    5.38
   9  -6  -1   30.11    2.41
   9   6  -1   39.29    2.63
  -9  -6   1   37.30    2.58
  -8   6   1    2.68    1.71
   8  -6  -1    2.41    1.10
   8  -6  -1    2.34    2.13
   8   6  -1    1.96    1.19
  -8  -6   1    3.33    2.14
  -7   6   1   44.13    5.21
  -7  -6   1   32.91    5.37
   7   6  -1   41.56    5.80
   7  -6  -1   43.73    6.14
   7  -6  -1   39.88    5.99
  -6  -6   1    5.93    2.09
   6   6  -1    7.76    2.69
   6  -6  -1    6.55    2.66
   6  -6  -1    6.88    2.33
  -5  -6   1   92.99    8.06
   5  -6  -1  101.07    8.31
   5   6  -1  102.50    8.12
  -5   6   1  123.28    6.42
   5  -6  -1   96.80    8.56
  -4   6   1   14.73    2.32
   4  -6  -1   13.79    3.12
   4   6  -1   14.27    3.20
  -4   6   1   14.87    2.30
  -4  -6   1   13.75    2.65
   4  -6  -1   12.11    2.94
   4  -6  -1   13.43    2.61
   3   6  -1    8.73    2.34
   3  -6  -1    9.09    2.11
   3  -6  -1    9.75    2.55
  -3  -6   1   12.12    1.77
   3  -6  -1    7.82    1.83
  -3   6   1    9.93    1.77
   3  -6  -1    8.10    1.97
  -3  -6   1    8.31    1.99
   2   6  -1   71.77    5.60
  -2   6   1   68.20    5.11
   2  -6  -1   66.89    5.39
  -2  -6   1   64.66    5.50
   2  -6  -1   68.26    5.53
   2  -6  -1   63.69    5.83
  -2  -6   1   78.13    4.61
   2  -6  -1   71.64    4.88
  -2  -6   1   57.75    5.31
  -1  -6   1    4.66    1.33
   1  -6  -1    4.14    1.30
  -1   6   1    3.49    1.40
   1   6  -1    3.57    1.29
   1  -6  -1    2.27    0.89
  -1  -6   1    5.19    1.83
   1  -6  -1    5.82    1.18
   0   6   1   15.73    2.51
   0  -6   1   15.83    2.41
   0  -6  -1   16.99    2.88
   0  -6  -1   18.84    2.56
   0   6  -1   18.83    2.65
   0  -6   1   15.61    2.82
  -1   6  -1   26.15    2.79
   1  -6   1   22.93    3.45
  -1  -6  -1   23.53    3.00
  -1   6  -1   25.53    3.37
  -1  -6  -1   19.99    3.10
  -1  -6  -1   27.94    2.79
   1   6   1   23.23    3.15
   1  -6   1   23.22    3.13
   2  -6   1    9.44    2.19
  -2   6  -1   11.12    2.43
   2   6   1   12.23    2.34
  -2   6  -1   11.73    1.77
  -2  -6  -1    8.08    1.80
  -2  -6  -1   13.22    1.71
  -2  -6  -1   11.89    2.36
   2  -6   1    9.36    2.32
  -3  -6  -1  176.36    9.49
  -3   6  -1  220.87    9.97
   3  -6   1  194.87   10.22
  -3  -6  -1  207.18   10.02
   3  -6   1  205.66   10.98
   3   6   1  184.32    9.78
   4  -6   1   31.19    4.41
   4  -6   1   33.63    4.76
   4   6   1   28.53    4.10
  -4   6  -1   35.31    3.81
  -4  -6  -1   36.82    4.59
   5  -6   1    8.24    2.78
   5  -6   1    7.92    2.49
  -5  -6  -1    8.98    2.55
   5   6   1   10.37    2.70
  -5   6  -1    9.44    2.14
   6   6   1    7.32    1.94
   6  -6   1    8.50    2.38
  -6  -6  -1    8.01    2.59
   6  -6   1   10.61    2.89
   7  -6   1    1.27    0.92
   7   6   1    3.12    1.35
  -7  -6  -1    1.69    1.85
   7  -6   1   -0.96    1.51
  -8  -6  -1   -0.01    1.37
  -8   6  -1    0.12    1.27
   8   6   1   -0.01    0.67
  -8  -6  -1    0.66    0.54
   8   6   1    0.94    1.88
   8  -6   1    0.12    1.21
   9  -6   1   69.09    3.68
  -9  -6  -1   68.68    3.64
  -9   6  -1   59.85    7.77
   9   6   1   77.14    8.65
   9   6   1   74.10    3.54
  -9  -6  -1   62.97    8.91
   9   6   1   72.05    3.74
   9  -6   1   68.98    8.36
  10   6   1    1.08    0.96
  10  -6   1    0.46    0.43
  10   6   1    0.37    0.57
 -10  -6  -1   -0.93    2.74
 -10  -6  -1    1.60    0.67
  10   6   1    2.34    0.86
  10  -6   1    1.82    2.27
 -10   6  -1   -1.24    2.31
  11   6   1   45.18    3.05
 -11  -6  -1   49.27    3.08
  11   6   1   45.36    3.10
  11   6   1   49.89    3.10
  11  -6   1   45.55    3.02
 -12  -6  -1   10.76    1.41
  12  -6   1    9.25    1.27
  12   6   1    8.47    1.31
  12   6   1    9.34    1.37
  13  -6   1   14.25    1.44
  13   6   1   16.57    1.56
  13   6   1   15.93    1.79
  14   6   1    0.98    0.48
  14   6   1    1.59    0.58
  15   6   1    1.40    0.49
 -15  -6  -1    1.67    0.53
  16   6   1    0.71    0.26
 -16  -6  -1    0.84    0.57
 -16  -7   1    1.21    0.29
  15   7  -1    1.66    0.46
  15   7  -1    1.67    0.54
  14   7  -1   -0.51    0.40
  14   7  -1    4.70    1.27
  13   7  -1    9.17    1.25
  13   7  -1    8.60    1.22
  12   7  -1    9.21    1.27
  12   7  -1    9.50    1.37
  12   7  -1   10.83    1.57
  11   7  -1    5.74    0.99
 -11  -7   1    4.07    0.98
  11   7  -1    5.07    1.08
 -10  -7   1   59.55    3.41
 -10  -7   1   64.26    9.22
  10  -7  -1   72.35    9.14
  10   7  -1   69.93    3.82
  10  -7  -1   59.16    3.45
  10   7  -1   69.52    8.79
   9  -7  -1    5.67    2.93
  -9  -7   1    5.88    1.11
   9  -7  -1    6.01    1.05
   9   7  -1    5.04    2.26
   9   7  -1    6.32    0.92
   9  -7  -1    7.05    1.22
  -9  -7   1    5.13    2.60
   8  -7  -1    5.61    2.69
  -8  -7   1    2.93    1.88
   8   7  -1    4.86    2.43
   8  -7  -1    4.79    2.81
  -8  -7   1    4.27    0.90
   8  -7  -1    3.80    0.89
   7   7  -1   13.39    3.53
   7  -7  -1   12.17    3.53
  -7  -7   1   14.22    3.82
   7  -7  -1   12.15    3.56
  -6  -7   1    2.48    1.21
   6  -7  -1    1.14    1.41
   6  -7  -1    5.11    2.77
   6   7  -1    4.97    2.08
   5   7  -1   64.98    7.12
   5  -7  -1   62.61    7.23
  -5  -7   1   64.41    7.14
   5  -7  -1   64.90    7.06
   4   7  -1   15.43    3.23
   4  -7  -1   15.94    3.40
  -4  -7   1   14.81    3.22
   4  -7  -1   14.16    3.10
  -4   7   1   17.46    2.65
  -4  -7   1   14.21    3.04
  -4   7   1   18.04    2.83
   3  -7  -1   23.99    4.07
  -3  -7   1   24.70    4.11
  -3  -7   1   24.16    3.90
   3   7  -1   24.00    3.87
  -3   7   1   29.75    3.50
   3  -7  -1   22.29    3.96
  -2   7   1  140.65    7.84
  -2  -7   1  130.01    8.72
   2  -7  -1  131.58    8.45
   2  -7  -1  129.47    9.08
   2   7  -1  135.18    8.61
  -2  -7   1  163.68    7.34
   1  -7  -1   -0.08    0.88
   1   7  -1   -0.41    0.71
  -1  -7   1   -1.64    1.51
  -1   7   1    0.36    0.65
   1  -7  -1    0.53    0.75
  -1  -7   1   -0.27    0.65
   0   7   1   67.30    5.77
   0  -7  -1   63.91    6.11
   0   7  -1   66.86    5.90
   0  -7   1   66.70    5.42
   0  -7  -1   73.46    5.52
   0   7  -1   67.08    5.42
   0  -7   1   64.43    6.30
  -1   7  -1    0.03    0.85
  -1  -7  -1    1.40    0.99
   1   7   1    0.70    0.65
   1  -7   1    0.85    0.89
  -1  -7  -1    0.37    0.65
   1  -7   1    2.11    1.26
  -1   7  -1    1.23    0.51
  -2  -7  -1  196.49    9.91
   2  -7   1  187.31   10.11
  -2   7  -1  200.50   10.72
   2   7   1  184.86   10.23
   2  -7   1  195.69   11.12
  -2   7  -1  226.15    8.77
  -2  -7  -1  178.86   10.31
  -3  -7  -1  340.10   14.74
   3   7   1  343.16   14.44
   3  -7   1  398.97   16.79
  -3   7  -1  391.25   14.62
  -3  -7  -1  376.69   14.39
   3  -7   1  343.83   14.58
  -4  -7  -1   17.41    3.58
   4   7   1   15.46    3.25
   4  -7   1   16.93    3.83
  -4   7  -1   16.25    3.01
  -4  -7  -1   14.57    3.14
   4  -7   1   13.35    3.13
   5  -7   1  164.78   11.83
   5   7   1  145.47   10.27
   5  -7   1  139.59   10.35
  -5  -7  -1  136.22    9.99
   6  -7   1    2.37    1.79
   6   7   1    2.54    1.79
   6  -7   1    0.70    1.45
  -6  -7  -1    0.20    1.44
  -7  -7  -1   11.98    1.48
   7   7   1   10.86    3.20
  -7  -7  -1    8.60    2.76
   7  -7   1   10.19    3.26
   7  -7   1    6.82    2.40
  -8   7  -1    4.53    2.15
   8  -7   1    3.80    0.96
   8  -7   1    3.89    2.46
  -8  -7  -1    3.59    1.03
  -8  -7  -1    4.21    2.30
   8   7   1    4.56    2.08
  -8  -7  -1    5.14    1.09
  -9   7  -1   -0.44    0.96
   9   7   1   -0.44    1.24
   9   7   1   -0.38    0.63
   9  -7   1    0.31    0.41
  -9  -7  -1   -0.22    1.37
  -9  -7  -1    0.75    1.10
   9  -7   1    0.81    1.12
 -10  -7  -1   14.00    1.82
  10   7   1   17.25    1.79
  10  -7   1   12.45    1.53
  11  -7   1    0.59    0.66
  11   7   1    1.02    0.64
 -11  -7  -1    0.90    0.63
 -12  -7  -1    0.91    0.45
  12  -7   1    1.73    0.62
  12   7   1    2.13    0.77
  13   7   1    0.85    0.63
  13   7   1   -0.40    0.78
  13  -7   1   -0.12    0.29
 -14  -7  -1    0.16    0.31
  14   7   1    0.34    0.44
  15   7   1    2.44    0.62
 -15  -7  -1    0.96    0.36
 -15  -8   1    0.37    0.36
  14   8  -1    0.45    0.36
  14   8  -1   -0.02    0.30
 -13  -8   1   32.61    2.05
  13   8  -1   35.15    2.23
  13   8  -1   30.67    2.09
 -12  -8   1   -0.26    0.36
  12   8  -1    0.26    0.38
  12   8  -1    0.91    0.44
  11   8  -1    6.12    1.15
  11   8  -1    7.36    1.18
 -11  -8   1    6.98    1.20
 -10  -8   1    4.89    1.12
  10  -8  -1    6.17    1.18
  10   8  -1    8.93    1.38
  10  -8  -1    6.82    1.04
   9   8  -1    4.13    2.53
  -9  -8   1    0.78    0.68
   9  -8  -1   -1.77    1.70
   9   8  -1    0.53    1.35
   9  -8  -1    1.07    0.63
   9  -8  -1    0.90    0.38
  -9  -8   1   -1.54    2.75
  -9  -8   1    0.66    0.56
  -8  -8   1   -0.13    0.41
  -8  -8   1    0.31    1.25
   8  -8  -1    1.65    0.88
   8  -8  -1   -0.92    1.60
   8   8  -1    1.90    1.86
   8   8  -1    0.59    1.77
   8  -8  -1    0.54    1.12
   8  -8  -1    1.87    0.89
  -8  -8   1    1.49    0.77
  -7  -8   1    0.09    0.52
  -7  -8   1   -0.20    1.73
   7  -8  -1   -0.48    0.57
   7   8  -1    1.59    0.89
   7  -8  -1   -0.41    1.54
   7  -8  -1    0.57    1.60
  -7  -8   1    0.36    0.53
   7  -8  -1    0.22    0.57
   7   8  -1    2.96    2.27
   6  -8  -1    3.33    2.22
   6   8  -1    2.04    1.90
  -6  -8   1    3.59    1.66
  -6  -8   1    0.49    1.49
   6  -8  -1    1.43    1.30
   5   8  -1   51.76    6.69
  -5  -8   1   44.55    6.23
  -5  -8   1   48.85    6.59
   5  -8  -1   46.27    6.49
   5  -8  -1   57.35    7.49
  -4  -8   1    0.87    1.41
  -4  -8   1    1.52    1.14
   4   8  -1    2.02    1.16
   4  -8  -1    0.65    1.08
  -4   8   1    0.59    0.85
   4  -8  -1    1.76    1.60
   3  -8  -1   26.47    4.00
   3  -8  -1   29.24    4.72
   3   8  -1   31.74    4.85
  -3  -8   1   28.79    4.75
  -3   8   1   30.60    4.10
  -3   8   1   33.60    4.10
   2  -8  -1    1.42    1.48
  -2  -8   1    0.19    0.82
   2  -8  -1    0.53    0.73
  -2   8   1    0.63    1.04
   2   8  -1   -1.22    1.38
  -2  -8   1   -0.33    0.91
   1  -8  -1   32.87    4.88
   1   8  -1   29.70    4.11
   1  -8  -1   31.05    4.19
  -1   8   1   35.64    4.33
   1   8  -1   29.82    4.48
  -1  -8   1   33.02    3.92
  -1  -8   1   32.87    4.88
   0  -8   1   -0.47    1.22
   0   8   1   -0.02    0.99
   0   8  -1    0.74    0.58
   0  -8   1    0.71    1.35
   0   8  -1    1.27    1.26
   0  -8  -1    0.05    0.94
   0  -8  -1    0.47    0.76
  -1   8  -1  110.43    7.26
   1  -8   1   93.80    7.23
  -1   8  -1  104.95    8.38
  -1  -8  -1   96.40    8.20
   1  -8   1  104.96    8.65
   1   8   1   99.63    7.86
  -2   8  -1   23.91    3.30
   2  -8   1   15.72    3.10
  -2   8  -1   18.73    3.68
  -2  -8  -1   16.81    3.46
   2  -8   1   14.81    3.40
   2   8   1   16.85    3.43
  -3  -8  -1    5.33    2.20
  -3  -8  -1    5.31    1.92
   3   8   1    3.82    1.60
  -3   8  -1    6.58    2.22
   3  -8   1    4.18    1.94
   3  -8   1    6.32    2.56
   4  -8   1    1.65    1.89
  -4  -8  -1    1.11    1.62
   4   8   1    0.84    1.36
   4  -8   1    0.91    1.42
  -4  -8  -1    2.88    1.97
  -4   8  -1    1.34    1.08
   5  -8   1   11.49    3.83
  -5  -8  -1    8.53    3.01
  -5  -8  -1   10.24    3.01
   5   8   1    9.97    3.01
   5  -8   1   10.81    3.24
   6  -8   1   12.34    3.53
  -6  -8  -1   12.81    3.38
  -6  -8  -1   11.94    3.32
  -6  -8  -1   12.81    1.66
   6  -8   1   21.29    2.15
  -6  -8  -1   18.43    1.93
  -6  -8  -1   15.31    1.69
   6   8   1   11.83    3.10
   6  -8   1   12.83    3.65
   7   8   1   61.52    8.06
  -7  -8  -1   62.66    3.49
   7  -8   1   67.30    8.69
  -7  -8  -1   65.89    3.68
   7  -8   1   56.95    7.75
   7  -8   1   62.28    3.47
  -7  -8  -1   55.95    7.58
  -7  -8  -1   55.34    7.35
  -7  -8  -1   59.21    3.54
  -8  -8  -1   -1.64    2.65
  -8   8  -1   -0.65    0.88
  -8  -8  -1    1.83    0.80
  -8  -8  -1    1.49    0.79
  -8  -8  -1    0.56    1.75
   8   8   1    3.32    2.40
   8  -8   1   -1.42    1.56
   8  -8   1    1.08    0.68
   8  -8   1    0.52    0.98
   9  -8   1   14.99    1.75
  -9  -8  -1   22.70    5.48
  -9  -8  -1   28.60    5.92
   9   8   1   28.08    5.77
  -9  -8  -1   21.07    2.10
 -10  -8  -1   40.51    3.00
  10  -8   1   37.05    2.66
  11  -8   1    6.58    1.08
 -11  -8  -1    6.91    1.14
  12  -8   1   -0.29    0.29
  12   8   1    0.48    0.49
 -12  -8  -1    0.13    0.42
 -13  -8  -1    1.11    0.57
  13   8   1   -0.41    0.80
  13   8   1    0.92    0.43
  13  -8   1    0.80    0.45
  14   8   1    0.90    0.81
 -14  -8  -1   -0.33    0.49
 -15  -8  -1   -0.03    0.25
 -15  -9   1    0.70    0.30
 -14  -9   1    2.26    0.62
 -13  -9   1    3.04    0.65
  13   9  -1    3.19    0.67
 -12  -9   1   13.57    1.44
  12   9  -1   15.80    1.52
  11   9  -1   34.25    2.38
 -11  -9   1   31.56    2.36
 -10  -9   1    1.34    0.69
  -9  -9   1    3.03    0.89
  -9  -9   1    2.44    0.85
   9  -9  -1    2.30    0.67
   8   9  -1   11.81    4.04
   8  -9  -1   10.10    3.98
  -8  -9   1    9.59    1.37
  -8  -9   1    8.16    1.35
   8  -9  -1    9.46    3.82
   8  -9  -1    8.06    1.19
  -8  -9   1    9.83    1.42
  -8  -9   1    1.97    2.14
   8   9  -1   10.22    2.87
  -8  -9   1    9.24    3.53
  -7  -9   1   22.27    5.11
  -7  -9   1   21.69    2.09
   7  -9  -1   25.00    5.54
  -7  -9   1   30.22    2.42
   7  -9  -1   19.04    5.07
   7   9  -1   26.31    5.52
  -7  -9   1   20.91    4.91
   7  -9  -1   21.35    2.07
   7   9  -1   31.51    2.55
  -7  -9   1   20.97    2.12
   7   9  -1   22.61    4.81
   7  -9  -1   21.77    1.97
   6   9  -1    1.30    0.82
   6   9  -1    0.01    1.04
  -6  -9   1    2.14    1.00
   6  -9  -1    0.99    1.31
  -6  -9   1    1.52    1.99
   6  -9  -1    1.26    1.36
   6   9  -1   -1.23    1.52
  -6  -9   1    0.40    0.98
   6  -9  -1    1.80    0.81
   6  -9  -1    1.04    0.52
  -6  -9   1    1.33    0.62
  -6  -9   1    0.60    0.37
  -5  -9   1    0.36    1.25
   5  -9  -1    0.59    1.29
   5  -9  -1    1.54    1.96
   5  -9  -1    1.27    0.51
  -5  -9   1    0.01    0.77
   5   9  -1    2.57    1.16
   4  -9  -1    2.53    1.83
   4  -9  -1    3.26    2.24
  -4  -9   1    1.27    1.36
   4   9  -1    1.21    1.14
   3   9  -1    3.15    2.33
  -3   9   1    0.27    0.92
   3  -9  -1   -0.02    1.16
  -3  -9   1   -0.47    1.67
   3   9  -1    0.10    0.88
  -3   9   1    0.86    1.67
   3  -9  -1   -0.66    0.91
   2  -9  -1   53.95    6.85
   2  -9  -1   53.29    6.19
  -2   9   1   60.09    5.92
   2   9  -1   55.47    6.67
  -2   9   1   55.27    6.15
   2   9  -1   56.20    6.39
  -2  -9   1   56.28    7.08
  -1  -9   1    0.07    0.94
   1  -9  -1    0.91    1.60
  -1   9   1   -0.98    0.79
   1  -9  -1    1.04    1.29
   1   9  -1   -0.89    1.40
  -1  -9   1   -0.05    0.98
   1   9  -1   -0.13    1.13
   0   9  -1    0.89    1.38
   0   9   1    0.69    0.94
   0   9  -1    2.71    1.71
   0  -9  -1    1.23    1.19
   0  -9   1    1.70    1.52
   0  -9  -1    1.07    1.56
   0  -9   1    0.75    0.76
  -1  -9  -1    7.09    2.66
   1  -9   1    6.77    2.31
   1  -9   1    5.81    2.32
  -1   9  -1    8.81    2.32
  -1   9  -1    8.05    2.58
   1   9   1    6.06    2.07
   2  -9   1   46.52    5.91
  -2  -9  -1   46.59    6.32
  -2   9  -1   55.28    6.53
   2   9   1   47.26    6.08
   2  -9   1   45.52    6.30
  -3   9  -1    8.38    2.63
   3  -9   1    6.98    2.37
   3  -9   1    6.47    2.77
   3   9   1    6.98    2.69
  -3  -9  -1    4.86    2.42
   4   9   1    2.05    1.83
  -4  -9  -1    1.31    0.69
  -4   9  -1    1.05    0.87
   4  -9   1    3.12    2.24
   4  -9   1    1.07    1.38
  -4  -9  -1    0.25    1.21
   5  -9   1   18.24    4.79
   5  -9   1   21.24    4.63
  -5  -9  -1   21.05    2.09
  -5  -9  -1   21.96    2.11
   5  -9   1   20.89    2.04
   5  -9   1   24.21    2.19
  -5  -9  -1   15.57    4.05
  -5  -9  -1   22.10    2.12
  -5  -9  -1   15.28    3.56
   5   9   1   17.71    4.20
  -6  -9  -1   13.02    3.54
  -6  -9  -1   12.27    1.62
   6   9   1   13.84    3.91
   6  -9   1   13.36    1.63
  -6  -9  -1   14.42    1.74
  -6  -9  -1   13.34    1.75
   6  -9   1    9.13    2.86
   6  -9   1   12.24    1.55
   6  -9   1   17.84    4.79
  -6  -9  -1   14.28    3.53
   7  -9   1    0.30    0.64
  -7  -9  -1    0.76    0.55
  -7  -9  -1    1.90    1.82
  -7  -9  -1    0.33    0.41
  -7  -9  -1   -0.02    1.19
   7  -9   1    0.37    1.14
   7   9   1    0.73    1.13
   7  -9   1    1.10    1.18
   7  -9   1    0.78    0.56
  -7  -9  -1    1.24    0.58
   8   9   1    8.13    3.24
   8  -9   1    5.65    1.02
   8  -9   1    6.15    2.10
  -8  -9  -1    7.76    3.45
  -8  -9  -1    4.32    1.55
  -8  -9  -1    3.75    0.86
   8  -9   1    5.74    1.52
  -8  -9  -1    4.20    0.78
  -9  -9  -1    1.67    0.65
   9  -9   1    1.64    0.57
  10  -9   1   70.68    3.52
 -10  -9  -1   78.21    4.09
 -11  -9  -1    1.05    0.59
  11  -9   1    1.55    0.62
 -12  -9  -1    0.89    0.45
 -12  -9  -1    0.56    0.57
  12  -9   1    0.24    0.23
 -13  -9  -1   11.21    1.08
 -13  -9  -1   10.81    1.31
 -14  -9  -1    1.01    0.35
 -14 -10   1    1.08    0.27
 -13 -10   1    0.84    0.36
 -13 -10   1    1.47    0.45
 -12 -10   1    2.00    0.62
  11  10  -1    0.27    0.30
 -11 -10   1    0.04    0.37
 -10 -10   1    5.47    1.04
  -9 -10   1    3.59    0.93
  -9 -10   1    3.18    0.89
  -8 -10   1   -0.04    0.47
  -8 -10   1    0.09    0.53
  -8 -10   1   -0.02    0.53
  -7 -10   1   13.71    1.85
  -7 -10   1   16.70    2.29
  -7 -10   1   16.54    4.81
   7 -10  -1   12.48    4.65
  -7 -10   1   14.22    1.70
   7  10  -1   14.88    4.18
   7  10  -1   17.06    1.86
  -6 -10   1    2.74    0.82
   6  10  -1    4.13    2.18
  -6 -10   1    2.57    1.57
   6 -10  -1    2.83    2.37
  -6 -10   1    3.21    0.86
   6 -10  -1    2.29    0.91
   6  10  -1    4.43    0.96
   6  10  -1    5.08    2.27
   6 -10  -1    2.40    1.15
  -6 -10   1    2.64    0.81
   5  10  -1   38.83    6.30
   5 -10  -1   38.86    3.01
   5  10  -1   36.49    6.16
   5 -10  -1   39.22    6.98
   5 -10  -1   39.82    6.65
  -5 -10   1   38.62    6.57
  -5 -10   1   40.04    2.94
  -5 -10   1   46.37    3.02
  -4 -10   1    6.54    2.67
   4 -10  -1    7.28    2.96
   4  10  -1    8.87    3.20
  -4 -10   1    8.80    1.32
  -4 -10   1    9.55    1.46
   4 -10  -1    6.14    2.69
   4 -10  -1    8.97    1.41
   4  10  -1    8.80    3.36
   3  10  -1   13.92    3.60
  -3  10   1   14.83    3.56
  -3 -10   1   13.90    3.92
   3 -10  -1   11.65    1.54
   3 -10  -1    9.55    2.88
   3 -10  -1   11.50    3.47
  -3 -10   1   11.80    1.38
   3  10  -1   12.81    3.57
   2 -10  -1    1.86    0.69
   2 -10  -1    1.13    0.84
  -2 -10   1    1.58    0.79
  -2  10   1    1.69    1.23
   2  10  -1    0.12    1.37
  -2 -10   1    2.27    1.18
   2  10  -1    0.54    0.86
  -2  10   1    0.22    1.19
   2 -10  -1    3.11    1.98
   1 -10  -1   45.86    5.94
  -1  10   1   48.38    5.85
   1  10  -1   50.27    6.27
   1 -10  -1   41.38    6.22
  -1  10   1   43.66    6.23
   1 -10  -1   52.81    3.26
   1  10  -1   44.89    6.76
  -1 -10   1   39.27    6.13
   0  10   1    1.33    1.14
   0 -10   1    1.83    2.27
   0 -10  -1    0.37    0.62
   0 -10  -1    0.23    1.01
   0 -10   1   -1.63    1.00
   0 -10   1   -0.56    1.01
   0  10  -1    0.86    1.07
   0  10  -1    1.41    1.77
  -1  10  -1   -0.46    1.10
   1 -10   1    0.57    0.60
  -1 -10  -1    0.55    1.09
   1 -10   1    1.07    1.40
  -1 -10  -1    0.36    0.52
   1 -10   1    1.90    2.15
   1  10   1    2.64    1.64
   2 -10   1    1.45    1.53
  -2 -10  -1    3.96    1.01
   2 -10   1    2.72    0.86
  -2  10  -1    2.58    1.78
   2  10   1    3.89    2.23
   2 -10   1    3.80    2.14
  -2 -10  -1    2.37    2.00
   2 -10   1    3.90    0.99
   3 -10   1    6.30    3.02
  -3 -10  -1   10.61    1.45
  -3 -10  -1    8.43    1.37
   3 -10   1    6.76    2.91
  -3 -10  -1    9.75    1.48
   3 -10   1    9.32    1.44
   3 -10   1   11.17    1.92
  -3 -10  -1    7.79    2.79
   3  10   1    5.94    2.34
  -3  10  -1    8.99    2.90
   4 -10   1    1.78    2.18
   4 -10   1    1.37    0.54
   4 -10   1    3.80    0.89
  -4 -10  -1    1.35    0.77
  -4 -10  -1    2.18    2.05
   4 -10   1    1.91    0.81
  -4 -10  -1    1.53    0.66
   4  10   1    1.82    1.43
   4 -10   1    3.27    1.92
  -4 -10  -1    1.60    0.80
   5  10   1    1.82    1.69
  -5 -10  -1    0.00    0.42
   5 -10   1    0.48    0.49
   5 -10   1   -0.05    0.54
  -5 -10  -1    0.19    0.48
  -5 -10  -1   -0.19    0.62
  -5 -10  -1    1.94    2.27
   5 -10   1   -0.31    1.00
   5 -10   1    0.32    0.97
  -5 -10  -1    0.01    0.56
   6 -10   1   25.12    5.63
   6 -10   1   23.72    2.22
   6 -10   1   34.35    6.45
  -6 -10  -1   20.02    2.13
   6  10   1   29.68    5.78
  -6 -10  -1   23.88    2.14
  -6 -10  -1   22.34    2.24
  -6 -10  -1   21.86    2.20
   6 -10   1   22.35    2.15
  -6 -10  -1   26.81    5.80
   7 -10   1    4.49    0.87
  -7 -10  -1    7.90    1.31
  -7 -10  -1    7.76    1.34
   7 -10   1    6.97    1.30
  -7 -10  -1    7.56    1.33
  -7 -10  -1    6.87    1.34
  -8 -10  -1   26.72    2.48
   8 -10   1   25.10    2.22
  -8 -10  -1   29.33    2.46
  -9 -10  -1    3.52    1.04
   9 -10   1    3.74    0.76
  -9 -10  -1    3.22    0.77
 -10 -10  -1    3.38    0.90
  10 -10   1    1.96    0.60
 -10 -10  -1    3.42    0.96
 -11 -10  -1    4.43    0.89
 -11 -10  -1    4.50    1.04
 -12 -10  -1   -0.46    0.43
 -12 -10  -1   -0.20    0.27
 -13 -10  -1    0.62    0.33
 -13 -10  -1    0.37    0.27
 -14 -10  -1    1.93    0.43
 -13 -11   1   -0.78    0.31
 -13 -11   1    0.49    0.25
 -12 -11   1   -0.20    0.29
 -12 -11   1   -0.22    0.33
 -11 -11   1    0.36    0.34
 -11 -11   1    0.64    0.42
 -10 -11   1   97.28    3.99
 -10 -11   1   73.88    3.69
  -9 -11   1    2.23    0.80
  -9 -11   1    2.41    0.69
  -9 -11   1    0.84    0.36
  -8 -11   1    6.23    1.04
  -8 -11   1    4.93    0.96
  -8 -11   1    3.86    1.10
  -7 -11   1    0.30    0.36
  -7 -11   1    1.26    0.73
  -7 -11   1    1.37    0.92
  -6 -11   1    0.56    0.67
  -6 -11   1    1.45    0.70
   6 -11  -1    1.24    0.54
  -6 -11   1    1.60    0.74
  -5 -11   1   15.38    1.85
  -5 -11   1   12.71    1.69
   5 -11  -1   17.25    4.03
   5 -11  -1   15.37    4.64
   5  11  -1   14.77    4.22
  -5 -11   1   13.15    1.69
   5  11  -1   15.36    4.32
  -5 -11   1   15.51    4.77
   5 -11  -1   13.77    1.82
  -4 -11   1   11.12    3.74
  -4 -11   1    9.39    1.41
   4  11  -1    9.47    3.65
   4 -11  -1   10.57    1.70
   4 -11  -1    8.90    3.09
  -4 -11   1   10.37    1.47
   4 -11  -1    9.64    2.94
   4  11  -1   12.12    3.63
   3 -11  -1   14.13    3.75
  -3 -11   1   17.72    1.98
  -3 -11   1   15.28    1.78
  -3 -11   1   15.17    1.73
  -3 -11   1   12.22    3.67
   3  11  -1   15.46    4.04
   3 -11  -1   15.10    4.36
   3  11  -1   15.80    4.30
   3 -11  -1   13.39    1.73
  -2 -11   1    8.63    1.24
   2 -11  -1    8.52    1.40
  -2 -11   1    7.64    1.32
   2  11  -1    9.00    3.53
   2 -11  -1    7.19    2.68
  -2  11   1    5.43    1.89
  -2 -11   1    8.34    1.46
   2 -11  -1    8.28    2.91
   2  11  -1    8.34    3.05
  -2 -11   1    6.19    2.89
   1 -11  -1    7.45    1.27
  -1  11   1    9.95    3.40
   1  11  -1    9.21    3.30
   1  11  -1    9.32    3.38
  -1 -11   1    8.69    1.41
  -1 -11   1   10.71    1.47
  -1 -11   1    6.16    2.64
  -1 -11   1    6.20    1.07
   1 -11  -1    6.76    3.09
  -1  11   1    9.99    3.21
   1 -11  -1    8.15    1.53
   0 -11  -1   11.60    3.26
   0 -11  -1   12.87    1.73
   0  11   1   10.83    2.59
   0 -11  -1   13.66    1.70
   0 -11   1   12.94    1.75
   0  11  -1   13.01    3.82
   0  11   1   19.01    4.09
   0 -11   1   14.01    4.13
  -1 -11  -1    1.16    0.75
  -1 -11  -1    1.82    0.76
   1 -11   1    3.20    2.31
   1 -11   1    1.01    0.68
  -1  11  -1    1.43    1.42
   1  11   1    2.08    1.03
  -1 -11  -1    1.36    0.85
   1 -11   1    0.93    0.98
  -2 -11  -1    4.86    1.25
  -2  11  -1    3.77    2.59
   2  11   1    1.47    1.31
   2 -11   1    3.56    1.96
  -2 -11  -1    3.43    0.79
  -2 -11  -1    3.05    2.11
  -2 -11  -1    2.52    0.76
   2 -11   1    2.56    0.78
   2 -11   1    8.52    3.27
   3 -11   1   63.14    8.48
  -3 -11  -1   55.39    3.47
  -3 -11  -1   53.75    3.56
   3 -11   1   65.63    8.15
  -3 -11  -1   54.19    7.70
   3 -11   1   53.30    3.50
   3 -11   1   67.65    3.64
  -3 -11  -1   57.02    3.33
   3  11   1   54.52    7.59
   4 -11   1   13.54    4.58
   4  11   1   11.47    3.47
  -4 -11  -1    7.86    1.40
  -4 -11  -1    7.67    1.32
   4 -11   1   10.71    1.40
  -4 -11  -1    7.35    1.22
   4 -11   1    8.36    1.40
   4 -11   1    9.97    3.47
  -4 -11  -1    8.03    3.01
   5 -11   1    5.35    2.83
  -5 -11  -1    4.42    1.14
  -5 -11  -1    4.47    1.18
  -5 -11  -1    4.15    2.83
   5 -11   1    3.80    1.03
   5  11   1    4.18    2.56
  -5 -11  -1    3.91    0.97
  -6 -11  -1    4.85    0.92
  -6 -11  -1    3.97    1.02
  -6 -11  -1    3.31    0.87
  -6 -11  -1    3.80    0.97
   6 -11   1    3.12    0.88
  -7 -11  -1   26.04    2.19
  -7 -11  -1   22.30    2.18
   7 -11   1   23.25    2.16
  -7 -11  -1   21.75    2.20
  -7 -11  -1   23.11    2.37
  -8 -11  -1    1.07    0.68
  -8 -11  -1    0.25    0.58
  -9 -11  -1    0.73    0.58
  -9 -11  -1    1.13    0.54
 -10 -11  -1    3.34    0.84
 -10 -11  -1    2.43    0.97
 -11 -11  -1    1.18    0.52
 -11 -11  -1    1.98    0.65
 -12 -11  -1    1.01    0.60
 -12 -11  -1    0.59    0.42
 -13 -11  -1    1.22    0.36
 -12 -12   1   -0.14    0.22
 -11 -12   1    0.07    0.26
 -11 -12   1   -0.38    0.30
 -10 -12   1    5.83    1.02
  -9 -12   1    5.58    1.11
  -8 -12   1    1.44    0.57
  -8 -12   1    1.36    0.62
  -7 -12   1   17.82    2.02
  -7 -12   1   15.69    1.70
  -7 -12   1   19.18    1.85
  -6 -12   1    3.78    1.00
  -6 -12   1    4.71    0.92
  -6 -12   1    4.08    1.00
  -5 -12   1    0.53    0.68
  -5 -12   1    0.80    0.75
   5 -12  -1    1.67    0.70
  -5 -12   1    1.00    0.44
  -4 -12   1    2.70    0.86
   4 -12  -1    2.51    0.92
  -4 -12   1    2.40    0.99
   3 -12  -1    4.38    1.07
  -3 -12   1    4.83    1.10
  -3 -12   1    4.89    1.11
  -3 -12   1    6.46    1.23
  -2 -12   1    2.63    0.97
  -2 -12   1    2.11    1.23
  -2 -12   1    1.49    0.74
   2 -12  -1    1.25    0.63
   2 -12  -1    2.43    1.12
   2  12  -1    6.75    3.25
  -2 -12   1    0.85    0.58
   2 -12  -1    1.83    2.57
   2  12  -1    2.85    2.20
   1  12  -1   67.06    9.35
  -1 -12   1   44.63    3.16
  -1  12   1   63.08    8.50
   1 -12  -1   45.85    3.48
  -1 -12   1   42.72    3.11
   1 -12  -1   41.94    6.68
   1 -12  -1   42.41    3.10
  -1 -12   1   45.59    7.23
   0  12  -1   -0.36    1.65
   0 -12   1    0.67    1.14
   0  12   1   -0.91    1.02
   0 -12  -1   -0.33    0.45
   0  12   1    1.34    1.97
   0 -12  -1   -0.89    1.58
   0 -12   1    0.41    0.49
   0 -12  -1   -0.38    0.69
   0 -12   1    0.21    0.53
  -1 -12  -1   19.87    2.22
   1  12   1   29.91    5.49
   1 -12   1   22.97    5.13
   1  12   1   27.04    5.47
   1 -12   1   19.82    2.09
  -1 -12  -1   19.83    2.21
  -1 -12  -1   17.93    1.94
  -1 -12  -1   22.66    5.31
  -1  12  -1   28.73    5.75
   2 -12   1    0.24    0.49
  -2 -12  -1    0.13    0.76
  -2 -12  -1    0.62    0.57
  -2 -12  -1    3.45    2.87
   2 -12   1   -3.59    3.09
  -2 -12  -1    1.11    0.54
   2  12   1   -0.85    2.15
  -2 -12  -1    0.99    0.85
   2  12   1    0.97    1.49
   3 -12   1    2.11    0.88
  -3 -12  -1    2.78    1.05
  -3 -12  -1    1.69    0.86
  -3 -12  -1    2.47    0.80
   4 -12   1    4.86    1.07
  -4 -12  -1    5.04    1.26
  -4 -12  -1    4.97    1.13
  -4 -12  -1    6.25    1.19
  -5 -12  -1    1.33    0.71
  -5 -12  -1    1.34    0.60
   5 -12   1    1.51    0.81
  -5 -12  -1    1.45    0.65
  -6 -12  -1    0.10    0.59
  -6 -12  -1    0.94    0.58
  -6 -12  -1    0.41    0.59
   6 -12   1    0.54    0.55
  -7 -12  -1   11.24    1.64
  -7 -12  -1   12.27    1.66
  -7 -12  -1   13.82    1.48
  -7 -12  -1   11.64    1.46
  -8 -12  -1   -0.43    0.73
  -8 -12  -1    0.22    0.57
  -9 -12  -1   14.60    1.49
  -9 -12  -1   10.10    1.42
 -10 -12  -1    0.33    0.41
 -10 -12  -1    0.62    0.38
 -11 -12  -1    5.86    0.82
 -11 -12  -1    5.57    0.88
 -12 -12  -1    3.13    0.45
 -11 -13   1    4.50    0.66
 -10 -13   1    0.81    0.38
  -9 -13   1   -0.03    0.32
   9 -13  -1   -0.68    0.57
  -8 -13   1    7.55    1.11
   8 -13  -1    7.33    1.09
  -8 -13   1    7.38    1.22
  -7 -13   1    9.35    1.31
  -7 -13   1    9.77    1.46
  -7 -13   1    9.48    1.24
  -6 -13   1   32.70    2.42
  -6 -13   1   27.44    2.37
  -6 -13   1   34.07    2.65
  -5 -13   1   -0.08    0.44
  -5 -13   1    0.60    0.44
  -5 -13   1   -0.03    0.46
   5 -13  -1    0.93    0.79
   4 -13  -1    0.30    0.52
  -4 -13   1    0.69    0.62
  -4 -13   1    0.99    0.58
  -4 -13   1    1.40    0.56
  -3 -13   1   -0.41    0.45
  -3 -13   1    0.53    0.40
  -3 -13   1    0.08    0.52
   3 -13  -1   -0.44    0.68
   3 -13  -1    0.09    0.58
  -2 -13   1   12.80    1.77
   2 -13  -1   11.02    1.71
  -2 -13   1   10.40    1.45
  -2 -13   1   10.49    1.58
   2 -13  -1   10.14    1.78
   1 -13  -1   10.53    1.60
   1 -13  -1   12.86    1.87
   1 -13  -1   13.32    1.69
  -1 -13   1   11.70    1.56
  -1 -13   1   12.29    1.80
   0 -13   1    1.51    0.80
   0 -13  -1    1.04    0.85
   0 -13   1    1.87    0.70
   0 -13  -1    2.02    0.64
   0 -13  -1    1.05    0.53
  -1 -13  -1    3.31    0.90
   1 -13   1    3.60    1.05
  -1 -13  -1    3.45    0.92
   1 -13   1    2.51    0.90
  -1 -13  -1    4.41    1.21
  -2 -13  -1    1.12    0.65
  -2 -13  -1    1.86    0.92
   2 -13   1    0.97    0.66
  -2 -13  -1    1.31    0.65
  -2 -13  -1    1.55    0.80
  -3 -13  -1   -1.08    0.82
  -3 -13  -1   -0.21    0.63
   3 -13   1    0.58    0.66
  -3 -13  -1    1.18    0.73
   4 -13   1   -0.18    0.58
  -4 -13  -1   -0.43    0.64
  -4 -13  -1    0.65    0.70
  -4 -13  -1   -0.88    0.71
  -5 -13  -1    0.68    0.53
  -5 -13  -1    1.75    0.71
   5 -13   1    0.20    0.37
  -5 -13  -1    1.09    0.74
  -6 -13  -1    4.46    1.01
  -6 -13  -1    4.19    0.86
  -6 -13  -1    5.64    1.23
   6 -13   1    4.39    0.94
  -7 -13  -1    1.83    0.66
  -8 -13  -1    0.42    0.49
  -9 -13  -1    1.38    0.57
 -10 -13  -1    2.94    0.64
 -11 -13  -1    0.51    0.30
 -10 -14   1   -0.19    0.25
  -9 -14   1    1.07    0.31
   9 -14  -1    2.60    0.54
   8 -14  -1    0.57    0.35
  -8 -14   1    1.02    0.52
  -7 -14   1   -0.33    0.43
  -7 -14   1    0.37    0.46
   7 -14  -1   -0.10    0.37
  -6 -14   1    3.34    0.88
  -6 -14   1    2.96    0.76
   6 -14  -1    2.53    0.62
  -6 -14   1    3.00    0.78
  -5 -14   1    5.59    1.04
   5 -14  -1    4.27    1.02
  -5 -14   1    3.30    0.88
  -5 -14   1    4.23    0.94
  -4 -14   1    3.83    0.87
  -4 -14   1    3.24    0.84
  -4 -14   1    2.92    0.80
   4 -14  -1    3.29    0.90
  -3 -14   1    2.61    0.79
  -3 -14   1    4.01    0.89
  -3 -14   1    3.09    0.73
  -3 -14   1    4.02    0.94
   3 -14  -1    2.93    0.94
  -2 -14   1   16.31    1.58
   2 -14  -1   12.79    1.89
  -2 -14   1   16.96    1.88
   2 -14  -1   15.85    1.65
  -2 -14   1   14.80    1.83
  -2 -14   1   14.65    1.82
  -1 -14   1    3.43    0.97
   1 -14  -1    3.25    1.22
   1 -14  -1    1.75    0.64
  -1 -14   1    4.20    1.14
   0 -14  -1    0.51    0.44
   0 -14   1    0.88    0.62
   0 -14  -1    0.90    0.68
   0 -14   1    1.22    0.51
   1 -14   1    3.46    1.08
   1 -14   1    3.35    0.90
  -1 -14  -1    2.94    0.90
  -1 -14  -1    2.61    0.97
  -2 -14  -1   12.28    1.67
  -2 -14  -1   11.70    1.64
   2 -14   1    9.60    1.37
   2 -14   1   11.68    1.70
   3 -14   1    1.82    0.82
  -3 -14  -1    2.38    0.90
  -3 -14  -1    2.76    0.96
  -3 -14  -1    2.24    0.70
   3 -14   1    3.88    1.11
  -4 -14  -1    0.68    0.65
  -4 -14  -1    0.46    0.42
  -4 -14  -1    0.30    0.43
   4 -14   1   -0.23    0.41
   4 -14   1   -0.32    0.74
  -5 -14  -1   -0.79    0.57
  -5 -14  -1    0.46    0.45
  -5 -14  -1   -0.38    0.56
  -6 -14  -1   12.81    1.46
  -6 -14  -1   11.84    1.37
  -7 -14  -1    5.89    0.94
   8 -14   1    2.80    0.64
  -8 -14  -1    1.77    0.66
   9 -14   1    1.97    0.52
  -9 -14  -1    0.80    0.46
 -10 -14  -1    4.15    0.63
  -9 -15   1    1.29    0.41
  -8 -15   1    3.10    0.60
   8 -15  -1    3.87    0.57
   7 -15  -1   -0.13    0.33
  -7 -15   1    0.10    0.34
  -6 -15   1   13.34    1.37
   6 -15  -1   12.76    1.32
  -6 -15   1   11.99    1.33
  -5 -15   1    0.94    0.51
  -5 -15   1    0.18    0.33
  -5 -15   1    0.64    0.59
   5 -15  -1    0.89    0.56
  -4 -15   1    1.44    0.53
  -4 -15   1    2.91    0.68
   4 -15  -1    2.43    0.75
  -4 -15   1    2.35    0.67
  -3 -15   1    4.74    1.03
  -3 -15   1    5.42    0.84
  -3 -15   1    4.54    0.93
   3 -15  -1    5.46    1.16
   2 -15  -1    6.21    0.92
  -2 -15   1    7.99    1.14
   2 -15  -1    5.41    1.12
  -2 -15   1    5.61    1.04
  -2 -15   1    6.13    1.08
  -1 -15   1    0.79    0.74
   1 -15  -1    1.96    0.58
  -1 -15   1    1.48    0.64
  -1 -15   1    1.43    0.69
   1 -15  -1    1.94    0.74
   0 -15   1    0.87    0.55
   0 -15  -1   -0.07    0.37
   0 -15  -1   -0.02    0.46
   0 -15   1   -0.25    0.51
   0 -15   1    0.33    0.71
  -1 -15  -1    3.55    0.86
   1 -15   1    4.09    1.04
   1 -15   1    3.23    0.68
  -1 -15  -1    4.24    0.97
   1 -15   1    3.29    0.70
   2 -15   1    1.25    0.74
  -2 -15  -1    2.72    0.93
   2 -15   1    2.01    0.65
  -2 -15  -1    2.38    0.75
   2 -15   1    1.27    0.46
   3 -15   1    1.27    0.55
   3 -15   1    0.86    0.35
  -3 -15  -1    0.54    0.41
   3 -15   1    1.02    0.31
  -3 -15  -1    0.93    0.62
  -4 -15  -1    0.65    0.46
  -4 -15  -1    1.48    0.52
   4 -15   1    0.94    0.63
  -4 -15  -1   -0.45    0.53
  -5 -15  -1   -0.70    0.45
  -5 -15  -1    0.55    0.41
   5 -15   1   -0.09    0.40
  -6 -15  -1    1.47    0.54
   6 -15   1    0.47    0.42
  -7 -15  -1    0.91    0.40
   7 -15   1    0.54    0.34
  -8 -15  -1   -0.48    0.32
   8 -15   1    5.22    0.71
  -6 -16   1    1.48    0.41
   6 -16  -1    1.22    0.43
   5 -16  -1    4.90    0.77
  -5 -16   1    6.79    0.73
  -5 -16   1    5.57    0.87
  -4 -16   1    0.80    0.45
   4 -16  -1    0.43    0.32
  -4 -16   1    0.60    0.43
  -3 -16   1    4.14    0.78
   3 -16  -1    3.41    0.75
  -3 -16   1    3.96    0.74
  -2 -16   1   -0.44    0.51
   2 -16  -1    0.80    0.71
  -2 -16   1    0.07    0.37
  -1 -16   1    1.77    0.54
   1 -16  -1    1.96    0.54
   1 -16  -1    1.52    0.64
  -1 -16   1    1.64    0.66
   0 -16   1    0.42    0.57
   0 -16  -1    0.38    0.32
   0 -16  -1    0.10    0.47
   0 -16   1    0.47    0.35
  -1 -16  -1    0.31    0.38
  -1 -16  -1    0.07    0.31
   1 -16   1    0.18    0.29
   1 -16   1    1.12    0.58
   2 -16   1    0.59    0.30
  -2 -16  -1   -0.63    0.40
   2 -16   1   -0.01    0.41
  -2 -16  -1   -0.14    0.43
   3 -16   1    0.21    0.43
  -3 -16  -1   -0.30    0.41
  -4 -16  -1    0.35    0.35
   4 -16   1   -0.07    0.34
   5 -16   1    3.36    0.67
   6 -16   1    0.77    0.33
   3 -17  -1    1.73    0.38
  -2 -17   1    0.29    0.26
   2 -17  -1    0.64    0.33
   1 -17  -1    4.79    0.75
  -1 -17   1    3.36    0.57
  -1 -17   1    4.42    0.68
   0 -17   1    0.10    0.27
   0 -17   1    0.08    0.21
   0 -17  -1    0.42    0.41
  -1 -17  -1   -0.36    0.37
   1 -17   1    0.12    0.29
  -2 -17  -1    0.67    0.41
   2 -17   1    0.65    0.30
   3 -17   1    2.92    0.54
  17   0  -2    1.12    0.48
  16   0  -2    2.04    0.71
  16   0  -2    2.94    0.73
  15   0  -2    0.69    0.55
  15   0  -2    1.04    0.58
  15   0  -2    0.91    0.36
  14   0  -2    2.59    0.78
  14   0  -2    2.20    0.90
  13   0  -2    2.75    0.91
  13   0  -2    2.77    1.22
  12   0  -2    9.72    1.48
  12   0  -2   10.38    1.57
 -11   0   2  120.05   11.69
  11   0  -2  106.10    4.71
  11   0  -2  114.15    4.79
 -10   0   2    0.15    1.37
  10   0  -2    0.96    1.24
  -9   0   2   53.44    6.67
   9   0  -2   51.52    5.89
  -8   0   2   68.13    6.80
   8   0  -2   64.62    6.26
   8   0  -2   62.46    6.04
  -7   0   2 1946.01   32.68
   7   0  -2 2056.23   25.22
   7   0  -2 1937.82   30.97
   7   0  -2 1960.78   31.60
  -6   0   2   56.76    4.86
   6   0  -2   54.42    4.75
   6   0  -2   54.22    3.92
   6   0  -2   55.65    4.65
   5   0  -2  819.59   16.26
  -5   0   2  785.34   16.35
   5   0  -2  795.12   14.49
   4   0  -2  313.19    8.98
   4   0  -2  310.24    8.73
  -4   0   2  322.51    9.08
   3   0  -2  304.35    8.12
   3   0  -2  359.83    7.16
  -3   0   2  319.20    7.81
   3   0  -2  366.40    5.98
   2   0  -2   24.21    1.75
   2   0  -2   21.86    2.09
  -2   0   2   23.07    1.69
  -2   0   2   20.85    2.08
   1   0  -2  319.04    7.41
  -1   0   2  305.93    6.78
   0   0  -2  728.94   11.01
   0   0   2  713.38   10.49
  -1   0  -2  844.08   10.53
   1   0   2  832.11   11.83
  -2   0  -2   11.04    1.14
   2   0   2   10.02    1.68
   2   0   2   12.32    1.24
  -2   0  -2   10.56    1.60
  -3   0  -2  445.11   10.93
   3   0   2  463.51    7.52
  -3   0  -2  458.72    6.52
   4   0   2   21.99    1.76
  -4   0  -2   20.46    3.15
   5   0   2   88.44    4.74
   5   0   2   96.42    4.04
   6   0   2    0.54    0.65
   6   0   2   -0.19    0.75
  -6   0  -2    0.79    1.58
   7   0   2    4.56    2.05
  -7   0  -2    7.82    2.74
   8   0   2    9.88    2.70
  -8   0  -2   12.25    3.16
  -9   0  -2   74.86    9.04
   9   0   2   66.95    8.23
  10   0   2   21.45    5.01
 -10   0  -2   20.81    5.08
  10   0   2   21.58    2.12
  10   0   2   29.20    2.44
  10   0   2   21.82    2.11
  11   0   2   85.71    4.43
  11   0   2   84.14   10.28
 -11   0  -2  103.98   11.91
  11   0   2   82.24    4.21
  11   0   2   97.44    4.60
  12   0   2    0.44    0.43
  12   0   2   -0.09    0.48
  13   0   2   24.06    2.43
  14   0   2    0.09    0.44
  15   0   2    9.55    1.36
  16   0   2    9.78    1.15
  17   1  -2    1.73    0.57
  17  -1  -2    2.04    0.55
  16  -1  -2    2.29    0.75
  16   1  -2    0.98    0.48
  16  -1  -2    2.26    0.60
  16   1  -2    2.02    0.76
  16   1  -2    1.58    0.59
  15  -1  -2    2.19    0.70
  15   1  -2    2.08    0.86
  15   1  -2    1.31    0.55
  15  -1  -2    1.24    0.86
  15  -1  -2    2.01    0.64
  15   1  -2    1.35    0.62
  14  -1  -2    0.81    0.56
  14  -1  -2    0.22    0.52
  14   1  -2    0.27    0.53
  14   1  -2    0.90    0.74
  13   1  -2   11.12    1.68
  13  -1  -2   12.65    1.83
  13   1  -2   13.03    1.67
  13  -1  -2   14.42    2.93
  13   1  -2   10.65    2.55
  13   1  -2   17.15    2.09
  12   1  -2   28.86    2.53
 -12   1   2   45.05    7.38
  12  -1  -2   32.40    2.61
  12   1  -2   28.52    2.56
  12  -1  -2   27.86    2.55
 -12  -1   2   41.11    7.77
  11  -1  -2   39.54    2.90
  11  -1  -2   44.80    2.88
  11   1  -2   35.64    2.75
 -11  -1   2   48.88    7.47
  11  -1  -2   42.41    2.82
 -11   1   2   50.89    7.56
  11   1  -2   48.87    6.71
  11   1  -2   43.20    2.96
  10   1  -2   -0.09    1.11
 -10   1   2   -2.65    2.12
 -10  -1   2   -0.09    0.98
   9  -1  -2   25.64    4.69
   9   1  -2   23.24    4.15
  -9   1   2   22.75    4.31
  -9  -1   2   22.58    4.25
  -8   1   2  269.25   13.29
  -8  -1   2  259.67   13.60
   8   1  -2  295.19   10.67
   8   1  -2  269.55   12.33
   8  -1  -2  270.34   13.29
   8   1  -2  264.65   12.70
  -7   1   2  414.65   14.45
   7   1  -2  437.32   13.95
   7   1  -2  428.40   14.54
   7  -1  -2  377.90   13.45
   7  -1  -2  417.89   10.46
  -7  -1   2  405.22   15.34
   7  -1  -2  402.04   14.73
  -6   1   2  168.94    8.17
  -6  -1   2  175.98    9.05
   6  -1  -2  171.12    6.53
   6  -1  -2  168.37    8.67
   6   1  -2  185.07    8.56
   6   1  -2  179.91    8.24
   6  -1  -2  168.25    8.11
  -5  -1   2  108.42    6.64
  -5   1   2  112.15    5.92
   5  -1  -2  109.21    6.28
   5  -1  -2  113.31    5.34
   5   1  -2  119.05    6.27
   5  -1  -2  124.05    6.28
  -4  -1   2 1053.18   17.66
   4  -1  -2 1024.30   14.95
   4   1  -2 1096.49   15.87
  -4   1   2 1080.11   15.15
   4   1  -2 1026.94   17.39
   3  -1  -2   31.57    2.55
   3  -1  -2   36.12    2.86
  -3   1   2   34.95    2.25
   3   1  -2   28.12    2.69
  -3  -1   2   34.03    2.79
   3   1  -2   35.59    2.42
   2   1  -2  321.26    7.30
  -2  -1   2  309.33    7.69
  -2  -1   2  290.00    7.47
   2  -1  -2  292.61    7.46
  -2   1   2  357.55    5.21
   2  -1  -2  319.83    7.17
   2  -1  -2  312.95   11.50
   2  -1  -2  339.13    5.90
  -2   1   2  302.90    7.65
   1  -1  -2    4.31    1.11
  -1  -1   2    4.00    0.86
   1   1  -2    5.98    1.27
   1  -1  -2    5.43    0.78
   1  -1  -2    4.46    0.91
  -1   1   2    3.52    0.88
   0  -1  -2 9785.37   41.18
   0   1   2 9912.44   39.24
   0  -1   2 9999.00   39.29
   0   1  -2 9666.18   43.53
   0  -1  -2 9602.16   40.32
  -1  -1  -2    2.09    0.76
   1  -1   2    2.35    0.41
  -1   1  -2    3.14    0.78
  -1   1  -2    3.79    1.04
   1  -1   2    2.96    0.98
   1   1   2    3.37    0.92
  -1  -1  -2    3.46    0.80
   1  -1   2    3.91    0.97
  -1  -1  -2    1.83    0.79
   2  -1   2  244.81    8.10
  -2  -1  -2  235.41    7.42
   2   1   2  250.02    6.57
  -2  -1  -2  253.59    6.36
   2   1   2  225.24    7.00
  -2   1  -2  248.50    4.47
  -2   1  -2  245.59    7.52
   2  -1   2  256.08    6.08
   2  -1   2  232.13    7.06
  -3  -1  -2    1.11    0.67
  -3   1  -2    1.38    0.81
   3   1   2    0.60    0.52
   3  -1   2    0.42    0.68
   3  -1   2    1.05    0.24
  -3  -1  -2   -0.58    1.04
  -4  -1  -2  190.42    8.93
  -4   1  -2  203.66    7.57
   4  -1   2  177.70    8.66
   4   1   2  203.47    6.52
   5  -1   2    4.20    1.69
  -5   1  -2    5.13    1.93
  -5   1  -2    5.56    1.43
   5  -1   2    6.82    1.71
   5   1   2    5.65    0.99
   5   1   2    4.92    1.22
  -5  -1  -2    6.88    2.13
  -6  -1  -2    3.94    1.75
   6  -1   2    2.33    1.18
   6  -1   2    3.54    1.13
   6   1   2    4.70    1.23
  -6   1  -2    2.66    1.57
  -7  -1  -2    2.46    0.90
   7  -1   2    2.72    1.36
  -7   1  -2    5.41    1.94
   7  -1   2    3.98    1.41
   8   1   2   12.91    3.78
  -8   1  -2   11.78    3.16
   8  -1   2   11.09    3.10
  -8  -1  -2   16.65    4.19
  -9  -1  -2    0.45    2.26
   9   1   2    0.45    0.96
  -9   1  -2    1.27    0.98
   9  -1   2    1.64    1.77
 -10   1  -2   59.95    8.08
  10  -1   2   62.03    3.48
  10  -1   2   77.14    3.90
  10  -1   2   55.69    3.40
  10   1   2   63.75    3.64
  10   1   2   58.73    3.41
  10  -1   2   42.64    6.86
  10   1   2   52.53    3.24
  10   1   2   43.06    7.31
 -10  -1  -2   53.50    8.36
  11  -1   2   44.56    3.14
 -11  -1  -2   42.10    7.72
  11   1   2   39.91    2.92
  11  -1   2   35.74    2.88
 -11   1  -2   43.14    7.30
  11   1   2   42.91    3.16
  11   1   2   34.38    6.64
  11   1   2   42.43    3.08
  11  -1   2   47.67    3.18
  12   1   2   53.30    3.54
  12  -1   2   60.88    3.66
  12   1   2   56.97    3.77
  12   1   2   51.28    3.37
  12  -1   2   56.01    3.64
  13  -1   2    1.47    0.87
  13   1   2   -0.24    0.49
  14  -1   2    0.23    0.58
  14   1   2    0.33    0.56
  15  -1   2    2.47    0.74
  15   1   2    1.64    0.80
  16   1   2    6.26    0.99
  16  -1   2    6.67    0.93
  17   2  -2    0.76    0.41
  17  -2  -2    2.67    0.62
  16   2  -2    2.91    0.78
  16   2  -2    2.91    0.69
  16  -2  -2    6.78    1.08
  16  -2  -2    6.38    1.00
  16   2  -2    4.42    0.87
  15  -2  -2    0.56    0.53
  15  -2  -2    0.44    0.41
  15   2  -2    0.14    0.57
  15   2  -2   -0.30    0.57
  15   2  -2    0.45    0.42
  14  -2  -2    1.37    0.69
  14  -2  -2    1.64    0.51
  14   2  -2    1.85    0.82
  14   2  -2    1.99    0.82
  14  -2  -2    0.66    0.46
  13   2  -2    0.55    0.64
  13  -2  -2   -1.02    0.69
  13  -2  -2   -0.10    0.53
  13   2  -2   -0.12    0.68
  12   2  -2   30.27    2.61
  12   2  -2   33.38    2.65
  12  -2  -2   35.63    2.57
  12  -2  -2   32.58    2.69
 -12  -2   2   40.13    7.31
  11   2  -2   24.93    2.34
 -11  -2   2   30.18    6.08
  11   2  -2   25.39    2.26
  11  -2  -2   23.14    2.12
 -11   2   2   31.84    5.90
  11  -2  -2   30.94    2.43
  11   2  -2   30.84    5.21
  11  -2  -2   26.02    2.35
 -10  -2   2   13.42    3.75
 -10   2   2   14.24    3.85
  10   2  -2   12.21    2.99
  -9  -2   2   64.05    7.48
   9   2  -2   67.43    7.02
   9  -2  -2   63.43    7.38
  -9   2   2   68.51    7.22
  -8   2   2  175.96   10.46
   8  -2  -2  151.54   10.48
  -8  -2   2  158.81   10.86
   8   2  -2  165.03   10.24
  -7  -2   2   25.72    3.96
   7  -2  -2   21.90    3.20
   7   2  -2   28.68    3.48
   7  -2  -2   29.19    2.79
   7  -2  -2   26.71    4.14
  -7   2   2   26.85    3.65
  -6   2   2   67.18    5.03
   6   2  -2   71.80    4.88
   6  -2  -2   56.71    5.42
   6   2  -2   81.71    4.50
   6  -2  -2   66.03    4.10
  -6  -2   2   65.25    5.79
   6   2  -2   63.64    5.37
   6  -2  -2   57.41    4.75
  -5   2   2  270.79    8.73
   5  -2  -2  272.31    8.09
   5  -2  -2  244.84    9.91
   5   2  -2  287.22    8.70
   5  -2  -2  277.42   11.43
   5  -2  -2  262.81   10.58
   5  -2  -2  254.19    9.65
   5   2  -2  249.14    9.94
  -5  -2   2  260.44   10.47
   5   2  -2  294.11    8.20
   4   2  -2   42.27    3.86
  -4  -2   2   45.98    4.09
   4   2  -2   47.44    3.10
   4   2  -2   46.42    3.19
  -4   2   2   45.03    2.97
   4  -2  -2   46.08    3.33
   4  -2  -2   47.33    4.11
   4  -2  -2   36.27    3.54
   4  -2  -2   40.31    3.64
  -3   2   2  273.43    5.85
   3   2  -2  270.29   10.03
   3  -2  -2  266.80    7.82
  -3  -2   2  267.58    8.84
   3   2  -2  258.43    8.27
   3   2  -2  278.07    7.70
   3  -2  -2  283.13    8.70
   2   2  -2   61.78    3.72
   2  -2  -2   65.00    3.82
   2  -2  -2   68.87    3.79
   2   2  -2   71.90    3.88
  -2  -2   2   72.97    3.66
  -2   2   2   71.98    1.88
  -2  -2   2   62.79    3.93
  -2   2   2   63.20    3.49
   1   2  -2  779.26   11.83
   1   2  -2  774.19   13.15
  -1   2   2  786.23   10.84
  -1  -2   2  815.12   11.12
   1  -2  -2  803.23   11.15
   1  -2  -2  787.01   13.24
   0   2   2    7.26    1.19
   0  -2  -2    9.14    0.85
   0   2  -2    9.36    1.59
   0  -2  -2    9.93    1.29
   0  -2   2    9.65    1.25
   0   2  -2    8.53    1.13
   0  -2  -2    8.84    1.54
   0  -2   2    7.28    1.10
  -1  -2  -2  377.67    7.33
  -1   2  -2  373.83    9.55
   1   2   2  379.31    8.08
   1   2   2  368.07    8.93
   1  -2   2  372.55    7.99
   1  -2   2  357.92    7.22
  -1  -2  -2  362.17    8.95
   2  -2   2   82.81    3.98
  -2  -2  -2   86.66    4.30
   2   2   2   83.54    4.23
   2  -2   2   94.18    5.24
   2   2   2   85.13    4.49
  -2   2  -2   84.25    4.65
   2  -2   2   89.43    4.24
  -2  -2  -2   89.30    4.48
  -3  -2  -2    5.90    1.40
   3   2   2    8.81    1.69
  -3   2  -2    8.17    0.54
  -3   2  -2    6.70    1.41
   3  -2   2    7.39    1.74
  -3  -2  -2    8.31    1.42
   3  -2   2    6.24    1.40
   4   2   2    2.25    0.96
   4  -2   2    1.60    0.81
  -4   2  -2    2.35    0.85
   4  -2   2    2.42    1.44
  -4  -2  -2    2.58    1.48
  -5  -2  -2   57.85    5.59
   5  -2   2   61.51    4.98
   5   2   2   59.00    4.33
   5  -2   2   53.31    5.37
  -5   2  -2   65.28    4.23
  -6  -2  -2    1.32    1.09
   6  -2   2    2.38    1.12
   6  -2   2    0.44    0.90
  -6   2  -2    1.16    1.11
   6   2   2    1.82    1.01
  -6   2  -2    0.74    0.84
  -7   2  -2   50.07    5.98
  -7  -2  -2   54.53    6.56
   7   2   2   60.67    5.01
   7  -2   2   43.41    5.49
   7  -2   2   53.56    5.08
  -8   2  -2   14.59    3.34
  -8  -2  -2   20.03    4.58
   8  -2   2   13.45    3.68
   8  -2   2   18.25    3.37
   9  -2   2   -1.45    1.53
  -9   2  -2    0.22    1.69
   9   2   2    1.24    1.68
  -9  -2  -2    2.03    2.63
  10   2   2   18.38    2.03
 -10  -2  -2   19.91    5.71
 -10   2  -2   18.73    4.72
  10  -2   2   24.50    2.96
  10   2   2   16.55    1.96
  10   2   2   20.80    5.22
  10   2   2   15.90    1.97
  10  -2   2   16.85    2.03
  11  -2   2    1.19    0.75
  11   2   2    0.25    0.63
  11   2   2    0.18    0.46
 -11  -2  -2    2.37    2.58
 -11   2  -2   -1.82    2.55
  11  -2   2    0.24    0.70
  11   2   2    0.57    1.78
  11   2   2    1.67    0.77
  12   2   2   25.36    2.55
  12  -2   2   28.04    2.59
  12   2   2   25.67    2.33
  12  -2   2   30.16    2.49
  12   2   2   26.49    2.51
  13  -2   2   10.47    1.54
  13   2   2    8.70    1.49
  13   2   2   10.09    1.46
  14  -2   2    1.10    0.59
  14   2   2    0.57    0.63
 -15  -2  -2    1.18    0.55
  15  -2   2    0.68    0.33
  15   2   2    1.09    0.68
  16  -2   2    0.38    0.30
  16   2   2   -0.25    0.35
  17   3  -2    0.69    0.42
  16   3  -2    1.59    0.64
  16  -3  -2    2.03    0.52
  16   3  -2    2.02    0.63
  16   3  -2    1.75    0.65
  15   3  -2    0.46    0.43
  15   3  -2    0.20    0.44
  15  -3  -2    0.09    0.41
  15   3  -2    0.10    0.49
  15  -3  -2    0.18    0.49
  14  -3  -2   -0.12    0.44
  14   3  -2    0.22    0.49
  14  -3  -2   -0.51    0.56
  14   3  -2    0.90    0.68
  13   3  -2    0.13    0.54
  13   3  -2   -0.40    0.64
  13  -3  -2   -0.29    0.74
  13  -3  -2   -0.38    0.67
  12   3  -2   38.54    2.90
  12  -3  -2   37.58    2.89
  12   3  -2   43.20    4.25
  12   3  -2   38.60    2.98
  12  -3  -2   36.99    2.85
  12   3  -2   42.38    3.23
  11   3  -2    5.58    1.14
 -11   3   2    8.30    3.67
  11   3  -2    5.45    1.12
  11  -3  -2    5.42    1.18
  11  -3  -2    6.16    1.16
 -11  -3   2    3.16    2.04
  11  -3  -2    7.32    1.26
  10   3  -2   29.40    4.91
 -10  -3   2   20.57    4.69
 -10   3   2   28.41    4.89
  10  -3  -2   27.22    2.24
  10   3  -2   28.02    2.38
  10  -3  -2   25.88    2.16
  -9   3   2   34.76    5.21
   9   3  -2   31.80    5.07
  -9  -3   2   34.71    5.91
   8  -3  -2  156.56   10.94
  -8   3   2  182.07   10.71
   8  -3  -2  151.05    9.56
   8   3  -2  160.62   10.34
  -8  -3   2  152.33   11.01
   7   3  -2   35.66    3.60
   7  -3  -2   29.33    4.18
   7  -3  -2   26.31    4.11
   7   3  -2   33.34    3.43
   7   3  -2   26.85    4.15
  -7  -3   2   27.41    4.35
  -7   3   2   32.63    4.01
   6  -3  -2    0.03    0.84
  -6  -3   2    1.07    0.90
   6   3  -2    0.84    0.37
  -6   3   2    1.45    0.84
   6   3  -2    1.75    1.43
   6   3  -2    0.47    0.41
   6  -3  -2    0.46    0.85
   6  -3  -2    0.44    0.76
   6  -3  -2    0.53    0.66
   5  -3  -2   82.22    4.64
  -5  -3   2   76.38    6.13
   5   3  -2   89.73    5.31
  -5   3   2   88.04    5.15
   5   3  -2   96.17    4.53
   5  -3  -2   70.99    5.67
   5   3  -2   79.42    6.21
   5  -3  -2   75.57    6.04
   5  -3  -2   76.87    5.81
  -4  -3   2   43.43    4.23
   4  -3  -2   42.11    3.36
  -4   3   2   45.04    3.12
   4  -3  -2   37.23    3.66
   4   3  -2   49.48    2.88
   4   3  -2   40.55    3.94
   4  -3  -2   42.16    3.90
   4   3  -2   44.47    3.61
   4  -3  -2   40.85    3.99
   3  -3  -2   80.45    4.55
   3   3  -2   78.37    5.05
   3  -3  -2   80.66    5.11
  -3   3   2   82.99    4.50
   3  -3  -2   74.18    4.64
  -3  -3   2   78.81    5.27
  -3  -3   2   89.49    4.60
   3   3  -2   77.57    4.66
   2   3  -2   43.70    3.60
   2  -3  -2   45.84    3.40
   2  -3  -2   50.92    3.67
   2   3  -2   49.98    3.54
  -2  -3   2   55.35    3.14
   2  -3  -2   48.74    3.58
  -2  -3   2   44.29    3.77
  -2   3   2   49.21    3.00
  -1  -3   2    0.80    0.43
   1   3  -2   -0.29    0.59
  -1   3   2    0.15    0.33
   1  -3  -2    0.31    0.76
   1  -3  -2    0.78    0.49
   1   3  -2    0.21    0.67
   1  -3  -2   -0.79    0.70
   0   3  -2 4349.58   27.63
   0   3   2 4295.16   25.12
   0  -3   2 4390.75   24.73
   0   3  -2 4278.71   34.82
   0  -3  -2 4251.69   34.56
   0   3   2 4281.01   33.47
   1   3   2   13.03    1.55
  -1  -3  -2   17.65    1.74
  -1  -3  -2   15.12    2.11
  -1  -3  -2   13.03    1.59
   1   3   2   12.20    2.03
  -1   3  -2   16.10    1.47
  -1   3  -2   15.03    2.14
   1  -3   2   13.44    1.63
   1  -3   2   15.07    1.87
  -2  -3  -2   26.28    2.56
  -2   3  -2   23.88    2.69
  -2  -3  -2   19.65    2.80
   2  -3   2   22.85    2.34
   2   3   2   19.94    2.60
  -3   3  -2  190.50    7.42
   3   3   2  184.35    7.72
  -3  -3  -2  190.14    8.00
   3  -3   2  178.38    7.31
  -3  -3  -2  192.94    7.91
  -4  -3  -2  110.98    6.93
   4   3   2  107.75    6.17
   4  -3   2  102.12    6.05
  -4   3  -2  102.89    5.47
  -5   3  -2   16.78    2.19
  -5  -3  -2   13.84    2.81
   5  -3   2   14.98    2.76
   5   3   2   16.99    2.74
   5  -3   2   14.43    2.57
  -6   3  -2    3.65    0.88
   6  -3   2    4.23    1.51
   6   3   2    5.56    1.47
  -6  -3  -2    5.70    2.27
   7  -3   2    0.59    1.00
   7   3   2   -0.11    0.94
  -7   3  -2    0.84    1.60
  -7  -3  -2   -1.00    1.78
   8  -3   2    7.68    2.30
  -8   3  -2    6.85    2.43
   8   3   2    8.77    2.45
  -8  -3  -2   11.15    3.56
  -9  -3  -2   41.72    7.23
   9  -3   2   36.72    5.21
   9   3   2   41.53    2.80
  -9   3  -2   30.27    5.85
   9   3   2   39.66    2.67
 -10  -3  -2   10.56    4.23
  10  -3   2   11.75    1.55
  10   3   2    7.79    1.43
  10   3   2   11.32    1.52
 -10   3  -2   10.65    3.67
  10   3   2    9.36    1.52
  10   3   2    9.73    3.57
  11   3   2   39.06    3.01
  11   3   2   38.19    3.01
 -11  -3  -2   51.27    8.88
  11   3   2   41.85    4.92
  11   3   2   47.31    8.24
  11  -3   2   48.59    3.22
 -11   3  -2   42.00    7.54
  11   3   2   39.51    2.87
  12   3   2    9.35    1.52
  12  -3   2   10.99    1.57
  12   3   2    9.89    1.64
  12   3   2    8.84    1.37
  13  -3   2    0.93    0.56
  13   3   2    0.51    0.65
  13   3   2    1.11    0.58
  14  -3   2   12.31    1.46
  14  -3   2    8.48    1.10
  14   3   2   10.27    1.67
  15   3   2    0.79    0.62
  15  -3   2    2.78    0.73
 -15  -3  -2    1.48    0.52
  16   3   2    0.45    0.34
  17   4  -2   -0.53    0.37
  16   4  -2    0.46    0.37
  16   4  -2    0.43    0.43
  16   4  -2    1.11    0.49
  15   4  -2   -0.23    0.59
  15   4  -2   -0.22    0.47
  15   4  -2    0.15    0.35
  14   4  -2    6.08    1.19
  14  -4  -2    7.48    1.18
  14   4  -2    6.10    1.20
  13  -4  -2    2.19    0.74
  13  -4  -2   -0.08    0.79
  13   4  -2    1.93    0.74
  13   4  -2    1.19    0.75
  12   4  -2    4.23    1.02
  12  -4  -2    3.90    1.04
  12   4  -2    4.32    1.00
  12   4  -2    4.77    1.08
  11  -4  -2    1.44    0.89
  11   4  -2    1.76    0.96
  11   4  -2    0.32    0.62
  11   4  -2    0.55    0.43
  11   4  -2    0.10    0.44
  11  -4  -2    0.41    0.52
 -11  -4   2    0.09    1.87
 -10   4   2   21.92    4.35
  10   4  -2   17.32    1.74
  10  -4  -2   15.01    1.74
  10   4  -2   22.68    4.57
 -10  -4   2   23.69    5.19
  10  -4  -2   18.58    1.89
  -9  -4   2   36.17    6.10
  -9   4   2   47.68    5.91
   9   4  -2   37.61    5.54
   9  -4  -2   37.53    5.44
  -8   4   2    3.57    1.94
   8   4  -2    2.20    1.75
  -8  -4   2    0.89    0.96
   8  -4  -2    1.70    1.59
   8  -4  -2    1.77    1.66
  -7   4   2  160.25    8.80
   7  -4  -2  138.37    9.93
  -7  -4   2  137.78   10.08
   7   4  -2  165.36    8.81
   7   4  -2  141.40    9.84
   7  -4  -2  141.26    9.54
   7  -4  -2  135.37    9.72
  -6   4   2   21.11    2.97
   6  -4  -2   21.96    2.61
   6   4  -2   19.27    3.52
  -6  -4   2   18.13    3.34
   6  -4  -2   17.34    3.37
   6  -4  -2   16.91    3.09
   6  -4  -2   18.09    3.45
   5  -4  -2   34.87    4.16
  -5   4   2   45.39    3.82
   5   4  -2   34.75    4.27
   5  -4  -2   37.03    4.53
   5  -4  -2   41.70    3.58
   5  -4  -2   40.16    4.52
  -5  -4   2   35.17    4.37
  -4  -4   2    1.69    1.16
   4  -4  -2    1.78    1.20
   4  -4  -2    1.71    0.66
  -4  -4   2    2.02    0.86
   4  -4  -2    2.47    1.33
   4   4  -2    0.63    0.92
   4   4  -2    3.43    0.66
   4  -4  -2    2.38    1.15
  -4   4   2    2.33    0.98
   3   4  -2   30.50    1.80
   3   4  -2   21.10    2.88
  -3   4   2   26.66    2.46
  -3  -4   2   21.06    3.02
  -3  -4   2   28.80    2.59
   3  -4  -2   22.67    2.76
   3   4  -2   21.79    2.81
   3  -4  -2   20.72    2.80
   3  -4  -2   24.02    3.08
   3  -4  -2   19.47    2.80
   2  -4  -2  128.05    6.45
   2   4  -2  122.23    6.42
  -2   4   2  130.42    4.65
   2  -4  -2  115.28    5.52
  -2  -4   2  141.59    4.94
  -2  -4   2  112.18    6.44
   2   4  -2  114.66    6.15
   2  -4  -2  111.28    6.14
   2  -4  -2  117.25    6.32
   1  -4  -2 1170.38   18.65
   1  -4  -2 1207.41   16.54
   1   4  -2 1140.03   19.79
   1   4  -2 1208.00   18.32
  -1   4   2 1218.50   19.85
   1  -4  -2 1209.09   20.28
  -1   4   2 1332.78   13.77
   1  -4  -2 1230.46   19.87
  -1  -4   2 1181.86   19.13
   0  -4   2  965.69   11.08
   0   4  -2  843.39   17.34
   0  -4   2  915.21   17.16
   0  -4  -2  918.32   12.58
   0   4   2  850.65   16.72
   0   4   2  923.02   11.32
   0  -4  -2  867.48   14.50
   0  -4  -2  852.41   17.48
   0  -4  -2  893.41   16.68
   0   4  -2  888.65   14.11
  -1  -4  -2  411.08   12.40
  -1  -4  -2  452.13   10.02
  -1   4  -2  435.67    8.98
   1   4   2  421.26    8.20
  -1   4  -2  412.78   12.17
   1  -4   2  438.00   11.88
   1   4   2  374.30   11.22
   1  -4   2  462.25    8.52
  -1  -4  -2  396.26   11.16
   2  -4   2   98.04    5.70
  -2  -4  -2  104.21    5.59
   2   4   2   97.84    5.96
  -2   4  -2  104.91    6.22
  -2  -4  -2  107.50    6.59
  -3  -4  -2    5.37    1.48
   3  -4   2    4.35    1.38
  -3   4  -2    5.11    1.41
   3   4   2    4.55    1.40
   4   4   2    0.31    0.63
  -4  -4  -2    0.26    0.66
   4  -4   2    0.08    0.80
  -4   4  -2   -0.05    0.42
   4  -4   2   -0.48    1.03
  -5   4  -2    8.46    1.73
   5  -4   2    7.99    2.12
   5   4   2    8.35    2.26
   5  -4   2    7.66    1.89
  -5  -4  -2    6.87    2.10
  -6   4  -2   -0.42    0.68
   6  -4   2   -0.49    0.81
   6   4   2   -0.07    0.73
   6  -4   2   -0.80    0.96
  -6  -4  -2    0.41    1.42
  -7   4  -2   -1.43    1.37
   7   4   2    0.37    0.85
   7  -4   2    0.97    1.43
  -7  -4  -2    1.74    2.18
   8  -4   2   22.28    4.20
  -8  -4  -2   20.91    4.58
   8   4   2   24.85    4.24
  -8   4  -2   22.84    4.76
  -9  -4  -2    0.21    1.86
  -9  -4  -2    2.46    0.58
   9  -4   2    0.96    1.14
   9   4   2    1.66    0.57
  -9   4  -2    2.65    1.46
   9   4   2    2.15    0.75
  10   4   2    1.53    0.68
  10   4   2    1.74    1.24
 -10  -4  -2    2.35    0.74
  10   4   2    1.20    0.79
 -10   4  -2    1.08    1.66
  10   4   2    0.86    0.65
 -10  -4  -2    0.20    1.38
 -11   4  -2   27.01    5.78
  11   4   2   25.56    2.19
  11   4   2   19.30    2.12
  11   4   2   20.30    2.19
  12   4   2    1.53    0.71
  12   4   2    2.15    1.65
  12   4   2    2.32    0.77
  13  -4   2    1.65    0.71
  13   4   2    1.23    0.69
  14  -4   2    1.66    0.56
  14   4   2    0.47    0.48
 -15  -4  -2    6.35    0.96
  15   4   2    5.32    0.98
  16   4   2    0.79    0.37
  17   5  -2    0.43    0.25
  16   5  -2   -0.40    0.29
  16   5  -2    0.82    0.49
  15   5  -2    0.38    0.40
  15   5  -2    0.46    0.36
  15   5  -2    0.22    0.34
  14   5  -2    1.22    1.05
  14   5  -2    1.04    0.68
  14   5  -2   -0.41    0.45
  13   5  -2    2.21    0.81
  13   5  -2    2.79    0.85
  12   5  -2   -0.27    0.43
  12   5  -2    0.55    0.74
  12  -5  -2    0.44    0.56
  12   5  -2   -0.25    0.41
 -11  -5   2   13.13    3.88
  11   5  -2   14.44    1.75
 -11   5   2   15.74    3.69
  11   5  -2   14.60    1.76
  11  -5  -2   13.62    1.80
  10   5  -2    7.21    1.18
 -10  -5   2    6.77    3.18
 -10  -5   2   11.86    1.47
  10  -5  -2    5.09    0.91
  10   5  -2    8.01    1.18
  -9  -5   2    7.49    2.77
   9   5  -2    6.17    1.90
   9  -5  -2   10.79    2.96
  -8   5   2    7.25    2.19
  -8  -5   2    4.11    1.94
   8   5  -2    6.46    2.08
   8  -5  -2    8.10    2.97
   8   5  -2    7.02    2.58
   8  -5  -2    6.25    2.30
   7  -5  -2    1.64    1.40
   7   5  -2    2.68    1.27
   7  -5  -2    1.56    1.40
  -7   5   2    1.01    0.77
   7  -5  -2    2.75    1.80
   7   5  -2    3.11    1.37
  -7  -5   2    0.80    1.07
  -6   5   2   52.87    4.79
  -6  -5   2   41.03    5.38
   6  -5  -2   44.71    5.36
   6   5  -2   46.84    5.79
   6  -5  -2   42.61    5.42
   6  -5  -2   45.48    5.56
   6  -5  -2   55.32    4.55
  -5   5   2   74.19    5.12
  -5  -5   2   58.21    6.05
   5  -5  -2   66.63    5.99
   5  -5  -2   65.58    6.44
   5  -5  -2   63.47    6.08
  -5  -5   2   74.79    5.39
   5  -5  -2   73.42    5.26
   5   5  -2   66.13    6.46
  -5   5   2   79.53    5.25
   4  -5  -2   32.32    3.85
  -4   5   2   34.97    3.12
   4  -5  -2   31.29    3.91
   4   5  -2   35.90    4.22
  -4  -5   2   40.02    3.60
   4  -5  -2   33.64    4.25
  -4  -5   2   35.28    4.44
   4  -5  -2   34.68    3.67
   3   5  -2    9.39    2.27
   3  -5  -2    8.48    1.99
  -3   5   2    8.73    1.85
  -3   5   2   10.02    1.38
   3  -5  -2    8.28    2.05
   3  -5  -2    8.15    1.75
   3  -5  -2    8.54    1.86
  -3  -5   2   11.82    1.62
  -3  -5   2    7.98    1.97
  -2  -5   2   32.05    2.20
  -2   5   2   27.05    3.27
  -2  -5   2   22.29    3.18
  -2   5   2   32.18    2.19
   2   5  -2   25.25    3.27
   2  -5  -2   25.39    3.29
   2   5  -2   22.04    2.92
   2  -5  -2   26.42    3.36
  -2  -5   2   24.37    3.09
   2  -5  -2   25.37    2.82
   2  -5  -2   23.05    3.20
  -1   5   2  154.76    4.15
   1   5  -2  101.62    6.50
   1  -5  -2  116.42    5.30
  -1  -5   2  115.98    6.87
  -1  -5   2  150.59    3.98
   1   5  -2  123.95    6.46
  -1   5   2  116.38    6.81
   1  -5  -2  125.68    7.15
   1  -5  -2  117.34    6.85
   1  -5  -2  119.84    6.53
   0  -5  -2   49.51    4.78
   0   5  -2   51.37    4.72
   0  -5  -2   52.94    3.23
   0  -5   2   52.40    4.72
   0   5  -2   54.90    3.99
   0  -5  -2   54.90    4.03
   0   5   2   49.46    4.45
   0  -5  -2   51.67    4.65
   0   5   2   66.84    2.74
  -1   5  -2   49.03    4.60
  -1  -5  -2   47.30    4.36
  -1  -5  -2   56.04    2.97
   1  -5   2   50.99    4.67
  -1   5  -2   56.90    3.66
   1   5   2   45.43    4.41
  -1  -5  -2   48.25    3.65
  -1  -5  -2   44.09    4.58
  -2  -5  -2   11.69    2.71
  -2  -5  -2    9.64    1.71
  -2   5  -2   10.37    1.41
  -2  -5  -2    6.98    1.85
   2   5   2    8.49    2.09
   2  -5   2    8.55    2.08
  -2   5  -2    7.46    1.96
  -2  -5  -2    5.98    1.52
  -3   5  -2   13.51    2.43
   3   5   2   12.81    2.56
   3  -5   2   12.87    2.46
  -3  -5  -2   15.15    2.69
   4  -5   2   24.38    3.66
  -4   5  -2   25.71    3.24
   4  -5   2   24.66    3.63
  -4  -5  -2   24.47    3.52
   4   5   2   24.97    3.68
  -5  -5  -2   18.37    3.37
   5  -5   2   16.96    3.21
   5   5   2   19.06    3.35
  -5   5  -2   17.66    2.64
   5  -5   2   14.88    3.13
   6  -5   2   77.20    7.09
   6  -5   2   77.98    7.28
   6   5   2   81.10    7.09
  -6  -5  -2   81.01    7.54
  -7  -5  -2   17.34    4.08
   7   5   2   16.94    3.47
   7  -5   2   17.04    3.61
   8  -5   2   26.91    4.90
  -8  -5  -2   29.42    5.80
   8   5   2   29.75    4.80
  -8   5  -2   26.66    5.05
  -9  -5  -2  108.77   11.55
   9   5   2  106.70    4.54
  -9   5  -2   93.48   10.06
  -9  -5  -2  115.84    4.70
   9   5   2  101.16    4.50
   9  -5   2  112.82   10.11
 -10  -5  -2    0.76    2.20
  10   5   2   -0.19    0.55
 -10  -5  -2   -0.81    0.69
 -10   5  -2    0.81    1.19
  10   5   2   -0.05    0.56
 -11  -5  -2    2.34    0.71
  11   5   2    1.23    0.74
  11  -5   2    1.33    0.57
  12   5   2    0.54    0.35
  12   5   2    0.79    0.88
  12   5   2    1.04    0.75
  12  -5   2    0.49    0.49
  13   5   2    7.23    1.23
  13  -5   2    7.86    1.16
  14   5   2    4.00    0.93
  14  -5   2    3.64    0.67
 -15  -5  -2    1.88    0.60
  15   5   2    1.35    0.52
  16   5   2    4.69    0.65
  16   6  -2    2.49    0.64
  16   6  -2    1.42    0.46
  15   6  -2    1.27    0.57
  15   6  -2   -0.43    0.42
  14   6  -2    0.75    0.58
  14   6  -2   -0.14    0.43
  14   6  -2    0.49    0.38
  13   6  -2   17.93    1.99
  13   6  -2   18.95    1.97
  12   6  -2    1.03    0.63
  12   6  -2    1.27    0.80
  12  -6  -2   -0.25    0.97
  12  -6  -2    0.55    0.48
 -11  -6   2   34.52    2.45
 -11  -6   2   33.71    6.47
  11   6  -2   26.49    2.25
  11  -6  -2   27.78    2.47
  11   6  -2   30.27    2.57
  10   6  -2    3.64    1.20
 -10  -6   2    1.93    0.74
  10  -6  -2    1.75    0.73
  10   6  -2    1.15    0.76
 -10  -6   2    4.23    3.48
  -9  -6   2    1.98    0.63
   9   6  -2    2.38    0.67
   9  -6  -2    0.88    1.73
   9   6  -2    1.62    0.51
  -9  -6   2    3.05    2.38
   9   6  -2    1.27    1.29
   9  -6  -2    2.19    0.87
   8  -6  -2    2.78    2.12
   8   6  -2    4.54    1.86
  -8  -6   2    4.35    2.58
  -8   6   2    2.59    1.30
  -8  -6   2    4.69    1.76
   8   6  -2    4.59    1.74
   8  -6  -2    3.13    1.53
  -7   6   2   13.99    2.52
   7  -6  -2   13.25    3.44
  -7  -6   2   15.43    2.93
   7   6  -2   12.26    3.03
  -7  -6   2    8.89    2.66
   7  -6  -2   12.24    3.22
   7   6  -2   11.24    3.31
   7  -6  -2   13.29    3.75
   6  -6  -2   22.78    4.11
   6  -6  -2   18.59    3.70
   6   6  -2   21.30    3.72
  -6  -6   2   29.26    3.67
  -6  -6   2   19.95    4.07
   6  -6  -2   30.53    3.66
   6   6  -2   24.40    4.72
  -6   6   2   28.55    3.45
  -6   6   2   25.14    3.33
   6  -6  -2   22.62    4.49
  -5  -6   2   41.41    5.37
  -5   6   2   46.50    4.00
   5  -6  -2   40.82    5.47
   5   6  -2   41.85    5.39
   5  -6  -2   43.73    5.65
   5  -6  -2   45.39    5.35
  -5  -6   2   50.15    4.35
   5  -6  -2   46.72    4.61
  -5   6   2   50.77    4.64
   4  -6  -2    1.79    1.62
   4  -6  -2    1.94    1.31
  -4   6   2    2.68    1.31
   4   6  -2    2.04    1.00
   4  -6  -2    3.38    1.81
   4  -6  -2    1.96    0.87
  -4   6   2    2.14    0.70
  -4  -6   2    4.34    2.16
  -3   6   2   34.28    3.91
   3  -6  -2   31.93    3.83
   3  -6  -2   26.14    3.83
  -3  -6   2   27.90    3.98
   3   6  -2   28.62    4.05
   3   6  -2   35.41    4.41
   3  -6  -2   33.93    4.07
   3  -6  -2   30.13    4.10
   2  -6  -2   12.69    2.51
   2  -6  -2   14.36    2.25
  -2  -6   2   12.83    2.52
   2   6  -2   13.16    2.67
   2  -6  -2   14.50    2.70
  -2   6   2   13.06    2.47
   2  -6  -2   13.57    2.76
   2   6  -2    9.73    2.26
  -1  -6   2  145.49    8.53
  -1   6   2  151.20    8.19
   1   6  -2  129.35    8.05
   1  -6  -2  150.82    8.75
   1   6  -2  149.65    8.01
   1  -6  -2  150.79    7.97
   1  -6  -2  154.34    8.77
   1  -6  -2  161.22    6.70
   0  -6  -2  148.06    7.37
   0   6  -2  141.62    7.15
   0  -6  -2  133.44    8.54
   0   6  -2  135.06    8.30
   0   6   2  137.00    8.01
   0  -6   2  137.98    8.46
   0  -6  -2  134.51    8.22
  -1   6  -2  168.36    7.12
  -1   6  -2  155.29    9.00
  -1  -6  -2  170.62    7.36
   1   6   2  134.34    8.13
  -1  -6  -2  153.20    9.43
  -1  -6  -2  151.64    8.63
   1  -6   2  158.69    9.06
  -2  -6  -2   76.05    5.52
   2  -6   2   74.34    6.20
  -2  -6  -2   72.93    6.12
  -2   6  -2   74.88    6.33
   2   6   2   74.40    6.13
   2  -6   2   81.13    6.63
   3  -6   2   -0.03    0.74
   3  -6   2    1.53    1.87
  -3  -6  -2   -1.03    1.30
  -3  -6  -2    1.41    1.47
   3   6   2    0.55    0.75
  -3   6  -2    1.01    1.56
  -4  -6  -2   16.43    3.11
   4   6   2   13.83    2.75
   4  -6   2   16.80    3.44
  -4   6  -2   17.93    2.91
   4  -6   2   14.20    2.99
  -5  -6  -2    5.58    1.85
   5   6   2    4.96    1.66
  -5   6  -2    4.88    1.55
   5  -6   2    4.85    1.93
   5  -6   2    5.10    2.03
   6  -6   2    1.36    1.35
  -6  -6  -2    1.55    1.37
   6   6   2   -0.82    1.32
   6  -6   2    0.97    1.30
   7  -6   2   74.08    7.82
   7   6   2   87.84    8.44
  -7  -6  -2   81.06    8.58
   7  -6   2   85.84    8.50
  -8   6  -2   12.76    3.82
   8   6   2   17.39    1.74
   8   6   2   11.49    3.30
  -8  -6  -2   11.48    3.74
   8  -6   2   11.83    1.65
   8  -6   2    7.55    2.77
  -8  -6  -2   14.14    1.67
  -9  -6  -2   79.42    4.01
  -9  -6  -2   86.96   10.42
   9  -6   2   82.91    9.05
  -9   6  -2   80.89    9.45
   9  -6   2   71.75    3.82
   9   6   2   93.01    4.16
  10   6   2   18.51    1.99
 -10  -6  -2   27.95    6.72
 -10   6  -2   26.16    5.58
 -10  -6  -2   17.54    1.98
  10  -6   2   14.26    1.68
  11  -6   2    5.70    1.12
  11   6   2    6.01    1.22
 -11  -6  -2    8.14    1.33
 -12  -6  -2    8.31    1.18
  12   6   2    6.94    1.20
  12  -6   2    7.45    1.22
  13   6   2    4.05    0.88
  13  -6   2    3.83    0.82
  14   6   2   -0.89    0.49
 -14  -6  -2    0.18    0.43
  14  -6   2   -0.38    0.32
  15   6   2    1.74    0.48
 -15  -6  -2    2.30    0.59
  16   7  -2    1.51    0.47
  16   7  -2    0.02    0.23
  15   7  -2   -0.14    0.24
  15   7  -2    0.12    0.33
  14   7  -2    0.86    0.41
  14   7  -2    0.94    0.55
  13   7  -2    7.67    1.33
  13   7  -2    8.67    1.30
  13   7  -2    9.73    1.34
  12   7  -2    3.43    0.81
 -12  -7   2    3.70    0.88
  12   7  -2    4.30    1.03
  11  -7  -2    9.25    1.43
 -11  -7   2    9.61    1.38
  11   7  -2   11.05    1.43
  10  -7  -2    0.77    0.58
 -10  -7   2    1.92    0.67
  10   7  -2    2.22    0.79
  10   7  -2    1.37    0.51
  10   7  -2    3.61    3.00
 -10  -7   2    1.57    1.60
   9   7  -2    2.66    0.99
  -9  -7   2    1.90    0.80
  -9  -7   2    3.00    2.24
   9  -7  -2    1.78    0.80
   9   7  -2    1.59    0.67
   9  -7  -2    1.94    1.27
   9   7  -2    4.53    2.53
   8   7  -2    4.89    1.24
  -8  -7   2    1.04    1.26
  -8  -7   2    3.47    0.81
   8  -7  -2    2.98    1.09
   8  -7  -2    4.05    0.81
   8   7  -2    3.76    2.00
   8  -7  -2    2.69    0.91
   8   7  -2    1.60    0.98
  -7  -7   2    2.30    1.65
   7  -7  -2    2.34    1.80
   7   7  -2    1.81    1.09
   7   7  -2    2.38    1.31
   7  -7  -2    4.16    2.33
   6   7  -2   -0.80    0.99
   6  -7  -2   -0.07    0.77
  -6  -7   2   -0.81    1.13
   6   7  -2   -1.05    1.27
   6  -7  -2    0.05    0.88
   6  -7  -2   -0.78    1.68
   5  -7  -2    9.71    3.08
  -5  -7   2   12.11    3.34
   5  -7  -2   11.68    3.03
  -5   7   2   11.45    2.51
   5   7  -2   13.61    3.19
   5   7  -2   14.47    3.37
   5  -7  -2   14.20    2.86
   5  -7  -2   13.16    3.43
   4  -7  -2   33.96    4.33
   4  -7  -2   33.87    4.97
   4  -7  -2   33.18    4.34
   4   7  -2   34.18    4.77
   4  -7  -2   30.94    4.67
  -4   7   2   31.98    3.89
   4   7  -2   34.58    4.87
  -4  -7   2   30.67    4.63
  -4  -7   2   29.43    4.60
  -3  -7   2  306.38   14.00
  -3   7   2  335.56   12.83
   3  -7  -2  345.73   12.89
   3   7  -2  308.29   13.89
   3   7  -2  331.48   14.66
   3  -7  -2  312.14   13.81
   3  -7  -2  346.91   13.99
   3  -7  -2  328.36   14.90
   2   7  -2  106.20    7.65
   2  -7  -2  111.87    6.55
   2  -7  -2   94.85    7.52
   2   7  -2   91.84    7.31
   2  -7  -2   93.63    7.59
  -2   7   2   97.18    7.00
   2  -7  -2   95.85    7.27
  -2  -7   2  109.70    6.65
  -2  -7   2   91.49    7.36
   1   7  -2  246.83   11.03
   1  -7  -2  248.05   12.53
  -1  -7   2  238.40   10.34
   1   7  -2  225.71   11.71
   1  -7  -2  249.74   11.14
  -1   7   2  243.90   11.39
  -1  -7   2  229.00   11.93
   1  -7  -2  230.79   11.77
   0   7  -2  401.83   15.66
   0  -7   2  400.92   14.00
   0   7   2  418.05   15.09
   0   7  -2  446.89   13.82
   0  -7   2  421.98   16.18
   0  -7  -2  438.62   13.94
   0  -7  -2  394.06   15.38
   1  -7   2  264.65   11.87
  -1  -7  -2  270.96   12.81
  -1   7  -2  284.02   13.14
   1   7   2  255.07   12.13
  -1   7  -2  318.05   11.02
   1  -7   2  294.33   13.42
  -2   7  -2   15.88    3.33
   2   7   2   17.91    3.36
  -2  -7  -2   17.32    2.93
  -2  -7  -2   16.88    3.23
   2  -7   2   15.96    3.16
   2  -7   2   18.55    3.71
  -3  -7  -2  260.40   11.68
   3  -7   2  266.50   13.62
   3  -7   2  231.57   12.29
  -3  -7  -2  237.23   12.36
  -3   7  -2  278.65   13.09
   3   7   2  235.02   12.38
   4   7   2    6.80    2.33
  -4  -7  -2    6.04    1.98
   4  -7   2    6.12    2.12
  -4  -7  -2    3.07    1.45
   4  -7   2    4.46    2.19
  -4   7  -2    6.01    1.88
  -5  -7  -2   -0.48    1.46
  -5  -7  -2    0.01    1.09
   5   7   2    0.55    1.02
  -5   7  -2    0.63    1.18
   5  -7   2    1.57    1.37
   5  -7   2   -1.49    1.60
  -6  -7  -2   12.20    3.25
  -6  -7  -2    9.94    3.01
   6  -7   2    6.76    2.40
   6   7   2    9.77    2.65
   6  -7   2    9.52    3.08
  -7  -7  -2   35.73    2.64
   7   7   2   35.91    5.82
   7  -7   2   38.61    2.76
  -7  -7  -2   41.93    2.90
  -7  -7  -2   42.71    2.91
  -7  -7  -2   38.60    6.09
   7  -7   2   33.99    5.71
   7  -7   2   31.73    5.37
  -8  -7  -2   83.71    9.55
   8  -7   2   92.21    9.73
   8   7   2   92.45    9.83
  -8   7  -2   84.28    9.27
   8  -7   2   73.72    3.90
  -8  -7  -2   87.06    4.29
   9  -7   2    3.85    0.86
   9   7   2    5.96    1.14
  -9  -7  -2    4.56    1.13
   9   7   2    5.76    2.91
   9  -7   2    4.61    2.30
  -9  -7  -2    4.04    2.42
  -9   7  -2    5.30    1.31
  10  -7   2   13.65    1.77
 -10  -7  -2   14.56    1.75
  10   7   2   18.50    1.92
  11   7   2    0.24    0.46
 -11  -7  -2   -0.02    0.44
  11  -7   2    1.08    0.65
  12   7   2   -0.07    0.45
 -12  -7  -2   -0.73    0.49
  12  -7   2   -0.30    0.42
  13  -7   2   -0.45    0.41
  13   7   2   -0.58    0.57
 -13  -7  -2    0.26    0.32
 -13  -7  -2   -0.12    0.49
 -14  -7  -2   -0.13    0.40
  14   7   2   -0.25    0.45
 -15  -7  -2    0.26    0.23
 -16  -8   2    0.14    0.23
  15   8  -2    1.37    0.42
  15   8  -2    2.69    0.54
  14   8  -2    1.48    0.68
  14   8  -2    0.94    0.59
 -13  -8   2   20.56    1.68
  13   8  -2   22.52    1.81
  12   8  -2    0.24    0.35
  12   8  -2   -0.01    0.41
 -12  -8   2   -0.40    0.46
 -11  -8   2    0.71    0.59
  11  -8  -2   -0.13    0.65
  11   8  -2    1.09    0.49
 -10  -8   2    4.94    1.00
  10  -8  -2    5.11    1.14
   9  -8  -2   18.07    4.55
  -9  -8   2   15.89    1.88
  -9  -8   2   15.83    4.75
   9  -8  -2   16.93    1.76
   9   8  -2   21.78    5.05
   8   8  -2   14.64    4.24
  -8  -8   2   12.65    1.60
  -8  -8   2   10.66    3.38
  -8  -8   2   18.38    1.79
   8   8  -2   14.12    1.80
   8  -8  -2   13.31    3.98
   8  -8  -2   15.53    1.77
   8  -8  -2   12.36    4.12
   8   8  -2   17.03    3.97
   7   8  -2   50.15    6.81
   7  -8  -2   50.68    7.49
   7   8  -2   76.05    3.96
  -7  -8   2   77.16    3.57
   7  -8  -2   55.66    7.93
  -7  -8   2   46.06    6.90
   7   8  -2   55.44    7.52
   6  -8  -2    2.71    1.85
  -6  -8   2    1.97    1.64
   6   8  -2    4.02    2.12
   6   8  -2    1.60    1.49
   6  -8  -2    1.59    1.30
  -6  -8   2    2.36    1.82
   5  -8  -2   23.18    4.76
   5   8  -2   21.83    4.72
  -5  -8   2   20.55    4.25
  -5  -8   2   19.00    4.03
   5   8  -2   21.82    4.26
   5  -8  -2   20.94    4.33
  -4   8   2   13.15    2.82
   4   8  -2   12.53    2.98
  -4  -8   2   10.44    3.35
   4  -8  -2    9.72    2.70
  -4   8   2   10.71    2.41
   4   8  -2    9.91    2.82
   4  -8  -2    8.57    2.80
   3  -8  -2    6.44    2.40
  -3   8   2    7.70    2.14
  -3  -8   2    6.93    2.46
   3  -8  -2    3.18    1.63
   3   8  -2    2.60    0.86
   3   8  -2    4.49    1.82
  -2   8   2  112.94    8.24
  -2  -8   2  104.16    8.84
   2  -8  -2  101.91    8.76
   2   8  -2  115.50    8.67
   2   8  -2  110.11    8.93
   2  -8  -2  102.46    8.11
  -2  -8   2  125.68    7.75
  -1  -8   2   50.43    5.05
   1   8  -2   52.21    5.52
   1   8  -2   42.19    5.59
   1  -8  -2   48.41    5.86
  -1   8   2   45.49    5.12
  -1  -8   2   47.66    5.93
   1  -8  -2   48.50    5.30
   0  -8   2  722.44   20.29
   0  -8  -2  791.12   20.39
   0  -8   2  744.58   23.25
   0   8  -2  757.36   23.40
   0   8   2  735.11   21.58
   0  -8  -2  711.13   22.17
   0   8  -2  809.67   20.43
  -1   8  -2   11.45    2.88
   1  -8   2    9.05    2.31
  -1   8  -2    9.49    2.13
  -1  -8  -2    8.68    2.65
   1  -8   2    9.65    2.89
   1   8   2    8.12    2.47
   2  -8   2   51.27    5.77
  -2  -8  -2   50.86    6.13
  -2   8  -2   55.27    6.41
   2   8   2   45.65    5.71
   2  -8   2   55.87    6.50
   3  -8   2    8.22    2.33
   3  -8   2    8.31    2.79
   3   8   2   10.64    3.04
  -3   8  -2   11.08    3.18
  -3  -8  -2    7.92    2.48
  -3  -8  -2    7.94    2.16
   4  -8   2   10.19    3.26
   4  -8   2    7.63    2.35
  -4   8  -2    9.77    2.23
  -4  -8  -2    9.34    2.74
   4   8   2    6.68    2.29
  -4  -8  -2    9.35    2.67
  -5  -8  -2    3.50    2.16
   5  -8   2    3.92    2.04
  -5  -8  -2    2.61    0.93
   5   8   2    4.14    2.47
   5  -8   2    7.39    2.61
   6   8   2    4.71    2.59
   6  -8   2    6.60    1.29
   6  -8   2    5.25    2.31
  -6  -8  -2    5.90    1.10
   6  -8   2    5.31    2.36
  -6  -8  -2    5.46    1.04
  -6  -8  -2    4.11    1.97
  -6  -8  -2    4.66    1.76
  -6  -8  -2    6.70    1.08
   6  -8   2    6.54    1.09
   7  -8   2   22.70    2.15
  -7  -8  -2   27.25    5.14
   7  -8   2   22.52    4.96
  -7  -8  -2   23.50    2.30
   7  -8   2   21.95    4.58
   7   8   2   25.93    5.38
  -7  -8  -2   18.34    4.36
  -7  -8  -2   25.64    2.33
  -7  -8  -2   27.04    2.54
   8  -8   2   43.50    3.02
  -8   8  -2   59.63    7.81
   8   8   2   56.13    7.97
  -8  -8  -2   59.71    8.11
   8  -8   2   55.82    7.94
  -8  -8  -2   68.22    8.63
  -8  -8  -2   47.93    3.33
  -9  -8  -2   -0.22    0.53
   9  -8   2   -0.22    0.38
  10  -8   2    0.45    0.65
 -10  -8  -2   -0.32    0.58
  11   8   2   10.33    1.32
 -11  -8  -2    8.66    1.42
  11  -8   2    6.60    1.08
  12  -8   2    2.75    0.70
 -12  -8  -2    3.61    0.86
 -12  -8  -2    3.86    0.93
  12   8   2    5.04    0.93
 -13  -8  -2    1.53    0.58
  13   8   2    2.91    0.78
 -13  -8  -2    2.78    0.64
  13  -8   2    1.37    0.43
 -14  -8  -2    0.08    0.35
 -15  -9   2    0.80    0.26
  14   9  -2    0.33    0.23
  13   9  -2    6.63    0.96
 -13  -9   2    7.41    0.96
 -12  -9   2    1.48    0.56
  12   9  -2    0.75    0.42
 -11  -9   2    8.28    1.22
  10  -9  -2    3.15    0.96
 -10  -9   2    1.80    0.73
  -9  -9   2   31.07    2.52
   9  -9  -2   36.44    2.60
  -9  -9   2   38.63    2.59
  -8  -9   2   15.36    4.39
   8   9  -2   10.65    1.64
  -8  -9   2   11.25    1.45
   8  -9  -2   14.03    1.62
  -8  -9   2    9.91    1.41
   8  -9  -2    6.34    3.29
  -8  -9   2   10.03    3.68
   8   9  -2   18.93    4.53
   8  -9  -2    9.04    3.07
   8   9  -2   10.21    3.77
   7  -9  -2   -1.48    2.22
  -7  -9   2    1.35    0.74
   7   9  -2    3.00    2.23
  -7  -9   2    0.78    1.27
   7   9  -2    1.34    1.70
  -7  -9   2    2.43    2.64
  -7  -9   2    0.56    0.40
   7  -9  -2    1.56    2.68
   7   9  -2    1.10    0.74
   6   9  -2   31.34    5.60
   6   9  -2   34.36    6.27
   6  -9  -2   36.40    2.74
   6   9  -2   48.16    3.21
  -6  -9   2   29.97    5.82
   6  -9  -2   29.43    5.79
   6  -9  -2   34.80    6.21
   5   9  -2    9.30    3.26
   5  -9  -2   10.82    3.36
   5   9  -2   19.26    2.08
   5   9  -2    8.43    2.45
   5  -9  -2   11.23    1.83
  -5  -9   2   11.55    3.47
   5  -9  -2   10.01    3.53
  -4   9   2   88.44    7.36
   4   9  -2   71.66    8.06
  -4  -9   2   70.18    8.14
   4  -9  -2   66.14    7.74
   4  -9  -2   75.39    8.76
   4   9  -2   66.80    7.94
   3  -9  -2   -0.52    0.93
  -3   9   2    1.73    1.44
   3  -9  -2    0.25    0.96
  -3  -9   2   -0.44    0.91
   3   9  -2   -1.02    1.82
   3   9  -2    0.35    1.22
  -2  -9   2    0.58    0.84
   2   9  -2   -0.13    1.47
   2  -9  -2    0.22    1.18
   2  -9  -2    0.69    0.74
  -2   9   2    1.31    0.97
   2   9  -2    1.90    1.86
  -1  -9   2    1.62    0.85
   1   9  -2    2.09    1.42
   1  -9  -2    0.90    0.94
  -1   9   2    1.51    1.13
   1   9  -2    1.03    1.24
   1  -9  -2    2.07    1.65
  -1  -9   2    2.79    2.18
   0  -9  -2   53.91    6.66
   0   9  -2   69.02    7.64
   0  -9   2   63.89    7.35
   0   9  -2   72.09    6.76
   0   9   2   58.57    6.54
   0  -9   2   64.22    6.42
  -1   9  -2   -0.18    1.02
   1   9   2   -0.18    1.31
   1  -9   2   -1.59    1.66
  -1  -9  -2    0.11    0.84
   1  -9   2   -0.29    1.11
   2  -9   2   37.55    5.32
  -2  -9  -2   42.17    5.96
  -2   9  -2   45.58    6.16
   2  -9   2   47.29    6.48
   2   9   2   43.02    6.08
   3  -9   2   11.80    3.34
   3   9   2   10.42    3.13
  -3   9  -2   11.20    3.01
  -3  -9  -2    9.42    3.04
   3  -9   2   10.76    3.21
  -4  -9  -2    1.35    0.36
  -4  -9  -2   -0.43    0.77
   4  -9   2    1.86    0.71
  -4  -9  -2    0.57    1.41
   4  -9   2   -0.42    1.08
  -4  -9  -2    0.88    0.62
   4  -9   2    1.31    0.63
   4   9   2    0.92    1.14
  -4   9  -2    0.88    1.33
   4  -9   2    0.46    0.74
   5  -9   2   22.94    2.03
  -5  -9  -2   15.23    1.58
   5  -9   2   12.92    3.61
  -5  -9  -2   12.83    1.73
   5   9   2   16.06    4.08
  -5  -9  -2   16.10    1.88
  -5  -9  -2   12.62    3.35
  -5  -9  -2   16.68    3.86
   5  -9   2   14.53    1.85
  -5  -9  -2   13.39    1.63
   5  -9   2   15.48    1.82
   5  -9   2   16.72    3.76
  -6  -9  -2    9.41    1.45
   6  -9   2    7.48    1.25
   6   9   2   10.02    3.29
  -6  -9  -2    9.22    1.43
  -6  -9  -2    7.14    2.76
  -6  -9  -2    8.83    1.42
   6  -9   2   11.56    3.80
   6  -9   2   10.30    1.45
  -6  -9  -2   12.26    3.60
  -6  -9  -2    8.58    1.40
   6  -9   2   14.88    4.11
  -7  -9  -2   20.94    2.26
   7  -9   2   27.85    2.29
   7   9   2   30.15    5.92
  -7  -9  -2   22.21    2.21
  -7  -9  -2   22.68    2.21
  -7  -9  -2   33.08    6.09
   7  -9   2   39.42    7.05
   7  -9   2   21.62    5.05
   7  -9   2   20.78    2.08
  -8  -9  -2    2.80    0.87
   8  -9   2    4.24    1.09
  -9  -9  -2   12.10    1.75
  -9  -9  -2    9.83    1.56
   9  -9   2   11.28    1.51
 -10  -9  -2    2.42    0.80
 -10  -9  -2    2.56    0.91
  10  -9   2    0.92    0.52
 -11  -9  -2    1.90    0.87
  11  -9   2    0.86    0.60
 -11  -9  -2    0.41    0.63
 -12  -9  -2    1.46    0.53
  12  -9   2    1.19    0.44
 -12  -9  -2    0.80    0.36
 -13  -9  -2    1.20    0.52
 -13  -9  -2    1.41    0.43
 -14  -9  -2    0.58    0.34
 -14 -10   2    1.37    0.42
  13  10  -2    2.11    0.49
 -13 -10   2    1.12    0.31
 -13 -10   2    1.22    0.47
  12  10  -2    1.12    0.32
 -12 -10   2    1.68    0.51
 -11 -10   2   16.73    1.69
  11  10  -2   19.08    1.67
 -10 -10   2   15.42    1.75
  -9 -10   2   11.92    1.62
  -9 -10   2   15.38    1.68
  -8 -10   2    2.24    0.69
  -8 -10   2    1.96    0.77
   7  10  -2    2.48    2.49
  -7 -10   2    1.13    0.52
   7  10  -2    0.23    1.38
  -7 -10   2   -0.76    2.23
   7  10  -2   -0.14    0.44
   7 -10  -2    0.43    1.32
  -7 -10   2   -0.21    0.58
   6 -10  -2   -0.15    1.63
  -6 -10   2    2.96    2.18
   6  10  -2    1.57    0.54
  -6 -10   2    2.21    0.76
   6  10  -2    3.13    2.03
   6  10  -2    1.76    1.02
   6 -10  -2    0.09    0.94
  -6 -10   2    3.11    0.90
   5  10  -2    3.43    2.42
   5 -10  -2    0.13    1.92
   5 -10  -2    0.99    1.07
  -5 -10   2    3.65    2.77
   5  10  -2    1.25    2.24
  -5 -10   2   -0.30    0.67
   5  10  -2    0.96    0.79
   5 -10  -2    0.76    0.90
   4 -10  -2   12.03    3.53
  -4 -10   2   24.47    2.21
  -4 -10   2   11.29    3.53
   4  10  -2   17.69    1.93
   4  10  -2   14.77    4.38
  -4 -10   2   15.61    1.70
   4 -10  -2   15.26    4.43
   4  10  -2   12.89    3.43
   4 -10  -2   13.80    1.74
   3 -10  -2   14.61    3.59
  -3  10   2   15.21    3.69
   3 -10  -2   14.09    3.77
  -3  10   2   15.28    3.37
   3 -10  -2   14.38    1.83
  -3 -10   2   12.25    3.57
  -3 -10   2   17.21    1.74
   3  10  -2   13.66    3.78
   3  10  -2   15.16    3.93
   3  10  -2   22.03    2.12
   2  10  -2   -2.02    1.86
  -2 -10   2    0.15    1.51
  -2  10   2    0.67    1.26
   2 -10  -2    0.77    1.42
   2 -10  -2    0.49    0.71
   2  10  -2    3.03    2.29
   2 -10  -2    0.35    1.21
  -1 -10   2   14.76    3.88
   1 -10  -2   16.89    3.69
   1  10  -2   18.28    3.89
  -1 -10   2   18.52    1.94
   1 -10  -2   17.32    1.96
   1  10  -2   13.36    3.78
   1 -10  -2   13.05    3.68
  -1  10   2   15.61    3.41
   1 -10  -2   21.52    2.05
   0 -10   2   39.62    5.27
   0 -10  -2   42.69    3.02
   0 -10   2   33.84    5.83
   0 -10   2   43.30    3.01
   0  10  -2   36.09    5.96
   0 -10   2   44.37    2.99
   0 -10  -2   48.44    2.99
   0  10   2   34.87    5.47
   0 -10  -2   30.46    5.30
   1 -10   2   55.31    3.42
   1  10   2   43.98    6.23
  -1 -10  -2   51.98    3.20
  -1  10  -2   49.31    7.00
   1 -10   2   49.07    3.25
  -1 -10  -2   47.55    3.16
  -1 -10  -2   39.73    6.17
   1 -10   2   45.49    6.49
   1 -10   2   44.44    6.04
   2 -10   2    1.33    0.57
   2 -10   2    0.84    1.46
  -2 -10  -2    1.91    0.82
   2  10   2   -0.25    1.40
   2 -10   2    0.43    0.88
  -2 -10  -2    1.23    0.68
  -2  10  -2    2.77    1.63
  -2 -10  -2    0.44    0.62
   2 -10   2    1.15    0.66
  -2 -10  -2    3.10    2.38
   3 -10   2   29.13    2.38
  -3 -10  -2   23.14    2.07
   3  10   2   23.72    4.77
   3 -10   2   21.35    4.53
  -3 -10  -2   21.88    2.22
  -3 -10  -2   20.35    4.66
   3 -10   2   24.00    2.26
  -3  10  -2   28.95    5.13
  -3 -10  -2   20.47    2.22
   3 -10   2   28.05    5.50
   3 -10   2   22.03    2.15
  -4 -10  -2   21.37    2.12
   4 -10   2   19.38    4.43
   4  10   2   20.50    4.63
  -4 -10  -2   27.08    2.15
   4 -10   2   25.93    2.41
  -4 -10  -2   19.76    4.50
   4 -10   2   21.43    2.20
  -4 -10  -2   22.13    2.20
   4 -10   2   28.51    5.49
   4 -10   2   28.03    2.33
  -4 -10  -2   20.06    2.14
   5 -10   2    3.13    0.93
   5 -10   2    4.23    2.58
  -5 -10  -2    3.33    1.11
  -5 -10  -2    3.50    1.14
  -5 -10  -2    1.88    0.82
   5 -10   2    3.76    2.30
  -5 -10  -2    2.34    1.11
  -5 -10  -2    0.99    2.08
   5  10   2    4.07    2.46
   5 -10   2    5.08    1.23
   5 -10   2    1.66    0.64
  -6 -10  -2   11.38    1.69
  -6 -10  -2   10.17    1.56
  -6 -10  -2   10.76    1.45
   6 -10   2    8.67    1.36
   6  10   2   11.53    4.22
  -6 -10  -2    9.06    3.10
   6 -10   2   11.14    1.43
  -6 -10  -2   11.39    1.73
  -7 -10  -2   53.78    3.61
  -7 -10  -2   56.01    3.63
  -7 -10  -2   56.45    3.56
  -7 -10  -2   53.72    3.37
   7 -10   2   62.16    3.52
   7 -10   2   53.01    3.35
  -8 -10  -2    0.53    0.51
  -8 -10  -2    0.14    0.48
   8 -10   2    1.20    0.71
   8 -10   2    1.22    0.68
   9 -10   2    1.98    0.64
  -9 -10  -2    2.10    0.82
  -9 -10  -2    2.60    0.88
 -10 -10  -2    0.82    0.41
  10 -10   2    1.09    0.49
 -10 -10  -2    1.29    0.63
 -11 -10  -2    6.01    1.09
 -11 -10  -2    5.54    0.94
  11 -10   2    4.45    0.78
 -12 -10  -2    1.07    0.46
 -12 -10  -2    0.60    0.32
 -13 -10  -2    0.21    0.24
 -13 -10  -2    1.18    0.45
 -13 -11   2    0.31    0.24
 -13 -11   2    1.15    0.46
 -12 -11   2    0.82    0.41
 -12 -11   2    1.22    0.42
  11  11  -2    0.14    0.31
 -11 -11   2    0.58    0.29
 -10 -11   2    1.16    0.49
 -10 -11   2    0.35    0.41
  -9 -11   2    0.38    0.37
  -9 -11   2    0.12    0.51
  -8 -11   2   16.76    1.91
  -8 -11   2   16.03    1.66
  -7 -11   2   16.31    1.77
  -7 -11   2   15.63    1.94
  -7 -11   2   21.67    1.99
   7  11  -2   19.56    1.90
   6  11  -2    0.77    0.57
  -6 -11   2    1.62    0.81
  -6 -11   2    1.13    0.66
  -6 -11   2    1.86    0.86
  -5 -11   2    1.76    1.82
   5 -11  -2    1.82    2.07
  -5 -11   2    0.87    0.68
   5 -11  -2    5.45    2.88
   5  11  -2    0.10    0.59
   5  11  -2   -0.26    1.14
  -5 -11   2    0.32    0.42
   5  11  -2    0.35    1.62
   4 -11  -2   -0.21    1.32
   4  11  -2   -0.56    1.35
   4  11  -2   -1.05    0.81
  -4 -11   2   -0.80    0.65
   4  11  -2    0.55    1.13
  -4 -11   2   -0.14    2.82
  -4 -11   2    0.18    0.47
   4 -11  -2   -0.31    1.46
   4 -11  -2   -0.27    0.60
  -4 -11   2    0.57    0.54
  -3 -11   2   71.85    9.16
   3  11  -2   78.64    9.01
   3  11  -2   79.57    9.88
  -3 -11   2  100.76    4.61
  -3 -11   2   71.68    3.69
   3 -11  -2   79.70    9.05
   3 -11  -2   62.62    3.94
   3 -11  -2   73.75    9.15
   3  11  -2   85.98    4.32
   2  11  -2   16.92    4.68
   2  11  -2   21.63    2.19
   2 -11  -2   15.05    4.03
  -2 -11   2   15.89    1.79
   2 -11  -2   15.89    2.11
   2 -11  -2   14.65    1.76
  -2  11   2   20.68    4.20
   2  11  -2   23.68    4.60
  -2 -11   2   19.18    1.98
  -2  11   2   20.76    4.70
  -2 -11   2   19.79    4.86
   1 -11  -2   52.91    3.63
   1 -11  -2   42.32    6.79
   1  11  -2   54.11    8.15
  -1 -11   2   52.98    7.50
   1 -11  -2   48.39    3.15
  -1  11   2   59.45    7.13
  -1 -11   2   49.56    3.35
   0  11   2   19.07    4.36
   0 -11  -2   15.12    3.83
   0  11  -2   16.36    4.38
   0 -11  -2   18.24    1.93
   0 -11  -2   17.14    2.12
   0 -11   2   16.56    1.93
   0 -11  -2   17.60    1.97
   0 -11   2   17.85    4.30
   1 -11   2   74.30    4.12
   1 -11   2   69.80    3.97
  -1 -11  -2   70.92    4.07
  -1 -11  -2   70.00    3.88
   1  11   2   80.13    8.80
   1 -11   2   65.62    8.61
  -1 -11  -2   86.26    4.10
  -1  11  -2   81.43    9.80
  -1 -11  -2   71.40    8.75
   1 -11   2   90.11    9.11
  -2  11  -2   19.29    4.59
   2 -11   2   12.62    1.68
   2 -11   2   16.42    4.61
   2  11   2   16.65    3.97
   2 -11   2   15.28    4.00
  -2 -11  -2   11.82    1.64
   2 -11   2   14.49    1.82
  -2 -11  -2   12.32    1.85
  -2 -11  -2   14.90    1.66
  -2 -11  -2   15.88    4.45
   3 -11   2   61.97    3.61
  -3 -11  -2   54.63    3.59
   3 -11   2   67.45    8.54
   3  11   2   54.19    7.69
   3 -11   2   57.31    3.59
  -3 -11  -2   52.54    3.52
  -3 -11  -2   59.47    8.16
   3 -11   2   66.24    8.82
  -3 -11  -2   52.91    3.23
  -4 -11  -2   34.07    5.94
   4 -11   2   26.57    2.52
  -4 -11  -2   26.06    2.31
   4 -11   2   34.41    2.57
  -4 -11  -2   25.63    2.47
  -4 -11  -2   25.69    2.41
   4 -11   2   39.14    6.88
   4  11   2   35.51    6.56
  -5 -11  -2    5.39    1.10
   5 -11   2    7.48    1.23
   5 -11   2    5.50    1.11
  -5 -11  -2    5.59    1.16
  -5 -11  -2    7.06    1.24
  -5 -11  -2    6.14    1.30
  -6 -11  -2   11.42    1.60
  -6 -11  -2   13.91    1.64
  -6 -11  -2   12.88    1.76
   6 -11   2   12.24    1.73
   6 -11   2   10.54    1.60
  -6 -11  -2   13.34    1.79
   7 -11   2    3.77    0.92
  -7 -11  -2    3.71    0.92
  -7 -11  -2    3.12    0.93
   7 -11   2    4.96    1.05
  -8 -11  -2    0.43    0.48
   8 -11   2    0.23    0.40
  -8 -11  -2    0.01    0.42
  -9 -11  -2   -0.13    0.40
  -9 -11  -2   -0.10    0.53
 -10 -11  -2    0.19    0.45
 -10 -11  -2    1.24    0.69
 -11 -11  -2   -0.49    0.37
 -11 -11  -2    0.04    0.32
 -12 -11  -2    1.65    0.48
 -12 -11  -2    1.19    0.42
 -12 -12   2    1.15    0.46
 -11 -12   2   10.49    1.19
 -10 -12   2    7.36    1.14
  -9 -12   2    5.16    1.04
  -9 -12   2    6.47    0.96
  -8 -12   2    5.66    1.19
  -8 -12   2    5.60    1.03
  -7 -12   2   17.00    1.96
  -7 -12   2   15.18    1.62
  -6 -12   2    4.65    1.11
   6  12  -2    6.26    1.16
  -6 -12   2    4.56    1.04
  -6 -12   2    5.89    1.14
  -5 -12   2    0.24    0.44
   5  12  -2    0.27    0.44
  -5 -12   2    0.40    0.48
  -5 -12   2    1.64    0.69
   4 -12  -2   12.88    1.85
   4  12  -2   17.62    2.05
  -4 -12   2   19.37    2.03
  -4 -12   2   14.94    1.76
  -4 -12   2   13.81    1.73
   3 -12  -2    9.27    1.53
  -3 -12   2    8.25    1.32
   3 -12  -2    9.39    1.64
  -3 -12   2    8.30    1.37
   3  12  -2   10.95    1.65
  -3 -12   2   10.19    1.54
  -2 -12   2    8.19    1.30
   2  12  -2   11.53    1.69
   2 -12  -2    7.83    1.21
   2 -12  -2    7.63    1.47
  -2 -12   2    7.32    1.35
   2 -12  -2    7.19    1.30
  -2 -12   2    8.10    1.46
  -1  12   2    2.65    2.20
   1  12  -2    0.00    0.78
   1 -12  -2    0.11    0.36
  -1 -12   2   -0.24    0.62
  -1 -12   2    0.87    0.66
   1 -12  -2   -0.23    0.68
  -1 -12   2   -0.34    0.62
   1  12  -2    0.11    1.66
   1 -12  -2   -0.54    0.85
  -1 -12   2   -0.63    1.01
   1 -12  -2    0.38    1.70
   0  12  -2    1.31    1.60
   0  12   2    5.48    2.83
   0 -12  -2    1.85    0.64
   0  12   2    1.71    1.81
   0 -12  -2    1.52    0.80
   0 -12   2    2.02    0.75
   0 -12  -2    1.82    0.70
   0 -12  -2    1.57    2.08
  -1 -12  -2    3.42    0.98
  -1  12  -2   10.01    3.67
  -1 -12  -2    2.52    0.64
   1 -12   2    5.54    1.16
   1 -12   2    6.13    2.97
  -1 -12  -2    4.02    1.07
   1  12   2    8.02    3.11
  -2 -12  -2    1.44    0.78
  -2 -12  -2   -0.07    0.47
  -2 -12  -2    0.11    0.60
   2 -12   2    0.81    0.59
  -3 -12  -2    0.55    0.44
  -3 -12  -2    0.37    0.46
  -3 -12  -2   -0.01    0.46
   3 -12   2    0.15    0.47
  -4 -12  -2    7.35    1.32
  -4 -12  -2    9.14    1.85
   4 -12   2    6.43    1.21
  -4 -12  -2    7.34    1.43
  -5 -12  -2    2.57    0.78
   5 -12   2    0.68    0.47
  -5 -12  -2    1.36    0.76
  -5 -12  -2    1.58    0.74
  -6 -12  -2   20.17    2.12
  -6 -12  -2   21.50    2.19
  -6 -12  -2   21.80    1.91
  -6 -12  -2   21.85    2.15
   6 -12   2   17.89    1.91
   7 -12   2    0.45    0.59
  -7 -12  -2    0.82    0.42
  -7 -12  -2    0.96    0.51
  -8 -12  -2    1.07    0.66
  -8 -12  -2    0.12    0.31
  -9 -12  -2    3.18    0.75
  -9 -12  -2    3.83    0.79
 -10 -12  -2    0.93    0.44
 -10 -12  -2    0.90    0.46
 -11 -12  -2    0.32    0.29
 -11 -12  -2    1.10    0.43
 -11 -13   2    8.08    0.89
 -10 -13   2   -0.46    0.37
  -9 -13   2    2.46    0.65
   9 -13  -2    3.23    0.70
  -8 -13   2    1.10    0.57
   8 -13  -2    1.83    0.56
  -8 -13   2    1.05    0.54
  -7 -13   2   13.18    1.36
  -7 -13   2   11.15    1.55
   7 -13  -2   11.05    1.41
  -7 -13   2    9.21    1.33
  -6 -13   2    2.70    0.80
  -6 -13   2    2.41    0.84
  -6 -13   2    1.22    0.54
   6 -13  -2    2.85    0.74
  -5 -13   2    1.29    0.37
  -5 -13   2    2.19    0.70
  -5 -13   2    2.51    0.84
   5 -13  -2    2.08    0.90
  -4 -13   2   17.77    1.89
   4 -13  -2   15.49    1.91
  -4 -13   2   20.77    1.96
  -4 -13   2   15.91    1.77
   4  13  -2   21.05    1.98
   3  13  -2    0.15    0.44
  -3 -13   2    0.12    0.36
  -3 -13   2    0.25    0.40
  -3 -13   2    0.49    0.63
   3 -13  -2   -0.63    0.70
  -2 -13   2    1.19    0.48
   2 -13  -2    1.66    0.55
   2  13  -2    2.07    0.86
  -2 -13   2    0.76    0.66
   2 -13  -2    2.33    1.08
  -2 -13   2    0.82    0.44
   1 -13  -2    1.15    0.55
   1 -13  -2    1.91    0.86
   1  13  -2    2.60    0.73
  -1 -13   2    2.32    0.77
  -1 -13   2    2.48    0.80
   0 -13  -2   17.94    1.98
   0 -13  -2   18.25    2.22
   0 -13   2   18.96    2.08
   0 -13   2   17.55    2.01
   0  13  -2   25.13    2.34
   1 -13   2    4.38    1.18
  -1 -13  -2    3.35    0.82
  -1 -13  -2    4.45    1.07
  -2 -13  -2    2.57    0.71
  -2 -13  -2    1.42    0.62
  -2 -13  -2    1.59    0.77
   2 -13   2    2.11    0.91
  -3 -13  -2    0.57    0.78
  -3 -13  -2   -0.08    0.48
   3 -13   2    0.49    0.54
  -3 -13  -2    0.49    0.60
  -4 -13  -2   17.15    1.81
  -4 -13  -2   14.95    1.86
  -4 -13  -2   15.94    1.93
   4 -13   2   14.58    1.73
  -5 -13  -2    1.34    0.56
  -5 -13  -2    0.57    0.37
  -5 -13  -2    0.70    0.47
   5 -13   2    0.84    0.56
  -6 -13  -2    0.66    0.51
  -6 -13  -2    0.79    0.57
   6 -13   2    0.80    0.57
  -7 -13  -2    1.51    0.87
  -8 -13  -2    1.80    0.58
  -9 -13  -2   -0.29    0.33
 -10 -13  -2    0.22    0.32
 -11 -13  -2    2.74    0.48
 -10 -14   2    3.16    0.62
  -9 -14   2    0.52    0.40
   8 -14  -2   -0.68    0.34
  -8 -14   2   -0.18    0.34
  -7 -14   2    2.60    0.64
  -7 -14   2    2.52    0.69
   7 -14  -2    1.88    0.52
  -6 -14   2   13.51    1.62
   6 -14  -2   12.57    1.47
  -6 -14   2   10.08    1.26
  -6 -14   2   14.20    1.43
  -5 -14   2   -0.48    0.51
  -5 -14   2    0.00    0.36
   5 -14  -2   -0.90    0.62
  -5 -14   2    0.20    0.41
  -4 -14   2    3.21    0.74
  -4 -14   2    5.32    1.00
  -4 -14   2    2.82    0.84
  -4 -14   2    2.14    0.69
   4 -14  -2    3.01    0.77
  -3 -14   2    1.12    0.78
  -3 -14   2    0.78    0.46
  -3 -14   2    0.65    0.66
  -3 -14   2    0.45    0.35
   3 -14  -2   -0.32    0.67
   2 -14  -2    4.13    0.87
  -2 -14   2    2.59    0.67
  -2 -14   2    3.11    0.67
  -2 -14   2    2.09    0.77
   2 -14  -2    1.77    0.88
  -1 -14   2    9.26    1.94
   1 -14  -2    8.46    1.19
   1 -14  -2    7.19    1.35
  -1 -14   2    8.58    1.37
   0 -14   2    0.90    0.63
   0 -14   2    1.14    0.81
   0 -14  -2    1.04    0.76
   0 -14  -2    0.04    0.36
  -1 -14  -2   13.03    1.58
   1 -14   2   16.83    2.04
   1 -14   2   12.94    1.67
  -1 -14  -2   12.39    1.77
   2 -14   2    2.03    0.76
  -2 -14  -2    2.52    0.84
  -2 -14  -2    1.65    0.80
   2 -14   2    2.69    0.94
   3 -14   2    0.08    0.41
  -3 -14  -2    0.23    0.70
  -3 -14  -2    0.25    0.54
  -3 -14  -2    0.29    0.54
   3 -14   2   -0.38    0.66
   4 -14   2    8.14    1.23
  -4 -14  -2    9.91    1.45
  -4 -14  -2   10.69    1.33
  -4 -14  -2    7.69    1.23
  -5 -14  -2   -0.52    0.36
   5 -14   2    0.31    0.33
  -5 -14  -2    0.19    0.45
  -6 -14  -2    0.85    0.47
  -7 -14  -2   -0.22    0.31
  -8 -14  -2    2.88    0.65
   9 -14   2    1.58    0.43
  -9 -14  -2    2.57    0.55
  -9 -15   2    5.75    0.68
  -8 -15   2   10.88    1.09
  -7 -15   2    3.87    0.70
   7 -15  -2    3.19    0.55
  -6 -15   2    0.77    0.33
   6 -15  -2    0.89    0.41
  -6 -15   2    0.91    0.36
  -5 -15   2   -0.07    0.32
  -5 -15   2   -0.01    0.32
  -5 -15   2   -0.62    0.48
   5 -15  -2    0.46    0.37
   4 -15  -2    0.27    0.51
  -4 -15   2    0.38    0.43
  -4 -15   2    0.58    0.49
  -4 -15   2   -0.26    0.27
  -3 -15   2    0.84    0.40
  -3 -15   2    1.30    0.66
   3 -15  -2    0.79    0.75
  -3 -15   2    0.51    0.54
  -3 -15   2    1.05    0.69
   2 -15  -2    0.37    0.48
  -2 -15   2    0.10    0.35
  -2 -15   2    0.94    0.37
  -2 -15   2    0.35    0.56
   1 -15  -2    1.14    0.49
  -1 -15   2    1.02    0.64
  -1 -15   2    2.19    0.60
   1 -15  -2    1.43    0.81
  -1 -15   2    1.96    0.71
   0 -15  -2    0.69    0.42
   0 -15  -2   -0.63    0.65
   0 -15   2   -0.90    0.58
   0 -15   2   -0.34    0.47
  -1 -15  -2    0.24    0.38
  -1 -15  -2   -0.86    0.70
   1 -15   2    0.20    0.40
  -2 -15  -2    1.44    0.63
  -2 -15  -2    0.78    0.34
   2 -15   2    0.52    0.35
   2 -15   2    1.11    0.71
   3 -15   2    0.08    0.54
  -3 -15  -2   -0.11    0.35
   3 -15   2    1.03    0.59
  -3 -15  -2    0.31    0.47
  -4 -15  -2   -0.60    0.45
   4 -15   2   -0.01    0.26
  -4 -15  -2    0.57    0.44
   4 -15   2    0.13    0.47
  -5 -15  -2    0.63    0.33
   5 -15   2    0.48    0.44
  -6 -15  -2    1.15    0.41
   6 -15   2    1.67    0.52
   7 -15   2    1.73    0.49
  -7 -15  -2    1.18    0.42
   8 -15   2    0.13    0.25
  -8 -15  -2   -0.54    0.31
  -6 -16   2    0.38    0.23
  -5 -16   2    1.48    0.47
  -5 -16   2    0.80    0.46
   5 -16  -2    0.10    0.30
  -4 -16   2    1.44    0.49
   4 -16  -2    1.87    0.55
  -4 -16   2    1.49    0.43
  -3 -16   2    2.26    0.66
  -3 -16   2    1.68    0.55
   3 -16  -2    1.59    0.54
  -2 -16   2   -0.24    0.32
  -2 -16   2   -0.26    0.41
   2 -16  -2    0.30    0.43
  -1 -16   2   -0.14    0.40
  -1 -16   2   -0.14    0.37
   1 -16  -2    0.55    0.51
   0 -16   2    0.30    0.42
   0 -16  -2   -0.16    0.40
   0 -16   2   -0.49    0.52
  -1 -16  -2   -0.51    0.56
   1 -16   2    0.19    0.35
   1 -16   2    0.31    0.54
   2 -16   2    1.65    0.49
  -2 -16  -2    1.25    0.58
   2 -16   2    2.21    0.71
   3 -16   2    1.76    0.37
  -3 -16  -2    1.56    0.47
   3 -16   2    1.60    0.59
   4 -16   2   -0.05    0.30
   5 -16   2    1.71    0.51
   6 -16   2    1.47    0.34
  -3 -17   2    2.24    0.43
   3 -17  -2    3.82    0.58
   2 -17  -2    2.03    0.44
  -2 -17   2    1.54    0.41
   1 -17  -2    0.71    0.37
  -1 -17   2    0.21    0.24
  -1 -17   2    0.01    0.31
   0 -17  -2    2.14    0.48
   0 -17   2    1.36    0.40
   0 -17   2    1.71    0.47
  -1 -17  -2    4.88    0.70
   1 -17   2    5.23    0.71
   2 -17   2    0.21    0.30
  17   0  -3    0.19    0.34
  17   0  -3   -0.24    0.38
  16   0  -3   -0.12    0.47
  16   0  -3    0.24    0.43
  16   0  -3   -0.07    0.52
  15   0  -3   -0.46    0.46
  15   0  -3   -0.76    0.58
  14   0  -3    1.46    1.13
  14   0  -3   -0.02    0.56
  13   0  -3    0.94    0.63
  13   0  -3   -0.07    0.53
  12   0  -3   -0.18    0.42
  12   0  -3    0.30    0.52
  11   0  -3    0.46    0.38
 -11   0   3    0.13    1.19
  11   0  -3   -0.89    0.59
  11   0  -3    0.13    0.57
 -10   0   3    0.35    1.22
  10   0  -3    1.59    1.69
  -9   0   3   -1.32    1.35
   9   0  -3   -0.63    1.37
  -8   0   3    0.45    0.88
   8   0  -3    0.52    1.16
   8   0  -3    0.00    0.71
   8   0  -3    0.54    0.77
  -7   0   3   -0.32    0.73
   7   0  -3    0.70    1.03
   7   0  -3    0.38    0.67
   7   0  -3    0.23    0.77
   6   0  -3    0.23    0.60
   6   0  -3   -0.05    0.67
  -6   0   3   -0.34    1.10
   6   0  -3    0.34    0.69
   5   0  -3   -0.03    0.44
   5   0  -3    0.32    0.55
   5   0  -3    0.58    0.32
  -5   0   3    0.13    0.53
  -4   0   3   -0.19    1.04
   4   0  -3    0.38    0.43
  -4   0   3    0.26    0.67
   4   0  -3   -0.19    0.55
   4   0  -3    0.31    0.63
  -3   0   3   -0.45    0.52
   3   0  -3    0.33    0.70
   3   0  -3   -0.42    0.58
   3   0  -3   -0.29    0.42
  -3   0   3    1.64    1.18
  -2   0   3    0.25    0.41
  -2   0   3   -0.47    0.68
   2   0  -3   -0.24    0.40
   2   0  -3    0.04    0.71
   1   0  -3   -0.05    0.62
   1   0  -3   -0.11    0.53
  -1   0   3    0.30    0.55
   0   0  -3   -0.46    0.58
   0   0   3    0.04    0.73
   0   0  -3    0.31    1.40
  -1   0  -3    0.26    0.64
  -1   0  -3    0.43    0.63
   1   0   3   -0.44    0.82
   2   0   3   -0.14    0.59
  -2   0  -3    0.13    0.55
   2   0   3   -0.12    0.41
  -2   0  -3   -0.65    0.54
  -3   0  -3   -0.25    0.75
   3   0   3    1.69    0.51
  -3   0  -3    0.59    0.59
   4   0   3    0.19    0.41
  -4   0  -3   -0.42    0.57
  -4   0  -3    0.35    0.44
  -5   0  -3    0.37    0.74
   5   0   3   -0.98    1.38
   6   0   3    0.26    0.77
  -6   0  -3   -1.09    0.91
   6   0   3    0.58    0.99
  -7   0  -3    1.37    0.77
   7   0   3   -0.02    0.90
   8   0   3    0.74    1.86
  -8   0  -3    2.85    2.26
  -9   0  -3    0.05    1.13
   9   0   3    0.62    0.54
   9   0   3    0.24    1.19
  10   0   3   -0.02    0.60
 -10   0  -3   -1.59    1.75
  10   0   3    0.82    1.44
  10   0   3   -0.52    0.74
  10   0   3    0.79    0.76
  11   0   3    0.00    0.71
  11   0   3    0.42    0.58
  12   0   3    0.55    0.49
  13   0   3    2.41    0.98
  14   0   3    0.07    0.58
  15   0   3    0.38    0.42
  16   0   3    0.16    0.26
  17   1  -3    0.20    0.37
  17  -1  -3    0.49    0.35
  17  -1  -3    0.05    0.32
  17   1  -3    0.45    0.43
  16   1  -3    0.47    0.53
  16   1  -3    1.20    0.66
  16  -1  -3    0.10    0.37
  16  -1  -3    0.66    0.53
  16   1  -3    0.04    0.49
  15  -1  -3   -0.33    0.59
  15  -1  -3    0.42    0.44
  15   1  -3    0.12    0.46
  15   1  -3    0.54    0.71
  14  -1  -3    0.11    0.47
  14   1  -3   -0.21    0.40
  14   1  -3    2.37    1.19
  14  -1  -3    0.92    0.99
  14   1  -3    1.36    0.66
  13  -1  -3   17.57    2.03
  13   1  -3   15.58    1.91
  13  -1  -3   20.82    2.13
  13   1  -3   18.40    2.09
 -12   1   3    1.81    2.02
  12   1  -3   -0.80    0.62
  12  -1  -3    0.82    0.55
  12   1  -3    0.54    0.87
  12  -1  -3    1.09    0.60
  12  -1  -3    0.70    0.43
 -11   1   3    3.14    2.24
 -11  -1   3    6.30    3.08
  11  -1  -3    6.61    1.10
  11   1  -3    6.00    1.20
  11   1  -3    9.77    1.34
  11  -1  -3    5.14    1.05
  11  -1  -3    4.71    0.90
  11   1  -3    5.38    1.09
 -10  -1   3    3.02    1.68
  10  -1  -3    2.12    1.70
 -10   1   3    2.80    1.87
  -9  -1   3    1.93    1.75
   9   1  -3    2.54    1.54
   9  -1  -3   -0.85    1.55
   9   1  -3    0.55    1.04
  -9   1   3    3.70    1.69
   8   1  -3    0.66    0.98
   8   1  -3    1.40    1.18
  -8   1   3    0.40    0.67
   8   1  -3   -0.64    1.36
   8  -1  -3    0.69    1.41
  -8  -1   3    1.65    1.64
  -7  -1   3  272.40   12.18
   7   1  -3  286.92   11.61
   7  -1  -3  266.97   12.18
   7  -1  -3  271.21    9.78
  -7   1   3  289.52   11.80
   7   1  -3  279.36   11.17
  -6   1   3   31.32    3.32
   6   1  -3   31.65    3.58
   6  -1  -3   27.89    3.01
  -6  -1   3   31.80    3.82
   6  -1  -3   27.03    3.66
   6   1  -3   35.57    3.37
  -5  -1   3   38.68    3.71
   5  -1  -3   31.32    5.02
   5  -1  -3   33.13    3.20
   5   1  -3   37.12    3.45
  -5   1   3   40.74    3.46
   5  -1  -3   31.12    3.47
   5   1  -3   43.70    2.90
   5   1  -3   45.23    3.23
  -4  -1   3   11.31    2.15
  -4   1   3   12.17    1.67
  -4  -1   3    9.47    1.99
  -4   1   3   10.57    1.94
   4   1  -3   11.51    1.54
   4  -1  -3    8.72    1.70
   4   1  -3    9.16    1.69
   4   1  -3   12.31    1.33
   4  -1  -3    9.68    1.78
   4  -1  -3   11.26    1.14
  -3   1   3   18.66    1.71
  -3  -1   3   18.96    2.24
  -3  -1   3   16.92    2.26
   3  -1  -3   18.51    1.67
   3   1  -3   20.12    2.12
   3  -1  -3   16.36    2.27
  -3   1   3   19.44    2.47
  -2  -1   3   50.31    3.18
   2  -1  -3   47.52    3.56
   2   1  -3   51.70    3.50
   2  -1  -3   49.62    2.97
  -2   1   3   45.90    3.31
   2  -1  -3   55.47    2.91
  -2  -1   3   47.60    3.41
  -1   1   3   59.00    3.65
  -1  -1   3   61.88    3.85
   1  -1  -3   67.80    2.63
   1   1  -3   65.87    4.16
   1  -1  -3   62.54    3.90
   1  -1  -3   65.56    3.66
   0   1  -3   -0.11    0.84
   0  -1  -3    0.88    0.73
   0  -1  -3    0.49    0.27
   0  -1   3   -0.48    0.56
   0   1  -3    0.09    0.63
   0   1   3    0.13    0.70
   0  -1  -3   -0.45    0.66
   0  -1   3    0.00    0.65
   0  -1   3   -0.19    0.19
  -1   1  -3   22.01    2.10
  -1  -1  -3   21.12    2.16
   1   1   3   21.22    2.27
  -1   1  -3   21.30    2.58
   1  -1   3   21.88    2.44
   1  -1   3   24.48    2.47
   1  -1   3   22.07    1.34
  -1  -1  -3   26.79    1.44
  -1  -1  -3   19.56    2.43
  -2  -1  -3   42.39    3.44
  -2   1  -3   35.43    3.38
   2   1   3   36.75    3.42
  -2  -1  -3   38.35    2.86
   2  -1   3   42.04    3.79
  -2   1  -3   34.81    2.31
   2  -1   3   36.87    3.36
  -2  -1  -3   41.25    3.82
   2   1   3   42.42    3.16
  -3  -1  -3  158.15    7.80
  -3   1  -3  167.56    4.23
  -3   1  -3  142.60    6.98
   3   1   3  162.63    6.30
   3  -1   3  147.89    7.65
  -3  -1  -3  163.91    5.86
   4   1   3   -0.24    0.38
  -4   1  -3    1.15    1.10
  -4  -1  -3   -0.12    1.01
  -4  -1  -3    0.42    0.46
   4  -1   3   -0.60    1.27
  -4  -1  -3    0.92    0.68
   5  -1   3    1.34    1.22
  -5   1  -3    0.54    0.79
   5   1   3    1.00    0.55
  -5   1  -3    0.65    0.75
  -5  -1  -3    0.35    0.88
  -6  -1  -3   30.37    4.49
  -6   1  -3   25.85    3.98
   6  -1   3   21.78    3.94
   6  -1   3   27.59    3.37
  -7  -1  -3    8.46    2.83
   7  -1   3    7.15    1.75
  -7   1  -3    7.01    2.98
   7  -1   3    5.13    2.00
   7   1   3    8.11    3.23
  -8  -1  -3    0.47    1.16
   8   1   3    1.53    1.56
   8  -1   3    1.69    1.83
  -8   1  -3    4.48    2.68
   9   1   3    5.16    2.79
  -9   1  -3    1.93    1.59
  -9  -1  -3    4.61    2.57
   9  -1   3    3.44    0.89
   9   1   3    3.53    1.04
   9  -1   3    5.14    1.22
   9  -1   3    2.87    1.82
   9   1   3    4.49    1.11
   9   1   3    4.76    1.66
  10   1   3  564.04   10.36
  10  -1   3  411.47   21.95
 -10  -1  -3  533.83   26.16
  10  -1   3  506.86   10.65
 -10   1  -3  463.86   23.41
  10   1   3  520.51   10.50
  10   1   3  449.52   23.97
  10   1   3  493.01   10.73
  11   1   3   17.49    2.14
 -11  -1  -3   17.59    4.71
 -11   1  -3   21.19    5.13
  11   1   3   18.76    2.03
  11  -1   3   20.01    2.21
  12  -1   3    6.36    1.35
  12   1   3    4.65    1.10
  13   1   3    0.23    0.62
  13  -1   3   -0.13    0.45
  14  -1   3    6.13    1.22
  14   1   3    5.33    1.11
  15   1   3    0.98    0.62
  15  -1   3    0.46    0.49
  16   1   3    0.29    0.33
  16  -1   3   -0.68    0.35
  17   2  -3    0.30    0.36
  17  -2  -3    0.64    0.44
  17  -2  -3    0.71    0.35
  17   2  -3    0.21    0.34
  16   2  -3    1.87    0.65
  16  -2  -3    2.07    0.64
  16   2  -3    1.67    0.57
  16   2  -3    1.91    0.79
  16  -2  -3    1.67    0.55
  15  -2  -3    0.09    0.44
  15  -2  -3   -0.34    0.52
  15   2  -3   -0.11    0.45
  15   2  -3   -0.45    0.56
  14  -2  -3   49.32    3.31
  14   2  -3   49.52    3.42
  14  -2  -3   49.84    5.20
  14   2  -3   55.34    3.58
  13   2  -3    0.14    0.64
  13  -2  -3    0.35    0.57
  13   2  -3    0.15    0.58
  13  -2  -3   -0.57    0.70
 -12  -2   3    6.10    2.36
  12   2  -3    4.77    1.15
  12  -2  -3    3.67    0.94
  12  -2  -3    4.88    0.99
  12   2  -3    5.22    1.12
  12  -2  -3    5.34    1.05
 -12   2   3    5.55    2.59
 -11   2   3    3.40    1.41
  11  -2  -3    2.49    0.85
  11   2  -3    1.65    0.75
  11  -2  -3    2.33    0.63
  11   2  -3    2.15    0.84
  11  -2  -3    3.53    1.04
 -11  -2   3    2.68    2.18
 -10   2   3   71.64    7.99
  10  -2  -3   58.64    7.47
 -10  -2   3   55.01    7.43
  -9   2   3   57.84    6.50
   9   2  -3   62.41    6.14
   9  -2  -3   46.06    6.15
   9   2  -3   58.52    5.80
  -9  -2   3   50.32    6.66
   9   2  -3   56.71    6.22
  -8  -2   3    7.08    2.43
   8   2  -3    7.63    2.87
  -8   2   3    7.37    2.76
   8   2  -3    4.67    2.08
   8  -2  -3   15.15    3.64
  -7  -2   3   48.92    5.59
  -7   2   3   53.02    4.93
   7  -2  -3   48.77    4.15
   7   2  -3   51.43    4.74
   7  -2  -3   44.96    5.26
   7   2  -3   56.40    5.02
  -6   2   3  335.17   10.80
  -6  -2   3  292.03   12.35
   6  -2  -3  293.68    9.94
   6  -2  -3  272.52   11.78
   6   2  -3  329.83   10.80
  -5  -2   3    0.41    0.70
   5   2  -3    0.27    0.99
  -5   2   3   -0.75    0.63
   5  -2  -3    0.01    1.33
   5   2  -3    0.21    0.58
   5  -2  -3    0.23    0.74
   5  -2  -3    0.60    0.73
  -4   2   3    0.30    0.66
   4   2  -3    0.54    0.54
  -4  -2   3    0.98    0.88
   4   2  -3    0.46    0.68
  -4   2   3    0.46    0.52
   4   2  -3    1.44    1.27
   4  -2  -3    0.44    0.75
   4  -2  -3    0.71    0.74
  -4  -2   3    0.00    0.64
   4  -2  -3   -0.88    0.54
  -3  -2   3   40.92    3.55
  -3   2   3   36.96    3.36
  -3  -2   3   41.53    3.61
   3  -2  -3   39.55    3.65
   3   2  -3   42.02    3.35
   3  -2  -3   43.59    3.47
   3  -2  -3   40.38    3.43
  -3   2   3   50.40    2.14
  -2  -2   3   18.76    2.09
   2  -2  -3   15.78    2.22
  -2  -2   3   18.24    2.14
   2   2  -3   18.19    2.33
   2  -2  -3   18.41    2.05
  -2   2   3   16.59    2.10
  -1   2   3    6.02    1.26
  -1  -2   3    4.72    1.07
   1  -2  -3    5.60    1.36
   1   2  -3    5.08    1.13
   1  -2  -3    5.44    0.98
   0   2   3    6.68    1.30
   0  -2  -3    7.20    0.84
   0   2  -3    5.65    1.59
   0  -2   3    7.25    1.36
   0  -2  -3    6.66    1.52
   0  -2   3    8.00    1.11
   0  -2  -3    6.97    0.99
   1   2   3    7.46    1.48
  -1  -2  -3    9.26    1.24
   1  -2   3    9.23    1.65
   1  -2   3    8.53    1.20
  -1   2  -3    9.46    1.96
  -1  -2  -3    9.88    1.24
  -1  -2  -3    9.69    1.73
  -2  -2  -3   48.88    3.41
  -2   2  -3   52.27    3.09
   2  -2   3   53.68    4.42
   2   2   3   48.05    3.81
   2  -2   3   49.06    3.83
  -2   2  -3   49.65    4.07
  -2  -2  -3   48.67    3.82
   2   2   3   47.45    3.83
   2  -2   3   50.53    3.04
   3  -2   3   53.73    3.57
   3  -2   3   45.83    4.44
   3   2   3   52.98    4.09
  -3  -2  -3   50.70    3.78
  -3   2  -3   47.44    4.09
  -3   2  -3   54.89    2.31
  -3  -2  -3   58.97    5.38
  -3  -2  -3   49.37    4.12
   4   2   3  140.31    6.68
  -4  -2  -3  137.01    7.94
   4  -2   3  128.89    7.97
  -4  -2  -3  145.90    6.36
  -4   2  -3  125.37    6.67
  -5  -2  -3   45.54    5.14
   5  -2   3   39.41    4.89
  -5   2  -3   46.54    4.18
   5   2   3   50.94    4.21
  -6   2  -3   47.63    5.49
  -6  -2  -3   56.04    6.46
   6   2   3   60.78    4.69
   6  -2   3   49.85    4.99
   6  -2   3   46.76    5.59
  -6   2  -3   52.78    4.83
  -7  -2  -3   13.05    3.42
   7  -2   3   11.02    2.34
   7  -2   3    8.79    2.67
  -7   2  -3   10.17    2.71
  -8   2  -3   -0.91    1.35
  -8  -2  -3   -1.05    2.45
   8  -2   3   -0.54    0.54
   8  -2   3    0.94    1.51
   8   2   3    0.38    1.31
  -9   2  -3    0.18    1.57
  -9  -2  -3    2.00    2.18
   9   2   3    0.37    0.46
   9   2   3    0.03    0.43
   9  -2   3   -0.27    1.33
   9   2   3    0.98    1.87
   9  -2   3    0.38    0.59
 -10  -2  -3  252.07   18.55
  10  -2   3  250.94    7.32
  10   2   3  227.70    7.36
  10   2   3  238.24    7.23
  10   2   3  248.39   11.95
  10   2   3  213.53   17.00
 -10   2  -3  206.47   15.42
  10   2   3  270.80    7.21
  11  -2   3  138.85    5.61
  11   2   3  136.50    5.91
 -11   2  -3  156.12   13.85
  11   2   3  142.93    5.37
  12   2   3    1.42    0.88
  12  -2   3    1.94    0.74
  13   2   3    0.49    0.54
  13  -2   3    0.67    0.59
  14  -2   3    0.33    0.49
  14   2   3    0.54    0.58
 -14  -2  -3    0.18    0.31
  15  -2   3    0.15    0.41
  15   2   3    0.54    0.49
  16   2   3    1.63    0.68
  17   3  -3    0.23    0.49
  17   3  -3    0.38    0.32
  16   3  -3    0.02    0.42
  16   3  -3    0.46    0.40
  16  -3  -3   -0.10    0.40
  15   3  -3    0.73    0.58
  15   3  -3    0.76    0.43
  15  -3  -3    2.10    0.96
  15  -3  -3    1.18    0.58
  14   3  -3    1.40    0.66
  14   3  -3    0.94    0.64
  13   3  -3    1.12    0.64
  13   3  -3    0.71    0.90
  13   3  -3    1.70    1.01
  13   3  -3    0.91    0.64
  13  -3  -3    1.34    0.54
 -12   3   3    0.19    1.85
 -12  -3   3    2.70    2.68
  12  -3  -3   -0.81    0.62
  12  -3  -3    1.15    0.46
  12   3  -3    0.44    0.49
  12  -3  -3   -0.14    0.40
  12   3  -3    0.19    0.65
 -12  -3   3   -0.91    2.79
  11  -3  -3    3.08    0.89
 -11  -3   3    3.86    2.80
  11   3  -3    3.30    1.11
  11  -3  -3    3.92    0.94
  11  -3  -3    3.82    0.93
  11   3  -3    3.33    1.01
 -10  -3   3    9.16    3.13
  10   3  -3   11.16    1.53
  10  -3  -3    7.11    3.10
  10  -3  -3    7.26    1.14
  -9   3   3   26.12    4.23
   9  -3  -3   20.13    4.21
  -9  -3   3   20.12    4.24
  -8  -3   3    4.15    1.78
   8   3  -3    4.79    1.53
   8  -3  -3    4.61    1.75
   8   3  -3    5.64    2.22
  -8   3   3    5.88    1.59
  -7  -3   3   44.86    5.41
  -7   3   3   53.80    4.87
   7   3  -3   52.37    4.42
   7  -3  -3   35.16    4.80
   7   3  -3   56.36    4.64
   7  -3  -3   48.92    4.26
  -6   3   3   51.06    4.02
  -6  -3   3   41.33    4.86
   6   3  -3   49.71    4.00
   6  -3  -3   40.26    4.77
   6   3  -3   50.66    4.32
   6   3  -3   40.97    4.79
   6  -3  -3   41.86    3.91
  -5   3   3   55.78    3.53
  -5  -3   3   40.66    4.64
   5  -3  -3   48.20    4.10
   5  -3  -3   43.54    4.48
   5   3  -3   50.16    3.64
  -5  -3   3   44.48    4.38
   5   3  -3   51.05    4.34
   5   3  -3   43.89    4.63
  -5   3   3   46.23    4.35
   5  -3  -3   49.17    5.79
   5  -3  -3   44.29    4.59
  -4  -3   3    8.55    1.82
  -4  -3   3    6.09    1.64
  -4   3   3    7.74    1.65
   4  -3  -3    6.39    1.63
   4   3  -3    6.88    1.58
   4   3  -3    7.84    1.85
   4   3  -3    7.67    1.42
  -4   3   3    9.42    1.26
   4  -3  -3    6.36    1.48
   4  -3  -3    7.76    1.91
   3  -3  -3   36.09    3.60
   3   3  -3   41.31    3.85
   3  -3  -3   42.32    3.83
  -3   3   3   41.37    3.47
   3   3  -3   42.81    3.86
  -3  -3   3   41.74    3.80
   3  -3  -3   42.58    3.72
  -3  -3   3   43.91    3.56
   2  -3  -3 1026.03   16.45
  -2  -3   3 1044.50   15.99
  -2   3   3 1003.04   15.38
   2   3  -3 1016.63   18.55
   2   3  -3  979.87   17.39
   2  -3  -3  993.73   18.48
   1  -3  -3 1002.54   18.48
   1   3  -3  974.78   18.62
  -1   3   3  982.21   14.48
   1   3  -3 1003.83   16.42
  -1  -3   3 1006.58   14.82
   1  -3  -3 1005.57   15.06
  -1  -3   3 1038.18   15.62
   0   3   3    0.87    0.62
   0  -3  -3    0.74    0.26
   0  -3   3    1.25    0.84
   0  -3   3    1.20    0.70
   0   3  -3    1.45    1.36
   0  -3  -3    0.86    0.67
   0  -3  -3    0.75    0.48
  -1  -3  -3 1210.92   27.33
   1   3   3 1181.14   17.77
  -1  -3  -3 1162.59   20.29
   1   3   3 1174.08   20.15
  -1  -3  -3 1223.99   16.84
  -1   3  -3 1171.47   20.90
   1  -3   3 1183.12   15.82
   1  -3   3 1142.47   17.27
  -2   3  -3 1079.18   20.23
  -2  -3  -3 1128.08   17.24
   2   3   3 1099.52   19.60
  -2  -3  -3 1127.50   20.01
   2  -3   3 1101.31   16.14
   2  -3   3 1093.28   17.60
   2   3   3 1102.22   17.90
  -3  -3  -3  156.54    7.39
  -3   3  -3  185.03    4.91
   3   3   3  157.24    7.75
  -3   3  -3  145.50    7.45
   3  -3   3  148.27    6.69
  -3  -3  -3  172.08    7.84
   4  -3   3   53.75    4.29
   4   3   3   54.88    4.71
  -4  -3  -3   49.21    4.79
  -4   3  -3   50.98    4.36
  -5  -3  -3   44.66    5.09
   5   3   3   46.04    4.54
  -5   3  -3   41.76    3.94
   6  -3   3   83.75    6.91
  -6  -3  -3   90.21    8.12
   6   3   3   95.56    6.70
  -6   3  -3   90.06    5.91
  -7  -3  -3   26.12    5.10
   7   3   3   23.56    3.48
  -7   3  -3   19.82    3.88
   7  -3   3   20.54    3.67
  -8  -3  -3   -0.24    1.22
  -8   3  -3    0.01    1.46
   8  -3   3   -1.27    1.03
   9   3   3   31.40    6.25
  -9   3  -3   33.08    5.85
  -9  -3  -3   44.31    7.52
   9   3   3   39.91    2.90
   9   3   3   38.38    2.79
 -10   3  -3  108.83   11.09
 -10  -3  -3  143.20   14.37
  10  -3   3  136.34    5.36
  10   3   3  115.84    5.30
  10   3   3  164.12   15.61
  11  -3   3   44.17    3.15
  11   3   3   41.67    2.82
  11   3   3   39.68    3.14
  11   3   3   33.67    4.50
  12  -3   3    1.62    0.69
  12   3   3    0.55    0.51
  13  -3   3   -0.38    0.42
  13   3   3    1.10    0.64
  14   3   3    3.32    0.96
 -14  -3  -3    3.50    0.73
  14  -3   3    5.11    0.91
  14  -3   3    4.41    0.81
  15   3   3   -0.11    0.43
 -15  -3  -3   -0.66    0.42
  16   3   3    0.04    0.32
  17   4  -3    1.19    0.51
  17   4  -3    0.94    0.42
  16   4  -3    0.80    0.49
  16   4  -3   -0.08    0.38
  16   4  -3   -0.48    0.40
  15   4  -3    0.25    0.53
  15  -4  -3    0.51    0.66
  15   4  -3    0.01    0.43
  14   4  -3    2.91    0.99
  14   4  -3    1.36    0.55
  14  -4  -3    1.88    0.93
  14  -4  -3    3.23    0.82
  13   4  -3    0.96    0.62
  13   4  -3    1.01    0.64
  13  -4  -3    0.46    0.55
  13   4  -3    0.22    0.57
 -12  -4   3   67.53    9.05
  12  -4  -3   42.37    3.07
 -12   4   3   76.78    9.23
  12   4  -3   41.09    3.10
  12  -4  -3   39.08    2.89
  12   4  -3   39.66    2.92
  12   4  -3   51.54    4.52
 -11  -4   3    0.73    1.74
 -11   4   3    1.52    1.90
  11  -4  -3    1.67    0.59
  11   4  -3    2.21    0.81
 -11  -4   3    0.68    1.25
  11  -4  -3    1.62    0.70
 -10  -4   3    5.75    2.12
  10  -4  -3    4.49    0.94
 -10  -4   3    6.33    2.70
  10   4  -3    4.76    0.94
  10  -4  -3    3.86    0.86
 -10   4   3    2.97    1.42
  -9  -4   3   15.73    4.00
   9  -4  -3   14.46    3.70
  -9   4   3   15.39    3.55
  -8  -4   3   60.05    6.99
   8  -4  -3   63.98    7.28
  -8   4   3   60.53    6.36
  -7  -4   3    0.10    0.86
  -7   4   3    1.54    1.19
   7  -4  -3    0.27    0.82
   7  -4  -3    1.40    0.98
   7   4  -3   -1.01    0.81
   7   4  -3    0.86    0.82
  -7  -4   3    2.14    1.55
  -7   4   3    0.91    0.99
   6  -4  -3  118.05    8.45
  -6  -4   3  125.83    9.02
  -6   4   3  125.83    7.69
   6   4  -3  146.76    8.47
   6  -4  -3  132.30    7.24
   6   4  -3  125.99    9.05
   6  -4  -3  123.40    8.57
  -6  -4   3  135.09    8.21
   6  -4  -3  122.82    8.77
  -5   4   3    2.69    0.59
  -5  -4   3    0.98    1.04
   5   4  -3    3.27    0.91
   5   4  -3    2.29    0.96
   5   4  -3    3.38    1.56
   5  -4  -3    3.08    1.68
   5  -4  -3    2.44    1.04
  -5   4   3    4.32    1.37
   5  -4  -3    2.59    1.33
  -5  -4   3    3.90    1.53
   5  -4  -3    3.02    1.35
  -4  -4   3   18.57    3.18
  -4   4   3   20.89    2.67
   4  -4  -3   20.30    3.13
  -4   4   3   26.58    1.89
   4  -4  -3   18.76    2.75
   4  -4  -3   14.79    2.67
   4   4  -3   19.56    2.99
   4  -4  -3   20.70    2.78
   4   4  -3   25.71    2.29
   4   4  -3   16.04    2.76
  -4  -4   3   20.80    2.64
  -3  -4   3   96.31    5.18
   3  -4  -3   90.46    5.98
   3  -4  -3   89.68    5.66
   3  -4  -3   93.84    6.03
   3   4  -3   86.85    6.12
  -3   4   3   87.77    4.89
   3   4  -3   90.96    6.10
  -3  -4   3   81.69    6.05
   3  -4  -3   84.65    5.97
  -2  -4   3    8.95    1.44
  -2   4   3    9.23    1.55
   2  -4  -3    8.94    1.86
   2  -4  -3    7.38    1.71
   2  -4  -3    8.28    1.78
   2   4  -3    9.25    1.92
   2   4  -3    9.50    2.00
  -1  -4   3  292.01    8.00
   1  -4  -3  294.34   16.03
   1  -4  -3  283.85   10.78
   1   4  -3  281.01    9.28
   1   4  -3  267.50   10.58
  -1   4   3  295.36    8.13
  -1  -4   3  298.79    9.83
   1  -4  -3  293.62    9.50
   0   4   3    1.16    0.66
   0  -4  -3    1.66    0.65
   0   4  -3   -0.41    0.64
   0   4   3    0.81    0.69
   0  -4   3    0.20    0.38
   0   4  -3    0.32    0.70
   0  -4  -3    0.18    0.75
   0  -4   3   -0.02    0.62
   0  -4  -3    0.02    0.60
  -1  -4  -3   57.78    3.50
  -1  -4  -3   51.06    4.03
  -1   4  -3   53.53    4.72
  -1  -4  -3   46.94    4.56
   1   4   3   47.71    4.47
   1  -4   3   52.13    3.50
   1  -4   3   49.16    3.88
   1   4   3   49.63    3.54
  -2  -4  -3   11.46    1.89
  -2  -4  -3   11.76    2.33
  -2   4  -3   13.82    2.56
   2   4   3   10.44    2.16
  -2  -4  -3   11.03    1.88
   2  -4   3   10.48    1.87
  -3  -4  -3  272.24   10.28
  -3  -4  -3  272.74   11.32
   3   4   3  255.80   10.77
   3  -4   3  264.51    9.73
  -3   4  -3  258.98   10.45
   4   4   3   50.32    4.92
   4  -4   3   49.46    4.74
  -4  -4  -3   55.30    5.26
  -4   4  -3   49.72    4.60
  -5  -4  -3    1.13    1.44
   5   4   3    1.58    1.16
   5  -4   3    0.98    0.59
   5  -4   3    1.01    1.04
  -5   4  -3    0.97    0.79
   6   4   3   14.15    2.71
  -6   4  -3   15.42    2.55
   6  -4   3   13.29    2.87
  -6  -4  -3   15.50    3.43
   7  -4   3    6.50    2.22
  -7  -4  -3    6.43    2.76
  -7   4  -3    6.65    2.44
   7   4   3    9.17    2.46
  -8  -4  -3    0.90    1.07
   8  -4   3   -0.30    0.79
   8   4   3    2.00    0.90
  -8   4  -3   -0.89    1.64
  -9  -4  -3  325.47    7.84
  -9  -4  -3  283.96   19.39
   9  -4   3  318.97   16.57
   9   4   3  278.63    7.68
 -10  -4  -3    0.57    0.75
  10   4   3    0.32    1.14
 -10   4  -3    2.82    2.60
 -10  -4  -3   -0.14    1.69
  10   4   3   -0.38    0.48
  11  -4   3    1.57    0.82
  11   4   3    0.97    0.74
  12  -4   3    0.89    0.82
  12   4   3   -0.08    0.57
  13  -4   3    4.24    0.85
  13   4   3    5.03    1.14
  14   4   3    0.87    0.74
 -14  -4  -3    0.33    0.42
  14  -4   3    0.33    0.27
  15   4   3    0.03    0.33
 -15  -4  -3   -0.34    0.35
  16   4   3    0.64    0.37
  17   5  -3    0.18    0.29
  16   5  -3   -0.09    0.33
  16   5  -3   -0.54    0.52
  15   5  -3    3.00    0.84
  15   5  -3    3.59    0.93
  15   5  -3    3.27    0.84
  14   5  -3    0.62    0.48
  14   5  -3    0.19    0.55
  13   5  -3    7.02    1.21
  13   5  -3    7.74    1.43
  13  -5  -3    6.80    1.29
  13   5  -3    8.23    1.35
  12   5  -3    0.48    0.54
  12   5  -3   -0.02    0.49
  12  -5  -3   -0.13    0.48
  12   5  -3    0.27    0.52
 -11  -5   3    2.31    1.96
  11   5  -3    0.08    0.51
 -11  -5   3   -1.44    2.29
  11   5  -3    0.97    0.52
  11  -5  -3   -0.07    0.56
  10   5  -3   25.33    2.20
  10  -5  -3   24.55    2.19
 -10  -5   3   21.67    5.08
 -10  -5   3   24.82    4.71
 -10   5   3   26.18    5.00
   9  -5  -3   25.14    5.32
  -9  -5   3   21.93    4.86
  -9   5   3   23.86    4.55
  -9  -5   3   24.31    4.55
   9  -5  -3   23.82    2.05
  -8  -5   3   20.07    4.38
   8  -5  -3   19.52    4.01
   8   5  -3   23.95    4.79
  -8   5   3   19.76    3.66
  -8  -5   3   22.70    4.02
  -7  -5   3   76.45    7.98
   7  -5  -3   81.32    8.06
  -7   5   3   92.18    7.14
   7  -5  -3   83.47    7.92
   7   5  -3   91.23    8.52
   7   5  -3   95.35    7.74
  -7  -5   3   91.06    7.32
   7  -5  -3   78.54    7.79
  -6  -5   3    6.63    1.88
  -6   5   3    5.25    1.63
   6  -5  -3    6.04    2.22
  -6  -5   3    4.01    1.85
   6  -5  -3    6.19    1.92
   6   5  -3    4.31    1.44
   6  -5  -3    4.71    1.63
   6  -5  -3    5.08    2.20
   6   5  -3    6.56    2.59
  -5  -5   3    4.02    1.78
  -5  -5   3    3.83    1.48
   5  -5  -3    5.30    2.24
  -5   5   3    4.68    1.30
   5  -5  -3    3.26    1.38
   5   5  -3    4.03    1.96
   5  -5  -3    5.39    1.66
   5   5  -3    4.86    1.90
   5  -5  -3    3.70    1.38
   4  -5  -3   41.37    5.90
  -4  -5   3   34.05    4.43
   4  -5  -3   42.38    4.50
   4   5  -3   44.13    4.76
   4   5  -3   35.51    4.60
  -4   5   3   44.48    3.78
   4  -5  -3   40.87    4.39
   4  -5  -3   37.32    4.48
   4  -5  -3   39.58    4.57
  -4  -5   3   49.03    4.08
   3   5  -3   92.50    6.81
   3  -5  -3   95.01    6.65
  -3  -5   3   85.55    6.69
   3  -5  -3   89.98    5.99
   3  -5  -3   93.57    6.55
   3  -5  -3   81.37    6.21
   3   5  -3   90.27    6.65
  -3  -5   3  105.19    5.43
  -3   5   3   96.77    5.08
   2  -5  -3   89.79    5.60
   2   5  -3   89.88    6.63
   2   5  -3   94.35    6.37
  -2   5   3   94.16    6.60
  -2   5   3  101.20    4.79
   2  -5  -3   90.36    6.57
  -2  -5   3  102.86    4.72
   2  -5  -3   82.53    6.02
   2  -5  -3   91.56    6.23
  -2  -5   3   89.71    6.10
   1  -5  -3  294.68   12.05
  -1   5   3  288.83   11.68
   1   5  -3  284.89   10.34
   1  -5  -3  293.80   10.86
  -1  -5   3  296.96   11.10
   1   5  -3  262.34   11.47
   1  -5  -3  285.89    9.66
  -1  -5   3  331.68    8.04
  -1   5   3  333.57    8.26
   0  -5   3    6.61    1.20
   0   5   3    4.81    1.38
   0   5  -3    5.78    1.80
   0   5   3    6.68    1.32
   0  -5  -3    6.93    1.43
   0   5  -3    7.61    1.55
   0  -5   3    7.12    1.85
   0  -5  -3    5.88    1.96
   0  -5  -3    7.11    1.79
  -1  -5  -3  494.85   14.22
  -1   5  -3  484.30   15.82
  -1  -5  -3  485.22   16.07
   1   5   3  440.99   14.35
   1  -5   3  498.35   14.29
  -1   5  -3  560.98   11.99
   1   5   3  523.04   11.15
  -1  -5  -3  528.21   11.45
   1  -5   3  551.49   10.98
  -2  -5  -3  225.96    8.69
  -2  -5  -3  210.21   10.72
  -2   5  -3  198.11   10.37
  -2  -5  -3  209.51    9.42
   2  -5   3  206.61    9.20
   2   5   3  200.61    9.98
  -3  -5  -3  175.75    8.64
  -3  -5  -3  173.05    9.93
   3   5   3  160.52    9.13
  -3   5  -3  162.01    9.15
  -3  -5  -3  161.83    8.55
   3  -5   3  178.80    8.88
   4   5   3   43.27    4.90
  -4  -5  -3   46.81    4.82
  -4   5  -3   43.61    4.55
   4  -5   3   47.93    4.88
  -5  -5  -3   14.32    3.09
   5  -5   3   12.33    2.92
  -5   5  -3   13.71    2.61
   5   5   3   14.69    3.00
   5  -5   3   12.90    2.87
  -6  -5  -3   13.14    3.23
   6   5   3   12.57    2.94
   6  -5   3   11.97    3.07
   6  -5   3    7.63    2.15
  -7  -5  -3   16.47    3.67
   7   5   3   22.97    4.21
   7  -5   3   17.96    3.88
   8  -5   3    1.41    1.21
  -8  -5  -3    1.53    1.80
  -8   5  -3    1.07    1.27
   8   5   3    5.04    1.29
  -8  -5  -3    1.57    0.85
   8   5   3    3.41    1.73
   9   5   3  101.17    4.66
  -9   5  -3   97.68   10.33
  -9  -5  -3  121.83   12.49
   9  -5   3  115.33   10.46
  -9  -5  -3  102.79    4.57
  10   5   3  108.79    4.96
 -10   5  -3  116.90   11.53
 -10  -5  -3  110.77    4.68
  11  -5   3    5.03    1.08
  11   5   3    4.78    1.15
 -11  -5  -3    5.03    0.89
  12  -5   3    2.60    0.86
  12   5   3    2.51    1.53
  12   5   3    2.42    1.05
  13   5   3   -0.62    0.48
 -13  -5  -3   -0.38    0.54
  13  -5   3    0.27    0.30
  14  -5   3   -0.26    0.29
  14   5   3    0.03    0.36
 -14  -5  -3   -0.21    0.48
  15   5   3    0.55    0.45
 -15  -5  -3   -0.25    0.26
  16   6  -3    1.98    0.59
  16   6  -3    2.82    0.58
  15   6  -3   -0.18    0.38
  15   6  -3    0.99    0.54
  15   6  -3    0.41    0.34
  14   6  -3   -0.54    0.46
  14   6  -3    0.15    0.38
  13  -6  -3    0.82    0.69
  13   6  -3    0.44    0.45
  13   6  -3   -0.07    0.66
  12  -6  -3   56.79    3.53
  12   6  -3   54.61    3.60
  12   6  -3   57.66    3.30
  12   6  -3   67.60    3.76
  11   6  -3    0.12    0.66
 -11  -6   3    0.36    1.78
 -11  -6   3    0.98    0.67
  11   6  -3    0.36    0.52
  11  -6  -3    0.49    0.57
 -10  -6   3    6.80    1.20
  10  -6  -3    5.34    1.12
  10   6  -3    4.64    1.09
 -10  -6   3    2.91    2.25
  10   6  -3    8.47    1.30
  -9  -6   3   22.72    4.88
  -9  -6   3   33.24    2.34
   9   6  -3   31.52    2.24
   9  -6  -3   25.12    2.21
  -8  -6   3    0.23    0.77
   8   6  -3    1.70    1.59
   8   6  -3    2.20    1.82
  -8   6   3    1.19    1.02
  -8  -6   3   -0.31    1.30
   8  -6  -3    1.40    1.34
   7   6  -3   38.09    5.28
   7  -6  -3   33.21    5.44
   7   6  -3   34.25    5.60
   7  -6  -3   30.31    5.22
  -7  -6   3   35.76    4.55
   7  -6  -3   30.64    4.92
  -7   6   3   38.37    4.69
  -7  -6   3   30.00    5.21
  -6   6   3   41.15    4.33
   6  -6  -3   41.19    5.66
   6   6  -3   40.86    5.49
  -6   6   3   40.85    4.66
   6   6  -3   40.07    5.98
   6  -6  -3   53.33    5.27
  -6  -6   3   36.79    5.54
  -6  -6   3   50.27    4.98
   6  -6  -3   44.47    6.05
   6  -6  -3   37.24    5.38
  -5  -6   3   41.40    5.91
   5   6  -3   38.55    5.02
   5  -6  -3   43.43    5.18
   5  -6  -3   38.26    5.21
   5   6  -3   36.39    5.22
   5  -6  -3   41.09    4.75
   5  -6  -3   33.85    4.87
  -5   6   3   42.00    4.66
  -5  -6   3   49.27    4.41
  -5   6   3   39.53    3.85
   4  -6  -3    0.58    0.96
   4   6  -3    0.10    1.34
   4  -6  -3    1.85    1.31
  -4   6   3    2.52    0.88
  -4  -6   3    1.74    1.21
  -4   6   3    1.54    1.31
   4  -6  -3    2.02    1.27
   4   6  -3    1.46    1.65
   4  -6  -3    0.60    0.71
  -4  -6   3    1.73    0.71
   3   6  -3  243.60   12.06
   3  -6  -3  242.73   10.62
   3   6  -3  229.49   11.62
  -3   6   3  252.38   11.38
   3  -6  -3  260.54   11.78
  -3  -6   3  230.17   11.15
   3  -6  -3  245.42   11.78
   3  -6  -3  217.79   10.97
   2  -6  -3  434.80   12.93
   2   6  -3  398.99   15.09
   2   6  -3  427.07   14.76
  -2   6   3  430.16   15.17
   2  -6  -3  428.63   15.60
  -2  -6   3  417.94   14.83
   2  -6  -3  417.51   14.77
   2  -6  -3  405.42   14.09
  -1  -6   3    2.71    1.23
   1   6  -3    3.29    1.58
   1  -6  -3    5.55    1.68
   1  -6  -3    3.10    0.90
  -1   6   3    4.75    2.03
   1   6  -3    5.94    1.73
   1  -6  -3    4.71    1.58
   0   6   3   20.10    3.29
   0   6  -3   20.34    3.32
   0   6  -3   22.48    2.97
   0  -6  -3   25.95    2.64
   0  -6  -3   24.11    3.47
   0  -6   3   24.19    3.61
   0  -6  -3   26.94    4.15
  -1  -6  -3   24.90    2.65
  -1   6  -3   18.35    3.44
   1   6   3   18.29    3.31
  -1  -6  -3   19.04    3.11
  -1  -6  -3   20.39    3.76
  -1   6  -3   24.90    2.87
   1  -6   3   20.02    3.32
  -2  -6  -3  257.66    9.82
   2  -6   3  239.41   11.22
  -2  -6  -3  247.80   12.83
  -2   6  -3  240.86   12.05
   2   6   3  214.86   11.11
  -2  -6  -3  238.61   11.13
  -3  -6  -3   77.56    6.05
  -3  -6  -3   90.97    9.52
  -3   6  -3   75.44    6.64
   3   6   3   75.16    6.81
  -3  -6  -3   73.37    6.37
   3  -6   3   75.52    6.50
  -4  -6  -3    9.64    2.29
   4  -6   3   10.03    2.82
  -4   6  -3   13.46    2.92
  -4  -6  -3    9.93    2.27
   4  -6   3   10.26    2.41
   4   6   3    9.19    2.48
  -5  -6  -3    1.53    1.23
   5  -6   3    0.33    0.86
   5   6   3    2.58    1.55
  -5   6  -3    0.20    1.03
  -5  -6  -3    2.79    1.59
   5  -6   3    1.74    1.15
  -6  -6  -3    0.71    1.07
   6  -6   3    0.38    1.29
   6   6   3    1.16    1.05
   6  -6   3   -0.97    1.49
  -7  -6  -3    4.80    2.25
  -7  -6  -3    5.91    1.00
   7   6   3    3.98    1.94
  -8   6  -3   -0.05    1.59
  -8  -6  -3    2.29    1.97
  -8  -6  -3    0.47    0.56
   8  -6   3   -1.11    1.09
   8   6   3   -1.37    0.85
   8   6   3    1.97    0.71
   9  -6   3   21.33    5.16
  -9   6  -3   21.22    5.12
  -9  -6  -3   17.10    1.94
  -9  -6  -3   23.72    5.58
   9   6   3   19.55    2.02
   9  -6   3   14.01    1.77
 -10  -6  -3   27.11    2.33
  10  -6   3   24.17    2.25
  10   6   3   28.35    2.49
  11  -6   3    6.74    1.18
  11   6   3    8.56    1.43
 -11  -6  -3    8.22    1.34
  12   6   3   -0.02    0.58
 -12  -6  -3   -0.70    0.77
 -12  -6  -3    0.05    0.35
  12  -6   3   -0.07    0.31
  12   6   3    1.13    0.94
  13  -6   3   -0.49    0.47
 -13  -6  -3    0.20    0.34
  14   6   3    2.40    0.67
 -14  -6  -3    1.77    0.52
  14  -6   3    1.93    0.43
  15   6   3    0.35    0.26
 -15  -6  -3    0.45    0.32
  16   7  -3   -0.13    0.23
  16   7  -3    0.75    0.31
  15   7  -3    0.79    0.47
  15   7  -3    1.44    0.52
  14   7  -3    0.33    0.44
  14   7  -3   -0.53    0.45
  14   7  -3    0.55    0.53
  13   7  -3   35.05    2.70
  13   7  -3   42.96    2.79
  12   7  -3    0.49    0.48
 -12  -7   3    0.84    0.57
  12  -7  -3   -0.11    0.67
  12   7  -3    0.87    0.46
  12  -7  -3    0.59    0.49
 -11  -7   3    0.20    0.42
  11   7  -3    0.13    0.42
  11  -7  -3    0.44    0.65
  11   7  -3   -0.12    0.51
 -10  -7   3   11.19    3.97
  10   7  -3   13.66    1.63
  10  -7  -3   10.62    1.67
 -10  -7   3   10.42    1.40
  10   7  -3   16.89    2.01
   9  -7  -3   26.40    2.22
   9   7  -3   33.32    2.32
   9   7  -3   29.45    5.77
  -9  -7   3   24.56    2.14
   8  -7  -3   -0.53    1.45
   8   7  -3    1.07    1.27
   8   7  -3   -1.51    0.79
  -8  -7   3   -2.14    2.09
   8  -7  -3   -0.22    0.56
   8   7  -3    0.46    0.96
   7   7  -3   -1.64    1.85
   7   7  -3    1.12    0.97
   7  -7  -3    2.78    2.35
   7  -7  -3    1.27    1.37
   7  -7  -3    3.15    2.25
  -7  -7   3    1.34    1.59
  -6  -7   3    6.88    2.80
   6  -7  -3    7.68    2.53
  -6   7   3   10.00    2.42
   6  -7  -3    5.54    2.57
   6   7  -3    6.05    2.23
   6  -7  -3    8.99    2.33
   6  -7  -3    5.67    2.53
   6   7  -3    6.88    2.79
   5  -7  -3  105.80    8.69
  -5   7   3  104.30    7.67
   5   7  -3  102.94    8.83
   5   7  -3  111.02    9.79
  -5  -7   3   88.87    8.73
   5  -7  -3  109.02    8.42
   5  -7  -3   98.93    9.17
   5  -7  -3   88.78    8.52
   4   7  -3    7.53    2.53
   4  -7  -3    7.82    2.31
   4  -7  -3   10.49    2.54
  -4   7   3    9.35    2.30
  -4  -7   3    8.87    2.49
   4   7  -3    8.72    2.60
   4  -7  -3   11.46    2.74
   4  -7  -3    8.84    2.58
   3  -7  -3   29.78    4.43
   3  -7  -3   31.72    4.37
   3   7  -3   29.87    4.65
  -3   7   3   31.34    4.33
   3   7  -3   30.46    4.80
   3  -7  -3   26.94    4.57
  -3  -7   3   28.01    4.35
   3  -7  -3   25.52    4.13
   2   7  -3   69.18    6.52
   2  -7  -3   69.99    6.83
   2  -7  -3   75.04    5.64
   2   7  -3   59.64    6.43
  -2  -7   3   66.24    6.53
  -2   7   3   71.45    6.49
   2  -7  -3   62.97    6.27
   2  -7  -3   63.53    6.15
   1  -7  -3   80.92    7.55
  -1  -7   3   82.29    7.20
   1  -7  -3   93.37    5.71
   1   7  -3   77.17    7.21
  -1   7   3   79.17    6.93
   1   7  -3   84.50    6.64
   1  -7  -3   76.98    6.87
   0   7  -3   11.59    3.09
   0  -7   3   11.06    2.61
   0   7   3    8.61    2.29
   0   7  -3   11.20    2.31
   0  -7  -3    7.26    2.76
   0  -7  -3   11.44    2.82
   1  -7   3  363.67   15.05
  -1  -7  -3  357.87   14.96
   1   7   3  343.67   14.89
  -1   7  -3  369.03   15.76
  -1  -7  -3  364.54   16.94
   2   7   3  128.17    9.28
   2  -7   3  143.08    9.60
  -2  -7  -3  160.73    8.02
  -2   7  -3  156.05   10.32
  -2  -7  -3  139.45    9.39
   2  -7   3  142.52    9.54
   3  -7   3    2.47    1.16
  -3  -7  -3    3.55    1.53
   3   7   3    1.12    1.01
  -3  -7  -3    2.34    1.55
   3  -7   3    3.31    1.52
  -3   7  -3    2.58    1.42
   4  -7   3   22.22    4.34
   4   7   3   20.67    3.99
  -4  -7  -3   19.45    3.50
  -4   7  -3   22.53    3.80
   4  -7   3   22.41    4.13
  -4  -7  -3   17.51    3.53
  -5  -7  -3    9.11    2.41
   5  -7   3    5.86    2.36
  -5  -7  -3    9.00    3.01
  -5   7  -3    8.08    2.52
   5   7   3    5.07    1.92
   5  -7   3    8.25    2.52
   6  -7   3   29.11    4.90
  -6  -7  -3   33.27    5.21
  -6  -7  -3   29.97    2.41
   6   7   3   30.31    5.13
  -6  -7  -3   34.65    2.60
  -6  -7  -3   28.05    4.92
   6  -7   3   32.00    5.23
   6  -7   3   33.12    2.52
  -7  -7  -3    2.99    0.96
  -7  -7  -3    1.71    2.03
   7  -7   3    2.46    0.86
   7  -7   3    1.86    0.71
   7   7   3    1.21    1.08
  -7  -7  -3    4.39    2.26
  -8  -7  -3    5.77    2.64
   8   7   3    5.35    1.26
  -8  -7  -3    1.62    0.57
   8  -7   3    4.39    2.22
  -8   7  -3    3.52    2.45
   8   7   3    2.94    1.85
   8  -7   3    1.37    0.76
  -8  -7  -3    1.82    1.34
   9   7   3    0.67    0.48
  -9  -7  -3    0.02    0.47
   9  -7   3    0.21    0.56
 -10  -7  -3    3.24    1.02
  10  -7   3    2.57    0.85
  10   7   3    3.21    0.74
  11  -7   3    3.15    0.86
  11   7   3    4.57    0.99
 -11  -7  -3    3.31    0.80
 -11  -7  -3    3.66    1.07
  12   7   3    1.05    0.58
 -12  -7  -3    0.74    0.56
 -12  -7  -3    0.60    0.47
  12  -7   3    0.25    0.37
  13  -7   3    0.42    0.35
 -13  -7  -3    0.38    0.33
  13   7   3   -0.08    0.33
 -13  -7  -3    0.47    0.42
  14   7   3    0.37    0.36
 -14  -7  -3   -0.55    0.46
  14  -7   3    0.73    0.58
 -16  -8   3    1.65    0.36
  15   8  -3    0.05    0.23
  15   8  -3   -0.16    0.27
  14   8  -3    0.78    0.51
  14   8  -3    0.13    0.33
  13   8  -3    3.01    0.86
 -13  -8   3    3.23    0.60
  12   8  -3    0.15    0.43
 -12  -8   3    0.90    0.48
  12  -8  -3    0.54    0.53
 -11  -8   3    4.29    0.88
  11  -8  -3    3.52    0.77
 -10  -8   3   46.34    2.96
  10  -8  -3   48.33    3.09
  -9  -8   3    9.88    3.57
  -9  -8   3   10.88    1.49
   9  -8  -3    9.41    1.26
   9   8  -3   12.55    4.41
  -8  -8   3    2.65    1.68
   8   8  -3    6.48    1.94
   8  -8  -3    6.45    1.20
   8   8  -3    8.32    3.37
   8   8  -3    5.03    2.96
   8  -8  -3    6.93    3.10
   7  -8  -3   32.91    6.15
   7  -8  -3   41.42    2.61
  -7  -8   3   29.64    5.60
   7   8  -3   29.75    5.42
   7   8  -3   30.25    5.77
   7  -8  -3   30.06    5.85
   7   8  -3   37.05    2.93
   6   8  -3    4.15    2.16
   6  -8  -3    2.53    2.14
  -6  -8   3    2.59    1.74
   6  -8  -3    2.46    1.70
   6   8  -3    2.51    1.91
  -6  -8   3    0.76    1.48
   6  -8  -3    5.82    2.44
  -5  -8   3   36.86    5.81
   5  -8  -3   45.27    5.94
   5   8  -3   38.14    5.76
  -5   8   3   48.73    5.57
   5   8  -3   41.49    6.33
   5  -8  -3   39.43    6.08
   5  -8  -3   44.14    5.71
   5  -8  -3   41.40    6.37
   4  -8  -3    2.92    2.07
   4   8  -3    3.79    1.99
   4  -8  -3    5.33    2.11
  -4   8   3    5.69    2.11
   4   8  -3    4.19    2.22
  -4  -8   3    5.43    2.47
   4  -8  -3    5.41    2.46
   4  -8  -3    4.70    1.89
   3  -8  -3   89.00    8.31
   3  -8  -3  103.60    7.67
   3   8  -3   91.13    8.76
  -3  -8   3   82.21    8.08
  -3   8   3   88.07    7.61
   3   8  -3   94.49    8.55
   3  -8  -3   79.60    7.98
   3  -8  -3   80.47    7.61
   2  -8  -3    3.34    2.00
   2   8  -3    1.42    0.93
  -2  -8   3    0.70    0.79
  -2   8   3    0.66    0.86
   2   8  -3    0.33    1.04
  -2  -8   3    0.97    1.40
   2  -8  -3    0.82    0.74
   1   8  -3   -0.59    0.99
  -1  -8   3    0.65    0.87
  -1   8   3    1.82    1.46
   1  -8  -3   -0.92    0.93
   1   8  -3   -0.13    0.82
  -1  -8   3   -0.92    1.51
   1  -8  -3    1.37    1.25
   0   8  -3   17.00    3.46
   0  -8   3   18.85    3.40
   0  -8   3   18.55    3.85
   0  -8  -3   17.58    3.54
   0   8  -3   24.39    3.66
   0   8   3   16.82    3.40
  -1   8  -3    5.30    2.25
   1  -8   3    4.98    1.88
   1   8   3    3.48    1.65
  -1  -8  -3    4.31    1.64
   1  -8   3    5.35    2.09
  -2   8  -3   10.66    3.02
   2  -8   3    8.08    2.31
   2   8   3    9.19    2.87
   2  -8   3    7.72    2.49
  -2  -8  -3    7.44    2.29
   3  -8   3   98.46    8.91
   3   8   3  101.01    9.21
  -3   8  -3  119.32    9.57
  -3  -8  -3  104.24    9.19
   3  -8   3  113.60    9.61
   4  -8   3    0.41    1.30
  -4   8  -3    0.21    1.01
   4   8   3    0.48    1.16
  -4  -8  -3    0.45    1.12
   4  -8   3    1.11    1.20
   5  -8   3   44.23    6.37
   5   8   3   51.45    6.83
  -5  -8  -3   50.24    3.20
  -5  -8  -3   55.02    3.24
  -5  -8  -3   52.67    3.31
  -5  -8  -3   52.17    3.22
  -5  -8  -3   51.59    6.98
   5  -8   3   55.13    7.06
   5  -8   3   50.66    3.32
   6  -8   3   17.13    1.87
   6  -8   3    9.54    2.72
  -6  -8  -3    8.59    1.32
  -6  -8  -3   10.98    1.60
  -6  -8  -3   12.14    1.68
   6   8   3    8.94    2.98
  -6  -8  -3   13.12    3.47
  -6  -8  -3   12.05    1.63
   6  -8   3   10.70    1.65
   6  -8   3   13.95    3.89
   7  -8   3   12.82    1.69
  -7  -8  -3   15.16    1.83
   7  -8   3   15.16    4.02
   7   8   3   14.74    3.91
  -7  -8  -3   18.78    5.05
  -8  -8  -3    1.00    0.62
   8  -8   3    1.14    0.59
   9  -8   3   11.20    1.53
  -9  -8  -3   14.53    1.92
  -9  -8  -3   12.73    1.69
 -10  -8  -3   26.80    2.41
 -10  -8  -3   23.63    2.36
  10  -8   3   24.41    2.22
  11   8   3    0.89    0.49
 -11  -8  -3    1.26    0.52
 -11  -8  -3    1.71    0.79
  11  -8   3    0.86    0.43
 -12  -8  -3    0.04    0.34
 -12  -8  -3    0.22    0.41
  12  -8   3    0.16    0.27
  13  -8   3    0.84    0.40
  13   8   3    1.40    0.44
 -13  -8  -3    0.20    0.40
 -13  -8  -3    1.45    0.46
 -14  -8  -3    0.47    0.23
 -15  -9   3    6.64    0.79
  14   9  -3   -0.08    0.26
  13   9  -3   10.04    1.24
 -13  -9   3   12.66    1.20
  12   9  -3   -0.19    0.45
 -12  -9   3   -0.77    0.41
  11  -9  -3   11.37    1.47
 -11  -9   3   10.51    1.40
 -10  -9   3    5.24    1.03
  10  -9  -3    5.93    1.05
   9  -9  -3   26.61    2.26
  -9  -9   3   21.67    2.08
   8   9  -3   13.31    4.13
  -8  -9   3    4.69    2.44
   8   9  -3    6.58    1.43
  -8  -9   3    5.79    1.16
  -8  -9   3    9.34    1.26
   8  -9  -3    7.20    1.14
   8   9  -3    6.92    3.12
   8  -9  -3    6.35    3.27
   7   9  -3   -2.05    1.74
  -7  -9   3    0.78    1.85
   7   9  -3   -0.96    0.81
   7   9  -3   -1.81    2.64
   7  -9  -3    1.12    0.67
   7  -9  -3    2.67    2.15
   6  -9  -3   -0.13    0.98
   6  -9  -3   -0.52    1.09
   6   9  -3    1.08    1.69
   6   9  -3   -0.34    0.71
   6   9  -3    0.94    1.22
  -6  -9   3    0.00    1.11
   5   9  -3   -0.53    1.48
   5   9  -3    0.97    0.73
  -5  -9   3    0.32    1.42
   5  -9  -3    0.42    0.93
   5   9  -3    1.12    1.51
   5  -9  -3    1.43    1.18
   4   9  -3   -1.09    1.60
   4  -9  -3   -1.23    1.80
  -4   9   3    0.85    1.52
   4  -9  -3    1.20    0.85
   4   9  -3   -0.76    1.76
  -4  -9   3    1.40    1.71
   4  -9  -3   -0.07    1.36
  -3  -9   3   51.26    6.94
   3   9  -3   49.53    6.81
  -3   9   3   55.66    6.27
   3   9  -3   59.44    7.20
   3  -9  -3   50.35    6.77
  -2   9   3   31.64    4.71
   2   9  -3   29.53    4.79
   2   9  -3   27.23    5.05
  -2  -9   3   36.60    4.77
  -2  -9   3   30.06    5.25
   2  -9  -3   30.50    5.21
   1   9  -3   -0.54    1.51
  -1   9   3   -0.05    1.19
   1   9  -3   -0.03    0.78
  -1  -9   3   -0.19    0.78
  -1  -9   3    0.96    1.09
   1  -9  -3    1.87    1.90
   0  -9   3   38.50    5.26
   0   9   3   45.22    6.01
   0   9  -3   40.16    6.14
   0  -9   3   41.30    5.85
   0  -9  -3   37.58    5.61
   1  -9   3    0.69    1.54
  -1   9  -3   -1.29    1.73
   1   9   3    0.20    0.81
   1  -9   3    0.94    1.26
  -1  -9  -3    0.07    0.79
  -2   9  -3   -0.16    1.27
   2   9   3    0.82    0.92
   2  -9   3    0.87    1.41
  -2  -9  -3    0.82    1.45
   2  -9   3   -0.24    1.24
  -3  -9  -3  195.30    5.91
  -3  -9  -3  172.91    5.81
  -3  -9  -3  172.38    5.96
  -3   9  -3  176.57   12.57
   3   9   3  148.23   11.78
  -3  -9  -3  154.05   12.10
   3  -9   3  200.02   13.70
   3  -9   3  144.15   11.35
   3  -9   3  176.03    6.05
   3  -9   3  210.14    6.37
   4   9   3    1.99    1.53
  -4  -9  -3    0.68    0.80
   4  -9   3    0.31    1.29
  -4  -9  -3    0.87    0.54
   4  -9   3    0.34    0.43
  -4  -9  -3    1.13    0.78
   4  -9   3   -0.40    0.47
  -4   9  -3   -1.21    1.69
  -4  -9  -3    0.51    0.59
   4  -9   3   -0.25    0.55
   4  -9   3   -1.60    1.67
  -4  -9  -3    0.81    0.68
   5  -9   3   19.82    1.89
  -5  -9  -3   14.78    1.75
   5  -9   3   14.39    3.88
  -5  -9  -3   14.60    4.01
  -5  -9  -3   15.11    1.89
   5  -9   3   18.29    1.96
  -5  -9  -3   17.18    1.78
   5  -9   3   19.36    4.52
  -5  -9  -3   22.77    2.89
   5   9   3   13.28    3.78
   5  -9   3   15.74    1.86
   6  -9   3    0.68    0.55
   6  -9   3    1.58    0.57
   6  -9   3   -0.27    1.86
  -6  -9  -3   -0.09    0.45
  -6  -9  -3   -0.19    1.43
  -6  -9  -3    0.81    0.48
  -6  -9  -3    0.89    0.46
   6   9   3    1.01    2.08
  -6  -9  -3    0.11    0.48
   6  -9   3    2.45    2.69
   6  -9   3    1.08    0.55
   7  -9   3    0.88    0.45
  -7  -9  -3    2.10    0.85
  -7  -9  -3    1.83    0.77
  -8  -9  -3   17.72    2.09
   8  -9   3   16.04    1.83
  -8  -9  -3   19.47    2.11
  -9  -9  -3    8.57    1.44
   9  -9   3    6.54    1.11
  -9  -9  -3    7.78    1.40
 -10  -9  -3    4.90    1.04
 -10  -9  -3    3.72    1.01
  10  -9   3    4.24    0.97
 -11  -9  -3   -0.23    0.35
 -11  -9  -3    0.11    0.48
  11  -9   3    0.54    0.58
 -12  -9  -3    0.13    0.37
 -12  -9  -3   -0.13    0.51
  12  -9   3   -0.46    0.34
 -13  -9  -3    1.10    0.33
 -13  -9  -3    0.88    0.32
  14  10  -3    1.43    0.41
 -14 -10   3    1.70    0.46
  13  10  -3    0.67    0.34
 -13 -10   3    1.57    0.48
  12  10  -3   15.57    1.54
 -12 -10   3   14.88    1.38
 -11 -10   3    0.64    0.43
 -10 -10   3   42.04    2.77
  10 -10  -3   48.12    2.89
  -9 -10   3   15.93    1.75
   9 -10  -3   16.46    1.66
  -9 -10   3   17.93    1.73
  -8 -10   3   20.43    2.07
   8  10  -3   23.74    2.36
   8 -10  -3   27.82    2.20
  -8 -10   3   24.15    2.10
   7  10  -3   17.14    4.43
   7  10  -3   14.40    4.85
   7  10  -3    9.12    1.55
  -7 -10   3    8.33    1.38
  -7 -10   3    7.43    1.14
   7 -10  -3    7.99    2.59
  -7 -10   3    9.13    3.31
   6  10  -3    2.12    2.66
   6  10  -3    4.80    1.03
   6  10  -3    8.10    3.33
  -6 -10   3    3.74    1.80
   6 -10  -3    5.79    3.01
   5  10  -3   11.71    3.87
   5  10  -3    9.89    1.51
   5  10  -3   12.35    3.91
  -5 -10   3   11.59    3.85
   5 -10  -3    5.93    2.24
   4  10  -3   35.58    2.89
   4  10  -3   25.48    5.44
  -4 -10   3   37.92    2.63
   4  10  -3   29.76    5.65
  -4 -10   3   26.60    5.55
   4 -10  -3   27.11    5.64
  -3 -10   3    2.58    0.67
   3  10  -3    2.93    1.93
   3 -10  -3    3.97    0.97
   3  10  -3    4.34    1.22
   3 -10  -3    0.84    1.22
  -3  10   3    4.53    1.22
   3  10  -3    2.43    1.26
   3 -10  -3    3.38    0.93
  -3 -10   3   -0.47    2.03
  -2 -10   3   16.72    1.94
   2 -10  -3   19.76    2.07
   2  10  -3   15.72    4.23
   2  10  -3   17.56    3.55
   2 -10  -3   18.85    2.04
  -2 -10   3   15.20    3.88
   2 -10  -3   13.99    3.75
  -2  10   3   15.55    3.65
   1  10  -3   12.40    3.44
  -1 -10   3   15.90    3.40
  -1  10   3   18.15    4.12
   1 -10  -3   20.40    2.07
   1 -10  -3   16.54    3.86
  -1 -10   3   13.85    3.54
  -1 -10   3   17.13    1.96
   1 -10  -3   19.08    2.08
   0 -10   3   42.45    5.69
   0 -10   3   46.63    3.18
   0 -10  -3   49.81    3.00
   0 -10  -3   48.21    3.00
   0 -10  -3   44.61    3.13
   0  10   3   35.60    5.72
   0  10  -3   39.32    6.17
   0 -10   3   37.43    6.06
   0 -10  -3   39.49    6.01
   1 -10   3   61.79    3.69
   1 -10   3   46.86    6.39
   1 -10   3   54.85    7.27
  -1 -10  -3   57.32    3.36
  -1 -10  -3   59.02    3.68
  -1  10  -3   55.72    7.64
   1  10   3   55.97    7.35
  -1 -10  -3   54.86    7.22
   2 -10   3   11.16    1.51
   2 -10   3    8.41    3.13
   2 -10   3   10.30    3.14
  -2  10  -3   12.35    3.46
  -2 -10  -3   12.94    1.49
  -2 -10  -3   16.06    1.66
   2 -10   3   10.49    1.53
   2  10   3    9.97    3.21
  -2 -10  -3   10.22    1.44
  -2 -10  -3   10.49    1.69
  -2 -10  -3   10.04    3.29
   2 -10   3   10.27    1.53
  -3 -10  -3   26.50    2.43
  -3 -10  -3   28.28    2.36
   3 -10   3   34.39    2.69
  -3 -10  -3   35.16    2.55
  -3  10  -3   34.46    6.00
   3 -10   3   27.64    5.22
   3  10   3   25.19    4.97
  -3 -10  -3   30.18    2.58
   3 -10   3   28.05    2.49
   3 -10   3   28.31    2.51
  -3 -10  -3   35.32    6.26
   3 -10   3   35.09    6.08
   4 -10   3    7.97    1.33
   4 -10   3    7.99    1.27
  -4 -10  -3    9.32    1.44
  -4 -10  -3   10.71    1.54
  -4 -10  -3   12.12    3.41
  -4 -10  -3    8.50    1.25
  -4 -10  -3    9.49    1.64
   4 -10   3    8.56    2.96
   4  10   3    8.10    2.69
   4 -10   3    8.39    1.38
   4 -10   3   11.98    3.82
   5 -10   3   12.51    1.57
  -5 -10  -3   10.61    1.62
   5 -10   3   13.57    3.80
  -5 -10  -3   11.80    1.62
  -5 -10  -3   10.69    1.60
  -5 -10  -3   11.70    1.51
   5 -10   3   23.17    5.15
   5  10   3   10.81    3.83
   5 -10   3   11.19    1.60
  -5 -10  -3   14.20    4.34
   5 -10   3   11.98    1.59
   6 -10   3   19.10    1.93
   6 -10   3   15.23    1.82
  -6 -10  -3   17.82    2.09
   6 -10   3   21.94    2.00
  -6 -10  -3   18.04    1.93
  -6 -10  -3   15.46    2.05
  -7 -10  -3   12.92    1.81
  -7 -10  -3   10.69    1.53
   7 -10   3   14.76    1.62
   7 -10   3   11.51    1.59
  -8 -10  -3    2.98    1.01
  -8 -10  -3    2.89    0.86
   8 -10   3    2.81    0.82
  -9 -10  -3    0.84    0.60
  -9 -10  -3    0.40    0.52
   9 -10   3   -0.11    0.37
 -10 -10  -3    9.27    1.31
 -10 -10  -3    7.91    1.24
  10 -10   3    8.17    1.16
 -11 -10  -3    0.14    0.35
 -11 -10  -3   -0.02    0.30
  11 -10   3    0.14    0.29
 -12 -10  -3    1.16    0.43
 -12 -10  -3    1.33    0.56
  12  10   3    0.01    0.65
 -13 -10  -3    1.10    0.41
  13  11  -3    4.49    0.53
 -13 -11   3    3.59    0.54
  12  11  -3   -0.01    0.23
 -12 -11   3   -0.58    0.41
 -12 -11   3    0.46    0.41
  11  11  -3    0.27    0.37
 -11 -11   3    0.16    0.34
 -10 -11   3    0.54    0.62
  -9 -11   3    2.20    0.75
  -9 -11   3    2.37    0.55
   8  11  -3    3.24    1.01
  -8 -11   3    4.41    1.10
  -8 -11   3    4.26    0.98
  -7 -11   3   14.85    1.78
   7  11  -3   15.79    1.78
  -7 -11   3   14.16    1.59
  -6 -11   3   25.40    2.47
   6  11  -3   27.72    2.49
   5  11  -3   12.23    4.01
   5  11  -3   11.38    1.69
  -5 -11   3   11.04    1.46
   5  11  -3    9.50    3.44
   5 -11  -3   10.31    4.09
  -5 -11   3   12.10    1.63
  -5 -11   3   12.32    3.53
   5 -11  -3    8.24    1.38
  -4 -11   3   14.00    1.80
   4  11  -3    9.83    3.75
   4  11  -3   13.61    3.99
  -4 -11   3   10.99    1.44
   4  11  -3   16.04    2.08
   4 -11  -3   10.28    1.52
  -4 -11   3    7.64    2.99
   4 -11  -3    8.69    3.27
   3  11  -3   16.38    4.76
   3  11  -3   14.33    1.81
  -3 -11   3   13.17    1.69
   3  11  -3   22.17    4.82
  -3 -11   3    9.77    3.26
   3 -11  -3   12.13    1.80
   3 -11  -3   14.05    4.09
   2  11  -3    1.77    1.24
  -2  11   3    2.38    1.53
   2 -11  -3    3.23    0.94
  -2 -11   3    4.97    2.12
  -2 -11   3    3.99    0.85
   2 -11  -3    4.78    2.74
  -1 -11   3    2.75    0.84
  -1 -11   3    2.03    0.74
   1  11  -3    5.64    2.92
   1 -11  -3    2.68    0.54
  -1  11   3    3.80    1.93
   1 -11  -3    3.11    0.93
  -1 -11   3    2.94    1.36
   1 -11  -3    2.99    1.34
   0 -11   3   -0.16    0.59
   0  11  -3   -1.80    2.46
   0 -11  -3    0.25    0.51
   0 -11   3   -2.69    1.93
   0  11   3   -0.47    1.33
   0 -11  -3    1.00    0.84
   0 -11   3    1.04    0.69
   0 -11  -3    0.19    0.79
  -1 -11  -3   52.31    3.32
   1  11   3   59.71    7.97
  -1 -11  -3   54.53    3.68
  -1  11  -3   60.28    8.46
   1 -11   3   46.47    3.30
   1 -11   3   69.56    8.05
   1 -11   3   55.74    3.64
  -1 -11  -3   56.76    7.67
   1 -11   3   65.76    8.36
  -2 -11  -3   10.42    3.99
   2 -11   3    3.78    1.09
  -2 -11  -3    4.63    1.25
   2 -11   3    5.18    1.93
  -2 -11  -3    4.64    1.03
  -2 -11  -3    4.71    1.05
  -2  11  -3    6.38    1.92
   2  11   3    5.76    1.59
   2 -11   3    5.70    2.58
   2 -11   3    4.13    1.04
   3  11   3   33.32    6.34
  -3 -11  -3   23.81    2.34
  -3 -11  -3   24.61    2.38
  -3 -11  -3   27.13    2.13
  -3  11  -3   48.83    7.47
   3 -11   3   33.75    2.83
   3 -11   3   23.90    2.38
  -3 -11  -3   37.77    6.56
   3 -11   3   44.76    7.22
  -3 -11  -3   26.12    2.27
   3 -11   3   31.51    5.79
   4 -11   3    2.32    0.87
  -4 -11  -3    3.00    0.99
  -4 -11  -3    1.83    0.66
   4 -11   3    0.98    0.65
  -4 -11  -3    1.97    0.92
  -4 -11  -3    1.98    1.09
   4 -11   3    1.74    0.82
  -5 -11  -3   24.47    2.43
   5 -11   3   32.35    2.51
  -5 -11  -3   26.59    2.47
  -5 -11  -3   27.24    2.54
  -5 -11  -3   28.56    2.37
   5 -11   3   27.61    2.45
   5 -11   3   25.71    2.34
  -6 -11  -3   50.23    3.44
  -6 -11  -3   48.77    3.29
  -6 -11  -3   50.34    3.15
   6 -11   3   48.10    3.08
   6 -11   3   43.39    2.99
  -7 -11  -3    1.31    0.78
   7 -11   3    0.03    0.42
  -7 -11  -3    0.20    0.38
   7 -11   3    0.77    0.43
  -8 -11  -3    5.42    1.15
  -8 -11  -3    5.75    1.14
   8 -11   3    4.00    0.91
  -9 -11  -3    1.11    0.49
  -9 -11  -3    0.81    0.69
   9 -11   3   -0.07    0.34
 -10 -11  -3    2.03    0.68
 -10 -11  -3    0.73    0.58
 -11 -11  -3    6.14    0.88
 -11 -11  -3    5.86    0.90
 -12 -11  -3    0.20    0.29
 -12 -11  -3    0.09    0.25
 -12 -12   3    2.38    0.49
  11  12  -3    4.07    0.66
 -11 -12   3    3.26    0.68
 -10 -12   3   22.89    1.87
  -9 -12   3   13.92    1.35
  -9 -12   3   11.97    1.49
  -8 -12   3    4.41    1.03
  -8 -12   3    4.23    0.87
   7 -12  -3    0.00    0.44
   7  12  -3   -0.16    0.69
  -7 -12   3    0.03    0.44
  -7 -12   3    0.18    0.40
   6  12  -3   -0.02    0.47
  -6 -12   3   -0.26    0.58
  -6 -12   3    0.73    0.60
   6 -12  -3   -1.01    0.64
   5  12  -3    7.47    1.30
  -5 -12   3    5.88    1.30
   5 -12  -3    7.35    1.30
  -5 -12   3    9.94    1.45
  -5 -12   3    6.81    1.16
  -4 -12   3   -0.47    0.65
  -4 -12   3   -0.42    0.49
   4  12  -3    0.92    0.71
  -4 -12   3   -0.12    0.52
   4 -12  -3    1.75    1.41
   3  12  -3    7.77    1.41
  -3 -12   3    6.27    1.15
   3 -12  -3    6.55    1.32
  -3 -12   3    5.15    1.18
   2  12  -3    8.97    1.53
   2 -12  -3    7.72    1.46
  -2 -12   3    8.49    1.45
  -2 -12   3    7.91    1.46
   1 -12  -3    4.45    1.07
  -1 -12   3    2.58    0.77
   1 -12  -3    2.48    0.82
  -1 -12   3    2.26    0.96
   0 -12  -3    1.45    0.64
   0 -12   3    1.46    0.87
   0 -12  -3    2.15    0.93
   1 -12   3   15.25    2.03
  -1 -12  -3   14.35    1.76
   1 -12   3   15.12    1.89
  -1 -12  -3   15.77    2.04
   2 -12   3    6.38    1.32
  -2 -12  -3    4.70    0.96
  -2 -12  -3    6.69    1.15
  -2 -12  -3    4.98    1.14
   2 -12   3    4.96    1.21
   3 -12   3    2.53    0.73
  -3 -12  -3    1.64    0.71
  -3 -12  -3    2.34    1.01
  -3 -12  -3    1.56    0.70
   3 -12   3    1.51    0.69
  -4 -12  -3   -0.02    0.46
  -4 -12  -3   -0.24    0.42
   4 -12   3    0.07    0.38
  -4 -12  -3    0.25    0.44
   4 -12   3   -0.27    0.62
   5 -12   3   -0.47    0.38
  -5 -12  -3   -0.23    0.58
  -5 -12  -3   -0.74    0.49
  -5 -12  -3    0.08    0.40
   5 -12   3   -0.30    0.44
  -6 -12  -3    1.64    0.87
  -6 -12  -3    1.29    0.47
  -6 -12  -3    1.14    0.68
   6 -12   3    1.43    0.54
   6 -12   3    0.69    0.38
  -7 -12  -3    1.29    0.65
  -7 -12  -3    0.91    0.47
   7 -12   3    1.63    0.62
  -8 -12  -3    0.54    0.46
  -8 -12  -3    0.01    0.48
  -9 -12  -3    3.75    0.86
  -9 -12  -3    3.29    0.69
 -10 -12  -3    0.21    0.38
 -10 -12  -3    0.05    0.45
 -11 -12  -3    1.89    0.46
 -11 -13   3    1.75    0.45
 -10 -13   3   -0.22    0.31
  -9 -13   3   -0.20    0.46
  -8 -13   3    0.48    0.52
  -8 -13   3    0.53    0.45
  -7 -13   3    1.36    0.54
  -7 -13   3    1.37    0.49
   7 -13  -3    1.60    0.60
   6  13  -3    0.33    0.35
  -6 -13   3    0.63    0.56
   6 -13  -3   -0.18    0.44
  -6 -13   3    0.23    0.41
   5  13  -3    3.08    0.68
  -5 -13   3    3.76    1.00
  -5 -13   3    2.75    0.73
  -5 -13   3    3.09    0.70
   5 -13  -3    2.72    0.78
   4 -13  -3   16.09    1.86
  -4 -13   3   16.70    1.83
   4  13  -3   17.82    1.83
  -4 -13   3   17.46    1.83
  -4 -13   3   21.23    2.12
  -3 -13   3    0.30    0.42
  -3 -13   3   -0.41    0.44
   3  13  -3   -0.04    0.66
  -3 -13   3    1.56    0.75
   3 -13  -3    0.59    0.60
  -2 -13   3    4.27    0.98
   2  13  -3    5.92    1.33
  -2 -13   3    5.52    1.18
   2 -13  -3    3.20    1.08
  -2 -13   3    5.86    1.19
   1 -13  -3    2.78    0.76
   1  13  -3    3.63    1.03
   1 -13  -3    1.49    0.59
  -1 -13   3    2.67    0.89
  -1 -13   3    2.04    0.80
   0 -13  -3    5.01    0.94
   0 -13  -3    4.27    0.93
   0 -13   3    5.80    1.29
   0 -13   3    4.90    1.10
   1 -13   3    5.21    1.03
  -1 -13  -3    6.16    1.12
  -1 -13  -3    4.13    1.16
  -2 -13  -3    3.11    1.08
  -2 -13  -3    3.60    0.86
  -2 -13  -3    1.81    0.56
   2 -13   3    2.51    0.74
  -3 -13  -3    2.05    0.68
  -3 -13  -3    2.64    0.74
  -3 -13  -3    2.63    0.92
   3 -13   3    3.12    0.86
  -4 -13  -3    0.93    0.58
  -4 -13  -3    0.08    0.42
  -4 -13  -3    0.91    0.54
   4 -13   3   -0.19    0.49
  -5 -13  -3    3.12    0.74
  -5 -13  -3    4.33    0.96
   5 -13   3    3.36    0.86
  -6 -13  -3   -0.90    0.59
   6 -13   3   -0.79    0.53
  -7 -13  -3   -0.34    0.52
  -8 -13  -3    1.55    0.55
  -9 -13  -3    2.88    0.65
 -10 -13  -3    0.51    0.25
 -10 -14   3   12.11    1.08
  -9 -14   3    0.70    0.44
  -8 -14   3    3.57    0.77
  -8 -14   3    3.32    0.68
  -7 -14   3    0.04    0.32
  -7 -14   3    0.27    0.36
   7 -14  -3    0.00    0.34
  -6 -14   3   20.02    1.93
  -6 -14   3   17.35    1.64
   6 -14  -3   21.06    1.71
   5  14  -3   -0.32    0.51
  -5 -14   3    0.11    0.33
  -5 -14   3   -0.56    0.56
  -5 -14   3    0.45    0.46
   5 -14  -3    0.47    0.58
   4  14  -3    3.86    0.89
  -4 -14   3    3.44    0.76
  -4 -14   3    2.76    0.81
   4 -14  -3    3.38    0.94
  -4 -14   3    4.11    0.87
  -4 -14   3    3.94    0.97
   3  14  -3    0.81    0.47
  -3 -14   3    0.90    0.33
  -3 -14   3    1.44    0.52
   3 -14  -3   -0.18    0.45
  -3 -14   3    0.18    0.46
  -2 -14   3    0.08    0.30
   2 -14  -3    1.53    0.79
  -2 -14   3    0.69    0.59
  -2 -14   3    1.18    0.52
   1 -14  -3   16.69    1.92
  -1 -14   3   19.67    2.10
   1 -14  -3   18.45    1.73
  -1 -14   3   16.18    1.77
   1  14  -3   18.91    1.93
   0 -14  -3    3.89    0.84
   0  14  -3    2.54    0.71
   0 -14  -3    3.05    0.99
   0 -14   3    4.92    1.13
   0 -14   3    3.25    0.88
  -1 -14  -3    6.10    1.14
  -1  14  -3    8.01    1.40
   1 -14   3    5.60    1.10
  -1 -14  -3    5.53    1.23
   1 -14   3    6.13    1.19
  -2 -14  -3    6.30    1.08
  -2 -14  -3    6.25    1.22
   2 -14   3    5.11    1.12
   2 -14   3    6.08    1.24
  -3 -14  -3    0.43    0.52
   3 -14   3   -0.04    0.64
  -4 -14  -3    3.07    0.80
  -4 -14  -3    3.22    0.68
   4 -14   3    3.32    0.82
  -5 -14  -3    0.40    0.37
   5 -14   3    1.11    0.60
  -6 -14  -3    2.93    0.66
  -7 -14  -3    4.04    0.78
  -8 -14  -3   -0.24    0.38
  -9 -14  -3   -0.19    0.24
   9 -14   3   -0.47    0.32
  -9 -15   3    2.56    0.53
  -8 -15   3    7.08    0.87
  -7 -15   3    4.32    0.71
  -7 -15   3    4.14    0.73
  -6 -15   3    0.00    0.32
  -6 -15   3    0.80    0.45
   6 -15  -3    0.27    0.31
  -5 -15   3    0.63    0.33
  -5 -15   3    0.22    0.37
   5 -15  -3    0.37    0.36
  -4 -15   3    1.40    0.64
  -4 -15   3    0.13    0.34
  -4 -15   3    0.05    0.45
  -4 -15   3    0.20    0.33
   4 -15  -3    0.32    0.43
  -3 -15   3    1.29    0.32
  -3 -15   3    0.31    0.40
  -3 -15   3   -0.25    0.45
   3 -15  -3    1.88    0.73
  -3 -15   3    1.41    0.53
  -2 -15   3    0.21    0.45
   2 -15  -3   -0.20    0.41
  -2 -15   3    0.58    0.53
  -2 -15   3    0.57    0.54
   1  15  -3   -0.96    0.53
   1 -15  -3   -0.54    0.57
  -1 -15   3   -0.23    0.43
   0  15  -3    1.22    0.66
   0 -15  -3   -0.34    0.44
   0 -15   3   -0.54    0.52
   0 -15   3    0.99    0.63
  -1  15  -3    0.21    0.44
  -1 -15  -3    0.09    0.52
   1 -15   3    0.58    0.46
   1 -15   3    0.03    0.51
  -2 -15  -3    1.62    0.67
  -2  15  -3    2.13    0.60
   2 -15   3    0.07    0.43
   2 -15   3    2.24    0.81
  -3 -15  -3    6.10    1.09
  -3  15  -3    9.44    1.15
   3 -15   3    6.06    0.97
   3 -15   3    6.81    1.14
  -4 -15  -3    6.70    0.79
   4 -15   3    4.44    0.81
   4 -15   3    5.42    0.99
  -5 -15  -3    5.80    0.82
   5 -15   3    4.10    0.76
   6 -15   3    1.55    0.47
  -6 -15  -3    2.05    0.60
  -7 -15  -3    2.94    0.47
   7 -15   3    2.70    0.55
  -6 -16   3    3.05    0.56
  -5 -16   3    1.52    0.47
  -5 -16   3    0.73    0.36
   5 -16  -3    0.76    0.36
  -4 -16   3    2.68    0.65
   4 -16  -3    3.16    0.62
  -3 -16   3    0.27    0.29
  -3 -16   3    0.11    0.31
  -2 -16   3    0.56    0.36
   2 -16  -3   -0.36    0.32
  -2 -16   3    0.36    0.29
  -2 -16   3    0.40    0.31
  -1 -16   3    2.81    0.69
   1 -16  -3    2.27    0.66
  -1 -16   3    2.37    0.57
  -1 -16   3    2.67    0.66
   0 -16   3    0.90    0.37
   0 -16  -3    1.01    0.48
   0 -16   3    0.86    0.32
   0 -16   3    1.66    0.60
   1 -16   3    1.82    0.52
  -1 -16  -3    1.68    0.54
   1 -16   3    2.04    0.53
   1 -16   3    2.76    0.70
  -2 -16  -3   -0.14    0.40
   2 -16   3    0.07    0.22
   2 -16   3    0.03    0.33
   3 -16   3    1.41    0.43
   3 -16   3    0.90    0.43
   4 -16   3    0.35    0.27
   5 -16   3    0.02    0.33
  -3 -17   3    2.04    0.42
  -2 -17   3   -0.11    0.27
   1 -17  -3    2.87    0.49
  -1 -17   3    3.25    0.53
   0 -17  -3    2.69    0.52
  17   0  -4    8.10    1.04
  17   0  -4    7.80    1.01
  16   0  -4    2.10    0.75
  16   0  -4    2.04    0.67
  16   0  -4    2.49    0.71
  15   0  -4    3.34    0.77
  15   0  -4    4.31    0.98
  15   0  -4    3.01    1.58
  14   0  -4   -0.67    0.36
  14   0  -4    1.55    0.74
  13   0  -4    1.96    0.77
  13   0  -4    3.52    0.86
 -12   0   4    1.23    2.74
  12   0  -4   -0.40    0.66
  12   0  -4    1.00    0.64
  12   0  -4   -0.65    0.69
  11   0  -4   71.92    3.79
  11   0  -4   84.61    8.99
  11   0  -4   79.64    3.98
  11   0  -4   86.25    3.88
 -11   0   4   74.81    9.36
 -10   0   4   61.45    7.13
  10   0  -4   58.25    7.13
 -10   0   4   54.08    7.44
  -9   0   4    1.36    1.00
   9   0  -4    0.05    0.67
   9   0  -4    1.52    1.48
  -9   0   4    2.07    2.24
  -8   0   4   47.89    5.26
   8   0  -4   44.65    5.35
   8   0  -4   45.63    4.89
  -8   0   4   44.43    5.76
  -7   0   4  199.74    9.86
   7   0  -4  177.42    9.84
   7   0  -4  173.09    9.12
  -7   0   4  181.50   10.64
  -6   0   4    0.18    0.71
  -6   0   4    2.81    1.59
   6   0  -4    1.66    1.09
   6   0  -4    0.88    0.80
  -5   0   4   39.29    4.35
  -5   0   4   44.48    3.66
   5   0  -4   42.94    4.23
   5   0  -4   36.90    4.04
   5   0  -4   51.11    3.11
  -4   0   4  508.44   11.44
   4   0  -4  446.58   13.25
   4   0  -4  511.67   10.59
  -4   0   4  457.04   13.80
   3   0  -4  175.98    8.11
   3   0  -4  189.06    6.82
  -3   0   4  172.51    7.79
   2   0  -4   13.38    2.23
  -2   0   4   13.20    2.10
   2   0  -4   14.42    1.96
   1   0  -4   11.19    1.92
  -1   0   4    7.91    1.59
   1   0  -4    9.41    1.79
   0   0  -4  948.42   16.79
   0   0  -4  978.02   18.05
   0   0   4  940.65   17.79
   1   0   4    1.21    1.21
  -1   0  -4    2.43    1.32
  -1   0  -4   -0.18    0.52
   2   0   4    7.74    1.79
  -2   0  -4    8.94    1.52
  -2   0  -4   12.84    2.32
   3   0   4   35.21    2.82
  -3   0  -4   26.92    2.34
   3   0   4   24.51    3.42
  -3   0  -4   27.51    3.72
   4   0   4 3143.49   25.11
  -4   0  -4 3130.77   23.69
  -5   0  -4   26.34    4.27
   5   0   4   23.07    4.36
  -6   0  -4   25.61    4.33
   6   0   4   26.63    4.71
  -7   0  -4    5.63    2.25
   7   0   4    3.64    2.01
  -8   0  -4   18.07    4.33
   8   0   4   15.18    4.05
   9   0   4   53.00    3.46
  -9   0  -4   43.77    6.83
   9   0   4   38.21    6.99
  10   0   4   81.76    4.41
 -10   0  -4   76.75    9.71
  10   0   4   78.32   10.16
  11   0   4    9.01    1.44
  12   0   4   19.30    2.27
  13   0   4    8.50    1.37
  14   0   4   -0.45    0.58
  15   0   4    0.78    0.34
  15   0   4    0.70    0.44
  17   1  -4    1.41    0.51
  17  -1  -4    1.63    0.57
  17   1  -4    1.22    0.44
  17  -1  -4    1.19    0.47
  16  -1  -4    7.60    1.08
  16  -1  -4    9.28    1.27
  16   1  -4    8.00    1.25
  16   1  -4    6.19    1.09
  15  -1  -4    1.68    0.62
  15   1  -4    0.52    0.43
  15  -1  -4    0.70    0.74
  15  -1  -4    1.40    0.58
  15   1  -4    1.40    0.76
  14   1  -4    0.26    0.55
  14  -1  -4    0.08    0.47
  14  -1  -4   -0.05    0.38
  14   1  -4    0.64    0.63
  13  -1  -4   17.94    2.01
  13   1  -4   17.93    2.04
  13  -1  -4   19.52    1.98
  13   1  -4   19.10    2.08
  13  -1  -4   17.23    1.93
  12  -1  -4   21.28    2.15
  12   1  -4   19.78    2.08
  12  -1  -4   24.62    2.24
  12   1  -4   20.72    2.14
 -12   1   4   30.64    6.33
  12  -1  -4   21.86    2.23
 -12  -1   4   28.94    6.08
 -11  -1   4    3.89    1.82
  11   1  -4    3.44    0.93
 -11   1   4    1.30    1.69
 -11  -1   4    2.93    2.05
  11  -1  -4    2.96    0.90
  11   1  -4    2.26    0.68
  11  -1  -4    3.02    0.80
  11  -1  -4    3.21    2.26
  11  -1  -4    3.11    0.89
  11   1  -4    3.36    0.86
 -10   1   4    0.07    1.94
 -10   1   4   -1.33    1.59
 -10  -1   4    2.56    2.23
 -10  -1   4    2.01    1.98
  10   1  -4   -0.65    0.93
  10  -1  -4    0.86    2.08
  -9  -1   4   18.41    3.76
  -9  -1   4   18.76    4.02
  -9   1   4   20.22    4.10
   9   1  -4   21.25    3.83
   9  -1  -4   20.86    4.11
   9   1  -4   20.74    3.42
  -9   1   4   22.77    3.89
  -8   1   4   22.59    3.56
  -8  -1   4   24.38    3.98
   8  -1  -4   22.99    3.19
   8   1  -4   28.71    4.16
   8  -1  -4   21.79    3.74
   8   1  -4   27.76    4.00
  -8  -1   4   23.58    4.26
  -8   1   4   22.06    4.13
  -7  -1   4   12.10    2.76
  -7   1   4   15.22    2.74
  -7  -1   4   12.81    2.76
   7   1  -4   12.37    2.61
  -7   1   4   12.15    2.83
   7  -1  -4   11.51    2.33
   7  -1  -4   11.87    2.80
   7   1  -4   12.83    2.55
  -6   1   4    1.97    1.27
   6   1  -4    2.23    0.96
  -6   1   4    0.65    0.87
  -6  -1   4    0.48    0.80
   6   1  -4    2.82    1.34
  -6  -1   4    1.11    1.20
   6  -1  -4    0.93    0.64
   6   1  -4    1.67    0.69
   6  -1  -4    2.36    1.16
   5   1  -4   32.62    3.94
  -5   1   4   41.17    3.27
  -5  -1   4   36.60    3.76
   5  -1  -4   31.93    3.83
   5   1  -4   31.85    3.63
   5   1  -4   39.83    3.18
   5  -1  -4   27.67    3.31
  -5  -1   4   32.97    4.01
  -5   1   4   29.48    3.71
  -4   1   4   42.38    2.81
  -4  -1   4   37.14    3.45
   4   1  -4   39.71    3.35
   4   1  -4   34.71    3.87
   4  -1  -4   33.83    3.66
  -4  -1   4   35.39    3.85
   4  -1  -4   39.10    2.86
  -4   1   4   35.55    3.92
  -3  -1   4  237.05    7.92
   3   1  -4  211.53    9.17
  -3   1   4  206.23    8.59
   3   1  -4  237.11    8.45
   3  -1  -4  198.19    8.53
   3  -1  -4  228.24    7.22
  -3  -1   4  209.97    8.65
  -2   1   4    0.42    0.89
   2  -1  -4    0.22    0.62
   2  -1  -4    1.25    0.66
   2   1  -4    1.87    1.01
   2   1  -4    0.73    0.91
  -2  -1   4    0.74    0.82
  -1  -1   4   37.07    3.41
  -1  -1   4   53.48    2.07
   1   1  -4   41.81    3.82
   1  -1  -4   40.33    3.77
   1   1  -4   43.94    3.93
   1  -1  -4   39.72    3.45
  -1   1   4   37.74    3.43
   0  -1   4  118.07    6.31
   0   1   4  119.71    6.38
   0   1  -4  124.40    6.76
   0   1  -4  120.37    6.14
   0  -1  -4  124.74    6.33
   0  -1  -4  115.30    6.26
  -1  -1  -4    4.69    1.47
   1   1   4    5.50    1.45
  -1   1  -4    3.86    0.99
  -1   1  -4    5.07    1.51
   1  -1   4    7.71    1.55
   1  -1   4    5.49    1.51
  -1  -1  -4    4.64    1.32
   2  -1   4    4.92    1.60
   2   1   4    4.60    1.49
  -2  -1  -4    4.70    1.52
  -2  -1  -4    3.58    0.80
  -2  -1  -4    3.58    1.22
   2   1   4    5.16    1.43
  -2   1  -4    2.98    0.73
   2  -1   4    5.05    1.55
  -2   1  -4    3.88    1.57
  -3  -1  -4  136.26    7.75
   3   1   4  136.88    6.42
   3  -1   4  118.55    7.35
  -3   1  -4  127.91    4.79
  -3  -1  -4  134.47    5.98
  -3   1  -4  114.24    6.93
   3  -1   4  109.55    6.92
   3   1   4  110.60    6.97
  -4  -1  -4   20.49    3.33
   4  -1   4   13.96    2.69
   4   1   4   19.99    2.43
  -4  -1  -4   18.06    2.24
  -4   1  -4   17.98    3.15
  -5   1  -4   63.42    6.38
  -5  -1  -4   70.89    6.88
  -5   1  -4   70.88    6.04
   5   1   4   86.16    5.04
   5  -1   4   60.88    6.54
  -6   1  -4    1.64    1.34
  -6  -1  -4    2.66    1.48
   6  -1   4    1.08    1.10
  -7   1  -4   87.71    8.57
  -7  -1  -4   96.48    9.43
   7   1   4   87.83    9.46
   7  -1   4   93.12    9.17
   8   1   4    0.60    1.51
  -8  -1  -4    0.74    0.97
  -8   1  -4   -1.12    1.22
   8   1   4    0.79    1.54
   8  -1   4    0.38    1.35
  -9   1  -4    6.21    2.61
  -9  -1  -4   10.69    3.69
   9   1   4    7.44    1.34
   9  -1   4    9.14    1.48
   9   1   4    8.30    3.37
   9  -1   4    6.88    3.05
  10   1   4    3.78    1.09
 -10  -1  -4    5.60    2.94
  10  -1   4    5.91    1.47
  10  -1   4    3.88    2.72
  10   1   4    3.48    2.05
 -10   1  -4    3.11    2.24
  11   1   4   22.96    2.49
  11  -1   4   23.64    2.43
  12  -1   4    1.57    0.59
  12   1   4    2.40    0.94
  13   1   4    3.07    1.08
  13  -1   4    4.05    0.96
  14  -1   4    1.27    0.71
  14   1   4    0.66    0.55
  15  -1   4    0.66    0.47
  15   1   4    0.99    0.54
  15  -1   4    0.53    0.40
  17   2  -4    4.64    0.81
  17   2  -4    4.68    0.76
  17  -2  -4    6.28    0.77
  17   2  -4    5.16    0.85
  16   2  -4    1.26    0.64
  16  -2  -4    1.83    0.56
  16  -2  -4    2.10    0.63
  16   2  -4    2.12    0.75
  15  -2  -4    0.49    0.51
  15   2  -4   -0.27    0.37
  15   2  -4    0.37    0.43
  15  -2  -4   -0.59    0.96
  15  -2  -4   -0.19    0.55
  14   2  -4    0.03    0.55
  14   2  -4    0.03    0.41
  14  -2  -4   -0.36    0.53
  14   2  -4   -0.13    0.84
  13  -2  -4    1.78    0.75
  13   2  -4    0.70    0.48
  13  -2  -4    1.78    0.66
  13   2  -4    1.79    0.81
  13  -2  -4    1.69    0.59
 -12  -2   4    5.53    2.69
 -12   2   4    2.25    2.05
 -12  -2   4    0.55    2.04
  12  -2  -4    1.43    0.66
  12   2  -4    1.76    0.60
  12  -2  -4    2.01    0.77
  12   2  -4    1.78    0.67
  12  -2  -4    0.42    0.47
 -11   2   4    8.80    3.38
 -11  -2   4    8.24    3.25
  11  -2  -4    8.24    1.30
 -11  -2   4    6.22    2.69
  11  -2  -4    9.15    1.33
  11   2  -4    8.72    1.40
  11  -2  -4    7.66    3.00
  11  -2  -4    8.71    1.38
  11   2  -4    7.88    1.38
 -10  -2   4   -0.96    1.86
 -10   2   4   -0.35    1.68
 -10  -2   4   -0.32    1.33
  10  -2  -4    0.14    0.56
  10  -2  -4    0.34    0.40
  10  -2  -4    0.10    1.64
  10  -2  -4    0.36    0.44
  -9  -2   4    2.44    1.74
  -9   2   4    0.37    0.71
  -9  -2   4    2.57    1.86
   9   2  -4    3.87    2.27
   9  -2  -4    2.91    2.13
   9   2  -4    1.10    0.80
  -8  -2   4    6.82    2.49
  -8   2   4    4.54    1.63
  -8   2   4    5.32    1.41
  -8  -2   4    5.85    2.29
   8   2  -4    6.53    2.03
   8   2  -4    5.03    1.65
   8  -2  -4    5.96    2.19
   8  -2  -4    7.45    1.74
  -7  -2   4    2.65    1.26
   7  -2  -4    1.93    0.87
  -7   2   4    3.24    1.51
  -7  -2   4    2.82    1.69
  -7   2   4    1.83    1.18
   7  -2  -4    1.14    1.24
   7   2  -4    1.38    0.92
  -6  -2   4    2.53    1.24
  -6   2   4    2.67    1.25
  -6   2   4    3.44    1.19
  -6  -2   4    2.93    1.47
   6   2  -4    3.15    1.11
   6  -2  -4    1.63    0.98
   6  -2  -4    2.46    1.22
   6   2  -4    2.48    1.12
  -5   2   4   18.98    2.91
  -5  -2   4   17.96    3.10
   5   2  -4   14.01    3.96
   5  -2  -4   15.61    2.42
   5  -2  -4   17.12    3.03
   5   2  -4   21.72    2.89
   5   2  -4   21.30    2.74
  -5  -2   4   18.21    2.94
  -4   2   4    1.88    0.58
  -4  -2   4    1.36    0.88
  -4   2   4    1.02    1.02
  -4  -2   4    0.91    1.01
   4   2  -4    0.38    0.80
   4  -2  -4    0.64    0.69
   4  -2  -4    1.11    0.65
  -3   2   4   -0.43    0.68
   3  -2  -4   -0.36    0.40
  -3  -2   4    0.03    0.51
  -3  -2   4    0.15    0.70
   3  -2  -4    1.33    1.93
   3   2  -4    0.53    0.65
   3  -2  -4   -0.40    0.78
  -2   2   4    1.43    0.82
  -2  -2   4    1.51    0.79
   2   2  -4    0.94    1.11
   2  -2  -4    2.64    0.89
   2  -2  -4    0.03    1.01
   1   2  -4    0.20    0.94
  -1  -2   4   -0.18    0.68
   1  -2  -4    1.22    0.91
  -1   2   4    0.40    0.53
  -1  -2   4   -0.11    0.44
   1  -2  -4    0.18    0.27
   0  -2  -4  366.61    6.49
   0  -2  -4  308.35   10.80
   0   2  -4  316.38   11.34
   0  -2   4  324.32   10.43
   0   2   4  302.81   10.06
   0  -2   4  363.75    6.26
   0  -2  -4  384.02    6.69
  -1   2  -4    1.02    0.63
  -1  -2  -4    1.47    0.79
   1  -2   4    0.41    0.66
   1  -2   4    1.36    0.55
  -1  -2  -4    1.02    0.75
  -1   2  -4    1.51    1.12
   1   2   4    1.31    0.81
  -1  -2  -4    2.15    0.53
   2  -2   4    2.57    1.27
   2   2   4    2.41    1.29
  -2  -2  -4    2.90    0.90
  -2  -2  -4    1.71    0.82
   2   2   4    3.20    1.12
   2  -2   4    3.92    1.41
  -2   2  -4    2.24    1.35
  -2   2  -4    2.26    0.69
  -2  -2  -4    2.92    0.75
  -3  -2  -4    6.25    2.21
  -3   2  -4    5.56    1.12
   3   2   4    5.97    2.07
  -3  -2  -4    7.49    2.57
   3  -2   4    4.83    1.71
   3  -2   4    5.33    2.11
  -3   2  -4    3.42    1.34
   3   2   4    4.75    1.97
  -4  -2  -4   58.22    5.53
  -4   2  -4   50.96    4.85
   4   2   4   63.31    4.96
   4  -2   4   52.73    5.50
  -4  -2  -4   65.21    4.68
  -5  -2  -4   -0.71    1.01
  -5   2  -4    0.40    0.88
   5  -2   4    2.08    1.49
   5   2   4    2.23    1.53
  -6   2  -4    7.01    2.12
  -6  -2  -4   10.48    3.08
   6  -2   4    6.69    2.08
  -6   2  -4    7.84    2.09
  -7  -2  -4    0.62    1.66
  -7   2  -4    0.89    1.64
   7  -2   4   -0.11    0.92
   7  -2   4   -0.20    1.29
  -8  -2  -4   18.95    4.48
   8   2   4   22.83    2.18
   8  -2   4   22.33    4.85
  -8   2  -4   15.13    3.99
   8   2   4   20.85    5.32
   9   2   4    5.46    1.88
  -9  -2  -4    5.42    3.10
  -9   2  -4    4.00    2.00
   9  -2   4    7.03    1.31
   9   2   4    4.22    1.11
   9   2   4    4.93    3.10
  10   2   4   19.55    2.24
 -10   2  -4   15.01    4.41
 -10  -2  -4   28.94    6.87
  10  -2   4   21.15    2.23
  10   2   4   19.38    5.43
  11  -2   4   -0.55    0.57
  11   2   4    0.07    0.49
  12  -2   4   26.33    2.42
  12   2   4   23.91    2.51
 -12  -2  -4   25.98    2.14
  13  -2   4    2.44    0.79
  13   2   4    0.79    0.46
  14  -2   4    1.92    0.56
  14  -2   4    2.01    0.55
  14   2   4    1.10    0.54
  15   2   4   -0.46    0.48
  15  -2   4   -0.49    0.27
  17   3  -4   -0.04    0.34
  17   3  -4    0.60    0.36
  17   3  -4    0.80    0.42
  17  -3  -4    0.27    0.29
  16   3  -4    5.30    0.96
  16   3  -4    4.78    0.94
  16   3  -4    4.77    0.93
  16  -3  -4    7.04    1.03
  15  -3  -4    0.33    0.59
  15  -3  -4    0.29    0.34
  15  -3  -4    0.81    1.00
  15   3  -4    0.25    0.51
  15   3  -4    0.42    0.55
  14  -3  -4    1.57    0.73
  14   3  -4    1.76    0.90
  14   3  -4    2.40    0.88
  14   3  -4    1.91    0.78
  13  -3  -4    0.86    0.63
  13   3  -4    0.66    0.59
  13  -3  -4    0.36    0.36
  13   3  -4    1.19    0.77
  13  -3  -4    0.89    0.52
 -12  -3   4   71.15    9.50
  12   3  -4   40.31    3.07
  12  -3  -4   44.07    3.08
  12   3  -4   44.09    3.11
  12  -3  -4   47.81    3.11
  12  -3  -4   57.77    3.21
 -12  -3   4   59.46    8.72
 -12   3   4   60.89    8.43
 -11  -3   4   51.09    7.65
  11  -3  -4   37.43    2.69
  11  -3  -4   41.69    7.09
  11  -3  -4   52.64    3.08
  11   3  -4   35.14    2.69
  11  -3  -4   36.37    2.66
 -11  -3   4   36.29    6.30
 -11   3   4   42.78    6.76
 -10  -3   4    4.86    2.16
 -10   3   4    6.53    2.58
 -10  -3   4    3.24    2.18
  10  -3  -4    4.97    2.26
  10  -3  -4    7.30    1.16
  10  -3  -4    6.30    1.10
  10  -3  -4    5.34    1.14
  10   3  -4    6.89    2.21
  -9   3   4   60.35    7.19
  -9  -3   4   62.05    7.33
   9  -3  -4   61.25    7.28
   9   3  -4   63.81    7.03
  -9  -3   4   56.67    6.90
  -8  -3   4   73.30    7.46
   8   3  -4   86.57    6.58
   8  -3  -4   66.39    7.24
   8  -3  -4   74.80    6.04
  -8  -3   4   68.45    7.02
  -8   3   4   68.97    7.09
  -7  -3   4   34.32    4.72
   7  -3  -4   34.72    4.82
   7   3  -4   41.24    4.22
  -7  -3   4   32.59    4.55
   7  -3  -4   37.90    4.18
   7   3  -4   49.23    4.54
  -7   3   4   35.96    4.78
  -6  -3   4    7.65    2.33
  -6  -3   4    7.57    2.09
   6   3  -4    9.11    1.79
  -6   3   4    7.55    1.98
   6  -3  -4    5.76    2.56
   6  -3  -4    4.18    1.19
   6   3  -4    5.71    1.43
   6  -3  -4    7.06    1.81
  -5  -3   4   20.54    3.14
   5  -3  -4   20.80    3.25
  -5  -3   4   17.51    3.08
   5  -3  -4   21.52    3.19
   5   3  -4   22.23    2.88
   5  -3  -4   14.53    2.88
   5   3  -4   19.36    2.68
  -5   3   4   19.88    3.10
  -4  -3   4    6.21    1.77
   4   3  -4    6.86    1.79
  -4  -3   4    4.99    1.54
  -4   3   4    4.26    1.41
   4  -3  -4    5.66    1.60
   4  -3  -4    5.49    1.49
   4  -3  -4    5.23    1.64
   3  -3  -4   98.06    6.43
  -3  -3   4  102.46    6.05
   3   3  -4  107.46    6.57
   3  -3  -4  106.39    5.86
  -3   3   4   98.04    5.81
  -2  -3   4  280.75    9.47
   2   3  -4  279.22   10.87
   2  -3  -4  270.74   10.82
   2  -3  -4  289.59    8.94
  -2   3   4  261.12    9.04
  -1  -3   4    1.10    0.78
  -1   3   4    0.79    0.74
   1  -3  -4    0.53    1.00
   1   3  -4   -0.41    1.09
   1  -3  -4    1.76    0.74
  -1  -3   4    2.22    1.04
   0   3   4   53.38    4.07
   0   3  -4   52.43    4.98
   0  -3  -4   55.52    4.82
   0  -3   4   59.75    3.47
   0  -3  -4   61.69    3.54
   0  -3   4   52.79    3.98
  -1  -3  -4   41.47    2.87
   1  -3   4   33.48    3.45
  -1  -3  -4   32.99    3.66
   1  -3   4   34.75    2.58
   1   3   4   34.77    4.08
  -1   3  -4   31.19    3.81
   1   3   4   32.69    3.42
  -1  -3  -4   42.05    3.09
   2  -3   4   14.29    2.23
  -2  -3  -4   11.76    2.15
  -2  -3  -4   12.78    1.88
  -2   3  -4   13.75    2.54
   2   3   4   12.38    2.42
  -2   3  -4   14.39    2.00
  -2  -3  -4   14.05    3.16
   2   3   4   13.57    2.33
  -2  -3  -4   15.39    1.98
   2  -3   4   13.65    1.70
  -3  -3  -4  473.94   13.48
   3   3   4  506.64   15.01
  -3   3  -4  530.92    9.42
  -3  -3  -4  499.11   14.28
   3  -3   4  496.36   11.76
  -4  -3  -4    0.00    0.87
  -4   3  -4    1.70    1.34
   4   3   4    1.25    0.97
  -4  -3  -4   -0.63    1.01
  -5   3  -4   90.74    6.52
  -5  -3  -4  110.48    8.36
   5   3   4  107.69    7.26
  -6  -3  -4   -1.80    1.71
  -6   3  -4    0.55    0.78
   6  -3   4   -0.24    0.56
   6   3   4   -0.35    0.76
  -7  -3  -4   12.69    3.82
   7  -3   4   11.06    2.77
  -7   3  -4    8.02    2.79
  -8  -3  -4    6.66    2.72
   8   3   4    8.67    1.53
  -8  -3  -4    9.67    1.47
   8  -3   4    5.71    2.43
  -8   3  -4    5.67    2.79
  -9   3  -4   -1.26    0.99
  -9  -3  -4   -0.68    2.64
   9  -3   4    0.05    0.52
   9   3   4   -0.85    0.65
   9   3   4    1.99    2.43
  -9  -3  -4    0.71    0.85
 -10   3  -4    1.66    1.94
  10  -3   4    1.92    0.75
 -10  -3  -4    2.46    0.81
  10   3   4    3.54    1.09
  10   3   4    1.96    1.13
  11   3   4   27.29    2.74
  11  -3   4   28.57    2.48
  12   3   4   -0.49    0.86
 -12  -3  -4    0.36    0.57
  12  -3   4    0.99    0.60
  13  -3   4    1.13    0.58
  13   3   4    1.42    0.74
 -13  -3  -4    1.41    0.64
  14   3   4    0.20    0.45
  14  -3   4    2.30    0.89
 -14  -3  -4    1.96    0.47
  14  -3   4    0.45    0.32
  15  -3   4    0.54    0.23
  15   3   4    1.22    0.55
  17   4  -4    1.54    0.42
  17   4  -4    1.60    0.45
  16   4  -4    0.13    0.34
  16   4  -4    1.10    0.58
  16   4  -4    0.05    0.34
  16  -4  -4    0.36    0.33
  15   4  -4    1.35    0.59
  15   4  -4    0.27    0.51
  15  -4  -4    0.34    0.35
  14   4  -4    2.89    0.97
  14   4  -4    3.49    0.90
  14   4  -4    2.80    0.78
  13   4  -4    4.90    1.10
  13   4  -4    6.17    1.26
  13   4  -4    4.11    0.89
  13   4  -4    5.31    1.57
  13  -4  -4    4.46    1.07
  12  -4  -4   19.11    1.96
  12   4  -4   18.29    2.15
  12   4  -4   19.52    2.08
  12  -4  -4   20.32    2.12
 -11  -4   4    1.18    2.26
  11  -4  -4    0.26    0.38
 -11  -4   4   -0.18    1.30
  11  -4  -4    1.40    0.64
 -11   4   4    4.31    2.83
  11   4  -4    2.12    0.86
 -10   4   4   21.19    4.37
  10   4  -4   20.00    4.21
  10  -4  -4   16.34    1.77
  10  -4  -4   25.51    2.05
 -10  -4   4   18.38    4.26
  10   4  -4   20.15    1.91
  10  -4  -4   18.95    4.68
  10  -4  -4   24.60    2.14
 -10  -4   4   17.87    4.12
  -9   4   4   18.35    3.94
  -9  -4   4   17.84    3.91
   9  -4  -4   18.00    4.09
  -9  -4   4   22.51    4.59
  -8  -4   4   40.42    5.91
   8  -4  -4   38.07    5.74
  -8  -4   4   38.37    5.31
  -8   4   4   41.52    5.55
  -7  -4   4    7.00    2.51
  -7  -4   4    3.96    1.66
   7   4  -4   10.38    2.43
   7  -4  -4    6.11    2.16
  -7   4   4    6.31    1.87
   7  -4  -4    7.37    1.87
  -6  -4   4   30.47    4.47
   6  -4  -4   30.26    4.55
   6   4  -4   32.58    4.10
   6  -4  -4   27.03    3.64
  -6  -4   4   27.97    3.92
   6  -4  -4   31.69    4.58
   6   4  -4   36.66    3.45
  -6   4   4   30.50    4.13
  -5  -4   4   22.00    3.81
  -5   4   4   26.44    3.50
   5  -4  -4   25.88    3.81
   5   4  -4   33.52    3.18
   5   4  -4   26.25    3.60
  -5  -4   4   26.89    3.65
   5  -4  -4   23.92    3.32
   5  -4  -4   25.95    3.64
  -4  -4   4  163.71    9.22
  -4   4   4  166.92    7.98
   4  -4  -4  158.62    8.80
   4   4  -4  174.81    9.20
   4  -4  -4  158.37    8.61
  -4  -4   4  175.25    8.42
   4   4  -4  157.51    9.22
   4  -4  -4  176.56    8.93
   4  -4  -4  163.50   12.11
  -3   4   4  226.20    8.71
   3   4  -4  238.35   10.71
  -3  -4   4  238.71    9.30
   3  -4  -4  221.95    9.97
   3  -4  -4  202.40   13.49
   3   4  -4  231.89   10.26
   3  -4  -4  223.70   10.28
   3  -4  -4  239.29    9.70
  -2  -4   4    6.48    1.51
   2  -4  -4    4.71    2.05
   2   4  -4    6.04    1.73
  -2  -4   4    6.42    1.57
   2  -4  -4    6.89    1.99
  -2   4   4    4.91    1.35
   2  -4  -4    5.16    1.45
   1  -4  -4  131.57    8.01
  -1  -4   4  140.25    6.60
   1   4  -4  133.80    8.05
   1  -4  -4  123.34   10.50
  -1  -4   4  147.39    7.04
   1  -4  -4  139.21    6.48
  -1   4   4  136.43    6.47
   0   4  -4   38.80    4.44
   0  -4  -4   44.75    3.61
   0  -4   4   40.35    3.48
   0  -4  -4   39.81    4.56
   0  -4   4   48.40    3.82
   0  -4  -4   36.95    6.02
   0   4   4   42.99    3.65
   1  -4   4   52.24    4.23
  -1  -4  -4   68.12    3.75
  -1  -4  -4   59.45    4.35
  -1   4  -4   47.52    5.04
   1   4   4   53.67    5.14
  -1  -4  -4   51.22    5.16
   1  -4   4   58.07    4.01
   1   4   4   48.98    4.20
   2   4   4   13.06    2.27
  -2  -4  -4   15.57    2.21
  -2   4  -4   11.95    2.67
   2  -4   4   10.34    1.99
   2   4   4   13.71    2.74
  -2  -4  -4   12.59    2.85
  -2  -4  -4   15.28    2.35
   2  -4   4   14.60    2.16
  -3  -4  -4   86.96    5.94
  -3   4  -4   78.02    6.37
   3   4   4   82.94    6.52
  -3  -4  -4   87.32    5.80
   3  -4   4   85.55    5.35
  -3  -4  -4   77.17    6.41
  -4  -4  -4  236.36   11.09
  -4   4  -4  213.58   10.42
   4   4   4  228.24   11.19
  -4  -4  -4  231.51   11.06
   4  -4   4  233.30    9.73
  -5  -4  -4   -0.33    1.01
   5   4   4    0.81    1.05
  -5   4  -4   -0.60    0.96
  -6  -4  -4   20.15    4.39
   6  -4   4   14.90    3.45
   6   4   4   21.35    3.58
  -6   4  -4   16.62    2.89
  -7  -4  -4    2.35    2.04
   7  -4   4    1.12    1.31
  -7   4  -4    1.45    1.89
  -8   4  -4    2.29    1.45
  -8  -4  -4    3.21    2.77
   8   4   4    3.61    0.79
  -8  -4  -4    3.40    0.99
   8  -4   4    5.13    2.21
  -9   4  -4    2.79    1.56
  -9  -4  -4    2.88    1.60
   9  -4   4    3.60    1.14
   9   4   4    1.97    0.75
  -9  -4  -4    2.98    0.91
  10  -4   4    0.97    0.77
  10   4   4    0.67    0.74
 -10  -4  -4   -0.25    0.59
  11  -4   4    6.88    1.35
  11   4   4    4.54    1.20
 -11  -4  -4    4.99    0.79
  11   4   4    6.23    1.99
  12  -4   4    3.38    0.86
  12   4   4    4.18    1.25
 -12  -4  -4    2.94    0.88
  13   4   4    2.10    0.70
 -13  -4  -4    1.48    0.67
  13  -4   4    0.90    0.49
  14   4   4    2.20    0.74
  14  -4   4    3.13    0.63
 -14  -4  -4    3.56    0.67
  15   4   4   -0.02    0.30
  17   5  -4   -0.07    0.30
  17   5  -4   -0.22    0.24
  16   5  -4    0.36    0.33
  16   5  -4   -0.04    0.41
  16   5  -4    0.88    0.48
  15   5  -4   -0.09    0.42
  15   5  -4    0.31    0.37
  14   5  -4    0.66    0.63
  14   5  -4    0.43    0.51
  14  -5  -4    0.70    0.73
  13   5  -4    2.78    0.85
  13   5  -4    1.13    0.69
  13  -5  -4    1.08    0.58
  13   5  -4    1.69    0.71
  12   5  -4    8.72    1.35
  12  -5  -4    9.24    1.43
  12   5  -4   13.38    1.77
 -11  -5   4   31.97    6.45
  11   5  -4   20.74    2.00
 -11   5   4   37.27    6.17
  11  -5  -4   20.81    2.10
 -11  -5   4   33.08    5.89
 -10  -5   4    1.14    1.02
  10   5  -4    1.58    0.75
  10  -5  -4    4.18    2.59
  10  -5  -4    0.94    0.47
 -10   5   4    1.45    1.09
 -10  -5   4    2.19    2.16
  -9  -5   4   18.01    3.94
  -9   5   4   20.45    4.14
  -9  -5   4   16.82    4.43
   9   5  -4   21.25    2.14
   9  -5  -4   16.50    4.19
   9  -5  -4   15.90    1.69
  -8  -5   4   84.10    8.72
  -8   5   4   88.33    7.81
   8  -5  -4   80.47    8.64
  -8  -5   4   82.17    7.71
  -7   5   4    6.19    2.08
  -7  -5   4    8.61    2.85
   7   5  -4    6.66    2.35
   7  -5  -4   10.44    2.56
  -7  -5   4    7.91    2.11
   7  -5  -4    4.39    1.91
   7  -5  -4    5.27    1.91
  -6  -5   4   45.09    5.81
  -6  -5   4   54.62    5.46
   6  -5  -4   50.70    5.25
   6  -5  -4   46.77    5.74
   6   5  -4   46.31    6.11
   6   5  -4   56.10    6.03
   6  -5  -4   45.41    5.64
  -6   5   4   50.40    5.08
  -5  -5   4    4.43    1.76
  -5   5   4    2.86    1.26
   5   5  -4    4.41    1.96
  -5  -5   4    2.10    1.20
   5  -5  -4    4.02    2.76
   5  -5  -4    5.04    1.91
   5   5  -4    4.15    2.22
   5  -5  -4    2.58    1.49
   5  -5  -4    3.05    1.59
   4   5  -4    0.60    0.90
  -4  -5   4   -0.04    0.84
   4  -5  -4    0.96    1.21
   4  -5  -4   -0.53    1.13
  -4   5   4   -0.66    0.92
   4   5  -4   -0.69    1.31
  -4  -5   4    0.15    0.56
   4  -5  -4   -0.01    0.60
   3   5  -4   11.26    2.69
   3  -5  -4   11.26    2.67
  -3   5   4   11.36    1.99
   3  -5  -4    9.97    2.35
   3   5  -4   12.01    2.60
   3  -5  -4   13.70    2.67
  -3  -5   4   12.32    2.10
   2  -5  -4   47.47    4.49
   2   5  -4   45.28    4.90
   2  -5  -4   47.76    5.19
   2   5  -4   47.60    4.72
  -2   5   4   49.94    3.83
  -2  -5   4   51.01    4.69
   2  -5  -4   47.05    4.53
  -2  -5   4   52.79    4.00
   1   5  -4   24.47    3.75
  -1   5   4   27.14    3.90
   1   5  -4   26.00    3.32
   1  -5  -4   23.00    3.76
  -1  -5   4   32.91    3.68
   1  -5  -4   26.14    3.21
  -1  -5   4   28.64    2.80
  -1   5   4   29.04    2.96
   0  -5   4  107.66    5.67
   0   5   4   98.04    7.37
   0   5  -4   94.64    7.48
   0   5   4  113.33    6.08
   0  -5  -4   96.33    7.76
   0  -5   4  109.83    6.68
   0  -5  -4  105.91    6.47
   1   5   4   11.99    2.05
  -1   5  -4   13.05    2.92
   1  -5   4   13.72    1.96
   1   5   4   11.37    2.55
  -1  -5  -4   14.68    3.02
  -1  -5  -4   14.72    2.52
   1  -5   4   13.60    2.32
  -2  -5  -4   13.28    2.13
  -2   5  -4    8.91    2.40
   2   5   4    8.99    2.43
  -2  -5  -4    9.97    2.49
  -2  -5  -4   10.53    2.23
   2  -5   4   11.84    2.08
  -3  -5  -4    0.52    0.94
  -3   5  -4    1.62    1.47
   3   5   4   -0.14    0.91
  -3  -5  -4    1.03    1.07
  -3  -5  -4    1.93    1.45
   3  -5   4    0.62    1.10
  -4  -5  -4    2.42    1.30
  -4   5  -4    2.25    0.94
   4   5   4    3.09    1.56
  -4  -5  -4    4.10    1.63
   4  -5   4    4.42    2.43
   5   5   4    0.21    0.73
  -5  -5  -4    0.10    0.85
   5  -5   4    0.52    0.97
  -5   5  -4    1.54    1.26
  -5  -5  -4   -0.60    0.96
   5  -5   4    0.62    1.14
  -6   5  -4   -1.64    1.51
  -6  -5  -4    1.27    1.22
   6  -5   4   -0.90    1.12
   6   5   4    0.49    1.05
  -7  -5  -4   41.56    6.50
   7  -5   4   40.59    5.81
  -7  -5  -4   43.75    2.88
   7   5   4   50.49    6.39
  -8   5  -4    4.05    2.29
  -8  -5  -4    4.77    2.94
   8   5   4    2.88    0.94
  -8  -5  -4    4.09    1.02
   8  -5   4    6.58    2.99
   9   5   4  110.91    4.99
  -9   5  -4  108.77   11.44
  -9  -5  -4  100.00    4.59
  10   5   4    0.96    0.58
 -10  -5  -4    0.22    0.85
  11  -5   4    4.35    1.05
  11   5   4    4.61    1.11
 -11  -5  -4    5.78    1.11
 -11  -5  -4    3.63    1.00
  11   5   4    5.14    1.81
  12  -5   4    0.58    0.47
 -12  -5  -4    1.45    0.59
  12   5   4    0.10    0.51
 -12  -5  -4    0.90    0.48
  13   5   4    1.74    0.82
 -13  -5  -4    3.02    0.78
  13  -5   4    2.57    0.68
  14   5   4    1.02    0.51
 -14  -5  -4    0.74    0.36
  14  -5   4    0.24    0.22
  15   5   4    3.87    0.56
  16   6  -4   -0.14    0.36
  16   6  -4    0.24    0.31
  15   6  -4   -0.16    0.32
  15   6  -4    1.00    0.55
  15   6  -4    0.57    0.51
  14   6  -4    0.04    0.38
  14   6  -4    0.33    0.44
  13   6  -4   26.86    2.45
  13   6  -4   25.60    2.16
  13  -6  -4   24.29    2.26
  13   6  -4   30.49    2.43
  12   6  -4    7.55    1.21
  12   6  -4   11.03    1.51
  12  -6  -4    7.32    1.35
 -11  -6   4   13.29    1.47
  11   6  -4   11.10    1.49
  11   6  -4   13.45    1.71
  11  -6  -4    9.79    1.48
 -10  -6   4   -1.11    1.46
 -10  -6   4    0.32    0.44
  10   6  -4    0.64    0.48
  10  -6  -4    0.12    0.46
  -9  -6   4   -0.64    1.59
   9   6  -4    0.35    0.53
   9   6  -4   -0.04    0.64
   9  -6  -4    0.43    0.47
  -8  -6   4    0.59    1.42
   8   6  -4   -0.51    0.55
   8  -6  -4    0.31    0.97
   8  -6  -4    0.15    0.46
  -7  -6   4   47.27    6.63
   7  -6  -4   50.84    6.64
  -7   6   4   65.31    6.13
   7  -6  -4   50.50    6.65
   7   6  -4   56.11    7.49
   7   6  -4   58.69    6.88
   7  -6  -4   66.37    6.37
  -7  -6   4   62.20    6.13
   6   6  -4   17.23    3.70
  -6  -6   4   15.87    3.44
  -6   6   4   15.98    2.88
   6  -6  -4   19.62    3.94
   6  -6  -4   14.14    2.86
   6   6  -4   13.01    3.48
   6  -6  -4   14.28    3.45
  -6  -6   4   16.80    2.93
  -5   6   4    2.24    1.38
   5   6  -4    2.58    1.27
   5  -6  -4    1.51    1.03
   5  -6  -4    3.30    1.71
  -5  -6   4    3.32    1.16
   5   6  -4    1.68    0.82
  -5  -6   4    0.79    0.85
   5  -6  -4    2.13    1.30
  -4   6   4    5.28    1.36
   4   6  -4    2.97    1.34
   4  -6  -4    4.32    1.63
   4  -6  -4    3.38    2.08
   4  -6  -4    4.68    1.68
   4   6  -4    3.48    1.81
   4  -6  -4    4.18    2.01
  -4  -6   4    4.25    1.41
   3  -6  -4   95.70    7.76
   3  -6  -4   92.59    6.98
  -3  -6   4  119.64    6.16
  -3   6   4  106.80    8.16
   3   6  -4   91.97    7.74
   3   6  -4   89.55    7.43
  -3  -6   4   97.77    7.50
   3  -6  -4   95.00    7.43
  -3   6   4  115.07    6.05
  -2  -6   4    3.76    1.02
  -2   6   4    2.41    0.77
   2   6  -4    2.79    1.49
   2  -6  -4    3.03    1.60
  -2   6   4    2.15    1.16
   2  -6  -4    1.11    0.60
   2   6  -4    2.94    1.48
  -2  -6   4    3.24    1.57
   2  -6  -4    3.07    1.53
  -1  -6   4    7.53    1.40
  -1   6   4    9.91    1.71
   1   6  -4    5.35    1.88
   1  -6  -4    6.85    2.21
   1  -6  -4    6.57    1.66
  -1   6   4    6.44    2.10
   1   6  -4    6.11    1.66
  -1  -6   4    8.24    2.14
   1  -6  -4    7.36    1.75
   0   6   4  231.49   12.10
   0  -6  -4  262.90    9.86
   0   6   4  313.63    9.69
   0   6  -4  232.67   12.55
   0  -6  -4  254.89   13.24
   0  -6   4  254.24   11.26
   0  -6  -4  239.91   11.02
   0  -6   4  308.24    9.20
  -1   6  -4    6.42    2.13
   1   6   4    5.13    2.09
  -1  -6  -4    8.20    3.04
  -1  -6  -4    6.09    2.48
  -1  -6  -4    7.95    2.13
   1  -6   4    6.93    1.85
  -2   6  -4   -0.52    0.90
   2   6   4    0.64    0.79
  -2  -6  -4    1.15    1.44
  -2  -6  -4    0.26    0.53
   2  -6   4   -0.02    0.77
  -3   6  -4   16.44    3.40
   3   6   4   16.60    3.43
  -3  -6  -4   17.39    3.10
   3  -6   4   15.43    2.89
  -4  -6  -4   18.52    3.34
  -4   6  -4   14.26    2.88
   4   6   4   16.54    3.97
  -4  -6  -4   16.21    3.16
   4  -6   4   16.70    3.04
  -5  -6  -4    0.97    2.77
  -5   6  -4    2.08    1.30
   5  -6   4    1.32    1.03
   5   6   4    0.93    0.67
  -5  -6  -4    0.45    0.63
   5  -6   4    1.60    1.33
  -6  -6  -4   21.66    4.31
  -6  -6  -4   19.24    1.97
   6  -6   4   17.21    3.87
   6   6   4   20.66    4.22
  -7  -6  -4    0.86    1.05
   7   6   4    4.55    1.19
  -7  -6  -4    1.45    0.64
   7  -6   4    4.97    2.14
   7   6   4    3.33    2.40
   8  -6   4   43.50    6.49
   8   6   4   40.86    2.97
  -8  -6  -4   52.15    7.82
  -8   6  -4   32.63    5.97
  -8  -6  -4   30.95    2.60
   9  -6   4    7.20    1.29
   9   6   4   10.72    1.59
  -9  -6  -4    7.20    1.21
  10  -6   4    5.93    1.18
  10   6   4    6.78    1.23
 -10  -6  -4    5.92    1.14
 -10  -6  -4    5.65    1.15
  11  -6   4    0.40    0.49
  11   6   4    0.77    0.51
 -11  -6  -4    0.45    0.45
 -11  -6  -4    0.53    0.62
  12   6   4    2.08    0.62
 -12  -6  -4    1.67    0.59
  12  -6   4    1.33    0.57
 -12  -6  -4    1.35    0.64
  13  -6   4    2.80    0.65
  13   6   4    2.01    0.65
 -13  -6  -4    1.92    0.59
  14   6   4    0.52    0.32
 -14  -6  -4   -0.16    0.33
  14  -6   4    0.33    0.29
  16   7  -4    0.36    0.31
  16   7  -4    1.38    0.44
  15   7  -4    0.01    0.42
  15   7  -4   -0.40    0.36
  14   7  -4    0.43    0.34
  14   7  -4    0.91    0.36
  13   7  -4   19.66    2.10
  13  -7  -4   19.18    2.87
  13  -7  -4   20.84    2.00
  13   7  -4   27.18    2.19
 -12  -7   4   -0.46    0.37
  12   7  -4   -0.08    0.34
  12   7  -4   -0.29    0.44
  12  -7  -4    0.52    0.65
 -11  -7   4   10.71    1.40
  11   7  -4   12.62    1.58
  11  -7  -4   10.69    1.46
 -10  -7   4   34.08    6.61
 -10  -7   4   29.50    2.32
  10   7  -4   35.29    2.47
  10  -7  -4   26.02    2.35
   9   7  -4    1.43    0.94
   9   7  -4    0.82    0.47
   9  -7  -4    1.65    1.22
   9  -7  -4    0.20    0.48
  -9  -7   4    1.63    2.44
  -8  -7   4    4.38    2.33
   8  -7  -4    3.80    0.77
   8   7  -4    4.41    1.33
   8  -7  -4    2.63    2.07
  -7  -7   4   65.30    8.27
   7  -7  -4   68.84    8.12
   7   7  -4   64.48    8.42
   7   7  -4   80.26    8.48
   7   7  -4   91.48    4.71
   7  -7  -4   67.68    8.17
   6   7  -4    3.33    1.70
  -6  -7   4    2.75    1.63
  -6   7   4    2.74    1.81
   6  -7  -4    3.26    1.53
   6  -7  -4    3.27    2.18
   6   7  -4    2.75    1.32
   6  -7  -4    3.40    1.66
   5   7  -4    3.50    1.97
   5  -7  -4    2.25    1.14
  -5   7   4    2.21    1.11
   5   7  -4    1.96    1.07
   5  -7  -4    4.42    2.35
  -5  -7   4    3.11    1.51
   5  -7  -4    3.14    2.09
   4  -7  -4   20.06    3.61
   4  -7  -4   17.49    3.80
   4   7  -4   18.47    3.88
  -4   7   4   16.87    3.42
   4   7  -4   19.41    3.78
   4  -7  -4   23.14    4.03
  -4  -7   4   19.37    3.79
   3   7  -4    4.47    2.13
   3   7  -4    6.37    2.26
   3  -7  -4    6.67    2.23
  -3   7   4    5.02    1.98
   3  -7  -4    5.63    1.74
   3  -7  -4    5.53    2.16
  -3  -7   4    7.02    2.12
   2  -7  -4  167.13    8.90
   2   7  -4  139.90   10.62
   2   7  -4  157.90    9.70
  -2   7   4  162.02   10.62
   2  -7  -4  167.62   11.54
  -2  -7   4  156.83   10.13
   2  -7  -4  157.49    9.92
   1  -7  -4  413.34   18.24
   1  -7  -4  430.49   13.36
   1   7  -4  401.89   14.46
   1   7  -4  364.00   16.66
  -1   7   4  398.52   16.88
  -1  -7   4  410.05   16.21
   1  -7  -4  387.39   15.45
   0  -7  -4  606.24   22.63
   0   7   4  578.19   20.48
   0   7  -4  558.99   20.91
   0  -7   4  584.22   18.84
   0  -7  -4  558.66   18.54
   1   7   4  199.72   12.25
  -1   7  -4  206.41   12.65
  -1  -7  -4  226.80   13.82
  -1  -7  -4  219.24   11.69
   1  -7   4  216.86   11.47
  -2   7  -4   75.09    7.52
   2   7   4   66.58    7.10
  -2  -7  -4   79.36    8.39
  -2  -7  -4   75.47    7.08
   2  -7   4   75.41    6.90
   3  -7   4    4.65    1.80
  -3   7  -4    6.76    2.19
   3   7   4    3.94    2.00
  -3  -7  -4    6.44    1.99
   3  -7   4    5.14    1.63
   4  -7   4    9.03    3.02
  -4   7  -4   11.12    2.94
   4   7   4   10.05    2.88
  -4  -7  -4   10.95    2.93
   4  -7   4    8.39    2.11
  -5  -7  -4    0.23    0.58
   5  -7   4   -0.22    1.13
  -5  -7  -4    0.52    0.58
   5  -7   4    0.13    0.59
  -5  -7  -4    0.31    0.55
   5   7   4    1.14    1.58
  -5   7  -4    1.83    1.65
  -5  -7  -4    1.40    1.36
   5  -7   4   -1.03    0.69
   6  -7   4    0.35    0.38
  -6  -7  -4    0.41    0.58
   6  -7   4    1.45    1.69
  -6  -7  -4   -0.08    0.59
   6   7   4   -0.46    1.22
  -7  -7  -4    4.08    1.02
   7  -7   4    6.47    2.55
  -7  -7  -4    4.14    1.02
   7  -7   4    3.14    0.80
   7   7   4    4.54    1.93
   8   7   4    2.79    0.73
  -8  -7  -4    2.63    0.79
  -8   7  -4    2.68    1.46
  -8  -7  -4    1.80    0.84
   8  -7   4    2.35    0.86
   9  -7   4    4.60    1.05
   9   7   4    5.83    1.03
  -9  -7  -4    4.63    1.02
  -9  -7  -4    4.07    1.13
  10   7   4    6.05    1.03
 -10  -7  -4    5.16    1.12
 -10  -7  -4    5.33    1.09
  10  -7   4    4.63    1.09
  11   7   4    1.43    0.62
 -11  -7  -4    1.38    0.69
  11  -7   4    1.18    0.54
 -11  -7  -4    0.20    0.49
  12   7   4    1.07    0.58
 -12  -7  -4    1.86    0.58
 -12  -7  -4    0.77    0.46
  12  -7   4    0.74    0.38
  13   7   4   -0.31    0.35
 -13  -7  -4   -0.09    0.35
  13  -7   4   -0.05    0.29
 -14  -7  -4    0.18    0.29
  14  -7   4   -0.01    0.19
  15   8  -4    4.26    0.66
  15   8  -4    3.26    0.62
  14   8  -4    0.88    0.54
  14   8  -4   -0.25    0.27
  13   8  -4    2.52    0.84
  13   8  -4    4.46    0.90
 -12  -8   4    1.74    0.71
  12  -8  -4    0.98    0.48
 -11  -8   4    1.92    0.68
  11   8  -4    2.13    0.59
  11  -8  -4    1.62    0.71
 -10  -8   4   17.18    1.71
  10  -8  -4   17.26    1.97
  -9  -8   4    2.94    2.34
   9  -8  -4    1.63    0.76
   9   8  -4    1.56    0.84
   8  -8  -4   25.92    2.24
   8   8  -4   28.14    2.67
   8  -8  -4   29.16    5.60
   7   8  -4   15.92    4.08
   7   8  -4   13.37    1.87
   7  -8  -4   12.36    3.64
   7  -8  -4   11.70    1.51
   7   8  -4    8.21    2.92
   7  -8  -4   11.14    3.83
  -7  -8   4    8.95    3.32
   6   8  -4   39.21    3.11
   6  -8  -4   37.36    5.43
   6  -8  -4   32.54    5.33
  -6   8   4   39.38    5.26
   6   8  -4   34.29    5.85
   6   8  -4   30.14    5.80
  -6  -8   4   27.20    5.08
   6  -8  -4   28.72    5.32
   5  -8  -4   86.07    8.12
   5  -8  -4   87.15    9.15
  -5   8   4   89.34    7.95
   5   8  -4   80.60    8.61
   5   8  -4   80.53    8.94
   5  -8  -4   82.71    8.27
  -5  -8   4   78.31    8.44
   4   8  -4    0.89    1.32
   4  -8  -4    0.77    0.99
   4  -8  -4    2.88    1.54
  -4   8   4    2.24    1.21
   4  -8  -4    2.02    1.66
   4   8  -4    1.32    0.89
  -4  -8   4    3.34    2.02
   3  -8  -4  127.72    8.66
   3   8  -4   99.12    9.58
  -3   8   4  110.17    9.20
   3   8  -4  109.69    9.30
   3  -8  -4  116.96    9.88
  -3  -8   4  115.41    9.77
   3  -8  -4  103.18    9.04
   2   8  -4   14.01    3.71
  -2   8   4   16.10    3.36
   2   8  -4   15.51    3.21
   2  -8  -4   13.55    3.25
  -2  -8   4   17.25    3.87
   2  -8  -4   13.47    3.32
   1   8  -4   19.45    4.36
   1   8  -4   23.28    3.92
  -1   8   4   26.28    4.52
  -1  -8   4   24.70    4.31
   1  -8  -4   20.15    3.93
   1  -8  -4   24.93    5.05
   0  -8  -4   11.14    3.67
   0   8  -4   13.46    3.72
   0   8   4   12.08    3.23
   0  -8   4   13.79    3.30
   0  -8  -4   10.72    2.85
  -1   8  -4   15.83    3.61
   1   8   4   18.80    3.98
  -1  -8  -4   17.89    3.91
   1  -8   4   21.17    3.94
   2  -8   4   45.10    5.88
  -2   8  -4   54.82    6.88
   2   8   4   50.39    6.49
  -2  -8  -4   60.72    6.88
   2  -8   4   62.87    7.03
   3  -8   4    1.41    1.90
  -3   8  -4   -0.13    1.51
   3   8   4    1.42    1.00
  -3  -8  -4   -1.02    1.56
   3  -8   4    0.43    0.93
   4   8   4   16.88    4.02
  -4  -8  -4   17.55    1.83
  -4  -8  -4   18.98    1.96
   4  -8   4   17.46    3.89
  -4  -8  -4   18.41    1.91
  -4  -8  -4   20.24    2.03
  -4   8  -4   16.77    3.37
  -4  -8  -4   18.40    3.68
   4  -8   4   18.88    3.97
   4  -8   4   18.41    1.89
  -5  -8  -4   -0.30    0.56
   5  -8   4    0.30    1.02
   5  -8   4    2.34    0.92
  -5  -8  -4    0.22    0.42
   5   8   4    1.46    1.74
  -5  -8  -4    0.75    0.58
  -5  -8  -4   -0.22    1.58
   5  -8   4   -0.92    0.87
   6  -8   4    2.31    1.78
  -6  -8  -4    1.31    0.62
  -6  -8  -4    0.49    0.44
   6   8   4    0.84    1.08
   6  -8   4    0.00    0.49
  -7  -8  -4    2.21    0.73
  -7  -8  -4    3.47    1.00
   7   8   4    4.47    2.38
   7  -8   4    1.76    0.65
  -8  -8  -4   65.72    3.88
  -8  -8  -4   70.91    4.04
   8  -8   4   60.02    3.63
   9  -8   4    0.02    0.37
  -9  -8  -4    0.25    0.41
  -9  -8  -4    0.02    0.44
  10  -8   4    8.35    1.29
 -10  -8  -4   10.42    1.49
 -10  -8  -4    8.70    1.45
  11   8   4    2.09    0.47
 -11  -8  -4    0.96    0.51
 -11  -8  -4    1.34    0.62
  11  -8   4    1.31    0.54
  12   8   4    4.10    0.65
 -12  -8  -4    2.53    0.59
 -12  -8  -4    3.42    0.75
  12  -8   4    2.88    0.69
 -13  -8  -4    3.92    0.57
 -13  -8  -4    3.03    0.63
  13  -8   4    2.12    0.46
  15   9  -4    1.55    0.34
 -15  -9   4    0.90    0.25
  14   9  -4    0.34    0.32
 -13  -9   4    9.77    1.04
  13   9  -4    8.91    1.22
 -12  -9   4    0.36    0.27
  12  -9  -4    0.31    0.40
 -11  -9   4   25.15    2.02
  11  -9  -4   28.09    2.31
 -10  -9   4    1.35    0.64
  10  -9  -4    0.57    0.46
   9   9  -4    3.89    1.11
  -9  -9   4    3.21    0.82
   9  -9  -4    3.24    0.87
   8   9  -4    0.47    0.73
  -8  -9   4   -0.27    0.35
   8  -9  -4    0.12    0.56
  -8  -9   4    1.29    1.67
   8  -9  -4    0.36    1.16
   7   9  -4   26.17    5.54
   7   9  -4   20.94    2.35
   7  -9  -4   21.97    1.98
   7   9  -4   19.60    4.90
  -7  -9   4   16.98    3.97
   7  -9  -4   22.84    5.12
   6   9  -4    3.44    2.25
   6   9  -4    4.41    1.18
   6   9  -4    2.25    1.20
  -6  -9   4    5.08    2.85
   6  -9  -4    2.76    2.20
   5   9  -4   -1.81    1.92
   5   9  -4    0.43    0.71
   5  -9  -4    1.00    1.54
  -5   9   4    2.00    2.03
   5   9  -4   -0.11    1.83
  -5  -9   4    0.19    1.82
  -4  -9   4   13.72    1.59
   4   9  -4    9.70    3.04
   4   9  -4   12.92    1.80
  -4   9   4   10.04    2.76
   4   9  -4   11.32    3.54
   4  -9  -4   10.58    3.77
  -4  -9   4   11.43    3.41
   4  -9  -4   11.04    3.59
  -3  -9   4  124.83    4.81
   3   9  -4  103.06   10.40
   3   9  -4  105.71    9.72
  -3   9   4  105.92    9.33
   3  -9  -4   96.91    9.55
  -3  -9   4  107.38   10.20
   3  -9  -4   95.33    9.47
  -2  -9   4    3.13    0.71
   2   9  -4    2.56    1.41
  -2  -9   4    2.52    1.34
  -2   9   4    1.83    1.33
   2   9  -4    1.22    1.20
  -2  -9   4    4.02    2.15
   2  -9  -4    1.91    2.14
   2  -9  -4    1.75    1.42
   1   9  -4   13.28    3.81
  -1  -9   4   12.42    2.99
  -1  -9   4   13.94    1.65
  -1   9   4   13.92    3.80
  -1  -9   4   15.74    3.67
   1  -9  -4    8.20    2.51
   0  -9   4   57.97    6.74
   0   9  -4   65.79    8.10
   0   9   4   61.63    7.27
   0  -9   4   75.39    3.94
   0  -9   4   66.66    7.48
   0  -9  -4   66.14    7.54
   1  -9   4    0.01    0.55
  -1   9  -4    2.76    2.44
   1  -9   4    0.20    0.74
   1   9   4    0.44    0.98
  -1  -9  -4    2.01    1.02
  -1  -9  -4   -1.11    1.09
   1  -9   4    1.42    1.57
   1  -9   4   -0.69    0.66
  -2  -9  -4   28.35    2.33
  -2  -9  -4   20.61    2.18
   2   9   4   16.20    3.87
   2  -9   4   18.19    4.01
  -2  -9  -4   21.95    2.07
  -2   9  -4   15.39    4.03
  -2  -9  -4   22.94    1.96
   2  -9   4   23.06    2.22
  -2  -9  -4   24.95    4.71
   2  -9   4   28.00    5.02
   2  -9   4   23.97    2.21
   3  -9   4   99.82    4.57
   3  -9   4   77.86    8.68
  -3  -9  -4   93.28    4.29
  -3  -9  -4   90.07    4.36
   3  -9   4  112.26   10.10
  -3  -9  -4   89.90    4.47
  -3  -9  -4  100.16    4.32
  -3   9  -4  106.60   10.06
   3   9   4   95.71    9.72
  -3  -9  -4  106.35   10.02
   3  -9   4   98.09    4.66
   4   9   4    6.70    2.60
  -4  -9  -4    7.88    1.26
   4  -9   4    8.95    3.11
  -4  -9  -4    5.53    1.12
   4  -9   4    7.95    1.38
  -4   9  -4    8.76    2.54
  -4  -9  -4    7.86    1.35
  -4  -9  -4    9.16    1.59
  -4  -9  -4    8.41    2.81
   4  -9   4    7.81    2.82
   4  -9   4    7.89    1.36
   5  -9   4   12.50    3.67
  -5  -9  -4   10.99    1.62
  -5  -9  -4   11.99    1.76
   5  -9   4   12.94    1.63
  -5  -9  -4   10.40    1.52
   5   9   4   13.58    3.76
   5  -9   4   10.03    1.49
  -6  -9  -4    0.41    0.63
  -6  -9  -4    0.31    0.52
   6  -9   4    1.75    0.57
   6  -9   4    0.58    0.65
  -7  -9  -4   66.35    3.94
  -7  -9  -4   64.83    3.83
   7  -9   4   74.03    3.69
   7  -9   4   60.78    3.61
  -8  -9  -4    0.08    0.45
  -8  -9  -4    0.84    0.67
   8  -9   4    0.13    0.42
  -9  -9  -4    0.86    0.66
  -9  -9  -4    1.38    0.75
   9  -9   4    0.33    0.45
 -10  -9  -4    5.60    1.07
 -10  -9  -4    5.07    1.09
  10  -9   4    3.57    0.82
 -11  -9  -4    0.24    0.36
  11  -9   4   -0.43    0.42
 -11  -9  -4   -0.26    0.37
 -12  -9  -4   -0.46    0.40
 -12  -9  -4   -0.23    0.32
  12  -9   4   -0.25    0.29
 -13  -9  -4    0.60    0.22
  14  10  -4    1.34    0.43
 -14 -10   4    3.63    0.55
  13  10  -4   -0.57    0.44
 -13 -10   4    0.11    0.31
  12  10  -4    0.18    0.32
 -12 -10   4    0.40    0.33
 -11 -10   4    6.43    1.01
  11 -10  -4    7.70    1.12
 -10 -10   4    3.52    0.87
  10 -10  -4    3.90    0.73
  -9 -10   4    1.19    0.66
   9 -10  -4    0.55    0.54
   8  10  -4    3.14    1.04
  -8 -10   4    2.80    0.76
   8 -10  -4    3.46    0.89
   7  10  -4   14.91    2.01
   7 -10  -4   18.61    1.77
   6  10  -4    5.75    3.07
   6  10  -4    4.22    1.11
   6  10  -4    7.08    3.15
  -6 -10   4    4.50    2.41
   6 -10  -4    5.33    2.35
   5  10  -4   37.23    3.13
   5 -10  -4   45.96    3.03
   5  10  -4   46.67    7.08
   5  10  -4   36.64    6.63
  -5 -10   4   41.20    6.78
   5 -10  -4   38.93    6.75
   4  10  -4   13.49    4.09
   4  10  -4   11.13    1.70
  -4  10   4    9.28    2.87
   4  10  -4   16.89    4.45
  -4 -10   4   11.89    3.60
   4 -10  -4   11.79    1.51
   4 -10  -4   11.97    3.76
  -3 -10   4   67.44    3.74
   3 -10  -4   82.72    4.16
   3  10  -4   83.88    4.50
   3  10  -4   89.68    9.14
  -3  10   4   77.03    8.35
   3  10  -4   69.77    8.98
  -3 -10   4   72.75    8.64
   3 -10  -4   68.13    8.56
  -2  10   4   43.37    6.28
   2 -10  -4   46.83    3.21
   2  10  -4   37.94    6.95
  -2 -10   4   38.47    2.90
  -2 -10   4   47.38    6.92
   2 -10  -4   36.76    6.00
  -1 -10   4  132.40    5.45
  -1 -10   4  155.29   11.25
  -1  10   4  130.45   11.13
   1  10  -4  124.94   12.03
   1 -10  -4  140.70    5.66
  -1 -10   4  143.43   11.84
   1 -10  -4  125.84   11.02
   0 -10   4  322.96    8.71
   0 -10   4  328.05   17.06
   0 -10  -4  331.47    8.72
   0 -10  -4  346.69    8.00
   0  10  -4  334.51   19.46
   0 -10  -4  328.29   17.65
   0  10   4  305.11   17.46
   0 -10   4  346.07   18.11
   1 -10   4    4.92    1.09
  -1 -10  -4    7.17    1.40
   1 -10   4    4.44    2.22
  -1  10  -4    2.29    1.41
  -1 -10  -4    3.37    0.81
   1  10   4    6.34    3.29
  -1 -10  -4    6.74    1.33
  -1 -10  -4    7.64    3.11
   1 -10   4    5.11    2.33
  -2 -10  -4    4.16    1.00
   2 -10   4    2.54    2.00
  -2 -10  -4    4.25    1.02
  -2  10  -4    4.77    2.46
  -2 -10  -4    3.68    0.86
   2  10   4    5.23    2.45
   2 -10   4    3.77    1.11
  -2 -10  -4    3.55    0.82
  -2 -10  -4    6.16    2.42
   2 -10   4    3.46    1.09
   2 -10   4    4.70    1.14
   3 -10   4   93.02    4.56
   3 -10   4   86.13    9.39
  -3 -10  -4   82.15    4.14
  -3 -10  -4   83.03    4.38
  -3 -10  -4   81.55    3.94
  -3  10  -4  116.92   11.31
  -3 -10  -4   86.99    4.60
   3  10   4   94.30   10.15
   3 -10   4   86.26    4.45
  -3 -10  -4  121.17   10.87
   3 -10   4  144.65   12.04
   3 -10   4   89.23    4.41
   4 -10   4   41.36    3.07
  -4 -10  -4   39.02    3.11
  -4 -10  -4   36.80    2.85
  -4 -10  -4   40.59    3.14
  -4 -10  -4   42.73    2.91
   4  10   4   49.37    7.61
   4 -10   4   40.38    2.97
   4 -10   4   40.22    3.10
   4 -10   4   43.49    6.68
   5 -10   4    8.26    1.26
  -5 -10  -4    8.75    1.45
  -5 -10  -4    8.09    1.66
  -5 -10  -4    7.78    1.37
   5 -10   4    9.08    1.53
   5 -10   4    8.77    1.44
   6 -10   4    0.62    0.35
  -6 -10  -4    0.65    0.43
  -6 -10  -4    0.40    0.40
   6 -10   4    0.19    0.65
   6 -10   4   -0.34    0.45
   7 -10   4    3.86    0.69
  -7 -10  -4    3.46    0.99
   7 -10   4    2.82    0.62
  -7 -10  -4    3.22    0.97
  -8 -10  -4    0.63    0.67
  -8 -10  -4    0.18    0.52
   8 -10   4    0.90    0.46
   9 -10   4   -0.04    0.34
  -9 -10  -4   -0.33    0.55
  -9 -10  -4   -0.08    0.38
 -10 -10  -4    1.79    0.57
 -10 -10  -4    1.10    0.76
  10 -10   4    0.92    0.47
 -11 -10  -4    0.64    0.38
 -11 -10  -4    0.05    0.86
  11 -10   4   -0.08    0.27
 -12 -10  -4    0.54    0.36
 -12 -10  -4    0.14    0.25
  13  11  -4    0.36    0.21
 -13 -11   4    0.27    0.19
 -12 -11   4    1.12    0.44
  12  11  -4    1.13    0.38
 -11 -11   4    0.63    0.45
 -10 -11   4    9.23    1.23
  10 -11  -4   12.27    1.27
  -9 -11   4    2.34    0.78
  -9 -11   4    2.26    0.65
  -8 -11   4    7.08    1.15
  -8 -11   4    9.04    1.27
   8  11  -4    8.21    1.30
   7  11  -4    4.48    1.18
  -7 -11   4    4.30    1.08
  -7 -11   4    4.20    0.89
   6  11  -4    4.87    1.13
   6 -11  -4    7.48    1.21
   5  11  -4   23.14    2.60
   5 -11  -4   17.70    1.89
   4  11  -4    6.16    2.98
   4  11  -4    7.21    1.36
   4  11  -4   15.91    4.98
   4 -11  -4    7.05    1.38
  -4 -11   4   10.90    3.87
   4 -11  -4   13.82    4.05
   3  11  -4    7.54    3.33
   3  11  -4    7.67    1.45
  -3  11   4   14.28    4.02
   3 -11  -4    7.55    1.35
  -3 -11   4    3.52    2.12
  -3 -11   4    8.44    1.36
   3 -11  -4    7.31    3.38
  -2 -11   4   39.70    3.11
  -2  11   4   53.79    7.25
   2  11  -4   43.21    7.43
  -2 -11   4   45.84    3.02
  -2 -11   4   59.44    8.05
   2 -11  -4   56.96    7.98
   2 -11  -4   41.66    3.11
  -1 -11   4   16.68    2.10
   1  11  -4   18.29    4.85
   1 -11  -4   20.03    1.92
   1 -11  -4   17.84    2.25
  -1  11   4   21.46    4.87
  -1 -11   4   19.97    4.89
   1 -11  -4   18.45    4.81
   0 -11  -4   39.28    3.12
   0 -11  -4   40.08    2.86
   0  11  -4   51.90    7.93
   0  11   4   46.90    6.93
   0 -11   4   38.29    3.14
   0 -11   4   52.77    7.53
   0 -11  -4   41.71    6.53
   1 -11   4    7.97    1.38
   1 -11   4    7.41    1.33
   1 -11   4    8.37    2.40
   1  11   4    6.83    2.10
  -1 -11  -4    8.32    1.45
  -1 -11  -4    9.37    1.71
  -1 -11  -4   10.04    2.98
   1 -11   4   14.53    4.30
   2 -11   4    3.19    0.88
  -2 -11  -4    2.77    0.90
  -2 -11  -4    4.00    1.16
  -2  11  -4    1.62    1.18
   2  11   4   -0.80    1.79
  -2 -11  -4    3.55    1.03
   2 -11   4    2.16    0.82
  -3 -11  -4   12.73    1.66
  -3 -11  -4   14.87    1.94
  -3 -11  -4   11.58    1.62
   3 -11   4   13.37    1.79
  -3 -11  -4   13.07    1.56
   3 -11   4   13.85    1.76
   4 -11   4   -0.49    0.53
  -4 -11  -4    0.46    0.51
  -4 -11  -4    0.24    0.37
  -4 -11  -4   -0.40    0.59
   4 -11   4    1.14    0.71
   4 -11   4   -0.56    0.66
   5 -11   4    2.54    0.85
  -5 -11  -4    2.42    0.85
  -5 -11  -4    1.97    0.67
   5 -11   4    2.27    0.80
  -5 -11  -4    2.68    0.93
   5 -11   4    2.89    0.78
   6 -11   4   12.22    1.44
  -6 -11  -4   10.82    1.59
  -6 -11  -4   10.72    1.48
   6 -11   4   12.43    1.51
   6 -11   4    9.00    1.34
   7 -11   4    8.16    1.19
  -7 -11  -4    5.86    1.11
  -7 -11  -4    5.71    1.07
   7 -11   4    4.90    1.03
   7 -11   4    7.09    1.11
  -8 -11  -4    2.25    0.96
  -8 -11  -4    1.89    0.62
   8 -11   4    1.77    0.66
  -9 -11  -4    1.73    0.62
  -9 -11  -4    2.00    0.63
   9 -11   4    1.29    0.48
 -10 -11  -4   -0.12    0.35
 -10 -11  -4   -0.44    0.40
 -11 -11  -4    2.59    0.58
 -11 -11  -4    2.41    0.59
  11  11   4    1.47    0.81
  12  12  -4    4.09    0.59
 -12 -12   4    3.01    0.54
  11  12  -4    7.36    0.88
 -11 -12   4    6.21    0.87
 -10 -12   4    9.68    1.23
  -9 -12   4    9.02    1.25
  -9 -12   4   11.60    1.25
  -8 -12   4    1.98    0.56
  -8 -12   4    3.00    0.82
   7  12  -4    4.77    1.08
  -7 -12   4    5.24    1.12
  -7 -12   4    3.56    0.86
   6  12  -4    9.49    1.44
  -6 -12   4    8.04    1.41
   6 -12  -4    9.11    1.29
   5  12  -4    2.22    0.81
   5 -12  -4    2.53    0.68
  -5 -12   4    3.10    0.80
  -4 -12   4   13.42    1.80
  -4 -12   4   14.29    1.57
   4  12  -4   14.24    1.90
   4 -12  -4   10.77    1.53
  -3 -12   4    0.07    0.52
   3  12  -4   -0.32    0.84
   3 -12  -4   -0.45    0.85
  -3 -12   4    0.25    0.52
  -2 -12   4   12.27    1.73
   2  12  -4   13.39    1.92
   2 -12  -4   10.70    1.62
  -2 -12   4   11.73    1.53
   1 -12  -4   19.72    1.88
  -1 -12   4   16.21    1.96
   1 -12  -4   16.34    2.05
   0 -12   4   44.78    3.41
   0 -12  -4   44.36    3.36
   0 -12  -4   43.18    2.93
   0 -12   4   40.33    3.14
   1 -12   4    2.48    0.98
  -1 -12  -4    2.32    0.79
   1 -12   4    2.81    1.05
  -1 -12  -4    2.10    0.76
   2 -12   4   27.36    2.48
  -2 -12  -4   31.65    2.45
  -2 -12  -4   28.83    2.80
   2 -12   4   32.20    2.77
  -2 -12  -4   27.79    2.49
   3 -12   4    5.07    1.09
  -3 -12  -4    5.47    0.96
  -3 -12  -4    5.45    1.13
  -3 -12  -4    5.41    1.21
   3 -12   4    5.99    1.23
  -4 -12  -4   19.88    2.18
  -4 -12  -4   22.96    2.11
   4 -12   4   21.27    2.16
   4 -12   4   20.84    2.02
   5 -12   4    8.11    1.25
  -5 -12  -4    6.54    1.22
  -5 -12  -4    8.43    1.29
   5 -12   4    7.79    1.30
   6 -12   4    1.31    0.56
  -6 -12  -4    0.58    0.48
  -6 -12  -4    0.55    0.54
   6 -12   4    0.52    0.33
   7 -12   4   -0.07    0.36
  -7 -12  -4   -0.13    0.37
  -7 -12  -4    0.66    0.32
  -8 -12  -4    3.88    0.76
  -8 -12  -4    3.56    0.86
  -9 -12  -4    1.66    0.63
 -10 -12  -4    2.72    0.60
 -11 -13   4    2.53    0.47
  10  13  -4    1.64    0.37
 -10 -13   4    0.99    0.38
  -9 -13   4    1.09    0.45
  -8 -13   4    2.45    0.67
  -8 -13   4    2.34    0.63
   7  13  -4    3.09    0.76
  -7 -13   4    3.56    0.92
  -7 -13   4    3.38    0.71
   6 -13  -4    3.30    0.84
   6  13  -4    3.41    0.84
  -6 -13   4    2.74    0.79
  -6 -13   4    2.48    0.64
   5  13  -4   -0.49    0.54
  -5 -13   4   -0.26    0.60
   5 -13  -4    0.65    0.56
  -5 -13   4   -0.56    0.56
  -4 -13   4   14.76    1.74
   4  13  -4   15.03    1.89
  -4 -13   4   18.98    1.80
  -4 -13   4   15.98    1.83
   4 -13  -4   14.93    1.73
  -3 -13   4   11.40    1.53
   3  13  -4   13.28    1.69
   3 -13  -4   12.06    1.67
  -3 -13   4   13.46    1.54
  -3 -13   4   13.70    1.67
  -2 -13   4    8.24    1.38
  -2 -13   4    9.32    1.29
   2  13  -4    9.67    1.47
   2 -13  -4    8.59    1.54
  -2 -13   4   10.40    1.52
  -1 -13   4    4.87    0.86
   1 -13  -4    4.85    1.00
   1  13  -4    4.22    0.84
  -1 -13   4    4.22    1.04
   1 -13  -4    3.88    1.10
  -1 -13   4    3.26    0.80
   0 -13   4   -0.05    0.57
   0 -13  -4    0.48    0.37
   0 -13  -4   -1.04    0.79
   0 -13   4    0.84    0.74
  -1 -13  -4   13.32    1.90
  -1 -13  -4   13.91    1.73
   1 -13   4   12.32    1.66
   2 -13   4    1.87    0.80
  -2 -13  -4    2.43    0.68
  -2 -13  -4    1.35    0.79
  -3 -13  -4    2.82    0.73
  -3 -13  -4    2.64    0.93
   3 -13   4    2.87    0.80
   4 -13   4   11.48    1.48
  -4 -13  -4   13.89    1.54
  -4 -13  -4   12.16    1.70
  -5 -13  -4    0.68    0.49
   5 -13   4    1.49    0.70
  -6 -13  -4    3.91    0.81
   6 -13   4    4.26    0.84
  -7 -13  -4    5.87    0.94
  -8 -13  -4    1.24    0.55
  -9 -13  -4    2.54    0.63
 -10 -14   4    1.16    0.41
  -9 -14   4    1.64    0.55
  -8 -14   4    0.00    0.35
  -8 -14   4    0.23    0.33
  -7 -14   4    0.16    0.47
  -7 -14   4    0.66    0.44
   6  14  -4    0.43    0.34
  -6 -14   4    1.91    0.74
  -6 -14   4    0.91    0.33
   6 -14  -4    1.69    0.52
   5  14  -4    1.35    0.59
  -5 -14   4    0.68    0.42
  -5 -14   4    1.65    0.70
   5 -14  -4    1.75    0.58
  -5 -14   4    0.96    0.40
   4  14  -4    0.35    0.37
  -4 -14   4   -0.45    0.49
  -4 -14   4    0.05    0.35
   4 -14  -4    0.19    0.43
  -4 -14   4    0.46    0.43
   3  14  -4   -0.03    0.44
  -3 -14   4    0.46    0.43
   3 -14  -4    0.47    0.49
  -3 -14   4   -0.29    0.53
  -3 -14   4    0.23    0.47
  -2 -14   4   12.27    1.34
   2  14  -4   11.81    1.62
  -2 -14   4   12.62    1.59
   2 -14  -4   10.62    1.49
  -2 -14   4   10.39    1.46
   1  14  -4    5.31    1.08
   1 -14  -4    3.97    0.99
  -1 -14   4    4.03    0.96
  -1 -14   4    3.93    0.92
   0  14  -4    4.55    1.08
   0 -14  -4    3.20    0.92
   0 -14   4    3.45    0.98
   0 -14   4    3.26    0.87
  -1  14  -4    6.53    1.16
  -1 -14  -4    5.50    1.22
   1 -14   4    5.47    1.13
   1 -14   4    6.52    1.14
  -2 -14  -4    2.31    0.85
   2 -14   4    2.07    0.62
   2 -14   4    2.94    0.87
  -3 -14  -4    4.54    1.04
  -3 -14  -4    6.54    0.92
   3 -14   4    4.29    0.89
  -4 -14  -4    0.36    0.38
   4 -14   4   -0.19    0.47
  -5 -14  -4    1.19    0.43
   5 -14   4    1.26    0.42
  -6 -14  -4    1.49    0.44
  -7 -14  -4    4.41    0.73
  -8 -14  -4    0.74    0.40
   8 -14   4    0.63    0.33
  -8 -15   4    2.27    0.49
  -7 -15   4    2.22    0.48
  -7 -15   4    1.85    0.45
  -6 -15   4    3.66    0.63
  -6 -15   4    3.26    0.65
  -5 -15   4   10.84    1.14
  -5 -15   4    9.93    1.14
   5 -15  -4   10.27    1.07
   4  15  -4    0.62    0.38
  -4 -15   4    0.73    0.40
  -4 -15   4    1.36    0.62
   4 -15  -4   -0.23    0.38
  -4 -15   4    0.47    0.27
   3  15  -4    0.48    0.46
  -3 -15   4    1.35    0.56
   3 -15  -4    2.09    0.65
  -3 -15   4    1.38    0.36
  -3 -15   4    1.83    0.58
   2  15  -4    0.12    0.32
   2 -15  -4   -0.20    0.36
  -2 -15   4   -0.33    0.42
  -2 -15   4    0.81    0.45
   1  15  -4    0.02    0.35
   1 -15  -4   -0.09    0.42
  -1 -15   4    0.00    0.45
  -1 -15   4    0.54    0.55
   0  15  -4   -0.69    0.59
   0 -15  -4    0.36    0.55
   0 -15   4   -0.51    0.37
   0 -15   4   -0.27    0.36
  -1  15  -4    1.60    0.59
  -1 -15  -4    0.09    0.40
   1 -15   4    1.46    0.59
   1 -15   4    0.87    0.57
  -2 -15  -4    1.12    0.55
   2 -15   4    0.54    0.36
   2 -15   4    1.34    0.64
  -3  15  -4    0.00    0.36
   3 -15   4   -0.11    0.34
   3 -15   4    0.73    0.56
  -4  15  -4    2.66    0.58
   4 -15   4    2.03    0.55
   4 -15   4    2.96    0.63
  -5 -15  -4    5.03    0.66
  -5  15  -4    5.02    0.75
   5 -15   4    3.71    0.65
   6 -15   4    0.25    0.27
  -5 -16   4    1.46    0.52
  -4 -16   4    3.07    0.58
   4 -16  -4    4.55    0.62
  -3 -16   4    2.20    0.55
   3 -16  -4    2.47    0.55
  -3 -16   4    2.18    0.44
  -2 -16   4    0.65    0.45
   2 -16  -4    0.41    0.26
  -2 -16   4    0.52    0.29
  -1 -16   4    3.65    0.68
   1 -16  -4    2.79    0.62
  -1 -16   4    2.72    0.58
  -1 -16   4    2.70    0.51
   0 -16   4   14.22    1.22
   0 -16   4   14.83    1.25
   0 -16  -4   16.48    1.40
   0 -16   4   18.49    1.43
   1 -16   4    1.71    0.52
   1 -16   4    1.85    0.43
   1 -16   4    2.51    0.56
  -1 -16  -4    2.86    0.65
   2 -16   4    1.48    0.38
   2 -16   4    0.94    0.36
   2 -16   4    0.80    0.33
   3 -16   4    0.37    0.26
   4 -16   4    2.13    0.49
  17   0  -5   -0.20    0.27
  17   0  -5    0.35    0.84
  16   0  -5    1.07    0.49
  16   0  -5    0.60    0.78
  15   0  -5   -0.31    0.41
  15   0  -5    0.62    0.56
  14   0  -5    0.23    0.54
  14   0  -5    0.33    0.60
  13   0  -5    0.88    0.52
  13   0  -5    1.07    0.68
  13   0  -5    1.01    0.57
 -12   0   5    0.23    1.34
  12   0  -5   -0.22    0.37
  12   0  -5   -0.79    0.68
  12   0  -5   -0.08    0.59
 -11   0   5    1.37    1.77
  11   0  -5   -0.35    0.62
  11   0  -5    0.69    0.79
  11   0  -5   -0.10    0.47
 -10   0   5    0.42    1.86
  10   0  -5   -1.47    0.74
  10   0  -5    0.11    0.51
  10   0  -5    0.38    1.18
  10   0  -5    0.16    0.42
   9   0  -5    0.12    0.94
  -9   0   5   -0.96    0.69
  -9   0   5   -0.13    1.38
   9   0  -5   -1.09    0.99
  -8   0   5   -0.60    0.88
  -8   0   5   -0.98    1.34
   8   0  -5    1.46    1.33
   8   0  -5    0.12    0.68
  -7   0   5   -0.18    0.84
  -7   0   5   -0.53    0.82
   7   0  -5    0.09    1.35
   7   0  -5   -0.99    1.27
  -6   0   5   -0.79    0.56
  -6   0   5   -0.37    0.86
   6   0  -5   -0.26    0.75
   6   0  -5   -0.22    0.63
   5   0  -5   -0.14    0.26
  -5   0   5    0.14    0.75
   5   0  -5   -0.59    1.09
  -5   0   5   -0.93    0.84
   4   0  -5    0.91    0.47
  -4   0   5   -0.53    0.79
   4   0  -5    0.08    1.08
   4   0  -5    0.00    1.07
  -3   0   5   -0.07    0.70
   3   0  -5    0.25    0.64
   3   0  -5   -0.21    0.47
  -2   0   5   -0.52    1.09
   2   0  -5   -0.33    0.82
   2   0  -5    0.32    0.76
   1   0  -5   -0.25    1.02
  -1   0   5   -0.49    0.92
   1   0  -5   -0.91    1.03
  -1   0   5    0.38    0.59
   0   0   5    0.07    0.98
   0   0  -5   -0.27    0.57
   0   0  -5    0.09    0.82
   1   0   5   -0.11    0.62
  -1   0  -5    0.38    1.21
  -1   0  -5    0.38    0.80
   2   0   5    0.53    0.79
  -2   0  -5   -0.36    0.74
  -2   0  -5   -0.45    1.00
   3   0   5    2.19    2.78
  -3   0  -5    0.77    2.03
   3   0   5    0.14    0.92
  -3   0  -5    0.05    0.82
   3   0   5   -0.43    0.73
  -4   0  -5    0.69    0.91
  -4   0  -5   -0.59    1.22
   4   0   5   -0.09    0.99
  -5   0  -5    1.15    1.90
   5   0   5    0.91    1.20
  -6   0  -5    0.26    1.21
   6   0   5    0.38    1.22
  -7   0  -5   -0.59    1.89
   7   0   5    0.55    1.25
  -8   0  -5   -1.03    1.54
   8   0   5   -0.12    0.51
   8   0   5   -0.37    0.86
  -9   0  -5    0.21    1.74
   9   0   5   -0.75    0.58
   9   0   5   -0.20    1.94
  10   0   5    0.16    0.59
  11   0   5    0.63    0.82
  12   0   5    0.49    0.80
  13   0   5    0.08    0.54
  14   0   5    0.43    0.60
  15   0   5    0.75    0.48
  17  -1  -5    0.56    0.37
  17   1  -5    0.22    0.32
  17  -1  -5   -0.30    0.42
  17   1  -5    0.56    0.49
  16   1  -5    0.60    0.33
  16   1  -5    0.71    0.62
  16  -1  -5    0.66    0.58
  15  -1  -5    0.84    0.38
  15   1  -5    1.08    0.51
  15   1  -5    1.14    0.71
  15   1  -5    0.18    0.69
  14  -1  -5    3.49    0.89
  14   1  -5    4.32    1.07
  14  -1  -5    3.69    1.04
  14   1  -5    2.96    0.87
  13  -1  -5    1.42    0.63
  13   1  -5    1.16    0.68
  13  -1  -5    1.68    0.56
  13   1  -5    2.21    0.86
  13  -1  -5    2.21    0.85
 -12  -1   5   -0.08    2.15
 -12   1   5    3.48    2.92
  12  -1  -5    1.73    0.69
  12   1  -5    1.46    0.59
  12  -1  -5    1.54    0.69
  12   1  -5    2.22    0.78
  12   1  -5    3.26    1.00
  12  -1  -5    1.23    0.48
 -11  -1   5    2.64    1.45
 -11   1   5   -0.08    1.07
  11  -1  -5    4.02    0.90
  11   1  -5    3.25    0.86
  11  -1  -5    2.61    0.68
  11   1  -5    3.21    0.89
  11   1  -5    3.31    2.36
  11  -1  -5    4.24    2.66
  11   1  -5    4.89    1.00
  11  -1  -5    1.58    0.57
 -10  -1   5  234.02   14.03
  10   1  -5  207.98   13.22
  10  -1  -5  183.51   13.31
  10  -1  -5  206.57    6.28
  10   1  -5  235.00    6.64
  10  -1  -5  232.14    6.19
  10  -1  -5  205.35    6.06
 -10  -1   5  182.24   13.87
 -10   1   5  182.44   13.81
  -9  -1   5   13.09    3.42
  -9   1   5   13.76    3.63
  -9  -1   5   15.43    3.24
   9   1  -5   13.40    3.12
   9   1  -5   12.69    3.18
   9  -1  -5   10.48    2.91
   9  -1  -5   11.40    2.80
  -8  -1   5   11.95    3.25
  -8   1   5   14.58    3.26
  -8  -1   5   12.58    2.85
   8  -1  -5   13.70    3.27
   8   1  -5   12.12    2.77
   8  -1  -5   12.71    2.88
   8   1  -5   11.35    2.79
  -7  -1   5   -0.46    1.15
  -7   1   5    1.14    1.00
  -7  -1   5    1.89    1.67
   7  -1  -5    0.47    1.19
   7  -1  -5    0.08    0.85
   7   1  -5    0.62    0.65
   7   1  -5    0.00    0.58
  -7   1   5    1.29    1.44
  -6   1   5   34.85    3.41
  -6  -1   5   26.42    3.63
   6   1  -5   25.03    3.75
   6   1  -5   21.79    4.98
   6  -1  -5   24.83    3.80
   6   1  -5   27.63    3.89
  -6  -1   5   27.39    4.13
   6   1  -5   32.40    3.24
   6  -1  -5   22.53    3.47
  -6   1   5   27.16    4.05
  -5   1   5    1.96    1.05
  -5  -1   5    2.23    1.32
  -5  -1   5    2.09    1.09
  -5   1   5    2.89    1.15
   5   1  -5    3.04    1.74
   5  -1  -5    2.23    0.84
   5  -1  -5    4.49    1.77
   5   1  -5    2.80    1.02
   5  -1  -5    0.36    1.19
   4  -1  -5   11.86    3.34
  -4   1   5    8.88    2.40
   4  -1  -5    9.82    1.71
   4   1  -5   10.76    2.09
  -4  -1   5    9.61    2.30
   4  -1  -5    9.52    2.29
   4   1  -5    8.36    2.20
  -3   1   5   15.49    2.65
   3   1  -5   15.44    2.74
   3  -1  -5   17.50    2.41
   3  -1  -5   14.67    2.78
  -3  -1   5   16.03    2.64
   3   1  -5   19.92    2.87
  -2  -1   5    2.60    1.24
  -2   1   5    1.78    0.78
   2  -1  -5    3.31    1.09
   2   1  -5    2.77    1.26
   2   1  -5    2.48    1.42
   2  -1  -5    3.04    1.52
   1   1  -5   19.32    2.91
   1   1  -5   19.52    2.86
   1  -1  -5   17.05    2.79
   1  -1  -5   20.04    2.91
  -1  -1   5   16.58    2.70
  -1   1   5   17.84    2.85
   0  -1   5    1.02    0.67
   0   1   5    0.80    0.75
   0   1  -5    1.86    1.30
   0  -1  -5    2.07    1.21
   0  -1   5    1.31    0.77
   0  -1  -5    1.19    0.71
   0   1  -5    2.11    1.21
   1   1   5    5.42    1.56
  -1  -1  -5    6.17    2.07
  -1   1  -5    6.30    1.77
  -1   1  -5    7.03    1.65
   1  -1   5    9.68    1.93
  -1  -1  -5    7.45    1.73
   1  -1   5    7.81    1.92
   2  -1   5   19.15    3.20
   2   1   5   19.05    3.23
  -2  -1  -5   22.75    3.13
  -2   1  -5   18.79    3.03
   2   1   5   22.58    2.96
  -2  -1  -5   21.63    3.43
  -2  -1  -5   18.03    2.58
  -2   1  -5   20.74    2.43
   2  -1   5   20.57    3.02
  -3   1  -5  129.60    8.43
  -3  -1  -5  151.75    8.88
   3  -1   5  137.64    8.82
  -3   1  -5  150.89    6.00
   3  -1   5  143.25    8.71
  -3  -1  -5  149.01    7.02
   3   1   5  148.85    9.09
  -4  -1  -5   66.14    6.50
   4   1   5   81.40    5.37
   4  -1   5   58.32    6.08
  -4  -1  -5   76.65    4.97
  -4   1  -5   60.40    5.90
  -5   1  -5    8.71    2.57
  -5  -1  -5   10.89    2.90
   5  -1   5    9.28    2.67
  -5   1  -5   12.47    2.89
  -6   1  -5    6.04    2.26
  -6  -1  -5    3.92    1.31
   6  -1   5    3.26    1.41
   6   1   5    6.21    2.41
  -7   1  -5   -1.32    1.99
  -7  -1  -5    1.74    1.55
   7  -1   5   -1.89    1.69
   7   1   5   -1.59    2.03
  -8   1  -5   -0.07    1.62
  -8  -1  -5   -0.86    1.90
   8  -1   5    1.51    1.05
   8   1   5    0.67    0.56
   8   1   5   -0.53    1.25
   8  -1   5    1.35    1.80
   9  -1   5   40.17    3.12
   9   1   5   39.76    3.12
  -9   1  -5   33.61    6.05
  -9  -1  -5   39.16    6.87
   9  -1   5   31.83    6.55
   9   1   5   48.59    8.19
  10  -1   5   53.48    3.69
  10   1   5   54.18    3.82
  11   1   5   22.97    2.47
  11  -1   5   25.13    2.51
  12  -1   5    0.93    0.87
  12   1   5    2.14    0.88
  13  -1   5    1.12    0.53
  13   1   5    1.91    0.87
  14   1   5   -0.14    0.45
  14  -1   5    0.27    0.36
  15  -1   5    1.90    0.44
  15   1   5    0.77    0.34
  17   2  -5    0.57    0.40
  17   2  -5    1.34    0.56
  17   2  -5    1.34    0.43
  17  -2  -5    1.23    0.45
  16   2  -5    0.22    0.41
  16  -2  -5   -0.58    0.48
  16  -2  -5    1.43    0.68
  16   2  -5    1.18    0.55
  15   2  -5    0.45    0.56
  15  -2  -5    1.00    0.58
  15   2  -5    0.15    0.38
  15   2  -5    0.11    0.34
  14  -2  -5    2.60    0.77
  14   2  -5    1.67    0.69
  14  -2  -5    2.60    0.80
  14   2  -5    1.90    0.81
  13   2  -5   14.81    1.88
  13  -2  -5   13.96    1.75
  13  -2  -5   15.11    1.82
  13   2  -5   14.94    1.89
  13  -2  -5   16.80    1.93
 -12  -2   5   34.05    6.65
 -12   2   5   32.41    6.46
  12  -2  -5   24.68    2.23
  12  -2  -5   20.74    2.02
  12   2  -5   19.05    2.03
  12   2  -5   21.27    2.16
  12  -2  -5   22.41    2.16
 -11  -2   5   12.98    4.00
 -11   2   5   18.22    4.83
  11  -2  -5   17.04    1.80
 -11  -2   5   21.14    4.49
  11  -2  -5   17.15    1.82
  11   2  -5   16.81    1.87
  11  -2  -5   17.00    4.07
  11  -2  -5   14.36    1.70
 -10  -2   5   48.66    6.50
  10  -2  -5   70.31    3.43
  10  -2  -5   53.29    7.63
  10  -2  -5   56.78    3.38
  10   2  -5   65.95    3.42
  10  -2  -5   50.86    3.09
  10  -2  -5   54.61    3.20
  10   2  -5   51.94    6.35
 -10  -2   5   48.22    6.93
 -10   2   5   55.78    7.65
  -9  -2   5    3.72    1.76
  -9   2   5    3.63    2.16
  -9  -2   5    2.81    1.30
   9   2  -5    4.08    1.92
   9  -2  -5    4.82    2.18
   9   2  -5    3.99    2.03
   9  -2  -5    3.25    1.38
  -8   2   5    5.18    1.81
  -8  -2   5    6.41    2.55
  -8  -2   5    4.00    1.91
   8   2  -5    6.77    1.89
   8  -2  -5    4.67    1.49
   8   2  -5    7.05    2.26
   8  -2  -5    6.67    1.79
  -7  -2   5  108.42    8.03
   7  -2  -5  101.67    8.25
   7   2  -5  111.73    7.67
   7  -2  -5   95.75    7.24
   7   2  -5  108.36    8.53
  -7  -2   5  104.31    8.47
  -7   2   5  107.61    8.66
  -6  -2   5    0.22    1.29
   6   2  -5   -0.04    1.16
  -6   2   5   -0.32    0.80
  -6  -2   5    0.04    0.98
   6   2  -5   -0.40    0.32
   6  -2  -5    0.78    1.26
   6  -2  -5   -0.86    1.12
   6   2  -5    0.43    0.53
  -5  -2   5   16.71    3.08
  -5  -2   5   17.41    2.96
  -5   2   5   15.15    2.90
   5  -2  -5   15.87    3.05
   5   2  -5   21.05    2.89
   5  -2  -5   14.13    2.92
   4  -2  -5   15.65    2.77
  -4   2   5   15.28    2.76
   4   2  -5   15.48    2.56
  -4  -2   5   16.06    2.71
   3  -2  -5  795.42   19.56
  -3  -2   5  810.71   18.93
  -3   2   5  788.20   18.50
  -2   2   5    8.37    1.79
  -2  -2   5    8.03    1.78
   2   2  -5    7.23    1.81
   2   2  -5    8.61    2.20
   2  -2  -5    9.03    2.21
  -1  -2   5    7.10    1.62
  -1   2   5    7.16    1.69
   1   2  -5    8.50    2.10
   1   2  -5    7.89    1.98
   1  -2  -5    5.81    1.80
  -1  -2   5   11.51    1.10
   1  -2  -5   10.09    1.10
   0  -2   5    1.25    0.76
   0   2   5    0.81    0.93
   0   2  -5    1.74    1.00
   0  -2  -5    2.31    0.75
   0  -2  -5    1.10    0.77
   0   2  -5    3.19    1.64
  -1  -2  -5   91.63    4.82
   1  -2   5   78.44    5.91
  -1   2  -5   76.77    6.33
  -1   2  -5   82.48    5.39
  -1  -2  -5   78.79    5.61
   1   2   5   75.67    5.90
  -2  -2  -5   13.18    2.09
  -2   2  -5   10.78    1.68
   2   2   5   13.21    2.65
  -2  -2  -5   11.73    2.00
   2  -2   5   12.11    2.51
   2  -2   5   14.04    2.53
   2   2   5   11.39    2.40
  -2   2  -5    9.87    2.23
  -3  -2  -5  151.34    8.23
  -3   2  -5  137.44    8.60
   3  -2   5  134.63    8.53
   3   2   5  137.69    8.70
  -3  -2  -5  141.53    7.45
   3   2   5  165.48    8.56
   3  -2   5  143.77    8.77
  -4  -2  -5   17.85    3.30
  -4   2  -5   13.31    2.89
   4   2   5   17.57    2.81
  -4  -2  -5   15.78    2.52
   4  -2   5   14.77    3.14
  -5  -2  -5    1.43    1.07
  -5   2  -5    2.15    1.36
   5  -2   5    3.25    1.71
  -6   2  -5    4.29    1.96
  -6  -2  -5    4.15    2.32
  -6   2  -5    3.15    1.35
   6  -2   5    3.83    2.25
  -7   2  -5   12.01    3.22
  -7  -2  -5   10.67    3.34
   7   2   5   14.66    1.68
   7  -2   5   11.90    3.01
   7  -2   5    9.24    3.23
   7   2   5   12.21    3.83
  -8   2  -5    2.76    1.85
  -8  -2  -5    3.15    1.45
   8  -2   5    4.65    1.13
   8   2   5    4.01    1.18
  -8  -2  -5    3.99    0.93
  -8  -2  -5    6.86    1.27
   8   2   5    6.70    3.47
  -9   2  -5    5.24    2.38
  -9  -2  -5   10.15    3.86
   9  -2   5    8.66    1.47
   9   2   5    5.63    1.19
  -9  -2  -5    8.78    1.43
  -9  -2  -5    9.69    1.38
   9   2   5    7.90    3.49
  10  -2   5  294.60    8.43
  10   2   5  287.50    8.68
  11  -2   5   35.51    2.83
 -11  -2  -5   39.42    2.64
  11   2   5   34.15    3.01
  12  -2   5    9.57    1.63
  12   2   5    7.38    1.47
  13  -2   5    2.48    0.74
  13   2   5    1.97    0.74
  14  -2   5    0.26    0.25
  14  -2   5   -0.54    0.45
  14   2   5    0.08    0.48
  15   2   5   -0.07    0.35
  17   3  -5   -0.84    0.49
  17  -3  -5    0.18    0.31
  17   3  -5   -0.96    0.47
  16   3  -5    0.03    0.40
  16   3  -5    0.00    0.44
  16  -3  -5    0.11    0.38
  15   3  -5    0.65    0.48
  15   3  -5    0.31    0.36
  15   3  -5    1.16    0.78
  14  -3  -5    0.87    0.33
  14   3  -5    1.24    0.54
  14   3  -5    1.18    0.67
  14  -3  -5    1.58    0.80
  14   3  -5    1.86    0.96
  13  -3  -5    2.78    0.84
  13   3  -5    1.74    0.70
  13  -3  -5    2.93    0.92
  13   3  -5    2.42    0.97
  13  -3  -5    2.51    0.91
  12  -3  -5    2.70    0.65
  12   3  -5    3.09    0.91
  12  -3  -5    3.56    0.97
  12   3  -5    1.97    0.65
  12  -3  -5    3.30    1.00
 -11  -3   5    3.75    1.91
 -11   3   5    6.15    3.83
 -11  -3   5    3.30    2.19
  11  -3  -5    3.16    0.77
  11  -3  -5    4.33    0.99
  11   3  -5    4.24    1.13
  11  -3  -5    7.42    3.32
  11  -3  -5    3.35    0.93
 -10  -3   5   81.35    8.76
  10   3  -5   89.32    8.61
  10  -3  -5   76.96    9.02
  10  -3  -5   95.06    4.27
  10  -3  -5   82.61    4.04
  10  -3  -5   84.82    4.02
 -10  -3   5   87.63    9.44
 -10   3   5   85.65    9.27
  -9  -3   5   95.62    8.99
   9  -3  -5   86.89    8.94
   9   3  -5   87.52    8.66
  -9  -3   5   89.37    8.88
  -9   3   5   93.79    9.20
  -8  -3   5    2.72    1.62
  -8   3   5    3.33    1.92
  -8  -3   5    3.14    1.69
   8  -3  -5    1.51    0.93
   8   3  -5    2.82    1.56
   8  -3  -5    0.79    1.08
   8   3  -5    3.72    2.55
  -7   3   5    5.19    2.31
  -7  -3   5    5.65    2.20
  -7  -3   5    4.03    1.97
   7  -3  -5    2.72    1.33
   7   3  -5    4.69    1.19
   7  -3  -5    3.23    1.47
   7  -3  -5    4.20    2.51
  -6   3   5   75.59    6.58
  -6  -3   5   69.29    6.63
   6  -3  -5   65.99    9.47
   6  -3  -5   68.26    6.42
   6   3  -5   78.74    6.10
   6   3  -5   85.78    6.43
  -6  -3   5   73.64    6.71
   6  -3  -5   67.39    6.06
  -5  -3   5   11.65    2.49
  -5  -3   5    8.87    2.29
   5   3  -5   11.61    2.49
  -5   3   5    9.58    2.34
   5  -3  -5   11.02    2.61
   5  -3  -5   11.08    2.78
   4  -3  -5   48.79    5.19
   4   3  -5   51.53    4.97
   4  -3  -5   45.78    4.93
   4  -3  -5   50.73    4.69
  -4  -3   5   53.02    5.08
  -4   3   5   53.19    4.94
  -3   3   5    0.48    1.02
   3   3  -5    0.67    0.91
  -3  -3   5    0.52    1.09
   3  -3  -5   -1.44    1.99
   3  -3  -5   -0.09    0.98
   3  -3  -5   -0.52    0.44
   2  -3  -5  645.59   18.51
   2   3  -5  695.64   18.68
  -2  -3   5  800.49   14.40
   2  -3  -5  810.32   14.29
  -2  -3   5  668.11   16.38
  -2   3   5  632.84   15.71
  -1  -3   5   15.95    2.58
   1   3  -5   16.12    2.96
   1  -3  -5   16.37    3.01
  -1  -3   5   22.04    2.18
   1  -3  -5   22.40    2.11
  -1   3   5   16.49    2.61
   0  -3   5   27.03    3.33
   0  -3  -5   25.40    3.74
   0   3  -5   28.24    3.94
   0   3  -5   30.64    3.75
   0  -3   5   38.49    2.40
   0  -3  -5   37.73    2.56
   0   3   5   26.83    3.22
   1   3   5   18.84    2.80
  -1  -3  -5   28.84    2.45
   1  -3   5   20.80    3.13
  -1   3  -5   17.85    3.23
   1   3   5   19.26    3.08
  -1   3  -5   21.80    2.92
  -1  -3  -5   19.90    3.29
   2   3   5  672.09   18.46
  -2   3  -5  690.91   14.74
   2   3   5  717.70   19.26
  -2   3  -5  657.52   19.72
  -2  -3  -5  654.02   17.63
   2  -3   5  664.50   17.95
  -3  -3  -5    1.33    0.71
   3   3   5    2.66    1.58
  -3  -3  -5    2.85    1.58
  -3   3  -5    0.81    0.74
  -4  -3  -5  206.30   10.68
   4   3   5  209.45   10.75
  -4  -3  -5  201.25    9.86
  -5  -3  -5    9.37    2.90
  -5   3  -5    8.57    2.21
   5   3   5   10.99    2.53
  -6  -3  -5   21.00    4.43
  -6   3  -5   19.69    3.38
  -7   3  -5    1.46    1.54
  -7  -3  -5    1.81    2.13
   7   3   5    1.33    0.78
  -7  -3  -5    0.79    0.45
   7  -3   5    0.48    0.89
  -7  -3  -5    2.38    1.20
  -8   3  -5    1.98    1.86
  -8  -3  -5    4.43    2.99
   8  -3   5    3.10    0.97
   8   3   5    2.78    0.97
  -8  -3  -5    3.38    0.93
  -8  -3  -5    3.23    0.90
   8   3   5    0.63    1.47
   9   3   5    2.55    1.34
  -9   3  -5    0.21    1.38
   9  -3   5    1.78    0.79
   9   3   5    1.14    0.55
  -9  -3  -5    1.58    0.74
  -9  -3  -5    2.21    0.91
  10  -3   5    0.43    0.56
  10   3   5    0.41    0.65
 -10  -3  -5    0.36    0.49
 -10  -3  -5    0.16    0.60
  11  -3   5    2.25    0.80
  11   3   5    1.14    0.78
 -11  -3  -5    1.91    0.90
  12  -3   5    2.24    0.74
  12   3   5    2.66    0.87
 -12  -3  -5    2.21    0.64
  13  -3   5    2.75    0.73
  13   3   5    1.35    0.56
  13  -3   5    1.67    0.54
  14  -3   5    2.78    0.47
  14   3   5    2.11    0.64
  14  -3   5    2.04    0.47
  15   3   5    1.51    0.44
  17   4  -5    0.65    0.32
  17   4  -5    1.18    0.43
  16   4  -5    0.47    0.48
  16   4  -5    0.25    0.32
  16  -4  -5    0.37    0.30
  15   4  -5    1.60    0.66
  15   4  -5    0.81    0.53
  15  -4  -5   -0.01    0.88
  14   4  -5    1.67    0.76
  14   4  -5    2.29    0.78
  14  -4  -5    3.20    0.92
  14   4  -5    1.99    0.77
  13   4  -5    2.86    0.98
  13   4  -5    2.48    0.80
  13  -4  -5    2.82    1.03
  12  -4  -5    7.11    1.20
  12   4  -5    6.85    1.32
  12  -4  -5    6.26    1.34
 -11   4   5    4.80    3.12
 -11  -4   5   -1.44    1.46
 -11  -4   5    2.77    2.66
  11   4  -5    0.96    0.58
  11  -4  -5   -0.43    1.10
  11  -4  -5    0.68    0.57
 -10  -4   5    5.61    2.56
 -10   4   5    0.78    0.97
 -10  -4   5    2.03    1.48
  10  -4  -5    5.61    1.16
  10  -4  -5    4.41    3.04
  10  -4  -5    4.80    1.07
  10  -4  -5    4.34    1.13
  10   4  -5    8.02    2.96
  -9   4   5  123.33   10.25
  -9  -4   5  125.72   10.90
   9  -4  -5  123.97   11.26
   9  -4  -5  154.00    5.30
   9   4  -5  122.54   10.78
   9  -4  -5  139.70    5.04
  -9  -4   5  122.75   10.22
  -8  -4   5    9.06    2.59
  -8  -4   5    6.95    2.68
   8  -4  -5    9.55    2.92
  -8   4   5    9.60    2.81
   8  -4  -5    8.92    2.35
  -7  -4   5   15.51    3.38
  -7  -4   5   16.11    3.70
   7   4  -5   17.70    3.27
   7  -4  -5   12.23    3.09
   7  -4  -5   14.36    2.78
  -7   4   5   18.23    3.63
  -6   4   5    0.46    0.59
  -6  -4   5    1.04    1.23
  -6  -4   5    1.22    1.10
   6   4  -5    0.98    0.98
   6  -4  -5    0.57    1.59
   6   4  -5   -0.27    0.64
   6  -4  -5    0.46    1.02
   6  -4  -5    0.48    1.30
  -5  -4   5   14.84    2.88
   5  -4  -5   13.15    3.82
  -5  -4   5   16.33    3.07
   5  -4  -5   15.02    3.03
   5   4  -5   18.90    3.41
  -5   4   5   15.63    2.82
   5  -4  -5   14.15    2.82
   5  -4  -5   19.78    3.27
  -4  -4   5   55.23    5.23
   4  -4  -5   52.41    5.38
   4  -4  -5   49.79    5.27
   4   4  -5   56.99    5.64
   4  -4  -5   60.21    5.32
  -4   4   5   53.61    4.94
   3  -4  -5   17.62    3.04
  -3  -4   5   18.05    2.66
   3   4  -5   19.96    3.47
   3  -4  -5   15.07    2.87
   3  -4  -5   17.12    2.63
  -3   4   5   17.34    2.66
   2   4  -5  203.72   10.65
   2  -4  -5  205.61   10.87
  -2  -4   5  256.85    9.33
   2  -4  -5  246.45    9.05
   2  -4  -5  204.64   16.01
  -2  -4   5  219.37    9.52
  -2   4   5  209.07    9.03
   1   4  -5   78.75    6.89
   1  -4  -5   78.97    6.75
   1  -4  -5   89.40    5.13
  -1  -4   5   80.97    5.76
  -1   4   5   81.72    5.68
   0  -4   5    0.92    0.62
   0   4   5    2.76    1.29
   0   4  -5    2.00    1.35
   0   4   5    2.21    1.29
   0  -4  -5    1.91    1.47
   0  -4   5    3.13    0.99
   0  -4  -5    2.93    1.01
  -1  -4  -5  308.81   13.34
   1   4   5  316.38   13.43
  -1   4  -5  289.16   13.54
  -1   4  -5  335.53   12.49
  -1  -4  -5  310.13   18.43
  -1  -4  -5  397.13   10.55
   1  -4   5  378.01    9.70
   1  -4   5  298.50   11.67
   1   4   5  306.45   12.13
  -2  -4  -5  183.37   10.26
   2   4   5  192.01   10.55
  -2   4  -5  192.89   10.93
  -2   4  -5  217.08    8.87
   2  -4   5  191.83    9.34
   2   4   5  188.81    9.75
  -3  -4  -5   47.66    4.54
   3   4   5   44.25    5.24
  -3   4  -5   35.91    4.83
  -3  -4  -5   43.29    5.14
  -4  -4  -5    7.19    2.22
   4   4   5    3.47    1.31
  -4  -4  -5    5.64    2.09
  -4   4  -5    3.46    1.42
  -5   4  -5    6.61    2.04
  -5  -4  -5    4.23    1.66
   5   4   5    6.01    1.86
  -6  -4  -5   24.78    4.77
   6  -4   5   16.06    3.64
   6   4   5   24.37    4.23
  -6   4  -5   20.01    3.55
  -7   4  -5   10.43    3.23
  -7  -4  -5   19.40    4.59
  -7  -4  -5   14.53    1.77
   7  -4   5   12.90    3.31
   7   4   5   15.36    1.88
  -7  -4  -5   13.17    1.57
  -8   4  -5    0.74    1.65
  -8  -4  -5    0.81    1.82
   8  -4   5    3.16    1.00
   8   4   5    2.09    0.98
   8  -4   5    4.49    2.48
  -8  -4  -5    1.57    0.60
  -8  -4  -5    2.36    0.60
  -9   4  -5  110.89   11.35
  -9  -4  -5  113.07    4.97
  -9  -4  -5  101.74    4.58
   9   4   5  114.96    5.37
  10   4   5   30.58    2.81
 -10  -4  -5   33.12    2.68
  10  -4   5   37.47    2.89
 -10  -4  -5   28.83    2.47
  10   4   5   26.47    4.35
  11   4   5    2.31    0.90
 -11  -4  -5    3.47    0.86
 -11  -4  -5    3.05    0.82
  11  -4   5    3.81    0.97
  12  -4   5    0.08    0.40
  12  -4   5    0.32    0.41
 -12  -4  -5    0.71    0.44
  12   4   5   -0.11    0.48
  13  -4   5   -0.45    0.46
  13   4   5    0.37    0.41
 -13  -4  -5    0.78    0.46
  14  -4   5    1.03    0.37
  14   4   5    0.77    0.35
  17   5  -5    0.08    0.34
  17   5  -5    0.88    0.37
  16   5  -5    0.84    0.36
  16   5  -5    1.68    0.55
  16   5  -5    1.40    0.49
  15  -5  -5    1.98    0.58
  15   5  -5    1.29    0.64
  15   5  -5    1.54    0.52
  14   5  -5    0.74    0.48
  14   5  -5    0.82    0.53
  14  -5  -5    0.76    0.56
  14   5  -5    0.60    0.46
  13   5  -5   15.09    1.90
  13   5  -5   13.75    1.63
  13  -5  -5   14.73    1.85
  13   5  -5   17.66    2.00
  12   5  -5   11.83    1.59
  12  -5  -5   12.48    1.75
  11   5  -5   13.95    1.70
  11  -5  -5   13.79    1.75
 -10  -5   5   32.95    6.01
  10  -5  -5   33.81    6.63
  10  -5  -5   27.71    2.49
  10  -5  -5   33.48    2.56
 -10  -5   5   26.78    5.08
  10   5  -5   34.71    6.12
 -10   5   5   36.82    5.88
  -9  -5   5   47.50    7.01
  -9   5   5   51.73    6.48
   9   5  -5   47.98    3.44
   9  -5  -5   44.08    6.87
   9  -5  -5   57.19    3.30
   9  -5  -5   47.76    3.02
   9  -5  -5   65.59    3.36
  -9  -5   5   52.01    6.54
  -8  -5   5   18.49    4.13
   8  -5  -5   21.47    4.49
   8  -5  -5   25.98    4.16
  -8  -5   5   23.13    4.32
  -8   5   5   21.12    3.83
  -7  -5   5   51.23    6.47
   7  -5  -5   45.93    6.20
   7   5  -5   62.63    6.68
   7  -5  -5   52.91    5.82
  -7  -5   5   53.60    5.89
  -7   5   5   54.61    5.89
   6  -5  -5   18.26    3.44
  -6  -5   5   25.71    4.43
   6  -5  -5   23.79    4.27
   6   5  -5   25.02    4.11
  -6  -5   5   23.26    3.69
   6  -5  -5   22.63    3.91
  -6   5   5   25.07    3.75
  -5   5   5    1.25    1.05
   5   5  -5    0.44    0.98
   5  -5  -5    1.38    1.35
   5  -5  -5    0.34    0.92
  -5  -5   5    2.26    1.36
   5  -5  -5    0.68    0.97
  -4  -5   5    1.07    0.88
  -4   5   5    0.84    0.88
   4   5  -5    1.27    1.25
   4  -5  -5    0.26    0.67
   4  -5  -5    0.44    0.86
   4  -5  -5    1.75    1.05
  -3  -5   5    0.65    0.77
  -3   5   5   -0.13    0.76
   3   5  -5   -0.38    1.13
   3  -5  -5   -0.51    0.73
   3  -5  -5    0.42    1.04
  -3  -5   5    2.79    1.96
   3  -5  -5    0.68    0.77
  -2  -5   5  462.91   13.75
   2  -5  -5  402.34   14.56
   2  -5  -5  430.01   16.79
   2   5  -5  426.48   16.54
  -2  -5   5  480.15   14.43
   2  -5  -5  461.39   14.13
  -2   5   5  446.59   13.26
  -1  -5   5    5.38    1.56
  -1   5   5    5.39    1.60
   1   5  -5    3.77    1.75
  -1   5   5    4.55    2.16
   1  -5  -5    5.11    2.02
  -1  -5   5    5.07    1.48
   1  -5  -5    5.54    1.44
   1  -5  -5    4.98    3.01
   0   5   5   26.22    3.48
   0   5  -5   19.97    3.70
   0  -5  -5   25.35    4.24
   0   5   5   22.40    3.91
   0  -5   5   26.57    3.18
   0  -5  -5   27.93    3.24
   0  -5   5   22.48    3.09
   1   5   5    5.05    1.69
   1   5   5    3.32    1.59
  -1   5  -5    3.72    2.03
  -1  -5  -5    3.29    1.60
   1  -5   5    3.74    1.44
  -1  -5  -5    3.57    1.12
   1  -5   5    4.00    1.44
   2   5   5  186.84   11.23
  -2  -5  -5  183.71   11.21
  -2   5  -5  186.36   11.45
   3   5   5   31.93    4.78
  -3   5  -5   28.59    4.41
  -3  -5  -5   34.60    4.94
   4   5   5    3.05    1.64
  -4   5  -5    2.61    1.14
   5   5   5   -0.16    0.90
  -5   5  -5   -0.03    0.56
  -6  -5  -5    5.54    1.82
   6   5   5    6.20    1.37
  -6   5  -5    1.22    0.97
  -6  -5  -5    2.71    0.56
   6  -5   5    2.10    1.30
  -6  -5  -5    3.26    0.89
   6   5   5    5.03    2.05
  -7  -5  -5    0.32    1.87
   7   5   5    1.02    0.71
  -7  -5  -5    0.97    0.75
   7  -5   5   -1.29    1.36
  -7  -5  -5    1.18    0.82
  -8   5  -5    1.47    1.04
   8   5   5    1.71    0.89
  -8  -5  -5    1.74    0.68
  -8  -5  -5    1.70    0.78
   9   5   5   56.55    3.69
  -9  -5  -5   46.79    3.25
  -9  -5  -5   46.10    3.16
  10   5   5    4.47    1.22
 -10  -5  -5    4.23    0.89
 -10  -5  -5    5.10    1.12
  11  -5   5   10.04    1.46
 -11  -5  -5   13.53    1.58
 -11  -5  -5   11.03    1.52
  11   5   5   12.69    1.80
  12  -5   5    0.11    0.35
  12   5   5    1.01    0.68
 -12  -5  -5    1.85    0.63
 -12  -5  -5    0.54    0.34
  13   5   5    0.82    0.58
 -13  -5  -5    0.66    0.41
  13  -5   5    0.14    0.34
  14   5   5    1.44    0.44
  14  -5   5    0.90    0.41
  16   6  -5    1.27    0.51
  16   6  -5    1.26    0.46
  15   6  -5    0.33    0.43
  15   6  -5    0.56    0.46
  14  -6  -5    3.41    1.26
  14   6  -5    2.74    0.91
  14  -6  -5    2.57    0.81
  14   6  -5    3.83    0.78
  13   6  -5    0.18    0.41
  13   6  -5    0.58    0.42
  13  -6  -5    0.41    0.60
  13   6  -5    1.77    0.85
  12   6  -5    1.13    0.54
  12  -6  -5    1.67    0.82
  12   6  -5    3.49    1.01
 -11  -6   5    1.07    0.62
  11   6  -5    2.55    0.86
  11  -6  -5    1.78    0.60
 -10  -6   5  147.50   13.12
  10  -6  -5  133.68   12.91
  10   6  -5  119.65    4.71
  10  -6  -5  156.76    5.15
  10  -6  -5  109.46    4.77
  -9  -6   5   72.82    8.97
   9   6  -5   72.41    4.25
   9  -6  -5   75.72    9.17
   9  -6  -5   67.90    3.65
  -8  -6   5    5.87    2.29
   8   6  -5   10.56    1.70
   8  -6  -5   11.84    3.61
  -7  -6   5   -0.42    0.66
  -7  -6   5    0.35    1.12
   7   6  -5    0.20    1.47
  -7   6   5   -0.10    1.42
   7  -6  -5   -0.13    1.20
   7  -6  -5   -0.12    1.11
   6   6  -5   10.91    3.01
   6  -6  -5   10.01    2.67
   6  -6  -5   10.66    2.64
  -6   6   5   15.23    2.92
   6  -6  -5    6.72    2.16
  -6  -6   5   13.46    3.09
  -5  -6   5    4.81    1.62
   5   6  -5    4.58    1.87
  -5   6   5    3.87    1.62
   5  -6  -5    2.05    1.62
   5  -6  -5    6.63    2.24
   5  -6  -5    6.27    2.31
   5  -6  -5    5.26    2.03
  -4  -6   5    4.13    1.53
  -4   6   5    4.60    1.46
   4   6  -5    3.34    1.78
   4  -6  -5    3.80    1.67
   4  -6  -5    2.44    1.29
  -4  -6   5    4.45    2.00
   4  -6  -5    3.57    1.58
   3  -6  -5   16.33    3.42
  -3  -6   5   19.81    2.87
   3  -6  -5   16.46    3.20
  -3   6   5   15.05    3.41
   3   6  -5   17.18    3.68
  -3  -6   5   16.32    3.19
   3  -6  -5   15.68    2.97
  -3   6   5   18.24    2.72
   2  -6  -5   53.41    5.25
   2   6  -5   53.05    6.27
  -2   6   5   50.84    6.11
   2  -6  -5   50.18    6.20
  -2  -6   5   56.72    5.59
   2  -6  -5   52.94    5.35
  -2  -6   5   56.44    4.55
  -2   6   5   63.16    4.86
  -1  -6   5    0.45    0.51
  -1   6   5    1.73    1.05
   1   6  -5    0.82    1.04
   1  -6  -5    0.84    0.93
  -1   6   5   -0.03    0.90
   1  -6  -5    0.75    1.15
  -1  -6   5    0.26    0.64
   1  -6  -5   -0.02    0.43
   0   6  -5   -0.21    0.99
   0   6   5    0.93    0.92
   0   6   5    3.97    2.48
   0  -6   5    2.16    0.94
   0  -6  -5    1.16    1.24
   0  -6   5    0.57    0.71
   0  -6  -5    1.29    0.68
  -1  -6  -5   25.55    6.65
  -1   6  -5   26.00    4.57
  -1  -6  -5   24.67    4.50
   1   6   5   25.34    4.35
  -1  -6  -5   31.12    3.99
   1  -6   5   27.68    3.76
   1  -6   5   27.31    3.25
  -2   6  -5    9.00    2.93
   2   6   5   10.79    2.87
  -2  -6  -5   10.24    3.00
  -2  -6  -5   11.79    2.43
   3   6   5   13.26    3.19
  -3   6  -5   12.55    2.90
  -3  -6  -5    9.38    2.81
  -4   6  -5    3.68    2.03
   4   6   5    2.09    1.26
  -5  -6  -5   13.29    1.63
   5  -6   5   11.09    3.34
  -5  -6  -5   15.94    1.79
   5   6   5   11.34    2.92
  -5   6  -5   11.71    2.96
   6   6   5   -0.40    0.59
  -6  -6  -5   -0.30    0.45
   6  -6   5   -0.37    1.77
  -6  -6  -5    0.65    0.73
   6   6   5   -2.30    1.69
   7   6   5    2.29    0.73
  -7  -6  -5    0.69    0.44
   7  -6   5    2.03    2.20
  -7  -6  -5    0.23    0.41
  -8   6  -5   -0.64    2.16
   8   6   5    0.70    0.65
  -8  -6  -5   -0.38    0.98
  -8  -6  -5    0.86    0.78
   9  -6   5    1.07    0.63
   9   6   5    2.12    0.85
  -9  -6  -5    1.05    0.73
  -9  -6  -5    1.37    0.48
 -10  -6  -5   39.82    2.86
 -10  -6  -5   37.92    2.85
  10  -6   5   33.34    2.64
  11   6   5    2.99    0.89
 -11  -6  -5    3.45    0.81
  11  -6   5    3.01    0.87
 -11  -6  -5    3.47    1.02
  11   6   5    1.22    1.01
  12  -6   5    0.03    0.40
  12   6   5    0.10    0.43
 -12  -6  -5    0.37    0.41
 -12  -6  -5   -0.40    0.53
  13   6   5    3.70    0.67
 -13  -6  -5    4.34    0.82
  13  -6   5    4.21    0.70
  14  -6   5    1.22    0.31
  16   7  -5    1.12    0.41
  15   7  -5    1.52    0.55
  15   7  -5    1.19    0.46
  14   7  -5   -0.04    0.43
  14   7  -5    0.01    0.42
  13   7  -5    2.93    0.92
  13   7  -5    3.79    0.85
  13  -7  -5    2.81    0.81
  13   7  -5    3.42    0.80
 -12  -7   5    6.64    1.00
  12   7  -5    4.26    0.82
  12  -7  -5    4.82    1.07
  12   7  -5    5.52    0.99
 -11  -7   5    0.66    0.57
  11   7  -5    1.21    0.42
  11  -7  -5    0.64    1.00
  11   7  -5    0.35    0.59
  10   7  -5   25.58    2.16
  10  -7  -5   21.43    2.10
   9  -7  -5   35.69    2.87
  -9  -7   5   43.00    7.17
   9   7  -5   39.05    3.32
   9  -7  -5   46.97    7.30
   9   7  -5   48.16    2.87
   8   7  -5    5.64    1.41
   8  -7  -5    5.44    2.63
   7   7  -5    0.49    1.49
   7   7  -5    1.36    0.65
  -7   7   5    1.00    1.66
   7  -7  -5    1.26    1.12
   7  -7  -5    1.25    0.99
   7  -7  -5    1.87    1.48
   6   7  -5   16.48    3.87
   6   7  -5   22.63    2.32
   6  -7  -5   18.00    3.80
  -6   7   5   16.98    3.54
   6  -7  -5   16.70    3.60
  -6  -7   5   17.26    3.93
   6  -7  -5   17.26    4.05
   5  -7  -5    7.93    2.54
   5   7  -5   10.65    2.94
  -5   7   5    7.02    2.63
   5  -7  -5    9.08    2.80
  -5  -7   5    9.80    2.98
   5  -7  -5   10.50    3.14
   4   7  -5   14.02    3.59
   4  -7  -5    9.52    4.01
  -4   7   5   11.42    3.15
   4  -7  -5   13.25    2.99
   4  -7  -5   13.69    3.54
  -4  -7   5   15.73    3.56
   4  -7  -5   13.48    3.13
   3  -7  -5   32.12    4.44
   3   7  -5   32.35    5.25
  -3   7   5   38.31    5.47
   3  -7  -5   39.97    5.75
  -3  -7   5   34.15    4.88
   3  -7  -5   39.61    5.27
   2   7  -5    8.20    2.59
  -2   7   5   12.48    3.00
   2  -7  -5   10.92    2.44
   2  -7  -5   12.72    3.46
  -2  -7   5   13.76    2.93
   2  -7  -5   11.12    2.72
   1   7  -5   17.09    4.00
   1  -7  -5   20.25    3.14
  -1   7   5   19.66    4.19
   1  -7  -5   20.65    4.34
  -1  -7   5   22.34    3.57
   1  -7  -5   22.78    3.68
   0   7  -5    9.00    2.92
   0   7   5   13.60    3.85
   0  -7  -5   13.69    3.52
   0  -7   5   11.10    2.52
   0  -7  -5   11.90    2.53
  -1   7  -5   11.10    3.54
   1   7   5    8.61    2.46
  -1  -7  -5   14.98    4.22
  -1  -7  -5   13.31    2.87
   1  -7   5   14.90    2.82
  -2   7  -5    4.04    2.03
   2   7   5    5.81    2.56
  -2  -7  -5    4.15    2.22
  -3   7  -5    2.40    1.02
   3   7   5    1.93    1.32
  -4   7  -5    1.26    1.54
  -4  -7  -5    0.73    0.46
   4  -7   5    2.05    0.71
  -4  -7  -5    1.58    0.77
   4  -7   5    3.36    1.56
  -4  -7  -5    2.09    0.80
   4   7   5    1.69    1.64
   5   7   5    0.66    1.05
  -5  -7  -5    0.77    0.65
   5  -7   5    0.64    0.73
  -5  -7  -5   -0.57    0.52
   5  -7   5    1.13    0.82
  -5   7  -5   -0.38    1.76
   6  -7   5    0.19    0.52
  -6  -7  -5   -0.09    0.42
   6  -7   5   -1.89    1.77
  -6  -7  -5    0.82    0.62
   6   7   5    0.79    1.62
   7  -7   5    1.15    0.67
  -7  -7  -5    1.63    0.77
  -7  -7  -5    0.52    0.42
   8  -7   5    3.93    1.00
  -8  -7  -5    3.30    0.90
  -8  -7  -5    5.10    1.21
   9   7   5    2.33    0.85
  -9  -7  -5    0.70    0.49
  -9  -7  -5    1.64    0.66
   9  -7   5    0.91    0.35
  10   7   5   12.23    1.47
 -10  -7  -5    9.27    1.43
 -10  -7  -5    9.03    1.43
  10  -7   5    9.17    1.43
  11  -7   5   -0.26    0.51
  11   7   5    0.54    0.52
 -11  -7  -5   -0.53    0.57
 -11  -7  -5    1.43    0.77
  11   7   5    0.97    1.16
  12   7   5    2.29    0.53
 -12  -7  -5    2.05    0.63
 -12  -7  -5    1.97    0.59
  12  -7   5    1.38    0.48
  13   7   5    1.21    0.25
 -13  -7  -5    1.12    0.41
  13  -7   5    0.91    0.37
  15   8  -5    0.51    0.42
  14   8  -5    0.77    0.46
  14   8  -5    2.05    0.54
  13   8  -5   13.70    1.63
  13  -8  -5   14.47    1.60
 -12  -8   5   -0.04    0.32
  12  -8  -5    0.42    0.64
 -11  -8   5    0.15    0.32
  11  -8  -5    0.74    0.79
 -10  -8   5    9.36    1.34
  10   8  -5   12.39    1.53
  10  -8  -5   10.02    1.53
   9   8  -5   15.06    2.10
   9  -8  -5   13.28    1.65
   8   8  -5    2.71    0.94
   8  -8  -5    5.67    2.54
   8  -8  -5    3.80    0.99
  -8  -8   5    4.25    2.85
   7   8  -5   47.21    3.49
   7  -8  -5   47.19    6.97
   7   8  -5   53.61    7.57
  -7  -8   5   43.84    6.80
   7  -8  -5   41.48    6.69
   6   8  -5   37.19    3.19
   6  -8  -5   38.03    5.79
   6  -8  -5   40.66    2.75
   6   8  -5   35.28    6.31
   6  -8  -5   36.53    5.87
  -6   8   5   45.69    6.12
  -6  -8   5   35.48    6.05
   6  -8  -5   34.03    5.82
  -5  -8   5   37.73    2.48
   5   8  -5   34.46    3.03
   5  -8  -5   38.53    2.63
   5  -8  -5   35.47    5.72
   5   8  -5   30.48    5.53
  -5   8   5   27.72    4.92
   5  -8  -5   25.39    4.98
  -5  -8   5   27.04    5.03
   5  -8  -5   24.93    4.79
  -4  -8   5    3.89    1.51
   4   8  -5    2.66    1.83
   4   8  -5    2.15    0.55
  -4   8   5    1.11    1.81
   4  -8  -5    1.49    1.10
   4  -8  -5    1.67    1.49
  -4  -8   5    0.73    0.81
   4  -8  -5   -0.47    0.79
   3  -8  -5   49.63    6.95
   3   8  -5   48.98    7.09
  -3   8   5   51.30    6.75
  -3  -8   5   59.57    6.99
   3  -8  -5   60.39    7.10
   2   8  -5    1.98    1.71
  -2   8   5    1.87    0.92
   2  -8  -5    2.72    2.07
  -2  -8   5    2.59    1.51
   2  -8  -5    1.03    1.12
   1   8  -5   22.49    4.61
  -1   8   5   22.08    4.60
   1  -8  -5   21.59    4.69
  -1  -8   5   24.01    4.22
   1  -8  -5   21.07    4.13
   0   8  -5   14.82    3.94
   0   8   5   15.59    3.99
   0  -8  -5   19.19    4.69
   0  -8   5   17.12    3.55
   0  -8  -5   16.83    3.61
  -1   8  -5   37.99    6.26
   1   8   5   36.36    6.00
  -1  -8  -5   39.51    6.61
  -1  -8  -5   48.57    6.05
   1  -8   5   49.78    5.80
  -2  -8  -5   32.48    2.49
  -2   8  -5   30.40    5.50
   2   8   5   23.84    4.85
  -2  -8  -5   34.20    2.66
   2  -8   5   40.69    2.88
   3  -8   5   41.26    6.21
  -3  -8  -5   55.63    3.30
  -3  -8  -5   56.36    3.41
  -3  -8  -5   51.20    3.21
   3   8   5   46.18    6.69
  -3   8  -5   48.81    6.80
   3  -8   5   59.35    3.55
   4  -8   5    2.49    0.94
   4   8   5    0.41    1.29
  -4  -8  -5    1.64    0.75
   4  -8   5    3.15    2.29
  -4  -8  -5    1.60    0.57
  -4   8  -5    0.68    1.22
  -4  -8  -5    2.25    0.92
   5  -8   5   11.22    1.44
   5  -8   5    8.73    1.47
  -5  -8  -5    7.20    1.31
   5  -8   5    9.60    3.29
   5   8   5    9.14    3.82
  -5  -8  -5    7.82    1.40
   6  -8   5    4.15    1.02
  -6  -8  -5    3.60    1.04
  -6  -8  -5    5.55    1.43
   7  -8   5    8.12    1.34
  -7  -8  -5   11.32    1.83
  -7  -8  -5    9.10    1.49
   8  -8   5    1.29    0.65
  -8  -8  -5    2.36    0.87
  -8  -8  -5    1.10    0.62
   9  -8   5    0.20    0.49
  -9  -8  -5    0.88    0.73
  -9  -8  -5    0.76    0.56
  10  -8   5    7.41    1.14
 -10  -8  -5    9.69    1.42
 -10  -8  -5    8.55    1.34
 -11  -8  -5    1.15    0.45
 -11  -8  -5    1.60    0.64
  11   8   5    0.45    0.60
  11  -8   5    0.82    0.53
 -12  -8  -5    0.22    0.29
 -12  -8  -5   -0.58    0.29
  13  -8   5    3.01    0.46
  15   9  -5    0.54    0.25
  14   9  -5    1.67    0.49
 -13  -9   5   12.18    1.08
  13   9  -5   10.21    1.26
 -12  -9   5    4.24    0.79
  12  -9  -5    3.41    0.77
 -11  -9   5   19.62    1.75
  11  -9  -5   21.17    1.93
 -10  -9   5    5.28    1.09
  10  -9  -5    5.47    1.21
   9   9  -5   51.71    3.70
   9  -9  -5   48.06    3.01
   8  -9  -5   30.92    2.43
   8   9  -5   35.74    3.02
   7   9  -5   85.76    4.81
   7  -9  -5   78.68    3.81
   7   9  -5  126.93   12.54
  -7  -9   5  113.19   11.32
   7  -9  -5  115.03   11.57
   6   9  -5    5.37    2.56
   6   9  -5    5.81    1.29
   6  -9  -5    7.50    2.98
   6  -9  -5    7.88    3.22
  -6  -9   5    6.48    2.77
   5   9  -5    9.56    3.76
   5   9  -5    6.23    1.52
   5  -9  -5    6.82    1.08
  -5   9   5    6.08    2.54
   5  -9  -5    4.70    1.71
  -5  -9   5    9.32    3.35
   5  -9  -5    5.87    2.78
  -4  -9   5    0.34    0.53
   4   9  -5    0.35    1.00
   4   9  -5    1.54    0.90
   4  -9  -5    1.05    0.57
  -4   9   5    0.25    0.92
   4  -9  -5    0.18    1.24
  -4  -9   5    3.63    2.16
   4  -9  -5    0.18    1.86
  -3  -9   5    1.88    0.89
   3   9  -5   -0.01    2.05
  -3   9   5    1.15    2.15
   3  -9  -5    0.78    1.51
  -3  -9   5    0.88    1.65
   3  -9  -5    1.62    1.97
  -2  -9   5    3.75    0.90
   2   9  -5    3.48    2.58
   2  -9  -5    1.75    1.00
  -2   9   5    3.16    1.89
   2  -9  -5    4.83    1.13
  -2  -9   5    2.65    1.53
   2  -9  -5    4.61    2.47
  -1  -9   5   12.60    1.65
   1   9  -5   10.35    3.63
  -1  -9   5    8.69    2.55
   1  -9  -5   16.90    1.92
  -1   9   5   13.88    4.07
   1  -9  -5   12.90    4.03
  -1  -9   5   12.72    3.10
   1  -9  -5   12.89    3.56
   0  -9   5    3.14    0.90
   0   9  -5    2.68    1.85
   0  -9  -5    2.01    1.14
   0  -9   5    4.04    1.69
   0   9   5   -0.08    1.68
   0  -9  -5    1.91    0.60
   0  -9   5    4.43    2.13
   0  -9  -5    4.15    1.75
   0  -9   5    3.89    0.90
   1  -9   5    0.58    0.52
  -1  -9  -5    0.70    0.45
  -1  -9  -5    0.10    0.48
   1  -9   5    1.15    1.83
  -1   9  -5    0.42    2.43
   1   9   5   -0.48    1.76
   1  -9   5    0.38    0.44
  -1  -9  -5    1.62    0.80
   2   9   5   15.43    4.37
  -2  -9  -5   13.24    1.59
   2  -9   5   12.65    3.38
  -2   9  -5   10.73    3.72
  -2  -9  -5   11.50    1.51
  -2  -9  -5   11.90    1.59
   2  -9   5   15.13    1.85
  -3  -9  -5    5.12    1.05
   3  -9   5    4.46    2.10
  -3  -9  -5    5.93    1.15
  -3   9  -5   10.79    3.27
   3  -9   5    7.00    1.34
   3   9   5    9.33    3.34
  -3  -9  -5    5.36    1.32
  -4  -9  -5   16.28    1.88
   4  -9   5   15.44    3.93
  -4  -9  -5   15.15    1.77
   4   9   5   19.70    4.80
  -4   9  -5   22.28    4.82
  -4  -9  -5   16.05    2.03
   4  -9   5   16.23    1.99
  -5  -9  -5    1.37    0.78
  -5  -9  -5    0.75    0.75
   5   9   5    0.25    1.31
   5  -9   5    2.27    0.77
   5  -9   5    0.99    0.79
  -6  -9  -5    5.63    1.21
  -6  -9  -5    5.77    1.11
   6  -9   5    6.09    1.20
  -7  -9  -5    2.97    1.01
   7  -9   5    1.36    0.75
  -7  -9  -5    3.33    0.94
   8  -9   5   16.70    1.68
  -8  -9  -5   14.06    1.69
  -8  -9  -5   15.49    2.00
   8  -9   5   13.72    1.63
  -9  -9  -5   14.74    1.80
  -9  -9  -5   12.08    1.63
   9  -9   5   11.80    1.44
 -10  -9  -5    0.33    0.37
 -10  -9  -5    0.51    0.34
  10  -9   5    0.67    0.40
  11   9   5    1.83    1.16
 -11  -9  -5    3.16    0.68
 -11  -9  -5    2.43    0.66
  11  -9   5    3.10    0.64
 -12  -9  -5    0.78    0.32
 -12  -9  -5   -0.03    0.25
  12  -9   5    0.71    0.32
  14  10  -5    0.18    0.23
  13  10  -5    0.87    0.45
 -13 -10   5    0.58    0.30
 -12 -10   5    0.32    0.41
  12 -10  -5   -0.25    0.31
 -11 -10   5    0.22    0.35
  11 -10  -5    0.31    0.36
 -10 -10   5    9.06    1.29
  10 -10  -5   11.23    1.44
   9  10  -5    1.56    0.76
  -9 -10   5    1.44    0.63
   9 -10  -5    0.84    0.40
   8  10  -5    2.83    0.97
  -8 -10   5    1.45    0.40
   8 -10  -5    1.90    0.59
   7  10  -5    0.53    0.90
   7 -10  -5   -0.01    0.46
   6  10  -5    4.11    1.29
   6 -10  -5    7.27    1.22
   5  10  -5   10.31    3.85
   5  10  -5    8.80    1.65
  -5 -10   5    9.28    3.68
   5 -10  -5   12.44    4.27
   4  10  -5   15.33    4.47
   4  10  -5   15.99    1.99
  -4  10   5   20.91    4.86
  -4 -10   5   25.01    5.50
   4 -10  -5   19.17    4.77
   3  10  -5  160.52    6.43
  -3 -10   5  145.78    5.61
   3 -10  -5  185.50    6.15
   3  10  -5  143.71   13.40
  -3  10   5  175.94   13.33
  -3 -10   5  199.90   14.33
   3 -10  -5  180.35   13.85
  -2 -10   5    1.89    0.84
   2  10  -5    0.31    1.70
  -2  10   5    1.63    1.58
   2 -10  -5    2.92    1.03
  -2 -10   5    3.19    2.26
   2 -10  -5    3.81    2.60
  -1 -10   5   52.29    3.54
  -1 -10   5   61.84    7.50
  -1  10   5   58.88    8.00
   1  10  -5   56.19    8.13
   1 -10  -5   57.00    3.57
   1 -10  -5   72.43    8.57
   0 -10   5   33.85    5.54
   0 -10  -5   30.60    2.47
   0  10  -5   28.42    5.71
   0  10   5   31.65    5.71
   0 -10   5   30.41    2.80
   0 -10  -5   32.10    2.70
   1 -10   5  130.19   11.12
  -1 -10  -5  149.95    5.44
   1 -10   5  118.79    5.37
  -1 -10  -5  115.75    4.90
  -1  10  -5  134.55   12.59
   1  10   5  127.73   12.10
  -1 -10  -5  120.55    5.32
   2 -10   5    1.90    0.73
   2 -10   5    1.41    0.67
  -2 -10  -5    1.20    0.37
   2 -10   5    0.16    1.32
  -2  10  -5    1.98    2.32
  -2 -10  -5    0.14    0.54
   2  10   5    0.30    2.07
   3 -10   5   85.55    4.42
  -3 -10  -5   79.32    4.10
  -3 -10  -5   82.32    4.54
  -3 -10  -5   75.99    3.93
   3 -10   5   85.83    4.37
   4 -10   5    3.47    0.94
  -4 -10  -5    2.99    0.78
  -4 -10  -5    2.97    0.89
  -4 -10  -5    3.66    1.00
   4 -10   5    3.74    1.03
   4 -10   5    4.56    1.10
   5 -10   5   23.22    2.12
   5 -10   5   24.16    2.23
  -5 -10  -5   22.81    2.27
  -5 -10  -5   20.97    2.10
   5 -10   5   21.85    2.26
   6 -10   5    2.33    0.74
   6 -10   5    1.68    0.60
  -6 -10  -5    1.18    0.59
  -6 -10  -5    1.69    0.79
   6 -10   5    1.44    0.47
   7 -10   5    0.49    0.30
  -7 -10  -5    0.53    0.60
  -7 -10  -5   -0.25    0.68
   7 -10   5   -0.15    0.67
   8 -10   5   -0.18    0.34
  -8 -10  -5   -0.14    0.45
   8 -10   5   -0.19    0.47
  -8 -10  -5   -0.10    0.43
  -9 -10  -5    0.02    0.46
  -9 -10  -5    0.19    0.34
   9 -10   5    0.40    0.54
 -10 -10  -5    0.45    0.34
 -10 -10  -5    0.97    0.58
  10 -10   5    0.68    0.45
 -11 -10  -5    5.68    0.85
 -11 -10  -5    5.01    0.75
  11 -10   5    4.29    0.64
  13  11  -5    0.30    0.26
  12  11  -5    2.16    0.55
 -12 -11   5    1.93    0.48
 -11 -11   5   -0.34    0.46
  11 -11  -5    1.03    0.46
 -10 -11   5    8.49    1.14
  10 -11  -5   10.45    1.22
  -9 -11   5    4.13    0.87
   9 -11  -5    4.13    0.66
   8  11  -5    3.12    0.98
  -8 -11   5    2.14    0.84
  -8 -11   5    2.18    0.58
   8 -11  -5    2.68    0.90
   7  11  -5    0.42    0.49
   6  11  -5   85.88    4.64
   5  11  -5    5.55    1.21
   4  11  -5   -0.51    0.76
   4 -11  -5    0.66    0.46
   3  11  -5    0.93    0.64
   3 -11  -5    1.22    0.55
  -2 -11   5   -0.02    0.54
   2 -11  -5    0.37    0.55
  -1 -11   5   49.34    3.53
   1 -11  -5   49.52    3.44
   0 -11   5    2.16    0.93
   0 -11  -5    2.77    0.85
   0 -11  -5    1.30    0.59
   1 -11   5   49.04    3.57
  -1 -11  -5   48.64    3.50
   2 -11   5    1.69    0.70
   2 -11   5    1.74    0.58
  -2 -11  -5    2.29    0.91
   3 -11   5    0.66    0.58
  -3 -11  -5    0.86    0.68
  -3 -11  -5    0.64    0.62
   3 -11   5   -0.01    0.49
   4 -11   5    1.08    0.65
  -4 -11  -5    2.03    0.86
  -4 -11  -5    2.33    1.05
   4 -11   5    0.91    0.60
   4 -11   5    1.29    0.56
   5 -11   5   -0.13    0.42
  -5 -11  -5   -0.04    0.47
  -5 -11  -5   -0.03    0.47
   5 -11   5    0.21    0.41
   5 -11   5    0.25    0.56
   6 -11   5   16.93    1.66
  -6 -11  -5   15.24    1.79
  -6 -11  -5   14.35    1.74
   6 -11   5   17.60    1.74
   6 -11   5   14.61    1.70
   7 -11   5    3.89    0.66
  -7 -11  -5    3.31    0.92
  -7 -11  -5    3.49    0.87
   7 -11   5    2.69    0.67
  -8 -11  -5    0.13    0.44
  -8 -11  -5    0.04    0.34
   8 -11   5   -0.57    0.46
  -9 -11  -5   -0.05    0.41
  -9 -11  -5   -0.02    0.38
 -10 -11  -5   -0.54    0.34
 -11 -11  -5    0.53    0.29
  12  12  -5   -0.24    0.27
 -12 -12   5    0.70    0.27
 -11 -12   5    1.55    0.45
 -10 -12   5    2.49    0.68
  -9 -12   5    1.26    0.47
   8  12  -5    0.81    0.55
  -8 -12   5    0.71    0.52
  -8 -12   5    2.03    0.56
   7  12  -5    0.30    0.51
  -7 -12   5    1.10    0.56
  -7 -12   5    1.30    0.52
   6  12  -5    8.16    1.54
  -6 -12   5   11.20    1.48
  -5 -12   5    1.38    0.73
   5  12  -5    0.84    0.79
   5 -12  -5   -0.04    0.42
   4  12  -5   11.50    1.74
   4 -12  -5   12.34    1.59
   3  12  -5    7.13    1.30
   3 -12  -5    7.48    1.24
   2  12  -5    9.42    1.51
   2 -12  -5    8.17    1.37
  -2 -12   5   12.77    1.58
  -1 -12   5   16.39    2.14
   1 -12  -5   17.04    2.01
  -1 -12   5   14.34    1.89
   0 -12   5    7.31    1.34
   0 -12   5    9.31    1.58
   0 -12  -5    8.54    1.51
   1 -12   5   23.05    2.43
   1 -12   5   20.38    2.18
  -1 -12  -5   19.84    2.24
   2 -12   5   10.06    1.58
  -2 -12  -5   12.18    1.51
  -2 -12  -5    9.99    1.58
   2 -12   5    8.89    1.32
   3 -12   5    5.39    1.09
  -3 -12  -5    4.77    0.98
  -3 -12  -5    4.86    1.22
   3 -12   5    4.41    0.97
   4 -12   5   11.10    1.56
  -4 -12  -5    8.27    1.32
  -4 -12  -5    9.97    1.57
   4 -12   5    8.75    1.35
   5 -12   5   11.98    1.43
  -5 -12  -5   10.97    1.45
   5 -12   5   10.51    1.36
   6 -12   5    1.91    0.55
  -6 -12  -5    2.48    0.78
   6 -12   5    2.55    0.62
   7 -12   5    7.80    1.00
  -7 -12  -5    5.82    1.13
  -8 -12  -5    0.70    0.42
  -9 -12  -5    1.98    0.56
 -10 -12  -5    1.60    0.40
  10  12   5    0.86    0.59
 -11 -13   5   -0.08    0.30
 -10 -13   5    0.52    0.36
  -9 -13   5    3.42    0.71
  -8 -13   5    8.34    1.15
  -8 -13   5   10.31    1.05
   7  13  -5    7.21    1.13
  -7 -13   5    6.67    1.10
  -7 -13   5    6.80    0.91
   6  13  -5    2.15    0.75
  -6 -13   5    1.47    0.62
  -6 -13   5    1.97    0.68
   5  13  -5    0.82    0.52
  -5 -13   5   -0.48    0.56
   5 -13  -5   -0.88    0.62
  -5 -13   5   -0.24    0.47
  -4 -13   5   25.84    2.24
   4  13  -5   24.63    2.33
   4 -13  -5   26.40    2.19
  -4 -13   5   27.34    2.36
   3  13  -5    7.37    1.30
  -3 -13   5    6.82    1.25
   3 -13  -5    6.98    1.23
   2  13  -5   27.95    2.56
  -2 -13   5   29.79    2.36
  -2 -13   5   23.75    2.21
   2 -13  -5   24.21    2.20
   1  13  -5    9.16    1.56
   1 -13  -5    7.05    1.32
  -1 -13   5    8.34    1.30
  -1 -13   5    6.27    1.24
   0 -13  -5   10.73    1.66
   0 -13   5   13.01    1.71
   0 -13   5    8.39    1.32
  -1 -13  -5    1.25    0.66
   1 -13   5    0.10    0.49
  -2 -13  -5   11.68    1.66
   2 -13   5   10.10    1.44
   3 -13   5    0.63    0.34
  -3 -13  -5    0.46    0.37
  -3 -13  -5   -0.75    0.78
   3 -13   5   -0.19    0.52
  -4 -13  -5   17.83    1.64
   4 -13   5   15.51    1.56
  -5 -13  -5    0.87    0.55
   5 -13   5    0.05    0.38
  -6 -13  -5    4.04    0.78
   6 -13   5    3.91    0.70
  -7 -13  -5    9.32    1.15
  -8 -13  -5    5.61    0.86
  -9 -13  -5    2.42    0.47
 -10 -14   5    0.35    0.29
  -9 -14   5    0.70    0.25
  -8 -14   5    1.79    0.59
  -8 -14   5    2.16    0.52
  -7 -14   5    3.46    0.64
  -7 -14   5    3.81    0.74
   6  14  -5    0.36    0.41
  -6 -14   5    0.46    0.48
  -6 -14   5   -0.01    0.35
   5  14  -5    0.49    0.36
  -5 -14   5    1.57    0.62
  -5 -14   5    0.94    0.60
  -5 -14   5    1.21    0.49
   4  14  -5    2.02    0.93
  -4 -14   5    0.94    0.49
   4 -14  -5    0.86    0.54
  -4 -14   5    0.74    0.46
  -3 -14   5   16.33    1.57
   3  14  -5   16.02    1.76
  -3 -14   5   15.38    1.65
   3 -14  -5   13.76    1.52
  -2 -14   5    6.97    0.98
   2  14  -5    6.92    1.19
   2 -14  -5    7.46    1.23
  -2 -14   5    9.68    1.24
  -2 -14   5    6.97    1.13
  -1 -14   5   16.72    1.69
   1  14  -5   15.22    1.77
   1 -14  -5   13.42    1.55
  -1 -14   5   11.54    1.45
   0  14  -5    1.45    0.67
   0 -14  -5    2.14    0.74
   0 -14   5    3.02    0.88
   0 -14   5    2.02    0.73
  -1  14  -5   10.88    1.47
  -1 -14  -5    9.58    1.47
   1 -14   5   11.82    1.52
   1 -14   5    8.55    1.31
  -2 -14  -5    4.38    0.99
   2 -14   5    3.30    0.75
   2 -14   5    4.12    0.96
   3 -14   5   23.55    1.86
  -4 -14  -5   -0.31    0.42
   4 -14   5    0.82    0.49
  -5 -14  -5    1.46    0.51
   5 -14   5    0.58    0.32
  -6 -14  -5    4.29    0.69
  -7 -14  -5    0.76    0.34
  -8 -15   5    1.46    0.43
  -7 -15   5    0.99    0.46
  -7 -15   5    0.89    0.33
  -6 -15   5    4.33    0.69
  -6 -15   5    5.21    0.77
   5  15  -5    0.89    0.47
  -5 -15   5    0.71    0.41
   4  15  -5    1.12    0.45
  -4 -15   5    0.36    0.27
  -4 -15   5   -0.56    0.51
   4 -15  -5    1.60    0.47
  -4 -15   5   -0.10    0.36
   3  15  -5    1.00    0.57
  -3 -15   5    0.55    0.31
  -3 -15   5   -0.32    0.46
   3 -15  -5    1.02    0.54
  -3 -15   5    0.22    0.36
   2  15  -5    0.96    0.36
   2 -15  -5    1.30    0.49
  -2 -15   5    1.51    0.48
   1  15  -5    1.90    0.65
   1 -15  -5    2.21    0.65
  -1 -15   5    1.30    0.52
  -1 -15   5    1.20    0.49
   0  15  -5    2.71    0.71
   0 -15  -5    2.98    0.63
   0 -15   5    3.26    0.77
   0 -15   5    1.79    0.56
  -1  15  -5    1.73    0.52
  -1 -15  -5    1.87    0.54
   1 -15   5    1.11    0.43
   1 -15   5    0.99    0.38
  -2  15  -5    4.41    0.68
   2 -15   5    3.49    0.68
   2 -15   5    5.75    0.93
  -3  15  -5    0.15    0.37
   3 -15   5    0.74    0.36
   3 -15   5    0.42    0.43
  -4  15  -5    3.35    0.54
   4 -15   5    4.41    0.62
   4 -15   5    3.80    0.67
  -5  15  -5    2.99    0.53
   5 -15   5    1.58    0.42
  -5 -16   5    4.10    0.54
  -4 -16   5    1.29    0.42
  -3 -16   5    1.91    0.60
  -3 -16   5    1.89    0.43
  -2 -16   5   -0.13    0.24
  -2 -16   5    0.04    0.27
  -1 -16   5    2.55    0.53
  -1 -16   5    2.65    0.52
   0 -16   5    8.16    0.86
   0 -16   5    7.76    0.85
   1 -16   5    5.65    0.71
   1 -16   5    6.01    0.76
   2 -16   5    5.66    0.63
  17   0  -6   -0.54    0.32
  17   0  -6    0.32    0.35
  16   0  -6    1.02    0.49
  16   0  -6    1.49    0.65
  15   0  -6   -0.12    0.29
  15   0  -6   -0.14    0.48
  14   0  -6   -0.51    0.58
  14   0  -6    0.18    0.45
  13   0  -6   10.51    1.47
  13   0  -6   13.10    1.66
  13   0  -6   15.51    1.69
  12   0  -6   23.30    2.23
  12   0  -6   29.46    2.31
  11   0  -6  100.19    4.32
  11   0  -6  111.09   10.88
  11   0  -6  113.99    4.46
  11   0  -6  100.16    4.67
 -11   0   6   93.23   10.71
  10   0  -6   72.41    3.57
  10   0  -6   55.27    6.38
  10   0  -6   59.96    7.69
  10   0  -6   63.80    3.57
  10   0  -6   59.94    3.30
 -10   0   6   59.14    8.01
   9   0  -6   46.54    6.45
   9   0  -6   44.41    5.67
  -9   0   6   47.06    6.59
   8   0  -6   40.15    5.46
   8   0  -6   33.75    4.90
  -8   0   6   34.61    5.43
   7   0  -6   16.59    5.05
   7   0  -6   22.25    4.09
   7   0  -6   20.50    3.48
  -7   0   6   21.15    4.02
  -6   0   6   13.07    3.11
   6   0  -6   13.09    3.15
   6   0  -6   11.68    2.67
   5   0  -6   96.89    5.94
  -5   0   6   81.34    7.24
   5   0  -6   77.19    6.87
   4   0  -6  351.51   14.31
  -4   0   6  355.77   14.28
   3   0  -6  732.16   20.21
  -3   0   6  712.13   19.17
  -2   0   6   44.14    4.68
   2   0  -6   44.41    4.82
   2   0  -6   48.95    4.79
  -1   0   6   18.37    3.07
   1   0  -6   16.55    3.01
   1   0  -6   15.83    2.91
   0   0  -6  118.71    7.60
   0   0  -6  119.85    8.13
   0   0   6  118.49    7.78
  -1   0  -6   78.05    5.85
  -1   0  -6   83.00    7.14
   1   0   6   77.48    6.66
   2   0   6    0.59    0.86
  -2   0  -6   -0.02    0.48
  -2   0  -6    0.47    0.78
   2   0   6    0.44    0.84
  -3   0  -6  491.76   17.31
   3   0   6  511.22   17.83
  -3   0  -6  506.08   13.03
  -3   0  -6  472.96   18.60
   3   0   6  475.19   18.10
  -4   0  -6   40.46    5.37
   4   0   6   36.79    5.32
  -4   0  -6   40.31    5.63
  -5   0  -6    0.30    1.25
   5   0   6    0.89    1.71
  -6   0  -6    1.75    1.75
   6   0   6    3.10    2.58
   7   0   6   25.14    2.41
  -7   0  -6   22.58    4.79
  -7   0  -6   34.56    2.65
   7   0   6   25.50    5.82
  -8   0  -6    8.38    3.40
   8   0   6    9.69    1.63
   8   0   6    9.64    3.83
   9   0   6    3.58    1.15
  10   0   6   37.85    3.15
  11   0   6   14.36    1.89
  12   0   6    0.36    0.47
  13   0   6    0.42    0.40
  14   0   6    2.46    0.59
  17  -1  -6    1.56    0.41
  17   1  -6    1.14    0.33
  17   1  -6    1.51    0.45
  17  -1  -6    1.60    0.49
  16   1  -6   -0.22    0.31
  16  -1  -6    0.94    0.44
  16  -1  -6    0.36    0.49
  16   1  -6    0.02    0.45
  15  -1  -6   -0.54    0.38
  15   1  -6   -0.46    0.49
  15  -1  -6   -1.21    0.63
  15   1  -6   -0.01    0.41
  14  -1  -6    0.20    0.43
  14   1  -6    0.59    0.52
  14  -1  -6    0.33    0.35
  14   1  -6    0.46    0.51
  13  -1  -6   18.19    1.91
  13   1  -6   17.36    1.94
  13  -1  -6   18.07    1.97
  13   1  -6   16.83    2.02
  13  -1  -6   21.05    2.15
  12  -1  -6   22.22    2.08
  12   1  -6   19.87    2.00
  12  -1  -6   20.04    2.10
  12   1  -6   18.71    2.09
  12  -1  -6   22.66    2.13
 -11   1   6    1.18    1.82
  11  -1  -6    2.12    0.86
  11   1  -6    1.47    0.58
 -11  -1   6    1.89    1.79
  11  -1  -6    2.37    1.01
  11   1  -6    1.62    0.90
  11   1  -6    2.78    1.59
  11  -1  -6    3.54    2.03
  11  -1  -6    0.90    0.56
  11  -1  -6    2.71    1.24
  10  -1  -6   69.90    3.45
  10  -1  -6   82.27    3.67
  10   1  -6   56.80    3.27
  10   1  -6   69.22    7.82
  10  -1  -6   65.43    8.25
  10  -1  -6   57.90    3.42
  10   1  -6   62.27    3.50
  10  -1  -6   55.98    3.31
  10   1  -6   59.74    7.00
 -10  -1   6   52.79    7.63
 -10   1   6   58.69    8.19
  -9  -1   6   15.70    3.79
  -9   1   6   16.81    3.99
   9  -1  -6   20.84    1.90
   9  -1  -6   16.37    3.83
   9   1  -6   16.05    3.70
   9  -1  -6   19.33    1.75
   9   1  -6   17.31    3.79
   9  -1  -6   12.31    2.92
  -8  -1   6    7.83    2.69
  -8   1   6    6.38    2.36
  -8  -1   6   10.82    2.47
   8  -1  -6    6.78    2.02
   8   1  -6    5.69    2.13
   8   1  -6    8.11    2.63
   8  -1  -6    9.50    2.75
  -7   1   6   25.63    4.22
  -7  -1   6   27.82    3.92
   7  -1  -6   21.70    6.27
   7  -1  -6   23.11    4.09
   7   1  -6   25.52    4.15
   7   1  -6   27.04    4.39
   7  -1  -6   23.04    3.85
  -7  -1   6   24.75    4.47
  -6   1   6    5.05    1.86
  -6  -1   6    5.25    2.18
   6  -1  -6    2.94    1.38
   6   1  -6    5.26    2.02
   6   1  -6    3.55    1.46
   6  -1  -6    3.54    1.49
   6   1  -6    5.79    1.48
   5  -1  -6  143.60    8.98
  -5  -1   6  158.32    9.95
   5   1  -6  146.39    9.66
   5   1  -6  180.85    8.56
   5  -1  -6  198.02    8.46
  -5   1   6  158.81   10.01
   4   1  -6  377.43   15.09
   4  -1  -6  376.18   14.53
   4   1  -6  441.70   14.16
   4  -1  -6  467.07   23.77
   4  -1  -6  464.43   13.40
  -4  -1   6  402.90   15.25
  -4   1   6  406.10   15.28
   3   1  -6  211.45   10.10
   3   1  -6  192.28   10.60
   3  -1  -6  190.42   10.40
   3  -1  -6  219.34    9.55
  -3  -1   6  189.83    9.93
  -3   1   6  183.29    9.76
  -2  -1   6    1.91    1.01
   2  -1  -6    3.70    1.44
   2  -1  -6    2.52    1.33
   2   1  -6    1.37    0.87
   2   1  -6    0.62    0.74
  -2   1   6    2.47    1.02
  -1  -1   6   -0.36    1.01
  -1   1   6    0.47    0.97
   1  -1  -6    0.34    0.93
   1  -1  -6   -0.13    1.13
   1   1  -6    0.47    1.00
   1   1  -6   -0.55    0.71
   0   1  -6  217.67   11.15
   0  -1  -6  223.53   10.57
   0   1  -6  227.89   10.28
   0  -1  -6  234.46   11.56
   0  -1   6  212.52   10.60
   0   1   6  214.13   10.48
   1  -1   6    8.12    2.43
   1   1   6    7.36    2.18
  -1   1  -6    9.69    2.58
  -1  -1  -6    9.49    2.09
   1  -1   6   11.06    2.10
  -1  -1  -6    8.33    2.49
  -1   1  -6    7.42    1.79
  -1  -1  -6    9.92    2.21
   2  -1   6    1.34    0.99
   2   1   6    1.07    1.07
  -2  -1  -6    3.23    1.42
  -2   1  -6   -0.19    1.29
  -2  -1  -6    1.59    0.55
  -2  -1  -6    0.37    1.27
  -2   1  -6    1.40    0.86
   2   1   6    1.73    1.10
   2  -1   6    1.74    1.13
  -3  -1  -6   43.52    4.98
   3   1   6   53.40    4.94
   3  -1   6   40.69    4.89
  -3  -1  -6   37.92    3.93
  -3   1  -6   38.77    5.27
   3  -1   6   36.58    5.13
   3   1   6   34.20    5.01
  -4  -1  -6  222.21   12.40
   4   1   6  218.53   13.36
   4  -1   6  208.89   12.26
  -4   1  -6  200.24   11.98
  -5   1  -6    1.82    1.66
  -5  -1  -6    1.58    0.74
  -5   1  -6    0.58    0.87
   5  -1   6    1.68    1.73
   5   1   6    1.83    1.26
  -6   1  -6   -0.93    1.79
  -6  -1  -6    0.23    1.08
   6  -1   6    1.21    1.47
   6   1   6   -0.16    1.05
  -7   1  -6    1.86    1.97
  -7  -1  -6    0.58    1.88
   7  -1   6    0.68    0.62
   7   1   6    1.07    0.78
  -7  -1  -6    0.13    0.86
   7  -1   6    0.10    1.14
   7   1   6    2.35    1.92
   8   1   6   -1.35    2.75
  -8   1  -6   -0.82    2.04
  -8  -1  -6    0.93    1.60
   8  -1   6    0.59    0.73
   8   1   6   -0.55    0.70
  -8  -1  -6    1.35    0.70
   8  -1   6    0.02    1.47
   9  -1   6    9.06    1.55
   9   1   6   11.05    1.79
  -9  -1  -6   14.06    1.70
  10  -1   6   24.44    2.47
  10   1   6   23.05    2.49
  11  -1   6    0.29    0.49
  11   1   6    0.00    0.52
  12  -1   6   -0.18    0.51
  12   1   6   -0.22    0.45
  13  -1   6    3.61    0.81
  13   1   6    3.11    0.88
  14  -1   6    0.82    0.36
  14  -1   6    1.81    0.48
  14   1   6    1.85    0.54
  17   2  -6   -0.12    0.23
  17   2  -6    0.40    0.42
  17  -2  -6    0.11    0.27
  17   2  -6   -0.13    0.44
  16   2  -6    1.78    0.65
  16  -2  -6    0.62    0.63
  16   2  -6    1.81    0.67
  16  -2  -6    2.23    0.71
  15   2  -6    0.31    0.40
  15   2  -6    0.30    0.57
  15   2  -6   -0.90    1.03
  14  -2  -6    2.91    0.63
  14   2  -6    3.11    0.88
  14  -2  -6    3.11    0.66
  14   2  -6    2.51    0.84
  14  -2  -6    3.63    1.00
  13  -2  -6    1.45    0.57
  13   2  -6    2.80    0.71
  13  -2  -6    3.79    0.88
  13   2  -6    3.90    1.01
  13  -2  -6    4.83    1.19
  12  -2  -6    0.10    0.49
  12   2  -6    0.35    0.59
  12  -2  -6   -0.21    0.41
  12   2  -6   -0.36    0.68
  12  -2  -6    0.24    0.46
  11  -2  -6   37.88    2.61
  11  -2  -6   34.73    6.30
  11  -2  -6   29.05    2.55
  11   2  -6   32.67    2.57
  11  -2  -6   28.04    2.45
  11  -2  -6   29.96    2.42
 -11  -2   6   30.76    6.06
 -11   2   6   36.14    6.49
  10  -2  -6   39.31    6.49
  10  -2  -6   42.18    2.92
  10   2  -6   48.14    3.00
  10  -2  -6   45.87    2.96
  10  -2  -6   44.71    2.87
  10   2  -6   38.97    6.01
 -10  -2   6   39.52    6.53
 -10   2   6   38.87    6.38
  -9  -2   6   20.99    4.35
  -9   2   6   19.85    4.35
  -9  -2   6   24.46    4.35
   9   2  -6   30.09    4.85
   9  -2  -6   26.72    2.22
   9  -2  -6   22.58    3.97
   9  -2  -6   20.65    4.63
   9   2  -6   27.49    2.18
   9  -2  -6   26.69    2.24
   9   2  -6   17.88    3.96
  -8  -2   6    0.93    0.76
  -8  -2   6    0.07    0.69
  -8   2   6   -0.58    0.93
   8  -2  -6   -1.22    1.42
   8   2  -6   -0.25    0.92
   8   2  -6   -0.60    1.53
   8  -2  -6    2.98    3.53
  -7   2   6   12.92    3.22
  -7  -2   6   16.77    3.32
   7   2  -6   12.80    3.07
  -7  -2   6   11.19    2.65
   7  -2  -6    8.59    4.67
   7  -2  -6   13.29    3.41
   7   2  -6   17.10    3.49
   7  -2  -6   12.50    3.13
  -6  -2   6   16.78    3.47
  -6   2   6   15.87    3.34
   6  -2  -6   15.42    3.34
   6   2  -6   20.11    3.58
   6   2  -6   21.44    3.15
   6   2  -6   14.84    3.34
   6  -2  -6   14.91    3.27
   5  -2  -6   94.66    7.93
   5   2  -6  109.38    7.32
   5   2  -6   92.71    7.81
   5  -2  -6   97.05    7.70
  -5  -2   6  102.40    7.98
  -5   2   6  108.84    8.09
  -4   2   6   12.36    2.78
   4   2  -6   12.72    2.75
  -4  -2   6   15.38    3.11
   4   2  -6   18.48    3.08
   4  -2  -6   15.27    3.18
   3  -2  -6   86.72    7.21
   3   2  -6   89.11    7.34
   3   2  -6   98.26    7.22
  -3  -2   6   89.12    6.75
  -3   2   6   85.72    6.60
  -2  -2   6    5.71    1.88
  -2   2   6    4.50    1.43
   2  -2  -6    3.90    1.64
   2   2  -6    5.04    1.70
   2   2  -6    3.94    1.69
   1  -2  -6   99.87    7.57
  -1   2   6   93.12    6.91
   1   2  -6  102.13    7.75
   1   2  -6  103.53    7.64
  -1  -2   6   95.24    7.11
   0  -2   6    1.81    1.25
   0   2   6    1.23    0.69
   0  -2  -6    0.71    1.03
   0   2  -6    0.49    0.98
   0   2  -6    0.47    1.10
  -1  -2  -6   46.19    3.69
  -1   2  -6   38.42    4.04
  -1  -2  -6   31.86    4.24
  -1   2  -6   33.59    4.58
   1  -2   6   38.15    4.66
   1   2   6   35.13    4.44
   2  -2   6    4.25    1.76
   2   2   6    2.86    1.41
  -2  -2  -6    3.24    1.19
  -2   2  -6    4.04    1.49
   2   2   6    2.90    1.25
  -2   2  -6    4.10    1.18
  -2  -2  -6    2.53    1.29
  -3  -2  -6   81.26    6.35
  -3   2  -6   58.92    6.25
   3   2   6   80.13    6.48
   3  -2   6   70.64    6.52
  -3  -2  -6   65.62    5.43
   3  -2   6   68.58    6.80
   3   2   6   68.10    6.80
  -4  -2  -6    0.69    0.65
  -4   2  -6    0.14    0.98
   4  -2   6    1.11    1.40
   4   2   6    0.00    0.67
  -5  -2  -6   13.53    3.47
  -5   2  -6    8.79    2.38
   5  -2   6   10.22    3.07
  -6   2  -6   -0.16    1.00
  -6  -2  -6   -0.19    1.30
   6   2   6   -0.79    0.73
   6   2   6    1.97    1.79
  -7   2  -6    2.48    1.86
  -7  -2  -6   -0.33    1.05
   7  -2   6    0.99    0.70
   7   2   6    0.14    0.52
  -7  -2  -6    0.08    0.52
  -7  -2  -6    0.90    0.85
   7   2   6    0.00    1.07
   7   2   6   -0.78    1.36
  -8   2  -6    0.09    0.94
   8  -2   6    0.11    0.48
   8   2   6    1.11    0.82
  -8  -2  -6    0.36    0.64
  -8  -2  -6    0.15    0.41
   8   2   6    0.08    1.68
   9  -2   6    4.47    1.13
   9   2   6    4.83    1.23
  -9  -2  -6    5.28    1.26
  -9  -2  -6    5.55    1.01
  10  -2   6    4.10    1.04
  10   2   6    3.58    1.08
 -10  -2  -6    5.64    1.10
  11  -2   6   28.41    2.57
  11   2   6   27.46    2.58
  12  -2   6    6.60    1.08
  12   2   6    6.00    1.25
  13  -2   6    1.02    0.53
  13   2   6    0.45    0.51
  14   2   6    0.21    0.36
  14  -2   6    0.88    0.38
  17   3  -6    0.42    0.24
  17   3  -6    0.75    0.38
  17   3  -6   -0.21    0.35
  16   3  -6    0.43    0.35
  16   3  -6    0.44    0.42
  16  -3  -6    0.64    0.45
  15   3  -6    0.59    0.47
  15   3  -6    1.56    0.60
  14   3  -6    0.81    0.66
  14  -3  -6    1.35    0.49
  14   3  -6    1.60    0.77
  14  -3  -6    1.82    0.76
  13  -3  -6    3.54    0.87
  13   3  -6    2.53    0.86
  13  -3  -6    3.75    0.85
  13   3  -6    2.60    0.87
  13  -3  -6    1.65    0.44
  12   3  -6    1.32    0.68
  12  -3  -6    1.34    0.51
  12   3  -6    0.90    0.65
  12  -3  -6    1.12    0.58
 -11   3   6   27.30    5.41
  11  -3  -6   32.72    6.28
  11  -3  -6   26.44    2.25
  11  -3  -6   22.11    2.26
  11  -3  -6   23.19    2.36
  11   3  -6   26.86    2.25
  11  -3  -6   23.73    2.25
 -11  -3   6   30.94    5.88
 -10  -3   6   13.89    3.96
 -10   3   6   20.17    4.58
 -10  -3   6   18.65    4.01
  10  -3  -6   15.10    1.78
  10   3  -6   20.02    1.91
  10  -3  -6   15.94    1.80
  10  -3  -6   16.63    4.29
  10  -3  -6   16.85    1.87
  10   3  -6   19.33    4.57
  -9  -3   6   -0.68    1.82
  -9   3   6    1.76    1.78
  -9  -3   6   -0.69    1.60
   9   3  -6   -0.04    0.89
   9  -3  -6    0.96    0.62
   9  -3  -6    0.12    1.20
   9   3  -6   -0.21    0.68
   9  -3  -6    0.34    1.05
   9  -3  -6    0.32    0.46
  -8  -3   6   10.36    2.90
  -8   3   6   14.03    3.45
  -8  -3   6   12.25    3.09
   8  -3  -6    7.03    3.74
   8  -3  -6   10.37    3.02
   8   3  -6   14.22    2.98
   8   3  -6    9.38    3.02
   8  -3  -6   12.08    3.18
  -7  -3   6    1.94    1.00
  -7   3   6    2.18    1.12
   7  -3  -6    0.15    2.04
  -7  -3   6    1.56    1.21
   7   3  -6    4.01    2.51
   7   3  -6    1.41    0.94
   7  -3  -6    1.23    1.30
   7  -3  -6    1.80    1.34
  -6  -3   6    3.77    3.65
   6   3  -6    0.63    0.98
  -6   3   6   -1.04    1.22
   6  -3  -6    0.65    0.66
   6   3  -6    1.15    1.15
   6   3  -6    1.35    1.33
   6   3  -6    0.78    1.29
   6  -3  -6    0.93    1.15
   5  -3  -6   28.70    4.52
  -5  -3   6   25.75    4.25
   5   3  -6   28.73    4.21
   5   3  -6   26.94    4.55
   5  -3  -6   26.31    4.31
  -5   3   6   27.81    4.15
   4   3  -6  155.09    9.28
   4   3  -6  135.65    9.68
   4  -3  -6  147.49    9.71
  -4  -3   6  138.12    8.90
  -4   3   6  136.46    8.61
   3  -3  -6   72.57   10.12
   3   3  -6   71.63    6.38
   3   3  -6   67.34    6.60
   3  -3  -6   69.57    6.68
  -3  -3   6   96.03    5.35
  -3  -3   6   69.82    6.04
  -3   3   6   65.26    5.67
  -2  -3   6   13.58    2.57
  -2   3   6   15.20    2.80
   2   3  -6   14.21    2.89
   2   3  -6   13.89    3.01
   2  -3  -6   15.58    3.34
  -1  -3   6    1.92    1.23
  -1   3   6    1.82    1.11
   1   3  -6    1.40    1.12
   1   3  -6    2.25    1.12
   1  -3  -6    2.29    1.47
   0  -3   6    4.81    1.41
   0   3   6    4.63    1.66
   0  -3  -6    6.93    2.24
   0   3  -6    3.94    1.71
   0   3  -6    5.32    1.80
   1  -3   6    0.00    0.92
   1   3   6    1.02    1.29
   1   3   6    1.92    1.60
  -1   3  -6    0.01    0.99
  -1   3  -6    0.99    0.79
  -1  -3  -6    0.54    1.12
   2  -3   6   11.35    2.66
  -2   3  -6   11.32    2.04
   2   3   6   12.92    3.03
   2   3   6   15.83    3.23
  -2  -3  -6   11.69    2.64
  -2   3  -6   10.68    2.92
  -3  -3  -6    0.41    1.18
  -3  -3  -6    1.32    1.47
   3   3   6    0.96    1.31
  -3   3  -6    1.38    1.00
  -4  -3  -6  144.87    9.36
   4   3   6  137.73    9.28
  -4  -3  -6  138.10    8.64
  -5  -3  -6    2.42    1.41
  -5   3  -6    2.74    1.68
  -6   3  -6    0.96    1.49
   6  -3   6    2.82    0.99
  -6  -3  -6    1.30    1.91
   6   3   6    2.46    0.90
  -6  -3  -6    1.44    0.74
  -6   3  -6    1.80    1.33
  -6  -3  -6    3.54    0.98
  -7   3  -6    2.20    1.42
  -7  -3  -6    2.81    1.66
   7  -3   6    3.67    0.73
   7   3   6    6.10    1.23
  -7  -3  -6    2.68    0.96
   7  -3   6    3.45    2.01
  -7  -3  -6    4.27    1.00
   7   3   6    3.59    2.35
  -8   3  -6    8.54    3.52
  -8  -3  -6    7.88    3.47
   8  -3   6    7.75    1.43
   8   3   6    6.44    1.42
  -8  -3  -6    6.87    1.29
  -8  -3  -6    5.91    1.08
   8   3   6   14.18    5.14
   8   3   6    5.69    1.54
   9  -3   6    4.66    1.18
   9   3   6    3.79    1.16
  -9  -3  -6    3.42    0.89
  -9  -3  -6    4.64    1.03
  10  -3   6   -0.13    0.54
  10   3   6    0.55    0.69
 -10  -3  -6    0.31    0.56
 -10  -3  -6    0.80    0.68
  11  -3   6    3.42    0.88
  11   3   6    3.11    1.01
 -11  -3  -6    2.26    0.57
  12  -3   6    6.65    1.16
  12   3   6    5.83    1.09
  13  -3   6    0.01    0.26
  13   3   6   -0.58    0.45
  14  -3   6   -0.07    0.25
  14   3   6    0.33    0.43
  17   4  -6    0.38    0.30
  17   4  -6    1.11    0.40
  17   4  -6    0.29    0.27
  16   4  -6    1.87    0.58
  16  -4  -6    1.40    0.41
  16   4  -6    1.63    0.47
  15   4  -6    0.46    0.59
  15   4  -6   -0.14    0.43
  15   4  -6    0.22    0.44
  14   4  -6    2.29    0.74
  14   4  -6    3.12    0.91
  14  -4  -6    2.35    0.91
  14   4  -6    1.79    0.93
  14   4  -6    2.90    0.84
  13   4  -6    9.86    1.51
  13   4  -6   10.50    1.47
  13  -4  -6   12.04    1.65
  12   4  -6    1.90    0.81
  12  -4  -6    1.80    0.92
 -11  -4   6   12.35    3.64
 -11   4   6   20.15    4.77
 -11  -4   6   22.94    5.30
  11  -4  -6   12.04    1.60
  11   4  -6   15.11    1.69
  11  -4  -6   11.23    1.51
 -10  -4   6    3.65    2.02
 -10   4   6    2.46    1.71
 -10  -4   6    2.94    2.00
  10   4  -6    3.59    2.18
  10  -4  -6    2.16    0.80
  10   4  -6    4.04    0.85
  10  -4  -6    2.52    1.66
  10  -4  -6    2.66    0.73
  10  -4  -6    1.43    0.57
  -9   4   6    0.67    1.40
  -9  -4   6    0.14    1.04
  -9  -4   6    1.89    1.05
   9   4  -6    2.40    0.89
   9   4  -6    1.92    2.12
   9  -4  -6    1.18    0.43
   9  -4  -6    1.29    1.11
   9  -4  -6    2.11    0.76
  -8   4   6    4.74    1.73
  -8  -4   6    5.67    1.87
  -8  -4   6    5.42    2.25
   8  -4  -6    8.11    1.21
   8  -4  -6    4.16    2.07
   8   4  -6    7.25    2.81
   8  -4  -6    6.09    2.16
  -7   4   6    1.35    1.46
  -7  -4   6    0.66    0.88
   7   4  -6    0.79    0.88
   7  -4  -6    0.70    1.19
   7  -4  -6    1.05    1.38
   6  -4  -6   21.91    6.00
   6  -4  -6   32.16    4.85
   6   4  -6   40.84    4.70
   6   4  -6   37.30    4.91
   6  -4  -6   34.10    4.81
  -6  -4   6   33.50    4.97
  -6   4   6   33.07    4.61
  -5  -4   6    0.87    0.92
  -5   4   6   -0.67    0.89
   5   4  -6    0.84    0.90
   5   4  -6   -0.19    1.14
   5  -4  -6   -0.08    0.77
   5  -4  -6    0.56    1.54
   4  -4  -6   56.24    6.09
   4   4  -6   53.79    5.79
   4  -4  -6   51.45    5.96
   4  -4  -6   67.91    5.46
  -4  -4   6   53.83    5.57
  -4   4   6   53.29    5.39
   3   4  -6  124.74    8.94
   3  -4  -6  127.20    9.25
  -3  -4   6  159.43    7.77
   3  -4  -6  156.70    7.70
  -3  -4   6  125.71    8.15
  -3   4   6  122.00    7.78
   2   4  -6  104.92    8.41
   2  -4  -6   97.38    8.19
  -2  -4   6  110.50    7.53
  -2   4   6   98.56    6.97
  -1  -4   6    1.51    0.89
   1   4  -6    1.53    1.14
  -1   4   6    1.73    0.92
   1   4  -6    2.63    1.66
   1  -4  -6    1.88    1.57
   0  -4   6    2.16    1.30
   0   4   6    2.30    0.74
   0   4  -6    1.93    1.31
   0   4  -6    1.63    0.96
   0   4   6    1.51    1.19
   0  -4  -6    1.76    0.93
  -1  -4  -6   24.72    5.83
   1   4   6   22.77    3.97
  -1   4  -6   24.84    3.74
  -1   4  -6   21.92    4.00
  -1  -4  -6   23.91    4.01
   1  -4   6   23.48    3.58
   1   4   6   21.90    3.76
   2  -4   6    0.36    0.74
   2   4   6    0.71    0.86
   2   4   6   -0.19    1.37
  -2  -4  -6   -0.99    1.13
  -2   4  -6    0.18    1.37
  -3  -4  -6  161.89    9.99
   3   4   6  166.47   10.81
  -3   4  -6  144.00   10.32
  -4   4  -6    1.76    1.22
   4   4   6    2.27    1.35
  -4  -4  -6    3.32    2.01
  -5   4  -6    0.47    1.12
  -5  -4  -6    0.76    0.65
   5   4   6   -0.36    0.85
   6  -4   6   -0.88    0.84
   6   4   6   -0.10    0.52
  -6  -4  -6    1.02    0.64
  -6   4  -6    0.15    1.32
  -6  -4  -6    1.44    0.84
  -7   4  -6    1.79    2.10
   7  -4   6   -0.16    0.65
   7   4   6   -0.99    0.66
  -7  -4  -6   -0.55    0.51
   7  -4   6    0.92    1.22
  -7  -4  -6    0.19    0.73
  -8   4  -6   19.99    4.79
  -8  -4  -6   15.98    1.93
  -8  -4  -6   16.23    1.89
   8  -4   6   20.52    2.11
   8   4   6   19.61    2.23
   9  -4   6    9.46    1.59
   9   4   6    8.08    1.37
  -9  -4  -6    8.46    1.38
  -9  -4  -6    6.93    1.22
   9   4   6    7.28    2.30
  10  -4   6    0.19    0.54
  10   4   6   -0.74    0.68
 -10  -4  -6    0.04    0.59
 -10  -4  -6    0.49    0.55
  11  -4   6   -0.98    0.57
  11   4   6   -0.40    0.75
 -11  -4  -6   -0.04    0.45
 -11  -4  -6   -0.48    0.30
  12  -4   6    2.27    0.62
  12   4   6    3.37    0.96
 -12  -4  -6    3.43    0.70
  13   4   6    0.32    0.51
  13  -4   6    0.33    0.31
  14   4   6   -0.34    0.30
  14  -4   6   -0.40    0.19
  17   5  -6    0.42    0.26
  16   5  -6   -0.12    0.27
  16   5  -6    0.45    0.35
  15   5  -6    4.91    0.94
  15   5  -6    6.95    1.05
  15  -5  -6    6.01    1.49
  14   5  -6    0.57    0.53
  14   5  -6    1.08    0.53
  14  -5  -6    1.19    0.65
  14   5  -6    0.59    0.52
  13   5  -6    5.41    1.12
  13   5  -6    5.28    1.11
  13  -5  -6    5.18    1.10
  12   5  -6   36.47    2.76
  12  -5  -6   41.70    3.08
  11   5  -6    2.68    0.85
  11  -5  -6    3.27    0.80
  11  -5  -6    4.11    1.05
 -10  -5   6    2.23    1.32
 -10   5   6    0.20    2.01
 -10  -5   6    3.61    1.83
  10  -5  -6    1.04    0.38
  10  -5  -6    1.00    0.92
  10  -5  -6    1.59    0.64
  10  -5  -6    0.78    0.44
  10   5  -6    1.21    2.44
  -9  -5   6   37.72    6.24
   9   5  -6   37.86    3.07
   9  -5  -6   38.36    6.79
   9  -5  -6   35.58    2.67
   9  -5  -6   41.87    2.77
   9   5  -6   34.01    6.42
  -9  -5   6   41.05    6.13
  -9   5   6   42.19    6.14
   8   5  -6   52.06    3.45
   8  -5  -6   39.05    6.32
  -8  -5   6   42.70    5.87
   8  -5  -6   54.28    3.13
   8  -5  -6   41.37    5.53
   8  -5  -6   55.42    3.18
  -8   5   6   44.64    5.85
   7   5  -6  106.08    9.21
   7  -5  -6   74.18    8.16
   7  -5  -6   83.05    7.70
  -7  -5   6   84.53    7.97
  -7   5   6   91.33    7.98
  -6  -5   6    7.24    1.97
  -6   5   6    9.31    2.57
   6  -5  -6    7.52    4.05
   6   5  -6    9.27    2.92
   6  -5  -6    8.02    2.70
   6  -5  -6    5.48    2.08
  -5  -5   6    2.41    1.29
   5   5  -6    1.37    0.94
   5  -5  -6    2.76    1.78
   5  -5  -6    2.29    1.16
   5  -5  -6    1.79    1.12
  -5   5   6    3.81    1.78
  -4  -5   6    2.96    1.19
  -4   5   6    2.21    0.70
   4   5  -6    1.75    1.37
   4  -5  -6    2.76    1.37
   4  -5  -6    2.30    0.98
  -4  -5   6    3.24    1.03
   4  -5  -6    3.63    1.68
  -3  -5   6   13.29    2.51
  -3   5   6   12.77    2.61
   3   5  -6   12.50    3.10
   3  -5  -6   12.28    2.83
   3  -5  -6   13.68    3.02
  -3  -5   6   18.44    3.01
   3  -5  -6   15.05    2.45
  -2  -5   6    5.47    1.65
  -2   5   6    5.69    1.86
   2   5  -6    6.06    2.42
   2  -5  -6    5.05    2.03
  -1  -5   6    3.29    1.03
  -1   5   6    4.83    1.59
   1  -5  -6    4.85    2.21
   1  -5  -6    3.83    2.70
   1   5  -6    5.16    2.14
  -1   5   6    5.22    2.02
   0   5   6   39.08    5.48
   0   5  -6   39.31    5.50
   0  -5  -6   38.86    5.41
   0  -5   6   36.31    4.33
   0   5   6   41.56    4.81
   1  -5   6   11.97    2.59
  -1   5  -6   13.05    2.88
  -1   5  -6   12.39    3.32
   1   5   6   13.04    3.09
   1   5   6   10.99    2.38
  -1  -5  -6   10.89    3.02
   2   5   6   22.77    4.12
  -2   5  -6   20.80    4.02
  -2  -5  -6   21.08    4.15
   3   5   6    2.45    1.68
  -3   5  -6    4.08    2.18
  -3  -5  -6    3.80    1.64
   4   5   6   -1.16    1.34
  -4  -5  -6   -0.26    3.64
  -4   5  -6    1.21    1.62
  -5   5  -6   -1.00    1.68
   5   5   6   -0.70    0.54
  -5  -5  -6   -0.03    0.51
  -5  -5  -6   -0.65    0.77
   5   5   6   -0.79    1.57
   6   5   6    7.95    1.43
  -6  -5  -6    4.03    0.90
   6  -5   6    5.53    2.67
  -6  -5  -6    4.78    1.12
   7   5   6    4.00    1.13
  -7  -5  -6    1.56    0.70
   7  -5   6    0.43    0.98
  -7   5  -6    1.94    0.93
  -7  -5  -6    1.78    0.76
   8   5   6    1.75    0.90
  -8  -5  -6    0.90    0.62
  -8  -5  -6    1.68    0.71
   9   5   6    9.10    1.46
  -9  -5  -6    7.99    1.36
  -9  -5  -6    7.54    1.44
  10   5   6    1.29    0.75
 -10  -5  -6    0.62    0.42
 -10  -5  -6    1.11    0.52
  11  -5   6    0.48    0.54
  11   5   6    0.26    0.55
 -11  -5  -6    0.37    0.41
 -11  -5  -6    0.48    0.53
  12  -5   6    5.89    1.00
  12   5   6    6.78    1.14
 -12  -5  -6    6.94    0.93
  13   5   6   11.83    1.21
  13  -5   6   10.27    1.03
 -14   5  -6    0.58    0.29
  16   6  -6    1.36    0.47
  16   6  -6    1.98    0.49
  15   6  -6    0.36    0.35
  15   6  -6    1.12    0.49
  14   6  -6    0.05    0.43
  14   6  -6    0.59    0.40
  14  -6  -6    0.80    0.58
  14   6  -6    1.57    0.63
  13   6  -6    1.53    0.64
  13   6  -6    2.12    0.67
  13  -6  -6    2.08    0.73
  13   6  -6    2.16    0.69
  12   6  -6    0.90    0.91
  12   6  -6    1.00    0.68
  12  -6  -6   -0.25    0.63
  11   6  -6   37.70    2.70
  11  -6  -6   37.21    2.86
  10   6  -6    3.15    2.97
  10  -6  -6    1.55    0.76
  10  -6  -6    1.64    0.89
   9   6  -6   45.76    3.44
   9  -6  -6   46.60    7.36
   9  -6  -6   50.07    3.16
   9  -6  -6   52.16    3.05
   9  -6  -6   42.39    2.94
   8   6  -6   17.12    2.16
   8  -6  -6   17.81    1.79
   8  -6  -6   14.06    3.88
   8  -6  -6   18.71    1.86
   8  -6  -6   16.15    3.67
   7   6  -6   19.83    2.21
   7   6  -6   19.24    4.04
   7  -6  -6   18.52    1.91
   7  -6  -6   15.77    3.61
   7  -6  -6   18.49    3.81
  -6   6   6   10.25    3.01
   6   6  -6    8.58    2.89
   6  -6  -6    7.80    2.61
   6  -6  -6    9.68    2.92
   6  -6  -6    9.32    2.90
  -5  -6   6   11.91    2.63
  -5   6   6   10.91    2.42
   5   6  -6    8.61    2.54
   5  -6  -6    7.79    2.40
   5  -6  -6    7.17    2.08
  -5  -6   6   12.73    3.13
   5  -6  -6    9.45    2.60
  -4  -6   6    4.05    1.55
  -4   6   6    3.46    1.59
   4   6  -6    1.94    0.98
   4  -6  -6    2.78    1.38
   4  -6  -6    1.23    1.27
  -4  -6   6    3.49    2.05
   4  -6  -6    3.32    1.35
   3  -6  -6   31.29    4.66
   3   6  -6   31.84    5.10
  -3   6   6   35.04    5.59
   3  -6  -6   32.81    5.16
  -3  -6   6   44.65    4.97
   3  -6  -6   38.76    4.72
  -3  -6   6   37.30    4.44
  -3   6   6   35.08    4.24
  -2  -6   6    1.93    0.92
  -2   6   6    1.09    0.84
   2   6  -6    2.07    1.66
  -2   6   6    0.16    1.44
   2  -6  -6    1.35    1.05
   2  -6  -6    1.35    0.77
  -1  -6   6   -0.46    0.64
  -1   6   6   -1.07    0.77
   1   6  -6    1.34    1.73
   1  -6  -6   -1.00    1.20
   1  -6  -6    0.16    0.65
  -1   6   6   -1.65    1.54
   0  -6   6    1.14    0.62
   0   6   6    0.04    1.04
   0  -6  -6    2.46    2.63
   0   6  -6    0.79    1.70
   0   6   6    0.09    0.91
   0  -6  -6    0.79    0.90
   1   6   6   12.88    2.72
  -1   6  -6    9.69    3.00
  -1   6  -6   13.02    2.80
  -1  -6  -6   11.22    3.50
   1  -6   6   13.12    2.57
  -2  -6  -6    8.97    3.05
  -2   6  -6    7.94    2.71
   2   6   6   10.97    3.08
   3   6   6   43.70    6.11
  -3   6  -6   46.40    6.57
  -3  -6  -6   43.42    6.13
   4  -6   6    5.87    1.13
  -4  -6  -6    5.45    1.14
  -4  -6  -6    5.71    1.08
   4   6   6    4.63    2.25
  -4   6  -6    7.64    2.52
  -5   6  -6    5.07    2.15
   5   6   6    1.91    0.87
  -5  -6  -6    1.35    0.64
   5   6   6    2.14    1.56
   5  -6   6    1.69    1.85
  -5  -6  -6    2.20    0.84
   6   6   6    2.52    0.99
  -6  -6  -6    2.38    0.87
   6  -6   6   -0.01    1.05
  -6  -6  -6    1.65    0.71
   7   6   6    7.06    1.25
  -7  -6  -6    6.63    1.29
  -7  -6  -6    5.33    1.13
   8  -6   6    0.26    0.40
   8   6   6    1.38    0.74
  -8  -6  -6    0.52    0.73
  -8  -6  -6   -0.43    0.63
   9  -6   6    2.54    0.88
   9   6   6    3.67    1.04
  -9  -6  -6    3.11    0.69
  -9  -6  -6    3.11    0.90
  10  -6   6    2.58    0.78
  10   6   6    6.21    1.48
 -10  -6  -6    7.86    1.63
 -10  -6  -6    2.60    0.74
  10   6   6    3.40    1.20
  11   6   6   14.12    1.54
 -11  -6  -6   14.31    1.49
 -11  -6  -6   13.20    1.45
  11  -6   6   13.45    1.54
  12   6   6   11.69    1.29
 -12  -6  -6   14.96    1.24
 -12  -6  -6   11.62    1.23
  12  -6   6   10.67    1.21
  13  -6   6    6.31    0.74
  16   7  -6   -0.69    0.31
  15   7  -6    1.14    0.48
  15   7  -6    1.57    0.55
[truncated: 237,500 more chars]
