# Supplementary material for: Linear, Non-Conjugated Cyclic and Conjugated Cyclic Paraphenylene under Pressure
Source: Molecules. 2019 Sep 26;24(19):3496. doi: 10.3390/molecules24193496 (PMC6803999; doi:10.3390/molecules24193496)
Supplement: Supplementary file 1 [file molecules-24-03496-s001.zip › MGRA01.cif]

data_mgra01
_audit_creation_date               2019-07-23
_audit_creation_method
;
Olex2 1.2
(compiled 2018.05.29 svn.r3508 for OlexSys, GUI svn.r5506)
;
_shelx_SHELXL_version_number       '2014/7'
_audit_contact_author_address      'University of Edinburgh'
_audit_contact_author_email        'G.Novelli@ed.ac.uk'
_audit_contact_author_name         'Giulia Novelli'
_audit_contact_author_phone        ?
_publ_contact_author_id_orcid      '0000-0003-1570-1718'
_publ_section_references
;
Dolomanov, O.V., Bourhis, L.J., Gildea, R.J, Howard, J.A.K. & Puschmann, H.
 (2009), J. Appl. Cryst. 42, 339-341.

Sheldrick, G.M. (2008). Acta Cryst. A64, 112-122.

Sheldrick, G.M. (2015). Acta Cryst. A71, 3-8.
;
_chemical_name_common              'tetrahydro[6]cyclo-paraphenylene'
_chemical_name_systematic          'tetrahydro[6]cyclo-paraphenylene'
_chemical_formula_moiety           'C36 H28'
_chemical_formula_sum              'C36 H28'
_chemical_formula_weight           460.61
_chemical_melting_point            ?
loop_
  _atom_type_symbol
  _atom_type_description
  _atom_type_scat_dispersion_real
  _atom_type_scat_dispersion_imag
  _atom_type_scat_source
 'C' 'C' 0.0006 0.0006 'International Tables Vol C Tables 4.2.6.8 and 6.1.1.4'
 'H' 'H' 0.0000 0.0000 'International Tables Vol C Tables 4.2.6.8 and 6.1.1.4'

_shelx_space_group_comment
;
The symmetry employed for this shelxl refinement is uniquely defined
by the following loop, which should always be used as a source of
symmetry information in preference to the above space-group names.
They are only intended as comments.
;
_space_group_crystal_system        'monoclinic'
_space_group_IT_number             14
_space_group_name_H-M_alt          'P 1 21/c 1'
_space_group_name_Hall             '-P 2ybc'
loop_
  _space_group_symop_operation_xyz
 'x, y, z'
 '-x, y+1/2, -z+1/2'
 '-x, -y, -z'
 'x, -y-1/2, z-1/2'

_cell_length_a                     14.1470(6)
_cell_length_b                     13.0300(7)
_cell_length_c                     12.033(2)
_cell_angle_alpha                  90
_cell_angle_beta                   101.838(7)
_cell_angle_gamma                  90
_cell_volume                       2171.0(4)
_cell_formula_units_Z              4
_cell_measurement_reflns_used      3696
_cell_measurement_temperature      293(2)
_cell_measurement_theta_max        15.6490
_cell_measurement_theta_min        1.6070
_shelx_estimated_absorpt_T_max     ?
_shelx_estimated_absorpt_T_min     ?
_exptl_absorpt_coefficient_mu      0.042
_exptl_absorpt_correction_T_max    1.00000
_exptl_absorpt_correction_T_min    0.88370
_exptl_absorpt_correction_type     multi-scan
_exptl_absorpt_process_details     
;
CrysAlisPro 1.171.39.46 (Rigaku Oxford Diffraction, 2018)
Empirical absorption correction using spherical harmonics,
 implemented in SCALE3 ABSPACK scaling algorithm.
;
_oxdiff_exptl_absorpt_empirical_full_min           0.674
_oxdiff_exptl_absorpt_empirical_full_max           2.614
_oxdiff_exptl_absorpt_empirical_details
;
Empirical correction (ABSPACK) includes:
- Absorption correction using spherical harmonics
- Frame scaling
;
_exptl_crystal_colour              'colorless'
_exptl_crystal_density_diffrn      1.409
_exptl_crystal_density_meas        ?
_exptl_crystal_density_method      ?
_exptl_crystal_description         'block'
_exptl_crystal_F_000               976
_exptl_crystal_size_max            0.3
_exptl_crystal_size_mid            0.2
_exptl_crystal_size_min            0.1
_exptl_transmission_factor_max     ?
_exptl_transmission_factor_min     ?
_diffrn_reflns_av_R_equivalents    0.0589
_diffrn_reflns_av_unetI/netI       0.0514
_diffrn_reflns_Laue_measured_fraction_full  0.618
_diffrn_reflns_Laue_measured_fraction_max  0.618
_diffrn_reflns_limit_h_max         15
_diffrn_reflns_limit_h_min         -15
_diffrn_reflns_limit_k_max         14
_diffrn_reflns_limit_k_min         -14
_diffrn_reflns_limit_l_max         9
_diffrn_reflns_limit_l_min         -10
_diffrn_reflns_number              9800
_diffrn_reflns_point_group_measured_fraction_full  0.618
_diffrn_reflns_point_group_measured_fraction_max  0.618
_diffrn_reflns_theta_full          15.768
_diffrn_reflns_theta_max           15.768
_diffrn_reflns_theta_min           1.593
_diffrn_ambient_temperature        293(2)
_diffrn_ambient_pressure           1.43 #GPa
_diffrn_detector                   'CCD plate'
_diffrn_measured_fraction_theta_full  0.618
_diffrn_measured_fraction_theta_max  0.618
_diffrn_measurement_device_type    'Beamline I19 EH2 at Diamond Light Source'
_diffrn_measurement_method         Omega
_diffrn_radiation_type              synchrotron
_diffrn_radiation_wavelength       0.4859
_diffrn_source                     Synchrotron
_reflns_Friedel_coverage           0.000
_reflns_Friedel_fraction_full      .
_reflns_Friedel_fraction_max       .
_reflns_number_gt                  1458
_reflns_number_total               1969
_reflns_special_details
;
 Reflections were merged by SHELXL according to the crystal
 class for the calculation of statistics and refinement.
 
 _reflns_Friedel_fraction is defined as the number of unique
 Friedel pairs measured divided by the number that would be
 possible theoretically, ignoring centric projections and
 systematic absences.
;
_reflns_threshold_expression       'I > 2\s(I)'
_computing_cell_refinement         'Rigaku-Oxfoird Diffraction CRYSALIS'
_computing_data_collection         'Diamond GDA'
_computing_data_reduction          'XIA2'
_computing_molecular_graphics      'Olex2 (Dolomanov et al., 2009)'
_computing_publication_material    'Olex2 (Dolomanov et al., 2009)'
_computing_structure_refinement    'XL (Sheldrick, 2008)'
_computing_structure_solution      'From ambient pressure coordinates'
_refine_diff_density_max           0.131
_refine_diff_density_min           -0.135
_refine_diff_density_rms           0.034
_refine_ls_extinction_coef         .
_refine_ls_extinction_method       none
_refine_ls_goodness_of_fit_ref     1.072
_refine_ls_hydrogen_treatment      constr
_refine_ls_matrix_type             full
_refine_ls_number_parameters       325
_refine_ls_number_reflns           1969
_refine_ls_number_restraints       688
_refine_ls_R_factor_all            0.0706
_refine_ls_R_factor_gt             0.0479
_refine_ls_restrained_S_all        0.948
_refine_ls_shift/su_max            0.000
_refine_ls_shift/su_mean           0.000
_refine_ls_structure_factor_coef   Fsqd
_refine_ls_weighting_details      
 'w=1/[\s^2^(Fo^2^)+(0.0445P)^2^+1.1936P] where P=(Fo^2^+2Fc^2^)/3'
_refine_ls_weighting_scheme        calc
_refine_ls_wR_factor_gt            0.1115
_refine_ls_wR_factor_ref           0.1220
_refine_special_details            
;
Similarity restraints were applied to chemically equivalent bond
distances and angles during refinement. All C-atoms were modelled
with anisotropic displacement parameters which were subject to
enhanced rigid bond restraints. H-atoms were placed in ideal positions 
and allowed to ride on their parent atoms.


Checkcif report:


Alert level A
PLAT029_ALERT_3_A _diffrn_measured_fraction_theta_full value Low: 0.618 Why?

Data are incomplete because of shading of reciprocal space by the body 
of the pressure cell.

Alert level B, C and G
THETM01_ALERT_3_B  The value of sine(theta_max)/wavelength is less than 0.575
            Calculated sin(theta_max)/wavelength =    0.5593
			
This is the table obtained from the XPREP program during the data merging up to 
resolution 0.83:

Resolution   #Data  #Theory  #Complete  Redundancy  Mean I   Mean I/s  Rmerge   Rsigma

Inf  - 3.49     41       64    64.1        5.20     40.56     29.51    0.0548   0.0293
3.49 - 2.35     96      134    71.6        7.32     37.84     39.37    0.0664   0.0254
2.35 - 1.86    139      198    70.2        7.28     12.50     26.50    0.0673   0.0274
1.86 - 1.61    134      198    67.7        7.44      8.56     30.32    0.0972   0.0259
1.61 - 1.46    147      208    70.7        7.30      4.93     18.59    0.1068   0.0349
1.46 - 1.35    134      195    68.7        6.16      3.01     16.39    0.1108   0.0483
1.35 - 1.27    132      197    67.0        5.28      4.24     15.30    0.1543   0.0436
1.27 - 1.19    153      244    62.7        4.30      5.07     14.87    0.1010   0.0471
1.19 - 1.14    130      203    64.0        3.57      2.88      9.98    0.1150   0.0471
1.14 - 1.09    143      222    64.4        3.49      3.19     11.04    0.1248   0.0746
1.09 - 1.05    144      230    62.6        3.10      2.24      8.00    0.1306   0.1047
1.05 - 1.02    112      180    62.2        2.83      2.18      6.84    0.1539   0.1156
1.02 - 0.98    188      285    66.0        2.56      2.25      6.73    0.2053   0.1274
0.98 - 0.96     92      164    56.1        2.25      0.97      3.58    0.2277   0.2613
0.96 - 0.93    164      254    64.6        2.44      1.29      4.43    0.2190   0.2095
0.93 - 0.91    133      209    63.6        2.27      1.18      3.50    0.2624   0.2432
0.91 - 0.89    125      206    60.7        2.26      0.99      3.35    0.3147   0.2832
0.89 - 0.87    149      236    63.1        2.17      0.83      2.53    0.3127   0.3703
0.87 - 0.85    160      264    60.6        2.29      0.71      2.43    0.3991   0.4044
0.85 - 0.84     82      139    59.0        1.86      1.22      3.63    0.4387   0.2705
0.84 - 0.82    144      246    58.5        2.06      0.69      2.20    0.3886   0.4554
----------------------------------------------------------------------------------------
0.92 - 0.82    729     1201    60.7        2.17      0.89      2.83    0.3478   0.3380    
Inf  - 0.82   2742     4276    64.1        3.81      4.92     11.43    0.0909   0.0599


Rint or Rsigma begins to shoot up beyond the resolution limit, 0.89, I have selected.
			
PLAT088_ALERT_3_B Poor Data / Parameter Ratio .................... 6.06 Note 
PLAT340_ALERT_3_C Low Bond Precision on  C-C Bonds ...............    0.00505 Ang.
PLAT952_ALERT_5_G Calculated (ThMax) and CIF-Reported Lmax Differ           3 Units 
PLAT958_ALERT_1_G Calculated (ThMax) and Actual (FCF) Lmax Differ           3 Units 

Data are incomplete because of shading of reciprocal space by the body 
of the pressure cell. This also affects precision.
  
PLAT911_ALERT_3_B Missing FCF Refl Between Thmin & STh/L=    0.559       1003 Report
PLAT978_ALERT_2_C Number C-C Bonds with Positive Residual Density.          0 Info
PLAT978_ALERT_2_C Number C-C Bonds with Positive Residual Density.          0 Info
PLAT883_ALERT_1_G No Info/Value for _atom_sites_solution_primary .     Please Do ! 
PLAT002_ALERT_2_G Number of Distance or Angle Restraints on AtSite         36 Note  
PLAT003_ALERT_2_G Number of Uiso or Uij Restrained non-H Atoms ...         36 Report
PLAT933_ALERT_2_G Number of OMIT Records in Embedded .res File ...         15 Note
PLAT860_ALERT_3_G Number of Least-Squares Restraints .............        688 Note  
PLAT909_ALERT_3_G Percentage of I>2sig(I) Data at Theta(Max) Still        44% Note  
PLAT910_ALERT_3_G Missing # of FCF Reflection(s) Below Theta(Min).          2 Note  
PLAT913_ALERT_3_G Missing # of Very Strong Reflections in FCF ....          1 Note 
PLAT092_ALERT_4_G Check: Wavelength Given is not Cu,Ga,Mo,Ag,In Ka    0.48590 Ang.  
PLAT174_ALERT_4_G The CIF-Embedded .res File Contains FLAT Records          4 Report
PLAT175_ALERT_4_G The CIF-Embedded .res File Contains SAME Records         10 Report
PLAT176_ALERT_4_G The CIF-Embedded .res File Contains SADI Records          2 Report
PLAT187_ALERT_4_G The CIF-Embedded .res File Contains RIGU Records          1 Report
 
The restraints used will be reported in the main text of the paper.

PLAT199_ALERT_1_G Reported _cell_measurement_temperature ..... (K)        293 Check 
PLAT200_ALERT_1_G Reported   _diffrn_ambient_temperature ..... (K)        293 Check

Confirm- all measurements at RT.

ABSMU01_ALERT_1_G  Calculation of _exptl_absorpt_correction_mu
                not performed for this radiation type.

Noted no action taken.
 
PLAT432_ALERT_2_G Short Inter X...Y Contact  C5       ..C21              3.17 Ang.  
                                                   -1+x,y,z  =      1_455 Check 

This is a high-pressure crystal structure, so intermolecular contacts are shorter
than is usual.

;
_olex2_refinement_description
;
1. Fixed Uiso
 At 1.2 times of:
  All C(H) groups
2. Restrained distances
 C10-C13 \\sim C28-C31
 with sigma of 0.01
 C4-C7 \\sim C1-C34 \\sim C22-C25 \\sim C16-C19
 with sigma of 0.01
3. Restrained planarity
 C7, C8, C9, C10, C11, C12
 with sigma of 0.01
 C13, C14, C15, C16, C17, C18
 with sigma of 0.01
 C25, C26, C27, C28, C29, C30
 with sigma of 0.01
 C31, C32, C33, C34, C35
 with sigma of 0.01
4. Rigid body (RIGU) restrains
 All non-hydrogen atoms
 with sigma for 1-2 distances of 0.005 and sigma for 1-3 distances of 0.005
5. Same fragment restrains
{C1, C6, C5, C4, C3, C2} sigma for 1-2: 0.01, 1-3: 0.04
{C4, C5, C6, C1, C2, C3} sigma for 1-2: 0.01, 1-3: 0.04
{C4, C3, C2, C1, C6, C5} sigma for 1-2: 0.01, 1-3: 0.04
as
{C1, C2, C3, C4, C5, C6}
{C7, C12, C11, C10, C9, C8} sigma for 1-2: 0.01, 1-3: 0.04
{C10, C9, C8, C7, C12, C11} sigma for 1-2: 0.01, 1-3: 0.04
{C10, C11, C12, C7, C8, C9} sigma for 1-2: 0.01, 1-3: 0.04
as
{C7, C8, C9, C10, C11, C12}
{C7, C8, C9, C10, C11, C12} sigma for 1-2: 0.01, 1-3: 0.04
as
{C13, C14, C15, C16, C17, C18}
{C1, C2, C3, C4, C5, C6} sigma for 1-2: 0.01, 1-3: 0.04
as
{C19, C20, C21, C22, C23, C24}
{C7, C8, C9, C10, C11, C12} sigma for 1-2: 0.01, 1-3: 0.04
as
{C25, C26, C27, C28, C29, C30}
{C7, C8, C9, C10, C11, C12} sigma for 1-2: 0.01, 1-3: 0.04
as
{C31, C32, C33, C34, C35, C36}
6.a Ternary CH refined with riding coordinates:
 C1(H1), C4(H4), C19(H19), C22(H22)
6.b Aromatic/amide H refined with riding coordinates:
 C2(H2), C3(H3), C5(H5), C6(H6), C8(H8), C9(H9), C11(H11), C12(H12), C14(H14),
 C15(H15), C17(H17), C18(H18), C20(H20), C21(H21), C23(H23), C24(H24), C26(H26),
  C27(H27), C29(H29), C30(H30), C32(H32), C33(H33), C35(H35), C36(H36)
;
_atom_sites_solution_hydrogens     geom
_atom_sites_solution_primary       'From MGRA00 coordinates'
_atom_sites_solution_secondary     ?
loop_
  _atom_site_label
  _atom_site_type_symbol
  _atom_site_fract_x
  _atom_site_fract_y
  _atom_site_fract_z
  _atom_site_U_iso_or_equiv
  _atom_site_adp_type
  _atom_site_occupancy
  _atom_site_site_symmetry_order
  _atom_site_calc_flag
  _atom_site_refinement_flags_posn
  _atom_site_refinement_flags_adp
  _atom_site_refinement_flags_occupancy
  _atom_site_disorder_assembly
  _atom_site_disorder_group
 C1 C -0.0918(2) 0.0941(2) 0.3739(4) 0.0321(14) Uani 1 1 d D U . . .
 H1 H -0.1164 0.0238 0.3751 0.039 Uiso 1 1 calc R . . . .
 C2 C -0.1451(2) 0.1470(2) 0.2682(4) 0.0367(15) Uani 1 1 d D U . . .
 H2 H -0.1714 0.1085 0.2043 0.044 Uiso 1 1 calc R . . . .
 C3 C -0.1547(2) 0.2482(2) 0.2659(4) 0.0315(14) Uani 1 1 d D U . . .
 H3 H -0.1881 0.2805 0.2007 0.038 Uiso 1 1 calc R . . . .
 C4 C -0.1116(2) 0.3105(2) 0.3687(4) 0.0320(14) Uani 1 1 d D U . . .
 H4 H -0.1499 0.3732 0.3681 0.038 Uiso 1 1 calc R . . . .
 C5 C -0.1158(2) 0.2517(2) 0.4748(4) 0.0340(14) Uani 1 1 d D U . . .
 H5 H -0.1232 0.2869 0.5397 0.041 Uiso 1 1 calc R . . . .
 C6 C -0.1091(2) 0.1500(2) 0.4772(4) 0.0341(14) Uani 1 1 d D U . . .
 H6 H -0.1150 0.1138 0.5421 0.041 Uiso 1 1 calc R . . . .
 C7 C -0.0071(2) 0.34147(18) 0.3659(3) 0.0293(13) Uani 1 1 d D U . . .
 C8 C 0.03264(19) 0.31952(18) 0.2723(4) 0.0310(14) Uani 1 1 d D U . . .
 H8 H -0.0051 0.2880 0.2092 0.037 Uiso 1 1 calc R . . . .
 C9 C 0.1278(2) 0.34397(18) 0.2717(4) 0.0302(14) Uani 1 1 d D U . . .
 H9 H 0.1528 0.3289 0.2080 0.036 Uiso 1 1 calc R . . . .
 C10 C 0.1859(2) 0.39020(19) 0.3640(4) 0.0284(13) Uani 1 1 d D U . . .
 C11 C 0.1459(2) 0.41367(19) 0.4573(4) 0.0343(14) Uani 1 1 d D U . . .
 H11 H 0.1834 0.4466 0.5197 0.041 Uiso 1 1 calc R . . . .
 C12 C 0.0509(2) 0.3886(2) 0.4586(4) 0.0340(15) Uani 1 1 d D U . . .
 H12 H 0.0258 0.4036 0.5224 0.041 Uiso 1 1 calc R . . . .
 C13 C 0.2904(2) 0.40643(17) 0.3661(3) 0.0264(13) Uani 1 1 d D U . . .
 C14 C 0.3576(2) 0.37588(17) 0.4600(4) 0.0309(14) Uani 1 1 d D U . . .
 H14 H 0.3366 0.3501 0.5228 0.037 Uiso 1 1 calc R . . . .
 C15 C 0.4556(2) 0.38272(19) 0.4626(4) 0.0314(14) Uani 1 1 d D U . . .
 H15 H 0.4995 0.3621 0.5273 0.038 Uiso 1 1 calc R . . . .
 C16 C 0.4892(2) 0.41985(19) 0.3701(4) 0.0288(13) Uani 1 1 d D U . . .
 C17 C 0.4218(2) 0.4521(2) 0.2756(4) 0.0320(14) Uani 1 1 d D U . . .
 H17 H 0.4430 0.4783 0.2131 0.038 Uiso 1 1 calc R . . . .
 C18 C 0.3234(2) 0.44576(19) 0.2728(4) 0.0312(14) Uani 1 1 d D U . . .
 H18 H 0.2794 0.4677 0.2089 0.037 Uiso 1 1 calc R . . . .
 C19 C 0.5972(2) 0.4170(2) 0.3666(4) 0.0323(14) Uani 1 1 d D U . . .
 H19 H 0.6224 0.4873 0.3715 0.039 Uiso 1 1 calc R . . . .
 C20 C 0.6521(2) 0.3557(2) 0.4653(4) 0.0367(15) Uani 1 1 d D U . . .
 H20 H 0.6817 0.3885 0.5321 0.044 Uiso 1 1 calc R . . . .
 C21 C 0.6576(2) 0.2547(2) 0.4559(4) 0.0369(15) Uani 1 1 d D U . . .
 H21 H 0.6899 0.2165 0.5173 0.044 Uiso 1 1 calc R . . . .
 C22 C 0.6121(2) 0.2009(2) 0.3473(4) 0.0333(14) Uani 1 1 d D U . . .
 H22 H 0.6498 0.1389 0.3407 0.040 Uiso 1 1 calc R . . . .
 C23 C 0.6166(2) 0.2691(2) 0.2482(4) 0.0397(15) Uani 1 1 d D U . . .
 H23 H 0.6238 0.2402 0.1797 0.048 Uiso 1 1 calc R . . . .
 C24 C 0.6103(2) 0.3700(2) 0.2572(4) 0.0378(15) Uani 1 1 d D U . . .
 H24 H 0.6141 0.4117 0.1955 0.045 Uiso 1 1 calc R . . . .
 C25 C 0.5081(2) 0.16845(18) 0.3492(4) 0.0309(13) Uani 1 1 d D U . . .
 C26 C 0.4862(2) 0.12447(17) 0.4458(4) 0.0345(15) Uani 1 1 d D U . . .
 H26 H 0.5357 0.1112 0.5080 0.041 Uiso 1 1 calc R . . . .
 C27 C 0.3920(2) 0.09988(19) 0.4514(4) 0.0372(15) Uani 1 1 d D U . . .
 H27 H 0.3791 0.0703 0.5170 0.045 Uiso 1 1 calc R . . . .
 C28 C 0.3168(2) 0.11912(19) 0.3599(4) 0.0291(13) Uani 1 1 d D U . . .
 C29 C 0.3384(2) 0.1618(2) 0.2633(4) 0.0320(14) Uani 1 1 d D U . . .
 H29 H 0.2891 0.1741 0.2006 0.038 Uiso 1 1 calc R . . . .
 C30 C 0.4328(2) 0.1867(2) 0.2582(4) 0.0339(15) Uani 1 1 d D U . . .
 H30 H 0.4457 0.2162 0.1925 0.041 Uiso 1 1 calc R . . . .
 C31 C 0.2139(2) 0.10038(18) 0.3673(4) 0.0292(13) Uani 1 1 d D U . . .
 C32 C 0.1818(2) 0.12837(18) 0.4636(4) 0.0355(15) Uani 1 1 d D U . . .
 H32 H 0.2258 0.1515 0.5269 0.043 Uiso 1 1 calc R . . . .
 C33 C 0.0849(2) 0.12257(19) 0.4676(4) 0.0331(14) Uani 1 1 d D U . . .
 H33 H 0.0651 0.1412 0.5339 0.040 Uiso 1 1 calc R . . . .
 C34 C 0.0171(2) 0.08977(19) 0.3755(4) 0.0292(13) Uani 1 1 d D U . . .
 C35 C 0.0493(2) 0.0593(2) 0.2789(4) 0.0329(14) Uani 1 1 d D U . . .
 H35 H 0.0052 0.0351 0.2162 0.039 Uiso 1 1 calc R . . . .
 C36 C 0.1465(2) 0.0644(2) 0.2753(4) 0.0362(15) Uani 1 1 d D U . . .
 H36 H 0.1668 0.0435 0.2101 0.043 Uiso 1 1 calc R . . . .

loop_
  _atom_site_aniso_label
  _atom_site_aniso_U_11
  _atom_site_aniso_U_22
  _atom_site_aniso_U_33
  _atom_site_aniso_U_23
  _atom_site_aniso_U_13
  _atom_site_aniso_U_12
 C1 0.0342(18) 0.0289(18) 0.035(5) -0.0006(17) 0.012(2) -0.0043(13)
 C2 0.0282(17) 0.042(2) 0.039(5) 0.0004(18) 0.005(2) -0.0081(13)
 C3 0.0237(16) 0.046(2) 0.024(5) 0.0084(18) 0.002(2) -0.0008(13)
 C4 0.0284(17) 0.0351(19) 0.034(5) 0.0033(17) 0.010(2) 0.0041(13)
 C5 0.0261(17) 0.042(2) 0.036(5) -0.0020(18) 0.011(2) -0.0009(13)
 C6 0.0289(17) 0.0376(19) 0.038(5) 0.0056(17) 0.013(2) -0.0027(12)
 C7 0.0278(17) 0.0268(17) 0.032(5) 0.0035(16) 0.004(2) 0.0029(12)
 C8 0.0283(17) 0.0347(18) 0.029(5) -0.0011(16) 0.002(2) -0.0014(12)
 C9 0.0343(18) 0.0308(18) 0.027(5) 0.0014(17) 0.010(2) 0.0003(13)
 C10 0.0317(18) 0.0218(16) 0.031(5) 0.0013(16) 0.005(2) 0.0019(12)
 C11 0.0367(19) 0.0308(18) 0.035(5) -0.0083(17) 0.007(2) -0.0032(13)
 C12 0.0338(18) 0.0321(18) 0.038(5) -0.0033(17) 0.012(2) 0.0025(13)
 C13 0.0303(17) 0.0212(16) 0.027(4) 0.0006(15) 0.005(2) 0.0023(12)
 C14 0.0340(18) 0.0306(17) 0.029(5) 0.0000(17) 0.009(2) -0.0003(13)
 C15 0.0306(18) 0.0347(18) 0.027(5) -0.0030(16) 0.002(2) 0.0014(12)
 C16 0.0291(17) 0.0217(16) 0.035(5) -0.0024(16) 0.006(2) 0.0000(12)
 C17 0.0337(18) 0.0297(17) 0.034(5) 0.0060(16) 0.009(2) 0.0000(13)
 C18 0.0304(18) 0.0294(18) 0.031(5) 0.0016(16) 0.001(2) 0.0023(12)
 C19 0.0297(18) 0.0342(19) 0.033(5) -0.0012(17) 0.006(2) -0.0040(13)
 C20 0.0266(17) 0.040(2) 0.044(5) -0.0050(18) 0.008(2) -0.0044(13)
 C21 0.0209(16) 0.045(2) 0.045(5) 0.0018(19) 0.006(2) 0.0036(13)
 C22 0.0286(17) 0.0340(19) 0.039(5) -0.0053(18) 0.010(2) 0.0020(13)
 C23 0.0290(18) 0.051(2) 0.043(5) -0.0089(19) 0.017(2) -0.0040(14)
 C24 0.0281(18) 0.046(2) 0.040(5) 0.0006(18) 0.009(2) -0.0058(14)
 C25 0.0296(17) 0.0267(17) 0.038(5) -0.0073(16) 0.010(2) 0.0026(12)
 C26 0.0327(18) 0.0326(18) 0.037(5) 0.0031(18) 0.004(2) 0.0044(13)
 C27 0.0387(19) 0.0356(19) 0.038(5) 0.0118(18) 0.010(2) 0.0031(13)
 C28 0.0356(19) 0.0200(16) 0.033(5) -0.0019(15) 0.009(2) 0.0035(12)
 C29 0.0321(18) 0.0366(19) 0.025(5) -0.0029(17) 0.002(2) -0.0005(13)
 C30 0.0384(19) 0.0336(18) 0.033(5) -0.0030(17) 0.014(2) -0.0019(13)
 C31 0.0351(18) 0.0226(16) 0.031(5) 0.0016(16) 0.010(2) 0.0017(12)
 C32 0.0339(18) 0.0329(18) 0.040(5) -0.0022(17) 0.009(2) 0.0009(13)
 C33 0.0346(18) 0.0359(18) 0.031(5) 0.0011(17) 0.013(2) 0.0032(14)
 C34 0.0338(18) 0.0218(16) 0.033(5) 0.0021(15) 0.009(2) -0.0011(12)
 C35 0.0358(18) 0.0299(18) 0.033(5) -0.0047(17) 0.007(2) -0.0078(13)
 C36 0.0421(19) 0.0297(18) 0.040(5) -0.0093(18) 0.015(3) -0.0036(14)

_geom_special_details
;
 All esds (except the esd in the dihedral angle between two l.s. planes)
 are estimated using the full covariance matrix.  The cell esds are taken
 into account individually in the estimation of esds in distances, angles
 and torsion angles; correlations between esds in cell parameters are only
 used when they are defined by crystal symmetry.  An approximate (isotropic)
 treatment of cell esds is used for estimating esds involving l.s. planes.
;
loop_
  _geom_bond_atom_site_label_1
  _geom_bond_atom_site_label_2
  _geom_bond_distance
  _geom_bond_site_symmetry_2
  _geom_bond_publ_flag
 C1 H1 0.9800 . ?
 C1 C2 1.506(5) . ?
 C1 C6 1.503(5) . ?
 C1 C34 1.538(4) . ?
 C2 H2 0.9300 . ?
 C2 C3 1.325(4) . ?
 C3 H3 0.9300 . ?
 C3 C4 1.500(5) . ?
 C4 H4 0.9800 . ?
 C4 C5 1.501(5) . ?
 C4 C7 1.539(4) . ?
 C5 H5 0.9300 . ?
 C5 C6 1.329(4) . ?
 C6 H6 0.9300 . ?
 C7 C8 1.388(4) . ?
 C7 C12 1.386(5) . ?
 C8 H8 0.9300 . ?
 C8 C9 1.384(4) . ?
 C9 H9 0.9300 . ?
 C9 C10 1.378(5) . ?
 C10 C11 1.391(4) . ?
 C10 C13 1.489(4) . ?
 C11 H11 0.9300 . ?
 C11 C12 1.387(4) . ?
 C12 H12 0.9300 . ?
 C13 C14 1.377(4) . ?
 C13 C18 1.398(4) . ?
 C14 H14 0.9300 . ?
 C14 C15 1.383(4) . ?
 C15 H15 0.9300 . ?
 C15 C16 1.384(4) . ?
 C16 C17 1.391(4) . ?
 C16 C19 1.538(4) . ?
 C17 H17 0.9300 . ?
 C17 C18 1.388(3) . ?
 C18 H18 0.9300 . ?
 C19 H19 0.9800 . ?
 C19 C20 1.507(5) . ?
 C19 C24 1.498(5) . ?
 C20 H20 0.9300 . ?
 C20 C21 1.325(4) . ?
 C21 H21 0.9300 . ?
 C21 C22 1.506(5) . ?
 C22 H22 0.9800 . ?
 C22 C23 1.499(5) . ?
 C22 C25 1.536(4) . ?
 C23 H23 0.9300 . ?
 C23 C24 1.324(4) . ?
 C24 H24 0.9300 . ?
 C25 C26 1.387(4) . ?
 C25 C30 1.382(5) . ?
 C26 H26 0.9300 . ?
 C26 C27 1.385(4) . ?
 C27 H27 0.9300 . ?
 C27 C28 1.388(4) . ?
 C28 C29 1.378(5) . ?
 C28 C31 1.497(4) . ?
 C29 H29 0.9300 . ?
 C29 C30 1.387(4) . ?
 C30 H30 0.9300 . ?
 C31 C32 1.379(4) . ?
 C31 C36 1.386(5) . ?
 C32 H32 0.9300 . ?
 C32 C33 1.384(4) . ?
 C33 H33 0.9300 . ?
 C33 C34 1.376(5) . ?
 C34 C35 1.391(5) . ?
 C35 H35 0.9300 . ?
 C35 C36 1.387(4) . ?
 C36 H36 0.9300 . ?

loop_
  _geom_angle_atom_site_label_1
  _geom_angle_atom_site_label_2
  _geom_angle_atom_site_label_3
  _geom_angle
  _geom_angle_site_symmetry_1
  _geom_angle_site_symmetry_3
  _geom_angle_publ_flag
 C2 C1 H1 108.8 . . ?
 C2 C1 C34 110.7(3) . . ?
 C6 C1 H1 108.8 . . ?
 C6 C1 C2 109.8(3) . . ?
 C6 C1 C34 109.8(3) . . ?
 C34 C1 H1 108.8 . . ?
 C1 C2 H2 119.8 . . ?
 C3 C2 C1 120.3(4) . . ?
 C3 C2 H2 119.8 . . ?
 C2 C3 H3 120.0 . . ?
 C2 C3 C4 119.9(4) . . ?
 C4 C3 H3 120.0 . . ?
 C3 C4 H4 108.3 . . ?
 C3 C4 C5 110.1(3) . . ?
 C3 C4 C7 110.7(3) . . ?
 C5 C4 H4 108.3 . . ?
 C5 C4 C7 111.0(3) . . ?
 C7 C4 H4 108.3 . . ?
 C4 C5 H5 119.6 . . ?
 C6 C5 C4 120.9(4) . . ?
 C6 C5 H5 119.6 . . ?
 C1 C6 H6 120.4 . . ?
 C5 C6 C1 119.2(4) . . ?
 C5 C6 H6 120.4 . . ?
 C8 C7 C4 121.0(3) . . ?
 C12 C7 C4 120.7(3) . . ?
 C12 C7 C8 118.3(3) . . ?
 C7 C8 H8 119.6 . . ?
 C9 C8 C7 120.8(3) . . ?
 C9 C8 H8 119.6 . . ?
 C8 C9 H9 119.4 . . ?
 C10 C9 C8 121.2(3) . . ?
 C10 C9 H9 119.4 . . ?
 C9 C10 C11 118.1(3) . . ?
 C9 C10 C13 120.2(3) . . ?
 C11 C10 C13 121.5(3) . . ?
 C10 C11 H11 119.6 . . ?
 C12 C11 C10 120.9(4) . . ?
 C12 C11 H11 119.6 . . ?
 C7 C12 C11 120.7(3) . . ?
 C7 C12 H12 119.7 . . ?
 C11 C12 H12 119.7 . . ?
 C14 C13 C10 119.2(3) . . ?
 C14 C13 C18 118.5(3) . . ?
 C18 C13 C10 122.2(3) . . ?
 C13 C14 H14 119.3 . . ?
 C13 C14 C15 121.3(3) . . ?
 C15 C14 H14 119.3 . . ?
 C14 C15 H15 119.6 . . ?
 C14 C15 C16 120.8(4) . . ?
 C16 C15 H15 119.6 . . ?
 C15 C16 C17 118.2(3) . . ?
 C15 C16 C19 121.4(3) . . ?
 C17 C16 C19 120.2(3) . . ?
 C16 C17 H17 119.4 . . ?
 C18 C17 C16 121.2(3) . . ?
 C18 C17 H17 119.4 . . ?
 C13 C18 H18 120.0 . . ?
 C17 C18 C13 120.1(3) . . ?
 C17 C18 H18 120.0 . . ?
 C16 C19 H19 109.0 . . ?
 C20 C19 C16 110.2(3) . . ?
 C20 C19 H19 109.0 . . ?
 C24 C19 C16 109.7(3) . . ?
 C24 C19 H19 109.0 . . ?
 C24 C19 C20 109.8(3) . . ?
 C19 C20 H20 120.4 . . ?
 C21 C20 C19 119.3(4) . . ?
 C21 C20 H20 120.4 . . ?
 C20 C21 H21 119.5 . . ?
 C20 C21 C22 121.0(4) . . ?
 C22 C21 H21 119.5 . . ?
 C21 C22 H22 108.2 . . ?
 C21 C22 C25 110.8(3) . . ?
 C23 C22 C21 109.6(3) . . ?
 C23 C22 H22 108.2 . . ?
 C23 C22 C25 111.8(3) . . ?
 C25 C22 H22 108.2 . . ?
 C22 C23 H23 119.7 . . ?
 C24 C23 C22 120.6(4) . . ?
 C24 C23 H23 119.7 . . ?
 C19 C24 H24 120.0 . . ?
 C23 C24 C19 120.1(4) . . ?
 C23 C24 H24 120.0 . . ?
 C26 C25 C22 120.4(3) . . ?
 C30 C25 C22 121.7(3) . . ?
 C30 C25 C26 117.8(3) . . ?
 C25 C26 H26 119.4 . . ?
 C27 C26 C25 121.3(4) . . ?
 C27 C26 H26 119.4 . . ?
 C26 C27 H27 119.7 . . ?
 C26 C27 C28 120.5(4) . . ?
 C28 C27 H27 119.7 . . ?
 C27 C28 C31 121.3(3) . . ?
 C29 C28 C27 118.4(3) . . ?
 C29 C28 C31 120.2(3) . . ?
 C28 C29 H29 119.6 . . ?
 C28 C29 C30 120.8(4) . . ?
 C30 C29 H29 119.6 . . ?
 C25 C30 C29 121.2(4) . . ?
 C25 C30 H30 119.4 . . ?
 C29 C30 H30 119.4 . . ?
 C32 C31 C28 120.0(3) . . ?
 C32 C31 C36 118.0(3) . . ?
 C36 C31 C28 121.7(3) . . ?
 C31 C32 H32 119.5 . . ?
 C31 C32 C33 121.0(4) . . ?
 C33 C32 H32 119.5 . . ?
 C32 C33 H33 119.3 . . ?
 C34 C33 C32 121.4(4) . . ?
 C34 C33 H33 119.3 . . ?
 C33 C34 C1 122.0(3) . . ?
 C33 C34 C35 117.9(3) . . ?
 C35 C34 C1 119.9(3) . . ?
 C34 C35 H35 119.7 . . ?
 C36 C35 C34 120.6(4) . . ?
 C36 C35 H35 119.7 . . ?
 C31 C36 C35 121.1(4) . . ?
 C31 C36 H36 119.5 . . ?
 C35 C36 H36 119.5 . . ?

_shelx_res_file
;
    mgra01.res created by SHELXL-2014/7

TITL MGRA01 in P2(1)/c
CELL 0.4859 14.147 13.03 12.0332 90 101.8379 90
ZERR 4 0.0006 0.0007 0.0021 0 0.0074 0
LATT 1
SYMM -X,0.5+Y,0.5-Z
SFAC C H
DISP C 0.0006 0.0006 5.8998
DISP H -0 0 0.6054
UNIT 144 112
SADI 0.01 C10 C13 C28 C31
SADI 0.01 C4 C7 C1 C34 C22 C25 C16 C19
FLAT 0.01 C7 > C12
FLAT 0.01 C13 > C18
FLAT 0.01 C25 > C30
FLAT 0.01 C31 > C35
RIGU 0.005 0.005

L.S. 10
PLAN  20
BOND $H
list 4
fmap 2 53
ACTA
OMIT -3 11 1
OMIT 0 14 0
OMIT 1 11 0
OMIT -7 3 7
OMIT 10 2 3
OMIT -4 11 1
OMIT 0 8 8
OMIT -7 5 8
OMIT 12 3 1
OMIT 9 7 5
OMIT -9 10 1
OMIT 10 2 2
OMIT 2 9 0
OMIT 8 0 2
OMIT -6 12 1
REM <olex2.extras>
REM <HklSrc "%.\\MGRA01.hkl">
REM </olex2.extras>

SAME 0.01 0.04 C1 C6 C5 C4 C3 C2
SAME 0.01 0.04 C4 C5 C6 C1 C2 C3
SAME 0.01 0.04 C4 C3 C2 C1 C6 C5
WGHT    0.044500    1.193600
FVAR       0.12469
C1    1   -0.091847    0.094075    0.373939    11.00000    0.03421    0.02886 =
         0.03534   -0.00056    0.01175   -0.00429
AFIX  13
H1    2   -0.116389    0.023834    0.375101    11.00000   -1.20000
AFIX   0
C2    1   -0.145090    0.147040    0.268237    11.00000    0.02817    0.04157 =
         0.03935    0.00039    0.00470   -0.00805
AFIX  43
H2    2   -0.171365    0.108544    0.204267    11.00000   -1.20000
AFIX   0
C3    1   -0.154675    0.248194    0.265945    11.00000    0.02369    0.04571 =
         0.02374    0.00842    0.00180   -0.00083
AFIX  43
H3    2   -0.188089    0.280533    0.200714    11.00000   -1.20000
AFIX   0
C4    1   -0.111566    0.310539    0.368703    11.00000    0.02840    0.03507 =
         0.03401    0.00333    0.01019    0.00407
AFIX  13
H4    2   -0.149925    0.373244    0.368069    11.00000   -1.20000
AFIX   0
C5    1   -0.115782    0.251679    0.474763    11.00000    0.02610    0.04212 =
         0.03571   -0.00204    0.01120   -0.00093
AFIX  43
H5    2   -0.123191    0.286877    0.539668    11.00000   -1.20000
AFIX   0
C6    1   -0.109075    0.149958    0.477207    11.00000    0.02886    0.03757 =
         0.03846    0.00563    0.01304   -0.00265
AFIX  43
H6    2   -0.114972    0.113777    0.542058    11.00000   -1.20000
AFIX   0
SAME 0.01 0.04 C7 C12 C11 C10 C9 C8
SAME 0.01 0.04 C10 C9 C8 C7 C12 C11
SAME 0.01 0.04 C10 C11 C12 C7 C8 C9
C7    1   -0.007117    0.341473    0.365894    11.00000    0.02785    0.02683 =
         0.03235    0.00349    0.00439    0.00287
C8    1    0.032645    0.319523    0.272316    11.00000    0.02825    0.03467 =
         0.02856   -0.00109    0.00218   -0.00140
AFIX  43
H8    2   -0.005102    0.287978    0.209177    11.00000   -1.20000
AFIX   0
C9    1    0.127752    0.343975    0.271749    11.00000    0.03433    0.03078 =
         0.02708    0.00145    0.01025    0.00034
AFIX  43
H9    2    0.152821    0.328943    0.207966    11.00000   -1.20000
AFIX   0
C10   1    0.185937    0.390196    0.364031    11.00000    0.03169    0.02181 =
         0.03115    0.00131    0.00523    0.00191
C11   1    0.145907    0.413668    0.457342    11.00000    0.03665    0.03076 =
         0.03545   -0.00833    0.00742   -0.00320
AFIX  43
H11   2    0.183393    0.446598    0.519686    11.00000   -1.20000
AFIX   0
C12   1    0.050859    0.388622    0.458636    11.00000    0.03380    0.03215 =
         0.03806   -0.00330    0.01172    0.00245
AFIX  43
H12   2    0.025773    0.403627    0.522414    11.00000   -1.20000
AFIX   0
SAME 0.01 0.04 C7 > C12
C13   1    0.290432    0.406428    0.366077    11.00000    0.03029    0.02123 =
         0.02732    0.00057    0.00524    0.00228
C14   1    0.357596    0.375879    0.459954    11.00000    0.03402    0.03065 =
         0.02884   -0.00002    0.00860   -0.00030
AFIX  43
H14   2    0.336629    0.350135    0.522824    11.00000   -1.20000
AFIX   0
C15   1    0.455604    0.382717    0.462607    11.00000    0.03058    0.03472 =
         0.02714   -0.00298    0.00191    0.00139
AFIX  43
H15   2    0.499451    0.362111    0.527309    11.00000   -1.20000
AFIX   0
C16   1    0.489194    0.419853    0.370142    11.00000    0.02915    0.02167 =
         0.03512   -0.00237    0.00580   -0.00001
C17   1    0.421794    0.452071    0.275586    11.00000    0.03371    0.02972 =
         0.03369    0.00601    0.00949   -0.00002
AFIX  43
H17   2    0.443032    0.478301    0.213113    11.00000   -1.20000
AFIX   0
C18   1    0.323412    0.445761    0.272833    11.00000    0.03045    0.02942 =
         0.03118    0.00158    0.00063    0.00229
AFIX  43
H18   2    0.279392    0.467719    0.208904    11.00000   -1.20000
AFIX   0
SAME 0.01 0.04 C1 > C6
C19   1    0.597222    0.417004    0.366637    11.00000    0.02967    0.03415 =
         0.03262   -0.00120    0.00551   -0.00400
AFIX  13
H19   2    0.622360    0.487303    0.371518    11.00000   -1.20000
AFIX   0
C20   1    0.652058    0.355721    0.465305    11.00000    0.02661    0.03969 =
         0.04381   -0.00495    0.00755   -0.00439
AFIX  43
H20   2    0.681710    0.388458    0.532059    11.00000   -1.20000
AFIX   0
C21   1    0.657558    0.254714    0.455903    11.00000    0.02090    0.04480 =
         0.04481    0.00180    0.00627    0.00360
AFIX  43
H21   2    0.689943    0.216458    0.517272    11.00000   -1.20000
AFIX   0
C22   1    0.612135    0.200931    0.347293    11.00000    0.02856    0.03398 =
         0.03895   -0.00528    0.01033    0.00197
AFIX  13
H22   2    0.649763    0.138894    0.340700    11.00000   -1.20000
AFIX   0
C23   1    0.616569    0.269050    0.248150    11.00000    0.02898    0.05120 =
         0.04291   -0.00891    0.01653   -0.00397
AFIX  43
H23   2    0.623768    0.240183    0.179691    11.00000   -1.20000
AFIX   0
C24   1    0.610325    0.369965    0.257178    11.00000    0.02811    0.04631 =
         0.03981    0.00062    0.00894   -0.00580
AFIX  43
H24   2    0.614075    0.411695    0.195531    11.00000   -1.20000
AFIX   0
SAME 0.01 0.04 C7 > C12
C25   1    0.508098    0.168447    0.349200    11.00000    0.02955    0.02673 =
         0.03751   -0.00726    0.00954    0.00264
C26   1    0.486200    0.124465    0.445773    11.00000    0.03273    0.03262 =
         0.03673    0.00308    0.00405    0.00437
AFIX  43
H26   2    0.535678    0.111215    0.507966    11.00000   -1.20000
AFIX   0
C27   1    0.392012    0.099880    0.451384    11.00000    0.03874    0.03557 =
         0.03815    0.01181    0.01016    0.00305
AFIX  43
H27   2    0.379064    0.070258    0.516980    11.00000   -1.20000
AFIX   0
C28   1    0.316835    0.119121    0.359864    11.00000    0.03559    0.01999 =
         0.03262   -0.00190    0.00913    0.00352
C29   1    0.338418    0.161811    0.263259    11.00000    0.03207    0.03664 =
         0.02546   -0.00295    0.00191   -0.00055
AFIX  43
H29   2    0.289080    0.174095    0.200632    11.00000   -1.20000
AFIX   0
C30   1    0.432813    0.186692    0.258248    11.00000    0.03839    0.03365 =
         0.03256   -0.00305    0.01378   -0.00187
AFIX  43
H30   2    0.445656    0.216169    0.192527    11.00000   -1.20000
AFIX   0
SAME 0.01 0.04 C7 > C12
C31   1    0.213944    0.100384    0.367286    11.00000    0.03513    0.02258 =
         0.03124    0.00164    0.01022    0.00167
C32   1    0.181756    0.128368    0.463614    11.00000    0.03388    0.03293 =
         0.04022   -0.00221    0.00850    0.00086
AFIX  43
H32   2    0.225848    0.151497    0.526897    11.00000   -1.20000
AFIX   0
C33   1    0.084853    0.122566    0.467568    11.00000    0.03462    0.03590 =
         0.03128    0.00106    0.01295    0.00322
AFIX  43
H33   2    0.065115    0.141236    0.533861    11.00000   -1.20000
AFIX   0
C34   1    0.017055    0.089772    0.375546    11.00000    0.03384    0.02175 =
         0.03316    0.00206    0.00930   -0.00107
C35   1    0.049274    0.059253    0.278944    11.00000    0.03580    0.02990 =
         0.03288   -0.00471    0.00697   -0.00777
AFIX  43
H35   2    0.005184    0.035136    0.216182    11.00000   -1.20000
AFIX   0
C36   1    0.146497    0.064432    0.275302    11.00000    0.04213    0.02974 =
         0.03967   -0.00934    0.01542   -0.00356
AFIX  43
H36   2    0.166776    0.043451    0.210104    11.00000   -1.20000
AFIX   0
HKLF 4

REM  MGRA01 in P2(1)/c
REM R1 =  0.0479 for    1458 Fo > 4sig(Fo)  and  0.0706 for all    1969 data
REM    325 parameters refined using    688 restraints

END

WGHT      0.0445      1.1935

REM Highest difference peak  0.131,  deepest hole -0.135,  1-sigma level  0.034
Q1    1   0.6982  0.1632  0.4675  11.00000  0.05    0.13
Q2    1  -0.0001  0.0412  0.4626  11.00000  0.05    0.13
Q3    1  -0.1018  0.3933  0.2731  11.00000  0.05    0.12
Q4    1   0.4274  0.5467  0.1556  11.00000  0.05    0.12
Q5    1   0.6975  0.1935  0.5761  11.00000  0.05    0.12
Q6    1  -0.1790  0.2836  0.1429  11.00000  0.05    0.12
Q7    1   0.5753  0.2136  0.1450  11.00000  0.05    0.12
Q8    1   0.3688  0.1065  0.5541  11.00000  0.05    0.12
Q9    1   0.2645  0.2743  0.2723  11.00000  0.05    0.11
Q10   1   0.1348  0.1821  0.3201  11.00000  0.05    0.11
Q11   1   0.7384  0.1040  0.4134  11.00000  0.05    0.11
Q12   1   0.4559  0.2979  0.3225  11.00000  0.05    0.11
Q13   1  -0.1658  0.3571  0.2412  11.00000  0.05    0.11
Q14   1  -0.0373  0.1008  0.6381  11.00000  0.05    0.11
Q15   1   0.0559  0.1954  0.5411  11.00000  0.05    0.11
Q16   1   0.0577  0.1735  0.1910  11.00000  0.05    0.11
Q17   1   0.4166  0.3766  0.2176  11.00000  0.05    0.11
Q18   1   0.2804  0.2431  0.1765  11.00000  0.05    0.11
Q19   1  -0.1717  0.1767  0.4019  11.00000  0.05    0.11
Q20   1   0.6580  0.0444  0.3560  11.00000  0.05    0.10
;
_shelx_res_checksum                22598
_shelx_hkl_file
;
  -2   0   0  159.64   12.75
  -2   0   0  158.14   12.76
   2   0   0  156.91   12.75
   2   0   0  156.12   12.75
   2   0   0  142.35   12.75
  -2   0   0  161.73   12.76
   3   0   0   -0.02    0.03
  -3   0   0    0.01    0.02
   3   0   0    0.05    0.02
  -3   0   0    0.00    0.02
  -3   0   0    0.05    0.07
   3   0   0    0.06    0.05
  -3   0   0    0.01    0.08
  -4   0   0  414.74   33.27
   4   0   0  395.55   33.26
  -4   0   0  403.30   33.25
  -4   0   0  417.93   33.26
   4   0   0  402.13   33.26
  -4   0   0  405.89   33.25
  -4   0   0  418.58   33.27
   4   0   0  402.23   33.25
   4   0   0  399.80   33.25
   4   0   0  384.05   33.27
   5   0   0    0.26    0.16
   5   0   0    0.23    0.17
  -5   0   0    0.14    0.06
  -5   0   0    0.30    0.12
  -5   0   0    0.08    0.19
   5   0   0    0.16    0.12
   5   0   0    0.23    0.06
  -5   0   0    0.06    0.15
   5   0   0    0.22    0.06
  -5   0   0    0.16    0.06
  -6   0   0  109.16    9.28
   6   0   0  115.29    9.28
  -6   0   0  118.04    9.31
   6   0   0  111.17    9.30
  -6   0   0  110.77    9.28
   6   0   0  114.17    9.28
   6   0   0  106.88    9.31
  -6   0   0  112.15    9.30
  -6   0   0  120.57    9.31
  -7   0   0    0.24    0.09
  -7   0   0    0.30    0.15
  -7   0   0    0.21    0.08
  -7   0   0    0.51    0.21
   7   0   0    0.23    0.07
  -8   0   0   22.39    1.78
   8   0   0   23.15    1.76
  -8   0   0   20.52    1.71
   8   0   0   20.43    1.71
   8   0   0   21.03    1.71
  -8   0   0   19.36    1.71
   8   0   0   20.93    1.73
   9   0   0    0.25    0.11
  -9   0   0    0.21    0.35
   9   0   0    0.13    0.19
  -9   0   0    0.57    0.36
   9   0   0    0.11    0.12
   9   0   0   -0.01    0.33
  -9   0   0    0.11    0.12
  -9   0   0    0.22    0.11
   9   0   0    0.27    0.26
 -10   0   0    6.10    0.49
  10   0   0    5.42    0.49
  10   0   0    4.90    0.58
 -10   0   0    5.16    0.49
 -10   0   0    5.83    0.65
  10   0   0    5.60    0.49
  11   0   0    5.76    0.57
 -11   0   0    7.64    0.76
 -11   0   0    7.38    0.57
  11   0   0    6.46    0.58
 -12   0   0    0.07    0.16
  12   0   0    0.06    0.15
  13   0   0    1.46    0.21
  13   0   0    1.06    0.35
 -13   0   0    1.10    0.52
 -13   0   0    1.52    0.21
  14   0   0    0.64    0.37
 -14   0   0    1.14    0.61
  -2  -1   0    0.00    0.02
   2   1   0   -0.02    0.05
  -2   1   0    0.03    0.03
   2   1   0   -0.01    0.03
   2   1   0    0.01    0.02
   2   1   0    0.02    0.03
  -2  -1   0   -0.04    0.05
  -2  -1   0    0.00    0.02
   2   1   0    0.01    0.02
   2  -1   0   -0.01    0.02
   3  -1   0   37.77    3.12
  -3   1   0   37.88    3.12
  -3  -1   0   38.34    3.11
   3   1   0   37.54    3.11
  -3  -1   0   39.57    3.12
   3   1   0   39.86    3.12
  -3  -1   0   40.33    3.13
   3   1   0   39.96    3.11
   3   1   0   32.04    3.12
  -3  -1   0   36.72    3.11
   3   1   0   31.62    3.12
   3  -1   0   42.13    3.12
   3  -1   0   38.23    3.12
  -3   1   0   33.59    3.11
   3  -1   0   39.98    3.11
   3   1   0   38.49    3.11
  -3  -1   0   38.06    3.11
  -3  -1   0   35.94    3.12
   4  -1   0    0.19    0.05
  -4   1   0    0.12    0.08
  -4   1   0    0.05    0.11
  -4  -1   0    0.08    0.05
   4  -1   0    0.03    0.12
   4   1   0    0.13    0.08
  -4   1   0    0.13    0.10
   4  -1   0    0.18    0.12
   4  -1   0    0.18    0.09
  -4  -1   0    0.11    0.05
  -4  -1   0    0.24    0.12
   4   1   0    0.08    0.14
  -4  -1   0    0.12    0.13
   4   1   0    0.11    0.05
   5   1   0  114.84   10.01
   5   1   0  125.49   10.01
   5  -1   0  114.66   10.01
   5   1   0  125.40   10.03
   5   1   0  129.25   10.01
   5   1   0  122.27   10.02
  -5  -1   0  128.85   10.03
  -5  -1   0  108.62   10.04
  -5  -1   0  109.92   10.01
   5   1   0  135.61   10.03
  -5  -1   0  123.48   10.01
   5   1   0  120.25   10.01
  -5  -1   0  118.78   10.04
  -5  -1   0  122.66   10.01
  -5   1   0  126.16   10.02
  -5   1   0  107.53   10.03
   5  -1   0  123.20   10.03
   5  -1   0  126.27   10.03
   6   1   0    1.00    0.33
  -6  -1   0    0.64    0.25
  -6  -1   0    0.82    0.17
   6   1   0    0.46    0.12
   6   1   0    0.66    0.16
   6  -1   0    1.36    0.13
   6   1   0    1.39    0.10
  -6  -1   0    0.27    0.29
   6  -1   0    0.60    0.17
  -6   1   0    0.93    0.23
   6   1   0    0.65    0.12
   6   1   0    1.08    0.25
  -6   1   0    0.68    0.22
  -7  -1   0  128.67   10.77
  -7  -1   0  138.11   10.74
  -7   1   0  135.83   10.74
   7  -1   0  135.84   10.74
   7   1   0  130.53   10.75
   7   1   0  119.50   10.73
   7   1   0  126.23   10.74
  -7   1   0  132.36   10.77
  -7   1   0  132.04   10.74
  -7  -1   0  129.78   10.74
  -7  -1   0  131.84   10.75
   7  -1   0  128.35   10.76
   7   1   0  140.01   10.77
   7  -1   0  132.87   10.77
  -7   1   0  125.89   10.77
  -8  -1   0    0.67    0.14
   8   1   0    0.70    0.14
  -8  -1   0    0.48    0.31
   8   1   0    0.65    0.13
   8   1   0    0.52    0.10
   8   1   0    0.58    0.20
   8  -1   0    0.76    0.29
   8   1   0    0.63    0.28
   8  -1   0    0.74    0.25
   8  -1   0    0.92    0.12
  -8  -1   0    0.73    0.28
  -9  -1   0    2.15    0.44
   9   1   0    2.53    0.29
   9  -1   0    2.89    0.29
  -9  -1   0    3.31    0.28
  -9  -1   0    1.88    0.46
   9   1   0    2.96    0.27
   9  -1   0    2.74    0.40
   9  -1   0    1.82    0.40
   9  -1   0    3.07    0.35
   9   1   0    2.96    0.34
   9   1   0    4.01    0.41
  -9   1   0    3.21    0.28
  -9  -1   0    3.09    0.29
  -9   1   0    3.10    0.28
 -10   1   0    0.94    0.15
 -10  -1   0    1.06    0.41
  10   1   0    0.91    0.13
  10  -1   0    0.96    0.16
  10  -1   0    0.80    0.15
  10   1   0    0.92    0.18
 -10   1   0    0.97    0.42
  10  -1   0    0.45    0.34
 -10  -1   0    0.99    0.16
 -10   1   0    0.86    0.14
 -10  -1   0    1.10    0.26
  10   1   0    1.12    0.35
 -10  -1   0    1.07    0.17
 -11   1   0    2.97    0.30
 -11  -1   0    2.93    0.31
 -11   1   0    2.90    0.30
 -11   1   0    2.36    0.55
 -11  -1   0    3.50    0.32
  11  -1   0    3.27    0.30
  11   1   0    3.51    0.42
  11  -1   0    3.30    0.31
  11   1   0    3.05    0.32
 -12  -1   0   -0.01    0.16
  12   1   0    0.32    0.20
 -12  -1   0    0.18    0.17
  12  -1   0   -0.13    0.35
  13  -1   0    1.97    0.23
  13   1   0    1.66    0.22
  13   1   0    2.31    0.35
  13   1   0    1.97    0.26
 -13  -1   0    2.16    0.56
 -13   1   0    1.40    0.22
  14   1   0    0.15    0.23
  14  -1   0    0.16    0.20
  15   1   0   -0.04    0.39
   0  -2   0   36.81    3.39
   0   2   0   40.91    3.39
   0   2   0   42.75    3.39
   0  -2   0   41.98    3.39
   0  -2   0   43.18    3.39
   1   2   0    0.05    0.03
  -1   2   0    0.09    0.03
  -1  -2   0    0.12    0.03
  -1  -2   0    0.08    0.03
  -2   2   0    0.01    0.04
   2   2   0    0.07    0.06
   2   2   0    0.06    0.04
  -2  -2   0    0.16    0.04
  -2  -2   0    0.07    0.03
  -2  -2   0    0.07    0.03
   2   2   0    0.09    0.04
   2   2   0    0.11    0.03
   2  -2   0    0.08    0.03
  -2   2   0    0.08    0.04
   2   2   0    0.10    0.03
  -2  -2   0    0.14    0.04
  -2  -2   0    0.06    0.04
   3   2   0    0.09    0.10
  -3   2   0    0.08    0.06
  -3   2   0    0.02    0.08
   3  -2   0    0.07    0.08
  -3   2   0    0.10    0.07
   3  -2   0    0.09    0.05
   3   2   0    0.13    0.06
  -3  -2   0    0.18    0.05
  -3  -2   0    0.15    0.06
   3   2   0    0.18    0.06
  -3  -2   0    0.13    0.05
   3   2   0    0.11    0.09
   4   2   0   52.10    4.53
   4   2   0   49.33    4.53
  -4  -2   0   57.29    4.54
  -4   2   0   51.74    4.54
   4   2   0   55.58    4.53
   4   2   0   58.91    4.53
   4   2   0   59.69    4.53
   4  -2   0   54.08    4.53
   4   2   0   49.45    4.53
  -4  -2   0   54.79    4.53
  -4  -2   0   53.22    4.53
   4   2   0   58.27    4.54
  -4   2   0   57.44    4.53
  -4   2   0   56.15    4.54
   4  -2   0   54.81    4.53
  -4  -2   0   56.26    4.53
   4   2   0   55.12    4.54
   5   2   0    0.78    0.12
   5   2   0    1.02    0.13
  -5  -2   0    0.90    0.13
   5  -2   0    1.25    0.13
  -5   2   0    1.05    0.18
   5   2   0    1.02    0.14
  -5  -2   0    1.16    0.21
   5   2   0    0.95    0.20
  -5   2   0    1.16    0.20
  -5  -2   0    1.22    0.13
  -5  -2   0    0.98    0.12
   5   2   0    1.07    0.14
  -5  -2   0    1.16    0.15
   5   2   0    1.02    0.20
   5   2   0    1.10    0.12
   6   2   0    3.74    0.43
   6   2   0    3.28    0.38
  -6  -2   0    4.21    0.37
   6  -2   0    4.31    0.39
   6  -2   0    5.31    0.37
  -6  -2   0    3.66    0.37
   6   2   0    4.39    0.37
   6   2   0    3.83    0.37
   6   2   0    3.63    0.38
  -6   2   0    4.23    0.43
   6   2   0    4.24    0.37
  -6  -2   0    4.56    0.37
   6  -2   0    3.42    0.42
   7   2   0    0.24    0.10
   7  -2   0    0.36    0.25
   7  -2   0    0.40    0.11
  -7  -2   0    0.03    0.18
  -7  -2   0    0.30    0.25
   7   2   0    0.60    0.15
   7  -2   0    0.23    0.17
  -7  -2   0    0.15    0.10
  -7  -2   0    0.49    0.12
  -7  -2   0    0.31    0.12
   7   2   0    0.44    0.10
   8   2   0   22.20    2.02
   8  -2   0   25.20    2.00
  -8   2   0   25.74    2.03
   8   2   0   21.38    1.98
  -8  -2   0   23.90    1.98
   8   2   0   22.40    1.99
  -8  -2   0   22.87    2.00
  -8   2   0   22.05    2.02
   8   2   0   25.52    1.99
   8   2   0   23.28    1.98
  -8  -2   0   25.49    1.98
   8   2   0   23.97    1.96
  -8  -2   0   24.67    2.03
   9   2   0    5.26    0.42
  -9  -2   0    5.29    0.45
   9   2   0    5.40    0.49
   9  -2   0    5.45    0.45
  -9  -2   0    5.44    0.45
   9   2   0    4.59    0.55
   9   2   0    4.83    0.45
   9   2   0    4.78    0.45
  -9  -2   0    5.25    0.50
   9  -2   0    3.67    0.48
  -9   2   0    4.84    0.57
   9   2   0    3.87    0.44
   9   2   0    4.68    0.47
  -9   2   0    4.48    0.58
   9   2   0    5.14    0.54
  10   2   0    0.29    0.17
  10   2   0    0.32    0.16
  10   2   0    0.20    0.32
  10   2   0    0.32    0.09
 -10  -2   0    0.52    0.15
 -10   2   0    0.12    0.37
  10   2   0    0.32    0.24
 -10  -2   0    0.43    0.15
  11   2   0    1.72    0.20
  11  -2   0    0.32    0.16
  11  -2   0    1.12    0.21
 -11  -2   0    1.44    0.50
 -11  -2   0    0.41    0.30
 -11   2   0    1.26    0.16
 -11   2   0    1.17    0.16
 -11  -2   0    1.61    0.22
  11   2   0    1.49    0.30
  11   2   0    1.50    0.15
 -12  -2   0    0.54    0.18
  12   2   0    0.35    0.11
  12   2   0    0.27    0.22
  12  -2   0    0.59    0.19
  12   2   0    0.39    0.20
  12  -2   0    0.32    0.15
 -12   2   0    0.51    0.14
  13   2   0    1.50    0.33
  13   2   0    0.98    0.24
  13   2   0    0.51    0.43
 -13  -2   0    0.96    0.22
  13   2   0    0.63    0.21
 -13  -2   0    0.31    0.56
 -13   2   0    0.87    0.57
  14  -2   0    0.40    0.20
 -14   2   0    0.89    0.59
 -14  -2   0    0.54    0.22
  14   2   0    0.40    0.25
 -15   2   0    0.62    0.53
   0   3   0    0.02    0.04
   0   3   0    0.00    0.04
   0  -3   0    0.03    0.04
   0  -3   0   -0.01    0.05
   0   3   0   -0.03    0.04
   0  -3   0   -0.04    0.05
   1  -3   0  603.74   49.04
   1   3   0  592.98   49.04
  -1  -3   0  594.46   49.03
  -1   3   0  597.88   49.04
   1   3   0  598.43   49.04
   1  -3   0  601.97   49.04
   1  -3   0  596.29   49.04
  -1  -3   0  599.58   49.04
   1   3   0  582.85   49.03
  -1  -3   0  593.07   49.04
   2  -3   0    7.55    0.57
  -2  -3   0    7.61    0.56
  -2   3   0    7.27    0.57
   2   3   0    5.92    0.57
  -2  -3   0    6.84    0.56
  -2  -3   0    7.21    0.56
  -2  -3   0    5.41    0.57
   2   3   0    6.01    0.56
  -2  -3   0    6.78    0.57
   2   3   0    6.05    0.56
  -2  -3   0    7.64    0.57
   2   3   0    6.96    0.57
   3   3   0   33.03    2.54
   3   3   0   27.56    2.54
  -3  -3   0   32.55    2.55
   3   3   0   28.85    2.53
  -3  -3   0   27.56    2.54
  -3  -3   0   31.77    2.54
  -3  -3   0   28.00    2.54
   3   3   0   30.67    2.54
  -3   3   0   33.36    2.55
   3  -3   0   33.77    2.54
  -3  -3   0   32.02    2.54
   3   3   0   32.99    2.55
  -3  -3   0   30.84    2.54
  -3   3   0   31.92    2.54
  -4  -3   0    0.23    0.08
   4   3   0    0.03    0.09
  -4  -3   0    0.16    0.15
   4  -3   0    0.09    0.08
  -4  -3   0    0.13    0.09
   4   3   0    0.07    0.08
  -4   3   0    0.03    0.12
   4   3   0    0.10    0.14
   4   3   0    0.14    0.08
  -4   3   0    0.09    0.08
  -4  -3   0    0.13    0.09
   4   3   0    0.07    0.15
   4  -3   0    0.02    0.11
  -5  -3   0   14.40    1.24
  -5   3   0   13.43    1.26
   5   3   0   14.12    1.24
   5   3   0   15.87    1.24
   5  -3   0   14.26    1.25
   5   3   0   14.76    1.24
  -5   3   0   15.69    1.26
  -5  -3   0   16.80    1.24
  -5  -3   0   14.99    1.27
  -5  -3   0   15.49    1.24
   5   3   0   12.91    1.24
   5   3   0   15.48    1.24
   5  -3   0   14.65    1.24
  -6   3   0    0.56    0.21
   6   3   0    0.43    0.12
  -6   3   0    0.37    0.22
   6   3   0    0.54    0.13
  -6  -3   0    0.64    0.24
   6   3   0    0.44    0.14
   6   3   0    0.54    0.13
  -6  -3   0    0.62    0.14
  -6  -3   0    0.67    0.12
   6  -3   0    0.47    0.16
   6  -3   0    0.53    0.12
   6   3   0    0.62    0.22
   6   3   0    0.36    0.21
   6   3   0    0.71    0.13
   7  -3   0   50.87    4.12
  -7  -3   0   49.79    4.10
   7  -3   0   46.05    4.10
   7   3   0   49.55    4.11
  -7   3   0   49.10    4.13
   7   3   0   49.67    4.10
   7   3   0   61.65    4.14
   7   3   0   51.29    4.13
   7   3   0   46.28    4.11
  -7  -3   0   46.58    4.14
  -7  -3   0   52.43    4.10
   7   3   0   46.75    4.10
   7   3   0   48.03    4.11
  -7  -3   0   53.68    4.11
  -8  -3   0    0.90    0.17
   8   3   0    1.05    0.19
  -8  -3   0    1.12    0.17
  -8  -3   0    0.98    0.33
   8   3   0    1.16    0.19
   8   3   0    0.90    0.20
   8   3   0    1.21    0.31
   8   3   0    1.32    0.30
   8  -3   0    0.58    0.26
  -8  -3   0    1.51    0.23
   8   3   0    1.37    0.21
  -8   3   0    1.43    0.30
   9   3   0    5.69    0.55
   9  -3   0    5.02    0.59
   9   3   0    5.37    0.54
  -9  -3   0    6.54    0.54
   9   3   0    6.21    0.56
  -9  -3   0    6.94    0.54
  -9   3   0    6.49    0.65
   9   3   0    6.20    0.54
   9   3   0    6.10    0.63
  -9  -3   0    6.89    0.59
   9  -3   0    5.58    0.54
  -9  -3   0    5.67    0.66
  10   3   0   -0.13    0.20
  10  -3   0   -0.02    0.18
  10   3   0    0.01    0.33
 -10  -3   0   -0.14    0.44
  10   3   0    0.01    0.24
 -10  -3   0   -0.23    0.18
  10   3   0    0.01    0.20
  11   3   0    1.88    0.25
  11  -3   0    1.86    0.25
  11   3   0    2.24    0.28
  11   3   0    1.75    0.28
 -11  -3   0    1.97    0.25
  11   3   0    2.23    0.42
  11   3   0    2.07    0.25
 -12  -3   0    2.75    0.29
  12   3   0    2.37    0.31
 -12   3   0    2.69    0.51
  12  -3   0    2.66    0.29
  13  -3   0    0.25    0.23
 -13  -3   0    0.55    0.22
  13   3   0    0.43    0.23
  13   3   0    0.27    0.24
  13   3   0    0.85    0.31
  14   3   0    0.43    0.31
 -14  -3   0    0.06    0.24
  14  -3   0    0.37    0.24
 -14   3   0    0.33    0.62
  14   3   0    0.41    0.27
  15  -3   0   -0.24    0.25
 -15   3   0   -0.18    0.55
   0  -4   0 1000.00   73.79
   0   4   0  854.16   73.79
   0  -4   0  988.04   73.80
   0  -4   0  791.00   73.79
   0   4   0  953.09   73.79
   0   4   0  800.66   73.79
   1  -4   0    1.23    0.14
  -1  -4   0    1.26    0.13
   1   4   0    1.23    0.13
   1  -4   0    1.00    0.13
   1   4   0    0.88    0.15
  -1   4   0    1.57    0.14
   1  -4   0    1.48    0.13
  -1  -4   0    1.20    0.14
  -2  -4   0   17.50    1.29
  -2  -4   0   16.45    1.30
   2   4   0   15.99    1.29
  -2  -4   0   16.63    1.28
   2   4   0   11.92    1.29
   2   4   0   17.92    1.30
  -2  -4   0   15.21    1.28
   2   4   0   16.89    1.30
  -2  -4   0   13.57    1.28
  -2   4   0   17.67    1.29
   2   4   0   14.36    1.29
   2  -4   0   14.79    1.29
   3   4   0    1.83    0.23
  -3  -4   0    2.47    0.22
   3  -4   0    2.75    0.24
  -3  -4   0    2.67    0.23
  -3  -4   0    2.57    0.24
   3   4   0    2.02    0.24
   3   4   0    2.54    0.26
   3   4   0    2.64    0.22
  -3  -4   0    2.63    0.21
  -3  -4   0    2.39    0.24
  -3   4   0    1.89    0.24
  -3  -4   0    2.26    0.22
   4   4   0    0.81    0.12
   4   4   0    1.08    0.11
  -4  -4   0    0.91    0.19
  -4  -4   0    0.49    0.13
   4   4   0    0.39    0.15
  -4   4   0    0.74    0.15
  -4  -4   0    0.86    0.13
  -4   4   0    0.55    0.15
  -4  -4   0    0.75    0.12
   4  -4   0    1.18    0.12
   5   4   0    2.89    0.30
   5  -4   0    3.34    0.30
  -5  -4   0    3.17    0.36
   5   4   0    3.65    0.31
   5   4   0    2.91    0.29
   5   4   0    3.10    0.34
  -5  -4   0    3.36    0.30
  -5  -4   0    3.87    0.30
   5   4   0    2.66    0.30
  -5   4   0    3.01    0.34
   5   4   0    3.29    0.30
   5   4   0    3.00    0.36
   5   4   0    3.24    0.30
  -6  -4   0   20.65    1.61
   6   4   0   17.53    1.61
   6   4   0   18.61    1.63
  -6  -4   0   20.93    1.61
   6  -4   0   19.25    1.61
  -6   4   0   18.98    1.63
   6  -4   0   17.75    1.62
   6   4   0   16.47    1.63
  -6   4   0   18.76    1.63
   6   4   0   19.41    1.61
  -6  -4   0   20.03    1.65
   6   4   0   18.39    1.61
   6   4   0   22.25    1.61
  -7   4   0   11.21    1.02
   7   4   0   11.65    0.99
  -7  -4   0   12.58    0.99
   7   4   0   11.38    1.00
  -7   4   0    9.98    1.03
  -7  -4   0   12.41    0.99
   7  -4   0   11.53    0.99
   7   4   0   11.65    1.02
   7  -4   0   10.45    1.01
   7   4   0   10.65    0.99
   7   4   0   12.20    0.99
  -7  -4   0   11.65    1.00
   7   4   0   14.49    1.04
   8   4   0    0.09    0.15
   8   4   0   -0.01    0.18
  -8  -4   0   -0.35    0.34
  -8  -4   0   -0.05    0.16
   8  -4   0   -0.01    0.20
   8   4   0   -0.17    0.18
   8   4   0    0.10    0.17
  -8  -4   0    0.03    0.16
   8   4   0    0.16    0.15
   9   4   0    0.36    0.17
   9   4   0    0.23    0.19
   9   4   0    0.36    0.21
  -9  -4   0    0.31    0.16
   9   4   0    0.53    0.19
   9   4   0    0.20    0.20
  -9  -4   0    0.35    0.18
   9   4   0    0.62    0.16
  10   4   0    5.66    0.54
 -10  -4   0    3.54    0.55
  10   4   0    4.97    0.53
  10   4   0    6.03    0.51
  10   4   0    4.44    0.51
  10   4   0    6.41    0.61
 -10  -4   0    6.47    0.51
 -10   4   0    6.98    0.67
 -10  -4   0    5.73    0.51
  10   4   0    5.51    0.53
  11   4   0    0.16    0.23
  11   4   0    0.25    0.19
 -11  -4   0    0.20    0.19
  11   4   0    0.09    0.37
  11   4   0    0.22    0.24
  11  -4   0    0.13    0.18
  11   4   0    0.34    0.22
  11   4   0    0.27    0.18
 -12  -4   0   -0.29    0.22
  12   4   0   -0.08    0.23
 -12   4   0   -0.34    0.43
  12   4   0   -0.02    0.22
  13   4   0    0.18    0.31
  13  -4   0    0.02    0.24
  13   4   0   -0.24    0.47
 -14  -4   0    0.15    0.24
  14   4   0   -0.32    0.32
  14   4   0   -0.12    0.28
  14   4   0   -0.24    0.45
   0  -5   0   -0.03    0.08
   0   5   0    0.08    0.09
   0   5   0   -0.04    0.08
   0  -5   0    0.04    0.10
   1  -5   0    7.78    0.66
   1   5   0    6.55    0.66
   1  -5   0    8.59    0.66
  -1   5   0    6.74    0.66
   1   5   0    8.17    0.66
   1  -5   0    6.83    0.66
  -1  -5   0    9.28    0.66
   1   5   0    7.78    0.66
   2   5   0    0.45    0.13
  -2  -5   0    0.89    0.13
  -2  -5   0    0.85    0.10
  -2  -5   0    0.84    0.12
   2  -5   0    0.86    0.13
  -2   5   0    0.93    0.13
   2   5   0    0.69    0.12
   2   5   0    0.68    0.11
   3   5   0    0.63    0.20
  -3  -5   0    0.58    0.09
   3  -5   0    0.27    0.12
  -3  -5   0    0.22    0.08
   3   5   0    0.90    0.15
  -4  -5   0    0.08    0.13
  -4  -5   0    0.14    0.09
  -4  -5   0    0.11    0.12
   4   5   0    0.07    0.07
  -4  -5   0    0.02    0.09
  -4  -5   0    0.02    0.06
   4   5   0    0.16    0.11
   5   5   0    1.93    0.26
  -5   5   0    3.05    0.31
  -5  -5   0    3.31    0.28
  -5  -5   0    3.86    0.28
   5   5   0    2.92    0.27
   5   5   0    2.37    0.25
  -5  -5   0    2.44    0.36
   5   5   0    2.71    0.25
  -5   5   0    2.54    0.30
   5   5   0    2.12    0.27
   5   5   0    2.94    0.32
   5   5   0    2.81    0.29
   6  -5   0    2.13    0.26
   6   5   0    2.14    0.32
  -6  -5   0    2.43    0.26
   6   5   0    1.81    0.25
  -6  -5   0    1.59    0.25
   6  -5   0    2.42    0.28
   6   5   0    2.59    0.27
   6   5   0    2.78    0.26
  -6  -5   0    3.05    0.25
   6   5   0    2.31    0.25
   6   5   0    2.33    0.32
  -7   5   0    0.40    0.29
   7  -5   0    0.26    0.22
   7   5   0    0.80    0.20
   8   5   0    6.01    0.57
  -8  -5   0    6.39    0.58
   8  -5   0    6.52    0.61
   8   5   0    5.72    0.64
   8   5   0    6.30    0.58
   8   5   0    7.13    0.64
  -8  -5   0    6.74    0.58
   9   5   0    0.07    0.19
  -9  -5   0    0.27    0.23
   9  -5   0    0.05    0.17
   9   5   0    0.28    0.35
  -9  -5   0    0.04    0.18
   9   5   0    0.10    0.22
   9   5   0    0.01    0.17
   9   5   0    0.22    0.18
  -9  -5   0   -0.08    0.20
  -9   5   0   -0.03    0.41
   9   5   0   -0.09    0.21
  10   5   0    1.21    0.21
  10   5   0    1.11    0.26
  10   5   0    1.01    0.36
 -10  -5   0    0.49    0.29
 -10  -5   0    1.05    0.49
  10   5   0    0.76    0.23
  10   5   0    1.07    0.24
  10   5   0    1.10    0.22
 -10   5   0    1.60    0.43
 -10  -5   0    0.90    0.23
 -11  -5   0   -0.12    0.29
  11   5   0   -0.10    0.23
  11  -5   0   -0.03    0.19
  11   5   0   -0.27    0.27
 -11  -5   0   -0.15    0.58
  11   5   0   -0.37    0.40
 -12   5   0    1.29    0.48
  12   5   0    1.59    0.31
 -12  -5   0    1.42    0.25
  12   5   0    1.44    0.24
 -12  -5   0    1.10    0.25
  13   5   0   -0.26    0.48
 -13  -5   0   -0.36    0.36
 -13  -5   0   -0.27    0.26
  13   5   0   -0.31    0.31
  14   5   0   -0.33    0.42
 -14  -5   0   -0.03    0.65
 -14  -5   0   -0.15    0.32
   0  -6   0   59.65    5.33
   0   6   0   71.71    5.32
   0   6   0   73.49    5.33
   0   6   0   54.92    5.32
   0  -6   0   63.34    5.32
  -1  -6   0   -0.04    0.10
   1  -6   0    0.01    0.12
   1   6   0   -0.09    0.15
  -1   6   0   -0.04    0.11
  -1  -6   0   -0.11    0.10
  -1   6   0    0.01    0.12
   1  -6   0   -0.11    0.11
   1  -6   0   -0.08    0.13
  -2  -6   0    3.90    0.36
  -3  -6   0    0.49    0.09
  -3  -6   0    0.52    0.16
  -3  -6   0    0.69    0.09
  -3  -6   0    0.44    0.10
  -4  -6   0    3.74    0.32
   4   6   0    4.15    0.35
  -4  -6   0    3.76    0.33
  -4  -6   0    3.11    0.36
   4  -6   0    2.95    0.35
  -4  -6   0    3.74    0.34
   5   6   0    2.99    0.34
  -5  -6   0    2.78    0.27
   5   6   0    1.71    0.30
  -5  -6   0    4.24    0.31
  -5  -6   0    3.38    0.29
   5   6   0    3.51    0.29
  -5  -6   0    3.41    0.32
  -5  -6   0    3.25    0.29
   5  -6   0    2.46    0.30
   6  -6   0    0.32    0.17
   6   6   0    1.28    0.21
   6   6   0    0.86    0.18
  -6  -6   0    0.59    0.22
   6   6   0    0.90    0.19
  -7  -6   0   -0.09    0.18
  -7   6   0    0.30    0.29
   7   6   0   -0.04    0.16
   7   6   0    0.09    0.22
   7   6   0    0.02    0.17
   7   6   0    0.08    0.19
  -7  -6   0   -0.04    0.16
  -8  -6   0    2.21    0.43
  -8   6   0    2.17    0.42
  -8  -6   0    2.23    0.30
   8   6   0    2.04    0.30
   8   6   0    2.60    0.37
   8   6   0    3.08    0.30
   8   6   0    1.80    0.28
  -8  -6   0    2.32    0.31
   8   6   0    2.60    0.28
   8   6   0    3.06    0.32
   9   6   0   11.27    0.65
  -9  -6   0   10.21    0.67
   9   6   0   12.23    0.68
   9   6   0   12.88    0.75
   9   6   0   12.81    0.65
   9   6   0    9.69    0.64
  -9  -6   0    8.18    0.79
 -10  -6   0    0.52    0.26
  10   6   0    0.52    0.35
 -10  -6   0    0.77    0.24
  10   6   0    0.76    0.22
  10   6   0    0.79    0.23
  10   6   0    0.67    0.22
  10   6   0    0.99    0.35
  11   6   0    0.94    0.24
  11   6   0    0.68    0.40
  11   6   0    0.50    0.26
 -11  -6   0    0.13    0.58
 -11  -6   0    0.58    0.30
  11   6   0    0.58    0.28
  12   6   0    0.34    0.26
  12   6   0    0.42    0.25
 -13  -6   0    1.98    0.39
 -14  -6   0   -0.20    0.28
  14   6   0    0.12    0.47
   0  -7   0   -0.03    0.14
   1  -7   0    0.29    0.15
  -1   7   0    0.50    0.12
  -1  -7   0    0.79    0.14
  -1  -7   0    0.48    0.14
  -1  -7   0    0.50    0.16
  -2  -7   0    3.83    0.24
   2  -7   0    3.84    0.27
  -2  -7   0    4.83    0.29
  -2   7   0    3.57    0.26
  -3  -7   0    8.79    0.74
   3   7   0    9.01    0.77
  -3  -7   0    9.64    0.74
  -3  -7   0    8.36    0.74
   3   7   0   11.20    0.78
   3  -7   0    6.94    0.75
  -3  -7   0    7.95    0.77
   3   7   0    6.85    0.76
  -3  -7   0    8.29    0.76
   3   7   0   10.58    0.76
   4   7   0    0.38    0.19
  -4  -7   0    0.42    0.18
  -4  -7   0    0.61    0.18
  -4  -7   0    0.62    0.11
  -4  -7   0    0.60    0.12
   4  -7   0    0.62    0.16
   4   7   0    0.42    0.17
  -4  -7   0    0.65    0.18
   4   7   0    0.55    0.21
   5   7   0    4.55    0.41
  -5  -7   0    4.96    0.42
  -5  -7   0    5.92    0.37
  -5  -7   0    4.13    0.39
  -5  -7   0    5.39    0.40
   5   7   0    5.36    0.44
   6   7   0    1.15    0.24
  -6  -7   0    0.71    0.11
  -6  -7   0    0.74    0.17
  -6  -7   0    0.74    0.19
   6   7   0    0.65    0.18
  -6  -7   0    1.13    0.23
   7   7   0    3.86    0.37
  -7  -7   0    2.94    0.35
   7   7   0    3.85    0.34
  -7  -7   0    3.31    0.25
   7   7   0    3.65    0.29
  -7  -7   0    3.54    0.31
  -8  -7   0    1.52    0.27
   8   7   0    2.38    0.41
   8   7   0    2.28    0.31
   8   7   0    2.18    0.30
  -8  -7   0    1.95    0.28
   8   7   0    2.08    0.25
   8   7   0    1.62    0.33
  -8  -7   0    1.80    0.31
  -8  -7   0    1.00    0.48
   8   7   0    1.82    0.24
   9   7   0   -0.04    0.19
  -9  -7   0    0.21    0.24
   9   7   0    0.08    0.19
   9   7   0   -0.01    0.35
   9   7   0    0.03    0.32
  10   7   0   10.08    0.90
 -10  -7   0   10.24    0.92
 -10  -7   0   10.98    0.93
  10   7   0    9.75    0.97
  10   7   0   10.72    0.92
 -11  -7   0   12.13    1.04
  11   7   0   10.54    1.07
  11   7   0   11.82    1.02
 -11  -7   0   11.35    1.14
  13   7   0   -0.21    0.34
  13   7   0    0.05    0.46
 -13  -7   0    0.10    0.27
  13   7   0    0.36    0.28
   0  -8   0   12.32    1.11
   0  -8   0   12.47    1.10
   0  -8   0   13.86    1.10
   1  -8   0    0.54    0.16
  -1   8   0    0.35    0.15
  -1  -8   0    0.28    0.14
   1  -8   0    0.11    0.16
   1  -8   0    0.19    0.18
   1   8   0    0.08    0.14
  -2   8   0   11.47    0.99
   2   8   0   12.35    1.00
  -2  -8   0   11.79    1.01
  -2  -8   0   11.27    0.98
   3   8   0    0.44    0.25
  -3  -8   0    0.49    0.19
  -3  -8   0    0.56    0.14
   3   8   0    0.60    0.19
  -3  -8   0    0.32    0.22
   3   8   0    0.64    0.18
   3   8   0    0.60    0.21
  -4  -8   0    8.54    0.72
  -5  -8   0    0.44    0.13
  -5  -8   0    0.39    0.15
  -5  -8   0    0.08    0.17
  -5  -8   0    0.32    0.13
  -6  -8   0    2.91    0.36
   6   8   0    3.11    0.39
   6   8   0    3.30    0.35
  -6  -8   0    3.33    0.30
  -6  -8   0    3.47    0.38
   6   8   0    3.13    0.37
  -7  -8   0   11.28    1.02
   7   8   0   12.82    1.01
  -7  -8   0   11.77    0.97
  -7  -8   0   10.98    1.01
   7   8   0   10.27    1.03
   8   8   0    0.37    0.25
   8   8   0   -0.01    0.18
   9   8   0    0.06    0.19
   9   8   0    0.75    0.35
 -10  -8   0   -0.03    0.24
  10   8   0    0.01    0.21
  10   8   0   -0.04    0.40
 -10  -8   0    0.20    0.28
  10   8   0    0.27    0.29
  11   8   0    8.48    0.86
  11   8   0    9.81    0.90
  12   8   0    0.03    0.26
 -12  -8   0   -0.06    0.29
  12   8   0   -0.01    0.34
   0  -9   0    0.08    0.22
   0  -9   0    0.03    0.21
   0  -9   0   -0.04    0.18
  -1  -9   0    6.15    0.54
   1  -9   0    5.62    0.54
   1  -9   0    5.46    0.52
   2  -9   0    0.05    0.15
   2  -9   0    0.02    0.17
  -3  -9   0   -0.06    0.07
  -3  -9   0   -0.01    0.08
   3   9   0   -0.21    0.26
   3  -9   0   -0.04    0.16
  -3  -9   0    0.06    0.15
  -4  -9   0   -0.01    0.15
   4  -9   0    0.21    0.16
  -4  -9   0   -0.08    0.13
  -4  -9   0   -0.07    0.11
  -5  -9   0    2.81    0.29
  -5  -9   0    2.53    0.29
  -5  -9   0    3.26    0.35
   6   9   0   -0.17    0.29
  -6  -9   0    0.12    0.15
  -6  -9   0    0.05    0.16
  -6  -9   0    0.02    0.18
   7   9   0    2.73    0.38
  -7  -9   0    2.05    0.27
  -7  -9   0    2.24    0.23
  -8  -9   0    5.42    0.47
   8   9   0    5.41    0.60
  -8  -9   0    5.38    0.51
   8   9   0    4.83    0.57
   8   9   0    5.87    0.58
   9   9   0   12.06    1.13
   9   9   0   12.00    1.17
   9   9   0   12.46    1.14
  -9  -9   0   13.79    1.14
  -9  -9   0   13.66    1.12
 -10  -9   0    1.84    0.37
 -10  -9   0    2.23    0.36
  10   9   0    1.95    0.31
 -10  -9   0    2.58    0.38
  10   9   0    2.88    0.48
 -11  -9   0   -0.09    0.31
  11   9   0   -0.06    0.23
  11   9   0   -0.19    0.34
  11   9   0    0.13    0.27
  12   9   0    0.47    0.33
  12   9   0   -0.05    0.33
 -12  -9   0   -0.09    0.29
 -12  -9   0   -0.15    0.30
   0 -10   0   -0.10    0.17
  -1 -10   0    0.76    0.19
   1 -10   0    0.32    0.25
  -2 -10   0    1.05    0.25
  -2 -10   0    0.98    0.20
   3 -10   0   -0.18    0.17
  -4 -10   0    8.09    0.67
  -4 -10   0    7.59    0.67
   5  10   0    3.82    0.43
  -5 -10   0    3.86    0.40
  -5 -10   0    4.47    0.39
   6  10   0   11.82    0.96
   6  10   0   10.59    0.95
  -6 -10   0   10.61    0.91
  -6 -10   0   11.51    0.91
  -6 -10   0    9.27    0.90
   7  10   0    0.81    0.27
  -7 -10   0    0.54    0.20
  -7 -10   0    0.38    0.28
   7  10   0    0.48    0.35
   7  10   0    0.34    0.33
   8  10   0    1.20    0.38
  -8 -10   0    2.43    0.28
  -8 -10   0    1.79    0.33
   8  10   0    1.54    0.34
  -8 -10   0    1.60    0.36
   8  10   0    1.84    0.33
   9  10   0    3.89    0.55
   9  10   0    4.30    0.46
  -9 -10   0    3.72    0.46
  -9 -10   0    3.86    0.44
 -10 -10   0    8.63    0.85
  10  10   0   10.11    0.85
  10  10   0    8.22    0.88
  11  10   0    1.12    0.40
 -11 -10   0    0.74    0.31
 -11 -10   0    1.10    0.34
   0 -11   0   -0.04    0.20
   1 -11   0    0.25    0.19
   1 -11   0    0.31    0.24
  -2 -11   0    0.04    0.21
   2 -11   0   -0.04    0.20
  -4 -11   0    1.07    0.16
  -4 -11   0    0.69    0.22
  -5 -11   0    0.25    0.19
   5  11   0    0.54    0.31
  -5 -11   0    0.56    0.29
   6  11   0    0.12    0.25
  -6 -11   0    0.25    0.26
  -6 -11   0    0.01    0.18
   7  11   0    2.64    0.37
  -7 -11   0    2.15    0.41
   8  11   0    1.71    0.31
  -8 -11   0    1.42    0.32
   8  11   0    1.36    0.37
   9  11   0    0.49    0.33
 -10 -11   0    0.73    0.34
   0 -12   0    0.59    0.26
  -1 -12   0    3.79    0.41
  -2 -12   0    0.73    0.31
  -2 -12   0    0.76    0.25
  -3 -12   0    0.42    0.22
  -3 -12   0    0.40    0.23
  -4 -12   0    0.22    0.26
  -4 -12   0    0.24    0.20
  -5 -12   0    0.82    0.33
   6  12   0    2.26    0.41
  -6 -12   0    3.17    0.34
   7  12   0    2.31    0.37
  -7 -12   0    2.13    0.41
   8  12   0   10.27    0.83
   8  12   0    7.95    0.82
  -8 -12   0    7.53    0.84
   0 -13   0    0.03    0.24
  -3 -13   0    0.98    0.25
  -4 -13   0    0.12    0.28
  -4 -13   0    0.17    0.23
  -5 -13   0    0.35    0.26
   5  13   0    0.46    0.33
  -5 -13   0    0.28    0.33
   6  13   0    2.12    0.40
  -7 -13   0   -0.01    0.37
   0 -14   0   -0.08    0.21
   0 -14   0   -0.22    0.26
  -1 -14   0    0.06    0.24
  -1 -14   0   -0.09    0.25
  -2 -14   0    0.13    0.30
  -3 -14   0   -0.03    0.36
  -4 -14   0    0.67    0.35
 -15   0   1    0.16    0.69
  15   0  -1   -0.10    0.36
  14   0  -1   -0.30    0.34
 -14   0   1   -0.30    0.66
  13   0  -1    0.01    0.17
 -13   0   1   -0.28    0.51
  13   0  -1   -0.18    0.29
  13   0  -1   -0.03    0.17
 -13   0   1    0.01    0.15
  12   0  -1   -0.02    0.15
  12   0  -1   -0.20    0.40
 -11   0   1   -0.22    0.13
  11   0  -1   -0.12    0.14
  11   0  -1    0.06    0.16
 -11   0   1    0.43    0.50
  11   0  -1    0.09    0.27
 -10   0   1    0.10    0.24
  10   0  -1   -0.02    0.13
  10   0  -1   -0.04    0.12
  10   0  -1    0.04    0.12
 -10   0   1    0.02    0.11
  10   0  -1    0.10    0.31
   9   0  -1    0.07    0.22
  -9   0   1    0.07    0.09
   9   0  -1   -0.03    0.10
   9   0  -1   -0.05    0.11
   9   0  -1    0.05    0.11
   9   0  -1    0.01    0.17
  -9   0   1   -0.05    0.23
   9   0  -1   -0.14    0.31
  -9   0   1    0.05    0.36
   8   0  -1   -0.11    0.26
   8   0  -1    0.06    0.09
   8   0  -1    0.05    0.09
  -8   0   1   -0.33    0.29
   8   0  -1    0.10    0.17
   8   0  -1   -0.01    0.18
  -8   0   1    0.03    0.08
  -7   0   1    0.16    0.27
   7   0  -1   -0.25    0.24
   7   0  -1   -0.19    0.15
   7   0  -1   -0.02    0.07
  -7   0   1    0.00    0.08
   7   0  -1   -0.01    0.06
   7   0  -1   -0.09    0.08
   7   0  -1    0.08    0.13
  -7   0   1   -0.06    0.14
  -7   0   1    0.00    0.07
   7   0  -1   -0.05    0.25
   7   0  -1    0.04    0.07
   6   0  -1   -0.04    0.13
   6   0  -1   -0.29    0.22
  -6   0   1   -0.17    0.20
  -6   0   1   -0.20    0.14
   6   0  -1   -0.21    0.12
   6   0  -1   -0.20    0.08
   6   0  -1   -0.61    0.27
   6   0  -1   -0.13    0.07
  -6   0   1   -0.16    0.07
   6   0  -1   -0.16    0.06
   5   0  -1    0.07    0.12
  -5   0   1    0.02    0.05
  -5   0   1    0.01    0.17
   5   0  -1    0.03    0.05
  -5   0   1   -0.01    0.04
   5   0  -1    0.03    0.05
   5   0  -1   -0.06    0.20
   5   0  -1    0.04    0.19
  -5   0   1    0.09    0.10
   5   0  -1    0.00    0.04
  -5   0   1   -0.03    0.05
   4   0  -1    0.01    0.07
   4   0  -1    0.06    0.04
   4   0  -1    0.01    0.07
  -4   0   1   -0.02    0.06
   4   0  -1    0.16    0.14
  -4   0   1   -0.05    0.04
   3   0  -1   -0.03    0.03
   3   0  -1    0.01    0.05
  -3   0   1    0.02    0.05
  -3   0   1   -0.04    0.05
  -3   0   1    0.02    0.08
   3   0  -1    0.04    0.08
  -2   0   1    0.05    0.03
   2   0  -1    0.05    0.07
   2   0  -1    0.02    0.03
  -2   0   1    0.01    0.03
   2   0  -1    0.04    0.03
  -4   0  -1    0.02    0.11
   5   0   1   -0.09    0.12
  -5   0  -1   -0.02    0.14
  -5   0  -1   -0.12    0.14
  -6   0  -1   -0.29    0.23
   6   0   1   -0.05    0.14
   7   0   1   -0.07    0.19
  -7   0  -1    0.13    0.23
  -7   0  -1    0.24    0.23
   7   0   1   -0.01    0.15
  -8   0  -1   -0.23    0.26
  -8   0  -1    0.04    0.11
   8   0   1    0.06    0.20
   8   0   1   -0.13    0.21
   9   0   1   -0.12    0.21
   9   0   1    0.14    0.24
  -9   0  -1    0.04    0.14
  -9   0  -1    0.13    0.12
   9   0   1    0.00    0.13
  -9   0  -1    0.14    0.32
  10   0   1   -0.09    0.15
  10   0   1    0.00    0.11
  11   0   1    0.01    0.14
 -11   0  -1    0.06    0.17
  11   0   1   -0.04    0.16
 -12   0  -1    0.03    0.18
  12   0   1    0.17    0.15
  12   0   1    0.05    0.18
 -12   0  -1    0.15    0.19
  13   0   1   -0.01    0.17
 -14   0  -1    0.14    0.55
 -15   0  -1    0.77    0.59
  15   1  -1   -0.44    0.37
 -15   1   1    0.34    0.65
  14   1  -1    2.50    0.39
 -14  -1   1    1.72    0.61
  13   1  -1    0.79    0.47
  13  -1  -1    0.43    0.20
  13   1  -1    0.21    0.20
  13   1  -1    0.30    0.30
  13   1  -1    0.28    0.15
 -13  -1   1    0.46    0.17
 -13   1   1    0.18    0.48
  13  -1  -1    0.14    0.26
 -12   1   1    2.36    0.26
  12  -1  -1    2.21    0.47
  12   1  -1    2.31    0.26
 -12  -1   1    2.85    0.28
  12  -1  -1    3.20    0.29
  12   1  -1    2.71    0.28
  12  -1  -1    3.05    0.27
  12   1  -1    2.46    0.30
  11  -1  -1    0.19    0.28
 -11   1   1   -0.07    0.12
  11  -1  -1   -0.07    0.13
  11   1  -1   -0.48    0.41
 -11  -1   1   -0.05    0.16
 -11  -1   1   -0.19    0.25
 -11   1   1   -0.13    0.12
  11   1  -1   -0.08    0.17
 -11   1   1    0.10    0.50
  11   1  -1   -0.02    0.18
  11  -1  -1    0.02    0.15
 -10   1   1    8.50    0.73
  10   1  -1    9.15    0.74
  10  -1  -1   10.62    0.84
 -10  -1   1   11.18    0.74
 -10   1   1    7.56    0.73
 -10  -1   1   10.44    0.88
  10   1  -1   10.16    0.79
  10  -1  -1    7.28    0.73
 -10  -1   1    9.53    0.80
   9  -1  -1   -0.12    0.27
   9  -1  -1   -0.01    0.22
  -9   1   1   -0.05    0.36
   9   1  -1   -0.01    0.11
   9   1  -1   -0.05    0.20
   9   1  -1    0.04    0.17
   9   1  -1    0.00    0.12
   9  -1  -1    0.12    0.20
   9  -1  -1    0.09    0.13
  -9   1   1    0.13    0.17
  -9  -1   1    0.12    0.32
  -9   1   1    0.03    0.13
   9  -1  -1   -0.06    0.09
   9  -1  -1   -0.11    0.37
  -8  -1   1    0.22    0.09
  -8   1   1    0.05    0.29
   8   1  -1    0.04    0.09
   8   1  -1    0.22    0.11
  -8  -1   1    0.27    0.19
   8  -1  -1    0.13    0.25
  -8   1   1    0.18    0.06
  -8  -1   1    0.12    0.09
  -8   1   1    0.21    0.07
   8  -1  -1    0.20    0.07
  -8  -1   1    0.21    0.10
   8  -1  -1    0.23    0.12
  -8   1   1    0.25    0.20
   8   1  -1    0.23    0.08
  -8   1   1    0.26    0.11
  -8   1   1   -0.13    0.31
   8   1  -1    0.17    0.09
   8   1  -1   -0.12    0.29
   7   1  -1    1.72    0.33
  -7   1   1    2.24    0.36
  -7  -1   1    2.50    0.23
  -7  -1   1    2.68    0.24
   7   1  -1    2.88    0.25
   7   1  -1    2.67    0.23
  -7  -1   1    2.26    0.37
   7   1  -1    2.23    0.24
  -7   1   1    2.69    0.29
   7  -1  -1    2.17    0.23
   7  -1  -1    2.22    0.35
  -7   1   1    3.16    0.23
   7   1  -1    2.48    0.24
   7  -1  -1    2.38    0.28
  -7   1   1    2.31    0.34
   7   1  -1    2.36    0.27
  -7   1   1    2.81    0.23
  -7  -1   1    2.82    0.24
   6   1  -1   86.16    7.76
   6   1  -1   95.09    7.75
  -6  -1   1   96.36    7.75
  -6  -1   1   90.23    7.76
  -6  -1   1  100.77    7.78
   6   1  -1   97.20    7.75
  -6   1   1   78.44    7.76
  -6  -1   1   93.11    7.74
  -6   1   1   97.59    7.75
  -6  -1   1   94.67    7.75
  -6   1   1   95.86    7.78
   6   1  -1   93.87    7.74
   6  -1  -1   97.28    7.75
   6   1  -1   99.67    7.76
  -6   1   1  100.54    7.78
   6  -1  -1  100.11    7.78
   6   1  -1   94.52    7.78
   6  -1  -1   93.86    7.76
   6  -1  -1   90.43    7.78
   6   1  -1   92.63    7.75
   6   1  -1   90.23    7.75
   6   1  -1   88.88    7.78
   5   1  -1    2.05    0.17
  -5   1   1    1.59    0.21
   5  -1  -1    1.66    0.21
  -5  -1   1    1.88    0.18
  -5  -1   1    1.90    0.18
  -5  -1   1    1.84    0.19
   5  -1  -1    1.26    0.26
   5  -1  -1    1.79    0.18
   5   1  -1    2.06    0.20
   5  -1  -1    1.58    0.26
   5   1  -1    2.16    0.17
   5   1  -1    2.19    0.18
   5   1  -1    1.99    0.26
   5   1  -1    1.44    0.17
  -5   1   1    1.95    0.18
  -4  -1   1    0.05    0.04
   4  -1  -1    0.22    0.14
   4  -1  -1    0.03    0.12
  -4  -1   1    0.22    0.07
  -4   1   1    0.09    0.12
  -4   1   1    0.22    0.08
  -4  -1   1    0.14    0.14
   4   1  -1    0.07    0.05
   4   1  -1    0.03    0.05
   4  -1  -1    0.07    0.05
  -4   1   1    0.06    0.05
  -4  -1   1    0.03    0.04
   4  -1  -1    0.12    0.07
   4  -1  -1    0.07    0.08
  -4  -1   1    0.04    0.05
   4   1  -1    0.06    0.04
  -3  -1   1   18.65    1.50
   3   1  -1   19.35    1.49
   3  -1  -1   20.66    1.51
  -3  -1   1   17.17    1.49
   3  -1  -1   16.14    1.50
  -3   1   1   18.59    1.51
   3  -1  -1   19.54    1.51
  -3  -1   1   19.87    1.49
  -3   1   1   18.24    1.50
  -3   1   1   17.29    1.49
   3  -1  -1   18.79    1.50
   3   1  -1   18.32    1.51
   3   1  -1   18.46    1.50
   3   1  -1   17.56    1.49
   3  -1  -1   16.69    1.49
  -3  -1   1   16.44    1.49
  -2   1   1    9.75    0.77
  -2  -1   1   10.44    0.78
   2  -1  -1   10.35    0.79
   2   1  -1    8.85    0.79
   2  -1  -1    8.53    0.78
   2  -1  -1   10.32    0.77
   2   1  -1    7.86    0.77
  -2   1   1    9.56    0.78
  -2   1   1    8.50    0.79
  -2   1   1    9.92    0.78
  -2  -1   1    8.76    0.77
   2   1  -1    9.14    0.78
   2  -1  -1    9.40    0.78
   1  -1  -1   23.38    1.87
  -1   1   1   21.96    1.87
   0  -1  -1    1.15    0.12
   0   1   1    1.43    0.12
   0   1   1    1.51    0.12
  -1  -1  -1   14.67    1.21
  -1  -1  -1   13.69    1.21
   1   1   1   15.56    1.21
   1   1   1   14.43    1.21
   1   1   1   14.51    1.21
  -2  -1  -1    1.74    0.16
  -3  -1  -1    1.37    0.13
   3   1   1    1.39    0.13
  -3  -1  -1    1.09    0.14
  -3  -1  -1    1.14    0.13
  -4  -1  -1    0.03    0.11
  -4  -1  -1   -0.01    0.12
   4   1   1   -0.08    0.10
   4   1   1    0.10    0.07
  -4  -1  -1   -0.01    0.07
  -4  -1  -1   -0.02    0.07
   4   1   1   -0.01    0.08
   5   1   1    0.99    0.13
  -5  -1  -1    1.24    0.14
  -5  -1  -1    1.21    0.19
  -5   1  -1    1.18    0.18
  -5  -1  -1    1.24    0.13
  -5  -1  -1    0.94    0.19
   6   1   1    4.33    0.40
  -6  -1  -1    4.68    0.45
  -6   1  -1    4.23    0.45
  -6   1  -1    4.04    0.45
  -6  -1  -1    4.51    0.40
   6   1   1    4.91    0.42
  -6  -1  -1    4.84    0.40
  -7  -1  -1    9.75    0.79
  -7  -1  -1    9.55    0.84
  -7   1  -1   11.01    0.83
  -7  -1  -1    9.90    0.83
   7   1   1    8.87    0.81
  -7  -1  -1    8.32    0.79
   7   1   1    9.15    0.79
  -7   1  -1    9.18    0.83
   8   1   1    1.61    0.21
  -8  -1  -1    1.67    0.20
  -8   1  -1    1.38    0.34
   8   1   1    2.19    0.25
   8  -1   1    2.11    0.26
  -8  -1  -1    2.19    0.36
  -8   1  -1    1.84    0.33
   9   1   1    1.21    0.18
  -9  -1  -1    1.19    0.18
  -9  -1  -1    1.48    0.35
   9   1   1    1.01    0.29
  -9  -1  -1    1.33    0.18
 -10   1  -1   13.39    1.24
 -10  -1  -1   14.37    1.16
 -10  -1  -1   14.89    1.24
  10   1   1   13.64    1.21
  10   1   1   13.52    1.14
  10   1   1   13.60    1.16
 -10  -1  -1   13.28    1.15
 -11  -1  -1    0.47    0.18
 -11  -1  -1    0.44    0.42
 -11  -1  -1    0.41    0.18
  11   1   1    0.46    0.14
  11   1   1    0.30    0.18
 -12  -1  -1    0.55    0.23
  12   1   1    0.31    0.21
 -12  -1  -1    0.42    0.21
 -13  -1  -1    0.64    0.20
  13  -1   1    0.01    0.16
 -13   1  -1    0.32    0.50
  13   1   1    1.12    0.22
 -13  -1  -1    0.61    0.47
  14  -1   1    0.08    0.19
 -14  -1  -1    0.30    0.20
 -15  -1  -1    0.91    0.68
 -15   1  -1    0.62    0.62
  15   1   1    0.68    0.43
  15   2  -1    0.06    0.53
  15   2  -1    0.16    0.35
  14   2  -1    2.18    0.36
  14   2  -1    1.00    0.52
  14  -2  -1    1.70    0.28
  14   2  -1    1.71    0.29
  14  -2  -1    1.85    0.40
 -13   2   1    8.43    0.96
 -13  -2   1    9.34    0.81
  13   2  -1    8.68    0.96
  13   2  -1    9.64    0.81
  13  -2  -1    9.11    0.87
  13   2  -1    9.97    0.82
  13   2  -1    8.97    0.82
  13  -2  -1    9.03    0.81
  13  -2  -1    8.52    0.91
  13   2  -1    9.56    0.86
  12   2  -1    1.00    0.19
  12   2  -1    0.70    0.14
  12  -2  -1    0.84    0.14
 -12  -2   1    0.70    0.20
  11   2  -1    0.07    0.25
 -11  -2   1   -0.24    0.52
  11   2  -1    0.23    0.18
 -11   2   1    0.32    0.10
  11  -2  -1    0.14    0.11
 -11  -2   1   -0.04    0.33
  11  -2  -1    0.34    0.18
 -11   2   1    0.19    0.11
  10   2  -1    0.75    0.18
 -10  -2   1    0.51    0.15
 -10   2   1    0.75    0.10
  10   2  -1    0.56    0.14
 -10  -2   1    1.17    0.45
  10   2  -1    0.52    0.21
  10   2  -1    0.73    0.16
 -10  -2   1    0.63    0.16
  10  -2  -1    0.47    0.16
  10  -2  -1    0.76    0.11
  10   2  -1    0.70    0.16
 -10   2   1    0.67    0.10
 -10   2   1    0.53    0.40
  10   2  -1    0.53    0.11
  -9   2   1    0.45    0.38
  -9  -2   1    0.98    0.22
  -9   2   1    0.75    0.10
   9   2  -1    1.00    0.20
   9   2  -1    0.82    0.15
   9   2  -1    1.11    0.15
   9  -2  -1    0.66    0.15
   9   2  -1    1.20    0.32
  -9  -2   1    1.14    0.15
   9  -2  -1    1.11    0.33
   9   2  -1    0.84    0.22
  -9   2   1    0.70    0.17
   9   2  -1    0.85    0.17
   9  -2  -1    1.31    0.24
  -9   2   1    0.82    0.11
  -9   2   1    0.57    0.37
   8   2  -1    2.42    0.23
  -8  -2   1    1.98    0.23
   8  -2  -1    2.25    0.23
  -8   2   1    3.03    0.34
   8   2  -1    3.38    0.37
   8   2  -1    1.65    0.38
   8  -2  -1    2.70    0.30
  -8   2   1    2.23    0.20
  -8   2   1    2.40    0.20
   8  -2  -1    2.72    0.21
  -8  -2   1    2.25    0.26
   8   2  -1    1.91    0.21
  -8  -2   1    2.56    0.23
   8   2  -1    2.39    0.29
   8  -2  -1    1.48    0.36
   8  -2  -1    3.13    0.36
   8   2  -1    2.05    0.24
   7   2  -1   12.32    1.13
   7   2  -1   13.03    1.13
  -7   2   1   13.55    1.09
  -7  -2   1   12.02    1.07
  -7  -2   1   13.96    1.08
   7  -2  -1   12.04    1.09
  -7  -2   1   12.36    1.06
  -7  -2   1   12.31    1.09
   7   2  -1   12.37    1.09
  -7   2   1   14.35    1.14
   7   2  -1   13.35    1.09
   7  -2  -1   12.84    1.07
  -7  -2   1   13.02    1.13
   7  -2  -1   14.60    1.11
   7   2  -1   12.97    1.08
  -7   2   1    9.39    1.11
   7   2  -1   12.91    1.07
   7   2  -1   13.20    1.08
   7  -2  -1   15.41    1.13
  -7   2   1   13.78    1.08
   6   2  -1   52.52    4.00
  -6  -2   1   45.62    3.96
  -6  -2   1   47.58    3.96
  -6   2   1   54.91    4.00
   6  -2  -1   46.33    4.00
   6  -2  -1   46.50    3.99
   6   2  -1   54.62    3.97
   6   2  -1   43.83    3.96
   6   2  -1   47.28    3.96
  -6   2   1   48.48    3.96
  -6   2   1   49.49    3.98
  -6  -2   1   49.81    3.97
   6   2  -1   43.24    3.97
   6  -2  -1   47.39    3.97
   6   2  -1   49.95    3.97
   5  -2  -1   19.89    1.61
   5   2  -1   17.29    1.61
  -5  -2   1   18.31    1.61
   5   2  -1   19.31    1.61
  -5  -2   1   17.54    1.64
   5   2  -1   19.57    1.61
  -5   2   1   20.87    1.61
  -5  -2   1   19.11    1.61
   5  -2  -1   17.97    1.63
  -5  -2   1   18.68    1.61
  -5   2   1   20.75    1.64
   5   2  -1   19.63    1.61
  -5   2   1   22.66    1.64
   5  -2  -1   17.79    1.62
  -5  -2   1   21.39    1.62
   5   2  -1   18.73    1.64
  -5  -2   1   21.70    1.62
  -4   2   1    0.33    0.13
  -4  -2   1    0.19    0.08
   4   2  -1    0.25    0.07
   4   2  -1    0.18    0.07
   4   2  -1    0.36    0.08
   4   2  -1    0.40    0.08
  -4   2   1    0.17    0.16
  -4  -2   1    0.27    0.16
   4  -2  -1    0.23    0.13
   4  -2  -1    0.11    0.14
  -4  -2   1    0.36    0.08
  -4   2   1    0.12    0.09
   4  -2  -1    0.30    0.10
  -4   2   1    0.29    0.08
  -4  -2   1    0.24    0.07
   4   2  -1    0.24    0.08
  -4  -2   1    0.21    0.09
  -4  -2   1    0.25    0.07
   4  -2  -1    0.11    0.08
  -3  -2   1   31.75    2.62
   3   2  -1   34.67    2.63
   3   2  -1   32.64    2.61
  -3   2   1   34.49    2.62
  -3   2   1   34.92    2.63
   3  -2  -1   34.13    2.63
   3  -2  -1   32.57    2.63
   3  -2  -1   32.12    2.62
   3   2  -1   27.31    2.61
  -3  -2   1   32.69    2.61
   3  -2  -1   30.13    2.62
   3   2  -1   29.12    2.61
  -3   2   1   36.34    2.63
   3   2  -1   28.75    2.62
  -3  -2   1   31.52    2.62
   2  -2  -1   22.84    1.86
   2  -2  -1   23.16    1.86
  -2   2   1   22.73    1.86
  -2  -2   1   20.34    1.86
  -2  -2   1   20.78    1.86
   2  -2  -1   23.58    1.87
  -2   2   1   23.25    1.86
  -2   2   1   24.30    1.87
  -1   2   1    5.46    0.45
  -1   2   1    6.09    0.45
   1  -2  -1    5.63    0.45
   1  -2  -1    5.26    0.45
  -1   2   1    4.33    0.45
  -1   2   1    5.04    0.45
   1  -2  -1    5.35    0.45
  -1   2   1    5.68    0.45
   0   2   1    0.00    0.03
   0  -2  -1    0.00    0.03
   0   2   1    0.01    0.03
   0  -2  -1    0.00    0.03
   0   2   1    0.00    0.03
  -1  -2  -1    0.59    0.06
  -1  -2  -1    0.59    0.06
   1   2   1    0.61    0.06
   1   2   1    0.60    0.06
  -2  -2  -1    5.06    0.40
  -2  -2  -1    4.99    0.40
  -2  -2  -1    5.06    0.40
  -2  -2  -1    4.42    0.40
   2   2   1    4.59    0.40
   2   2   1    4.90    0.40
   2   2   1    4.41    0.40
  -2  -2  -1    4.84    0.39
   2   2   1    4.30    0.39
   3   2   1    0.67    0.08
   3   2   1    0.48    0.08
   3   2   1    0.63    0.08
   4   2   1    1.95    0.20
   4   2   1    2.30    0.19
  -4  -2  -1    1.74    0.17
  -4  -2  -1    2.04    0.22
  -4  -2  -1    1.93    0.18
   4   2   1    1.31    0.17
  -4  -2  -1    1.83    0.17
   4   2   1    1.20    0.17
  -5  -2  -1    4.43    0.39
  -5  -2  -1    4.16    0.36
   5   2   1    4.26    0.39
   5   2   1    3.78    0.36
  -5  -2  -1    4.08    0.36
   5   2   1    3.89    0.37
  -5  -2  -1    4.30    0.40
   6   2   1    7.84    0.73
   6   2   1    9.16    0.73
  -6  -2  -1    8.96    0.77
   6   2   1    7.86    0.74
   6   2   1    9.43    0.73
  -7  -2  -1    2.35    0.25
  -7  -2  -1    2.11    0.25
   7   2   1    2.62    0.25
  -7  -2  -1    2.52    0.32
   7  -2   1    1.82    0.27
  -7  -2  -1    2.64    0.34
   7   2   1    2.87    0.27
   7   2   1    2.71    0.30
  -8   2  -1    1.85    0.31
   8  -2   1    1.73    0.28
   8   2   1    1.91    0.29
  -8  -2  -1    2.17    0.22
   8   2   1    1.65    0.22
  -8  -2  -1    1.61    0.35
   8   2   1    1.93    0.31
  -9  -2  -1   10.12    0.80
  -9   2  -1    9.71    0.88
  -9  -2  -1    8.64    0.79
   9   2   1   10.51    0.81
  -9  -2  -1    8.04    0.87
  -9  -2  -1    6.85    0.88
   9   2   1    9.73    0.82
   9   2   1    9.33    0.80
   9   2   1    9.09    0.77
 -10  -2  -1    8.55    0.63
  10   2   1    6.99    0.63
 -10  -2  -1    7.13    0.77
 -10  -2  -1    6.30    0.62
  10   2   1    6.86    0.60
 -11  -2  -1    1.31    0.46
  11   2   1    0.73    0.12
 -11  -2  -1    0.53    0.20
 -11  -2  -1    1.01    0.20
 -12  -2  -1    3.76    0.36
 -12  -2  -1    3.84    0.35
  12   2   1    2.74    0.30
  12   2   1    3.33    0.36
 -12   2  -1    2.62    0.55
 -13  -2  -1    1.88    0.28
 -13  -2  -1    1.83    0.28
  13   2   1    1.86    0.28
  13   2   1    1.60    0.45
 -14  -2  -1    1.90    0.61
 -14   2  -1    1.55    0.55
 -14  -2  -1    1.32    0.27
  14   2   1    2.03    0.43
  15   2   1    2.01    0.39
 -15  -2  -1    0.96    0.65
  15  -3  -1    0.17    0.30
  15  -3  -1    0.23    0.24
 -15  -3   1    0.66    0.40
  15   3  -1    0.07    0.29
 -14  -3   1    0.73    0.24
 -14   3   1    0.83    0.54
  14   3  -1    0.94    0.49
  14  -3  -1    1.11    0.35
  13   3  -1    0.46    0.24
  13   3  -1    0.84    0.29
  13  -3  -1    0.52    0.24
  13   3  -1    0.83    0.47
 -13  -3   1    0.50    0.21
  13   3  -1    0.38    0.19
 -12   3   1   -0.13    0.10
  12   3  -1   -0.07    0.19
 -12  -3   1   -0.01    0.19
  12  -3  -1   -0.02    0.20
  12   3  -1   -0.01    0.23
 -12  -3   1   -0.12    0.21
  11   3  -1   -0.03    0.17
 -11  -3   1    0.02    0.18
  11   3  -1   -0.06    0.21
  11   3  -1    0.01    0.14
  11   3  -1    0.11    0.41
  11   3  -1   -0.07    0.22
  11  -3  -1    0.01    0.18
 -11   3   1    0.02    0.09
 -11  -3   1   -0.01    0.31
  11   3  -1   -0.19    0.25
 -11   3   1   -0.01    0.09
  11  -3  -1   -0.01    0.09
 -11  -3   1    0.14    0.19
  10   3  -1    3.40    0.40
  10  -3  -1    4.10    0.49
  10   3  -1    3.80    0.37
  10  -3  -1    4.06    0.36
 -10  -3   1    4.27    0.37
 -10   3   1    3.43    0.32
  10   3  -1    4.61    0.40
 -10   3   1    4.44    0.56
 -10  -3   1    4.94    0.58
  10   3  -1    2.95    0.54
  10   3  -1    3.77    0.37
 -10   3   1    4.03    0.33
 -10  -3   1    2.25    0.44
 -10  -3   1    3.00    0.38
  -9  -3   1    3.20    0.32
   9   3  -1    2.97    0.32
   9   3  -1    3.99    0.34
  -9  -3   1    2.73    0.37
   9   3  -1    3.00    0.44
   9   3  -1    3.54    0.33
   9   3  -1    2.73    0.34
  -9   3   1    3.33    0.33
   9   3  -1    2.63    0.46
  -9   3   1    3.19    0.46
   9   3  -1    3.47    0.31
  -9   3   1    3.37    0.50
   9  -3  -1    2.53    0.42
   9  -3  -1    3.77    0.38
  -8   3   1    8.52    0.79
  -8  -3   1    7.24    0.71
  -8   3   1    7.91    0.71
   8   3  -1    9.95    0.71
   8   3  -1    8.77    0.72
   8   3  -1    7.76    0.72
   8   3  -1    8.67    0.71
   8  -3  -1    7.03    0.73
  -8   3   1    8.32    0.80
   8  -3  -1    8.61    0.78
   8  -3  -1    8.70    0.71
  -8  -3   1    8.40    0.73
  -8  -3   1    7.42    0.70
   7   3  -1    1.04    0.18
  -7   3   1    1.77    0.32
   7   3  -1    1.20    0.30
  -7  -3   1    1.27    0.17
  -7  -3   1    1.35    0.16
   7  -3  -1    1.45    0.22
   7  -3  -1    1.52    0.30
   7   3  -1    1.06    0.18
  -7  -3   1    1.38    0.20
  -6   3   1    2.48    0.21
   6   3  -1    1.82    0.20
   6   3  -1    2.10    0.21
   6  -3  -1    1.85    0.20
   6   3  -1    1.97    0.21
   6   3  -1    1.80    0.21
   6   3  -1    1.46    0.21
   6  -3  -1    1.95    0.23
   6   3  -1    2.07    0.20
  -6  -3   1    1.77    0.22
  -6  -3   1    2.36    0.21
  -6  -3   1    1.97    0.22
  -6  -3   1    1.93    0.20
   5   3  -1    8.13    0.68
  -5  -3   1    7.96    0.68
  -5  -3   1    8.00    0.68
  -5   3   1    8.40    0.69
  -5  -3   1    7.13    0.67
  -5   3   1    8.99    0.68
  -5   3   1    8.49    0.71
   5  -3  -1    8.82    0.69
  -5   3   1    8.71    0.71
   5   3  -1    7.56    0.67
  -5  -3   1    8.71    0.68
   5  -3  -1    7.66    0.70
   5  -3  -1    8.65    0.68
   5   3  -1    6.62    0.67
   5   3  -1    7.82    0.71
   5  -3  -1    8.76    0.71
  -5  -3   1    8.53    0.68
   5   3  -1    6.22    0.67
  -4  -3   1   -0.04    0.08
   4  -3  -1   -0.10    0.16
  -4   3   1    0.01    0.14
   4   3  -1    0.02    0.08
   4   3  -1   -0.07    0.07
  -4  -3   1    0.06    0.09
   4  -3  -1    0.01    0.05
   4   3  -1    0.02    0.08
   4  -3  -1    0.01    0.14
   4  -3  -1    0.01    0.05
  -4   3   1   -0.07    0.10
  -4  -3   1   -0.08    0.08
  -4   3   1   -0.05    0.08
  -3   3   1   35.81    3.01
   3  -3  -1   34.99    3.00
  -3   3   1   32.78    3.01
   3   3  -1   35.66    3.00
  -3  -3   1   37.42    3.00
   3  -3  -1   39.03    3.01
   3   3  -1   34.95    3.02
   3  -3  -1   34.11    3.01
  -3   3   1   40.93    3.02
   3   3  -1   33.30    3.01
  -3   3   1   36.67    3.00
   3  -3  -1   36.74    3.01
  -3  -3   1   37.78    3.01
   3   3  -1   37.60    3.01
  -3  -3   1   34.97    3.00
  -3   3   1   37.18    3.01
  -3  -3   1   36.68    3.01
   3  -3  -1   36.38    3.01
   3   3  -1   41.40    3.01
   2  -3  -1  134.60   11.47
  -2   3   1  141.47   11.47
   2  -3  -1  139.59   11.47
   2  -3  -1  145.12   11.47
   2  -3  -1  123.32   11.47
  -2   3   1  143.27   11.47
  -2   3   1  153.06   11.47
  -2   3   1  145.29   11.47
  -2   3   1  130.71   11.48
  -2  -3   1  144.45   11.47
  -2   3   1  138.13   11.47
  -2  -3   1  132.49   11.47
   2  -3  -1  136.11   11.47
  -2   3   1  143.35   11.47
   2  -3  -1  133.80   11.47
  -1   3   1   13.19    1.02
  -1   3   1   11.98    1.02
  -1   3   1   12.66    1.02
   1  -3  -1   13.32    1.02
   1  -3  -1   11.76    1.02
   1  -3  -1   10.72    1.02
   0   3   1    2.89    0.24
   0   3   1    2.83    0.24
   0   3   1    2.65    0.23
   0  -3  -1    2.71    0.23
   0  -3  -1    2.36    0.24
  -1  -3  -1    0.58    0.07
   1   3   1    0.64    0.08
   1   3   1    0.47    0.08
  -1  -3  -1    0.74    0.07
  -1  -3  -1    0.55    0.08
   1   3   1    0.63    0.08
   2   3   1  135.67   11.26
  -2  -3  -1  133.16   11.26
  -2  -3  -1  136.33   11.26
   2   3   1  135.91   11.25
  -2  -3  -1  139.80   11.26
  -2  -3  -1  131.30   11.26
  -2  -3  -1  142.84   11.26
  -2  -3  -1  138.47   11.25
   2   3   1  135.32   11.25
   2   3   1  126.96   11.26
   2   3   1  136.87   11.25
  -2  -3  -1  140.92   11.25
   2   3   1  151.49   11.26
   2   3   1  128.55   11.26
  -3  -3  -1   33.83    2.90
   3   3   1   36.90    2.90
   3   3   1   39.57    2.90
   3   3   1   37.11    2.90
  -3  -3  -1   35.19    2.91
  -3  -3  -1   34.14    2.90
  -3  -3  -1   37.42    2.90
   3   3   1   33.67    2.89
   3   3   1   32.72    2.90
  -3  -3  -1   31.83    2.91
   3   3   1   33.60    2.90
  -3  -3  -1   33.75    2.89
   3   3   1   37.93    2.90
  -3  -3  -1   38.38    2.90
   4   3   1    0.57    0.13
  -4  -3  -1    0.46    0.10
  -4  -3  -1    0.49    0.11
  -4  -3  -1    0.68    0.15
   4   3   1    0.42    0.10
   4   3   1    0.86    0.13
   4   3   1    0.47    0.09
  -4  -3  -1    0.43    0.16
  -4  -3  -1    0.50    0.11
   5   3   1    2.04    0.18
   5   3   1    1.71    0.19
  -5  -3  -1    1.54    0.18
   5   3   1    0.99    0.19
   5   3   1    1.90    0.19
  -5  -3  -1    1.04    0.21
   6   3   1    5.46    0.44
  -6  -3  -1    5.04    0.44
  -6  -3  -1    4.99    0.44
   6   3   1    4.42    0.47
  -6  -3  -1    5.28    0.50
   6   3   1    4.40    0.47
   6   3   1    4.90    0.45
  -6  -3  -1    5.48    0.50
  -6  -3  -1    5.28    0.44
   6   3   1    4.53    0.45
  -7  -3  -1    2.98    0.33
   7   3   1    3.57    0.34
   7   3   1    3.36    0.34
  -7  -3  -1    3.62    0.41
   7   3   1    3.39    0.32
  -7  -3  -1    3.87    0.33
   8   3   1    8.11    0.77
  -8  -3  -1   10.05    0.84
   8   3   1    8.76    0.76
  -8  -3  -1    9.24    0.76
   8   3   1    7.86    0.76
   8   3   1    8.94    0.76
  -8  -3  -1   10.28    0.83
   9   3   1   29.38    2.33
  -9  -3  -1   25.19    2.34
   9   3   1   25.70    2.30
  -9  -3  -1   28.48    2.29
   9   3   1   28.69    2.30
   9   3   1   30.48    2.30
   9   3   1   26.49    2.27
  -9  -3  -1   28.78    2.34
   9   3   1   28.34    2.30
  -9  -3  -1   28.78    2.29
  10   3   1   24.80    1.88
 -10  -3  -1   22.35    1.84
  10   3   1   22.23    1.84
 -10  -3  -1   21.62    1.91
  10   3   1   21.81    1.81
  10   3   1   19.64    1.85
 -10  -3  -1   22.89    1.84
  11   3   1    3.64    0.41
  11   3   1    3.77    0.33
 -11  -3  -1    4.38    0.39
  11   3   1    4.04    0.47
 -12   3  -1    0.88    0.46
  13   3   1    2.15    0.46
 -14  -3  -1    0.33    0.25
  14   3   1    0.03    0.30
  14   3   1    0.71    0.29
  14   3   1    1.07    0.41
 -14  -3  -1    0.19    0.58
  15   4  -1    0.30    0.49
  15   4  -1    0.07    0.30
  15  -4  -1    0.56    0.41
 -15   4   1    0.39    0.64
  14   4  -1    0.85    0.30
 -14  -4   1    0.12    0.23
  14  -4  -1    0.15    0.25
 -14   4   1    0.22    0.64
  14  -4  -1    0.34    0.46
  13   4  -1    1.86    0.31
 -13  -4   1    1.66    0.26
 -13  -4   1    0.87    0.25
  13  -4  -1    1.21    0.27
  13   4  -1    1.39    0.26
 -13   4   1    1.52    0.52
  12   4  -1   13.46    1.12
  12   4  -1   13.12    1.14
 -12  -4   1   11.13    1.12
  12  -4  -1   13.61    1.13
  12   4  -1   14.56    1.12
 -12  -4   1   13.26    1.13
  11   4  -1    5.22    0.57
  11   4  -1    7.02    0.74
  11   4  -1    6.37    0.58
 -11  -4   1    5.38    0.57
  11   4  -1    8.16    0.59
  11  -4  -1    6.96    0.58
  11   4  -1    6.18    0.60
  10   4  -1    1.75    0.46
  10   4  -1    0.64    0.20
 -10  -4   1    0.98    0.28
 -10   4   1    1.12    0.25
  10   4  -1    0.51    0.25
  10   4  -1    0.48    0.19
 -10  -4   1    1.24    0.58
  10   4  -1    0.53    0.25
 -10  -4   1    1.25    0.23
  10  -4  -1    0.99    0.23
  10   4  -1    1.53    0.28
   9   4  -1    0.23    0.21
   9   4  -1    0.21    0.35
   9   4  -1    0.50    0.18
  -9  -4   1    0.35    0.44
  -9   4   1    0.68    0.36
   9   4  -1    0.42    0.19
  -9  -4   1    0.46    0.23
  -9  -4   1    0.71    0.16
   9   4  -1    0.43    0.17
   9   4  -1    0.35    0.20
   9   4  -1    0.55    0.35
  -9   4   1    0.62    0.19
   8   4  -1   19.16    1.52
   8   4  -1   18.75    1.53
  -8  -4   1   20.06    1.53
   8  -4  -1   16.76    1.55
  -8  -4   1   19.04    1.59
   8   4  -1   15.57    1.56
   8  -4  -1   17.58    1.52
   8  -4  -1   16.97    1.53
   8  -4  -1   16.98    1.55
   8   4  -1   18.85    1.52
  -8   4   1   17.45    1.52
   8   4  -1   17.97    1.52
  -7  -4   1    3.75    0.34
   7   4  -1    3.23    0.36
   7   4  -1    3.18    0.34
   7   4  -1    3.34    0.44
  -7   4   1    3.30    0.35
   7  -4  -1    3.67    0.34
   7   4  -1    3.88    0.34
  -7  -4   1    4.14    0.36
  -7   4   1    3.46    0.45
  -7  -4   1    3.49    0.45
   7   4  -1    3.34    0.34
   7   4  -1    3.63    0.35
  -7  -4   1    4.06    0.35
  -6   4   1   15.73    1.13
   6   4  -1   13.10    1.13
   6  -4  -1   14.33    1.16
   6   4  -1   14.45    1.13
   6   4  -1   14.29    1.17
  -6  -4   1   12.38    1.14
  -6  -4   1   11.66    1.14
   6   4  -1   13.66    1.14
   6  -4  -1   14.90    1.15
   6  -4  -1   13.38    1.13
   6   4  -1   14.79    1.14
  -6  -4   1   12.25    1.14
   6   4  -1   11.66    1.13
   5   4  -1    7.50    0.63
  -5  -4   1    6.04    0.63
   5  -4  -1    7.49    0.62
  -5  -4   1    7.45    0.63
   5   4  -1    7.89    0.63
  -5   4   1    7.15    0.67
   5  -4  -1    8.19    0.64
  -5   4   1    8.11    0.63
   5   4  -1    6.64    0.67
  -5  -4   1    7.44    0.63
   5   4  -1    7.75    0.63
  -5   4   1    7.35    0.66
  -5  -4   1    6.49    0.63
   5  -4  -1    6.91    0.63
  -4  -4   1    0.44    0.09
   4  -4  -1    0.27    0.15
  -4   4   1    0.31    0.12
   4  -4  -1    0.35    0.08
  -4   4   1    0.28    0.15
  -4   4   1    0.52    0.07
   4  -4  -1    0.31    0.11
   4   4  -1    0.35    0.11
  -4  -4   1    0.54    0.10
   4   4  -1    0.26    0.19
  -4   4   1    0.60    0.17
   4   4  -1    0.52    0.12
   4   4  -1    0.38    0.12
   4  -4  -1    0.24    0.11
   3   4  -1    2.66    0.28
   3   4  -1    3.38    0.27
   3   4  -1    3.25    0.28
  -3   4   1    3.00    0.26
  -3   4   1    3.19    0.28
   3  -4  -1    3.28    0.27
  -3  -4   1    3.56    0.28
  -3  -4   1    2.32    0.26
  -3   4   1    2.59    0.30
  -3  -4   1    2.80    0.26
   3  -4  -1    2.94    0.27
   2   4  -1    3.49    0.30
  -2   4   1    3.87    0.29
   2  -4  -1    2.44    0.29
   2  -4  -1    2.79    0.29
  -2  -4   1    4.17    0.30
   2  -4  -1    2.70    0.29
  -2   4   1    3.31    0.30
  -2   4   1    3.93    0.30
  -2  -4   1    3.22    0.30
   1  -4  -1  321.53   25.84
  -1   4   1  311.38   25.84
  -1   4   1  308.23   25.85
  -1   4   1  315.49   25.84
   1  -4  -1  311.07   25.84
   1  -4  -1  306.59   25.84
  -1   4   1  321.90   25.84
  -1   4   1  304.45   25.84
  -1   4   1  311.58   25.84
   1  -4  -1  312.85   25.84
   1  -4  -1  327.03   25.84
   0   4   1    2.08    0.20
   0  -4  -1    2.43    0.20
   0  -4  -1    1.83    0.20
   0  -4  -1    1.97    0.20
   0   4   1    2.08    0.20
   0   4   1    2.11    0.19
   1   4   1  420.56   32.92
   1   4   1  358.36   32.92
  -1  -4  -1  410.27   32.93
  -1  -4  -1  365.58   32.93
   1   4   1  439.21   32.93
  -1  -4  -1  363.36   32.92
   1   4   1  421.97   32.93
   1   4   1  432.46   32.92
  -2  -4  -1   42.02    3.55
   2   4   1   42.75    3.54
   2   4   1   45.69    3.55
   2   4   1   39.81    3.56
   2   4   1   40.24    3.55
  -2  -4  -1   44.83    3.54
  -2  -4  -1   43.14    3.55
   3   4   1    0.40    0.10
   3   4   1    0.33    0.10
   3   4   1    0.28    0.06
   3   4   1    0.41    0.07
  -3  -4  -1    0.45    0.10
  -3  -4  -1    0.42    0.07
   3   4   1    0.37    0.10
   3   4   1    0.35    0.07
   3   4   1    0.28    0.13
   4   4   1    4.44    0.44
  -4  -4  -1    7.00    0.44
   4   4   1    3.77    0.42
  -4  -4  -1    4.77    0.41
  -4  -4  -1    7.75    0.44
   4   4   1    4.58    0.43
  -4  -4  -1    3.84    0.42
   4   4   1    4.64    0.40
   5   4   1    1.15    0.14
  -5  -4  -1    0.96    0.16
   5   4   1    1.41    0.19
   5   4   1    0.74    0.14
   5   4   1    0.84    0.14
  -5  -4  -1    0.93    0.15
  -5  -4  -1    0.64    0.20
   5   4   1    1.10    0.18
   5   4   1    0.94    0.17
   5   4   1    0.91    0.13
   6   4   1    5.24    0.55
  -6  -4  -1    6.64    0.56
   6   4   1    5.97    0.58
   6   4   1    5.96    0.58
   6   4   1    6.53    0.56
  -6  -4  -1    5.80    0.55
  -6  -4  -1    7.55    0.56
   6   4   1    6.58    0.55
   7   4   1    3.69    0.37
  -7  -4  -1    2.68    0.34
   7   4   1    3.61    0.33
   7   4   1    3.57    0.36
   7   4   1    2.37    0.32
  -7  -4  -1    3.02    0.40
  -7  -4  -1    2.99    0.33
   7   4   1    4.35    0.33
   7   4   1    3.08    0.34
   7   4   1    3.69    0.33
  -7  -4  -1    3.41    0.33
   8   4   1    1.16    0.22
   8   4   1    1.29    0.18
   8   4   1    0.66    0.30
   8   4   1    1.22    0.21
  -8  -4  -1    1.08    0.20
   8   4   1    1.27    0.28
  -8  -4  -1    1.13    0.19
   8   4   1    0.94    0.18
  -8  -4  -1    0.94    0.21
   9   4   1    2.15    0.26
   9   4   1    2.00    0.35
   9   4   1    2.00    0.31
   9   4   1    1.14    0.25
   9   4   1    1.55    0.26
  10   4   1    0.91    0.24
  10   4   1    0.75    0.21
 -10  -4  -1    1.06    0.45
 -10  -4  -1    0.96    0.21
  10   4   1    0.67    0.20
  11   4   1   -0.06    0.26
  11   4   1   -0.12    0.36
 -11  -4  -1    0.22    0.21
  11   4   1    0.06    0.20
 -11  -4  -1    0.13    0.46
  12   4   1    1.78    0.33
 -12  -4  -1    2.34    0.31
 -13  -4  -1    0.52    0.61
  13   4   1   -0.03    0.29
 -13  -4  -1   -0.26    0.27
  14   4   1    0.98    0.36
 -14  -4  -1    1.10    0.64
  14   5  -1    0.69    0.30
 -14  -5   1    0.72    0.26
  14   5  -1    0.76    0.31
 -14  -5   1    1.19    0.25
  14   5  -1    1.49    0.48
  14   5  -1    0.72    0.26
  13   5  -1    0.73    0.26
 -13  -5   1    1.21    0.30
  13   5  -1    0.36    0.28
 -13  -5   1    2.77    0.43
  13   5  -1    2.09    0.52
 -13   5   1    1.82    0.57
  12  -5  -1   10.58    1.12
 -12  -5   1   13.62    1.06
  12   5  -1   12.72    1.06
  12   5  -1   12.00    1.07
  12  -5  -1   11.28    1.06
  11   5  -1    0.60    0.24
  11  -5  -1    0.48    0.33
 -11  -5   1    0.61    0.21
  11   5  -1    0.59    0.21
 -11  -5   1    0.93    0.22
  11   5  -1    0.88    0.25
  11   5  -1    0.85    0.22
  11   5  -1    0.86    0.25
 -10  -5   1    2.40    0.31
  10   5  -1    2.81    0.31
 -10  -5   1    3.24    0.32
  10   5  -1    2.53    0.31
  10   5  -1    4.15    0.35
 -10  -5   1    2.35    0.35
  10   5  -1    2.76    0.34
  10   5  -1    3.29    0.49
  10   5  -1    2.26    0.32
  10   5  -1    1.79    0.39
  -9   5   1    1.68    0.42
   9   5  -1    1.32    0.23
  -9  -5   1    1.29    0.28
   9   5  -1    1.25    0.24
  -9  -5   1    1.71    0.25
  -9  -5   1    1.43    0.46
   9   5  -1    1.30    0.42
   9  -5  -1    1.70    0.25
   9   5  -1    1.62    0.42
  -9   5   1    2.01    0.26
  -9  -5   1    1.49    0.24
   8  -5  -1    3.09    0.33
   8   5  -1    2.28    0.31
  -8  -5   1    2.77    0.32
  -8  -5   1    3.78    0.33
   8   5  -1    3.11    0.31
   8   5  -1    2.25    0.45
  -8   5   1    3.37    0.44
   8   5  -1    2.56    0.44
  -8   5   1    3.44    0.34
   8  -5  -1    3.16    0.36
  -8   5   1    4.25    0.44
   8   5  -1    2.77    0.32
  -8  -5   1    3.36    0.32
  -7  -5   1   -0.06    0.17
   7   5  -1    0.33    0.21
   7   5  -1    0.06    0.15
  -7  -5   1    0.48    0.18
  -7   5   1    0.19    0.31
   7  -5  -1    0.15    0.16
  -7  -5   1    0.59    0.20
  -7  -5   1   -0.39    0.42
   7  -5  -1    0.68    0.23
  -6   5   1   40.22    3.03
   6   5  -1   37.15    3.02
  -6  -5   1   35.72    3.03
  -6  -5   1   35.33    3.01
   6   5  -1   34.40    3.02
  -6   5   1   34.94    3.05
  -6  -5   1   37.09    3.02
  -6  -5   1   37.05    3.02
   6   5  -1   37.31    3.03
   6  -5  -1   36.97    3.03
   6  -5  -1   37.12    3.04
   6   5  -1   34.04    3.02
  -6  -5   1   37.95    3.03
   6  -5  -1   38.41    3.03
   6   5  -1   40.14    3.06
  -5  -5   1    0.53    0.08
  -5  -5   1    0.58    0.13
  -5   5   1    0.55    0.09
   5  -5  -1    0.42    0.10
   5   5  -1    0.80    0.13
  -5  -5   1    0.48    0.15
   5   5  -1    0.47    0.14
   5  -5  -1    0.68    0.14
  -5   5   1    0.57    0.22
  -5   5   1    0.56    0.13
  -5  -5   1    0.71    0.14
   5  -5  -1    0.50    0.10
   4  -5  -1   -0.06    0.10
  -4  -5   1    0.02    0.09
   4   5  -1    0.13    0.12
   4   5  -1    0.09    0.14
  -4  -5   1    0.04    0.13
  -4  -5   1    0.08    0.10
  -4   5   1    0.05    0.08
   4  -5  -1    0.00    0.10
   4  -5  -1    0.07    0.13
  -4   5   1    0.00    0.13
  -4   5   1    0.02    0.17
  -3   5   1    0.18    0.09
  -3   5   1    0.41    0.14
   3   5  -1    0.27    0.11
   3  -5  -1    0.29    0.12
  -3  -5   1    0.14    0.09
  -3   5   1    0.17    0.14
  -3  -5   1    0.21    0.12
  -2   5   1    3.31    0.28
   2   5  -1    2.57    0.29
  -2   5   1    3.02    0.29
  -2   5   1    3.66    0.29
  -2   5   1    3.32    0.29
   2  -5  -1    3.17    0.29
  -2  -5   1    2.73    0.30
  -2  -5   1    2.72    0.29
   2  -5  -1    3.25    0.28
  -2   5   1    3.25    0.29
   1  -5  -1   19.59    1.98
   1  -5  -1   21.88    1.98
   1  -5  -1   25.48    1.98
  -1   5   1   29.35    1.98
   1  -5  -1   22.65    1.97
  -1   5   1   25.02    1.97
  -1   5   1   24.37    1.98
   0  -5  -1    0.10    0.10
   0  -5  -1   -0.04    0.11
   0   5   1    0.01    0.09
   0  -5  -1    0.01    0.08
   0  -5  -1    0.08    0.09
   0   5   1   -0.01    0.09
  -1  -5  -1   20.15    1.58
   1   5   1   18.24    1.59
   1   5   1   20.09    1.58
   1   5   1   18.59    1.58
  -1  -5  -1   21.33    1.58
  -1  -5  -1   14.49    1.58
   2   5   1    0.79    0.16
  -2  -5  -1    0.55    0.15
  -2  -5  -1    1.05    0.11
   2   5   1    1.13    0.13
   2   5   1    0.56    0.15
   2   5   1    0.77    0.12
   3   5   1    1.43    0.12
  -3  -5  -1    1.41    0.13
  -3  -5  -1    1.17    0.16
   3   5   1    0.44    0.17
  -3  -5  -1    0.57    0.18
   3   5   1    0.98    0.17
   3   5   1    1.13    0.17
   3   5   1    1.11    0.13
   3   5   1    1.03    0.17
  -4  -5  -1    0.74    0.10
   4   5   1    0.72    0.15
   4   5   1    0.66    0.09
   4   5   1    0.52    0.14
   4   5   1    0.80    0.14
  -4  -5  -1    0.58    0.14
  -4  -5  -1    0.66    0.15
   4   5   1    0.63    0.09
   4   5   1    0.65    0.10
   4   5   1    0.67    0.15
   5   5   1    0.01    0.17
  -5  -5  -1    0.00    0.07
   5   5   1    0.07    0.13
   5   5   1    0.02    0.10
   5   5   1    0.01    0.12
  -5  -5  -1   -0.07    0.13
   5   5   1   -0.01    0.12
  -5  -5  -1    0.12    0.15
   6   5   1    4.47    0.48
  -6  -5  -1    4.66    0.45
  -6  -5  -1    5.97    0.46
   6   5   1    4.97    0.46
   6   5   1    4.51    0.45
   6   5   1    5.01    0.48
   6   5   1    5.04    0.42
   6   5   1    4.24    0.46
   6   5   1    5.94    0.49
   6   5   1    5.87    0.46
   6   5   1    5.05    0.45
   7   5   1    1.76    0.24
  -7  -5  -1    1.16    0.33
   7   5   1    2.21    0.27
  -7  -5  -1    1.92    0.27
  -7  -5  -1    1.67    0.25
   7   5   1    2.13    0.29
   7   5   1    1.39    0.22
  -7  -5  -1    2.20    0.25
   8   5   1   11.11    0.80
   8   5   1    9.26    0.79
  -8  -5  -1    8.82    0.78
  -8  -5  -1    7.82    0.78
   8   5   1    7.58    0.78
   8   5   1    9.55    0.79
  -8  -5  -1    8.49    0.79
   8   5   1    8.79    0.78
   8   5   1   10.01    0.79
   9   5   1   14.77    1.37
   9   5   1   14.65    1.40
  -9  -5  -1   16.97    1.37
   9   5   1   15.74    1.41
   9   5   1   16.75    1.37
   9   5   1   16.96    1.38
   9   5   1   16.55    1.37
 -10  -5  -1   14.59    1.19
 -10  -5  -1   14.48    1.19
  10   5   1   13.92    1.19
  10   5   1   14.73    1.20
  10   5   1   15.70    1.23
  10   5   1   10.90    1.19
  10   5   1   14.68    1.20
  11   5   1    3.94    0.48
  11   5   1    4.68    0.47
  11   5   1    3.95    0.44
 -11  -5  -1    4.09    0.44
  12   5   1    0.79    0.25
  13   5   1    1.20    0.34
  14   5   1    0.44    0.30
 -14  -5  -1    0.30    0.62
 -14  -6   1    0.24    0.69
 -14   6   1    0.38    0.59
  14   6  -1   -0.13    0.47
 -14  -6   1   -0.20    0.34
 -13   6   1    2.08    0.57
  13   6  -1    2.07    0.32
 -13  -6   1    1.95    0.30
  13   6  -1    1.30    0.51
 -13  -6   1    1.43    0.40
  12   6  -1   -0.04    0.22
 -12  -6   1    0.05    0.24
 -12  -6   1   -0.11    0.25
  12   6  -1    0.06    0.27
  11   6  -1    0.59    0.29
 -11  -6   1    0.47    0.23
  11   6  -1    0.97    0.26
 -11  -6   1    0.59    0.29
  11   6  -1   -0.07    0.48
  10   6  -1    0.68    0.37
  10   6  -1    0.33    0.25
  10   6  -1    0.40    0.21
  10   6  -1    0.64    0.41
 -10  -6   1    0.60    0.24
 -10  -6   1    0.46    0.23
 -10  -6   1    0.33    0.26
  10   6  -1    0.50    0.23
  -9   6   1    0.51    0.35
   9  -6  -1    0.66    0.23
  -9  -6   1    0.45    0.24
   9   6  -1    0.63    0.44
   9   6  -1    0.34    0.19
  -9  -6   1    0.75    0.21
   9   6  -1    0.47    0.38
   9   6  -1    0.60    0.21
   8   6  -1    0.40    0.19
   8   6  -1    0.13    0.17
   8   6  -1    0.17    0.17
   8   6  -1    0.18    0.22
   8   6  -1    0.08    0.35
   8  -6  -1    0.54    0.23
   8  -6  -1    0.26    0.19
  -8  -6   1   -0.10    0.43
  -8   6   1   -0.10    0.34
  -8  -6   1    0.23    0.21
  -8   6   1    0.74    0.36
   8   6  -1    0.20    0.16
   8   6  -1    0.25    0.33
  -8  -6   1    0.43    0.20
   8   6  -1    0.13    0.20
  -7  -6   1    0.06    0.18
   7  -6  -1    0.01    0.18
   7  -6  -1    0.07    0.21
   7   6  -1   -0.06    0.17
   7   6  -1   -0.01    0.15
  -7   6   1    0.14    0.31
   7   6  -1   -0.03    0.30
  -7  -6   1   -0.07    0.16
  -7   6   1   -0.15    0.18
   6   6  -1    7.82    0.76
  -6  -6   1    6.64    0.69
  -6  -6   1    8.00    0.69
   6   6  -1    7.40    0.69
  -6   6   1    8.58    0.74
   6  -6  -1    8.10    0.67
  -6   6   1    9.22    0.70
  -6  -6   1    7.69    0.66
   6  -6  -1    7.51    0.69
  -6   6   1    7.58    0.67
   6   6  -1    8.45    0.69
  -6  -6   1    8.58    0.70
  -6  -6   1    8.16    0.69
  -5  -6   1   12.84    1.00
  -5  -6   1   10.65    0.98
  -5   6   1   12.15    0.99
   5   6  -1   14.18    1.05
  -5   6   1   10.43    1.00
   5  -6  -1   11.86    0.99
   5  -6  -1   12.66    1.00
   5  -6  -1   10.95    0.99
   5  -6  -1   11.97    1.00
   5   6  -1   13.40    1.01
  -5  -6   1   12.91    0.99
  -5   6   1   10.02    1.03
  -5  -6   1   12.05    0.99
  -5  -6   1   10.86    1.00
   4   6  -1    0.12    0.16
   4  -6  -1    0.19    0.11
   4  -6  -1    0.06    0.12
  -4   6   1    0.00    0.10
   4   6  -1    0.08    0.13
  -4  -6   1    0.02    0.15
  -4   6   1    0.17    0.14
  -4   6   1    0.16    0.17
   4  -6  -1    0.22    0.14
  -4  -6   1    0.13    0.10
  -4  -6   1    0.02    0.07
  -4   6   1    0.14    0.19
  -3   6   1    0.35    0.12
   3  -6  -1    0.66    0.13
   3   6  -1    0.49    0.15
  -3   6   1    0.38    0.15
   3  -6  -1    0.47    0.12
   3  -6  -1    0.77    0.13
  -3   6   1    0.58    0.13
  -3   6   1    0.85    0.16
   3  -6  -1    0.54    0.12
  -2   6   1   11.00    1.06
  -2   6   1   13.88    1.05
  -2   6   1   12.70    1.06
   2  -6  -1   13.96    1.06
  -2   6   1   11.85    1.06
  -2   6   1   13.00    1.06
   2  -6  -1   11.28    1.06
  -1   6   1    0.26    0.11
   1  -6  -1    0.25    0.11
  -1   6   1    0.28    0.09
  -1   6   1    0.59    0.13
   1  -6  -1    0.32    0.13
  -1   6   1    0.26    0.09
   0  -6  -1    1.15    0.15
   0   6   1    0.74    0.15
   1   6   1    2.59    0.24
  -1  -6  -1    2.22    0.26
  -1  -6  -1    2.91    0.26
  -1  -6  -1    2.52    0.25
   1   6   1    1.74    0.25
   1   6   1    3.14    0.27
   2   6   1    0.72    0.16
  -2  -6  -1    0.58    0.11
   2   6   1    0.60    0.11
   2   6   1    0.37    0.13
  -2  -6  -1    0.53    0.15
   2   6   1    0.66    0.13
   3   6   1    7.42    0.66
   3   6   1    9.38    0.68
  -3  -6  -1    7.87    0.68
   3   6   1    7.95    0.67
  -3  -6  -1    9.02    0.68
  -3  -6  -1    6.56    0.66
   3   6   1    8.25    0.66
   3   6   1    6.91    0.66
   3   6   1    8.43    0.68
  -3  -6  -1    7.96    0.65
   4   6   1    1.71    0.22
  -4  -6  -1    1.59    0.21
   4   6   1    1.95    0.18
  -4  -6  -1    1.70    0.23
   4   6   1    2.06    0.18
  -4  -6  -1    1.74    0.19
   4   6   1    1.93    0.22
  -4  -6  -1    1.81    0.19
   4   6   1    2.26    0.23
   4   6   1    1.76    0.21
   4   6   1    1.76    0.22
   5   6   1    3.49    0.32
   5   6   1    2.68    0.37
  -5  -6  -1    3.98    0.36
   5   6   1    3.65    0.35
   5   6   1    3.76    0.36
   5   6   1    3.25    0.31
   5   6   1    3.92    0.32
  -5  -6  -1    3.62    0.35
  -6  -6  -1    0.14    0.17
   6   6   1    0.10    0.21
   6   6   1    0.32    0.15
   6   6   1    0.50    0.18
  -6  -6  -1   -0.23    0.23
   6   6   1    0.14    0.20
   6   6   1    0.33    0.16
   7   6   1    0.42    0.15
   7   6   1    0.60    0.20
  -7  -6  -1    0.34    0.18
  -7  -6  -1    0.77    0.21
   7   6   1    0.44    0.18
   7   6   1    0.40    0.17
   8   6   1    0.56    0.27
   8   6   1    1.01    0.18
   8   6   1    0.75    0.20
   8   6   1    0.52    0.18
   8   6   1    0.59    0.24
  -8  -6  -1    0.54    0.22
  -8  -6  -1    1.07    0.21
  -8  -6  -1    0.33    0.24
   8   6   1    0.76    0.28
   9   6   1   18.03    1.39
  -9  -6  -1   15.25    1.39
   9   6   1   15.77    1.41
  -9  -6  -1   15.63    1.39
   9   6   1   15.44    1.38
   9   6   1   17.97    1.40
  10   6   1    2.23    0.44
 -10  -6  -1    2.97    0.55
  10   6   1    2.18    0.39
  10   6   1    2.37    0.32
 -10  -6  -1    2.59    0.32
  10   6   1    3.50    0.34
 -11  -6  -1    2.20    0.30
  11   6   1    1.84    0.29
 -11  -6  -1    1.53    0.55
  11   6   1    1.94    0.40
 -12  -6  -1    6.01    0.86
  13   6   1    5.72    0.50
 -13  -6  -1    2.98    0.47
 -13   7   1    5.26    0.80
  13   7  -1    6.06    0.74
  13  -7  -1    6.68    0.62
 -12   7   1    0.48    0.69
  11   7  -1    2.45    0.34
  11   7  -1    2.29    0.31
 -11   7   1    2.20    0.57
 -11  -7   1    1.72    0.60
  11   7  -1    2.54    0.51
  10   7  -1   10.61    0.81
  10   7  -1    8.70    0.79
 -10  -7   1    7.13    0.79
 -10  -7   1    7.54    0.99
  10   7  -1    9.16    0.79
  10   7  -1    9.92    0.86
  10   7  -1    8.35    0.79
 -10  -7   1    7.74    0.81
  10   7  -1   11.55    0.91
   9   7  -1    0.89    0.41
   9   7  -1    1.24    0.23
   9   7  -1    1.21    0.41
   9   7  -1    1.45    0.26
  -9  -7   1    0.96    0.26
  -9  -7   1    0.91    0.26
   8   7  -1    3.68    0.48
   8  -7  -1    3.14    0.34
   8   7  -1    2.15    0.32
  -8  -7   1    3.02    0.33
   8   7  -1    2.83    0.31
  -8  -7   1    2.93    0.25
   8  -7  -1    2.68    0.37
  -8   7   1    2.95    0.49
  -8   7   1    3.26    0.48
  -8  -7   1    2.67    0.34
  -7   7   1    0.26    0.32
   7  -7  -1    0.01    0.10
   7   7  -1    0.24    0.20
   7   7  -1    0.07    0.35
  -7  -7   1    0.11    0.08
  -7   7   1    0.13    0.32
   7  -7  -1    0.12    0.19
   7  -7  -1    0.00    0.11
  -6  -7   1    0.78    0.19
  -6  -7   1    0.47    0.11
   6   7  -1    0.78    0.20
   6  -7  -1    0.58    0.13
  -6  -7   1    0.52    0.20
  -6   7   1    0.50    0.14
   6   7  -1    0.49    0.33
  -6   7   1    0.70    0.28
  -6  -7   1    0.35    0.16
   6  -7  -1    0.61    0.16
   6   7  -1    0.38    0.19
  -6  -7   1    0.55    0.15
  -6   7   1    0.35    0.28
   6  -7  -1    0.58    0.19
   6  -7  -1    0.52    0.21
  -5   7   1   16.33    1.44
   5  -7  -1   16.51    1.41
  -5  -7   1   16.20    1.43
  -5   7   1   17.09    1.41
  -5   7   1   17.20    1.42
  -5   7   1   18.54    1.44
   5  -7  -1   17.36    1.42
  -5  -7   1   18.27    1.41
  -5  -7   1   14.77    1.40
   5  -7  -1   16.28    1.41
   5  -7  -1   18.52    1.42
   5   7  -1   18.55    1.42
  -5  -7   1   15.59    1.41
  -5  -7   1   17.73    1.42
  -4   7   1    6.01    0.33
   4   7  -1    5.83    0.34
  -4   7   1    4.93    0.36
  -4   7   1    5.95    0.39
   4  -7  -1    5.10    0.34
   4  -7  -1    5.81    0.35
  -4  -7   1    5.46    0.31
  -3   7   1   12.88    1.05
   3   7  -1   13.21    1.05
  -3   7   1   12.76    1.04
   3  -7  -1   10.91    1.05
   3  -7  -1   12.45    1.05
  -3  -7   1   11.20    1.06
  -3   7   1   11.88    1.05
   3  -7  -1   13.09    1.05
  -3   7   1   12.83    1.06
  -2  -7   1   24.33    2.08
   2  -7  -1   22.75    2.07
  -2   7   1   23.42    2.07
  -2   7   1   23.22    2.07
  -2  -7   1   25.97    2.08
  -2   7   1   27.44    2.07
   2  -7  -1   28.29    2.07
  -2   7   1   26.39    2.07
   2  -7  -1   25.33    2.07
   2   7  -1   27.23    2.07
  -2   7   1   21.02    2.07
  -1   7   1    0.67    0.15
  -1  -7   1   -0.01    0.11
  -1  -7   1   -0.01    0.12
   1  -7  -1    0.79    0.16
  -1   7   1    0.57    0.14
  -1   7   1    0.59    0.15
   0   7   1    3.79    0.34
   0   7   1    3.59    0.34
   0   7   1    3.83    0.36
   0  -7  -1    3.27    0.35
  -1  -7  -1    0.11    0.14
   1   7   1    0.00    0.12
  -1  -7  -1    0.27    0.15
   1   7   1   -0.01    0.14
   1   7   1    0.04    0.17
  -2  -7  -1   34.66    2.75
   2   7   1   34.43    2.75
   2   7   1   31.38    2.74
   2   7   1   33.47    2.75
  -2  -7  -1   31.92    2.75
  -2  -7  -1   33.33    2.74
   3   7   1   61.21    4.85
  -3  -7  -1   56.96    4.85
   3   7   1   54.83    4.84
   3   7   1   58.74    4.84
  -3  -7  -1   65.58    4.86
   3   7   1   57.98    4.84
   3   7   1   66.02    4.85
  -3  -7  -1   61.95    4.84
  -3  -7  -1   56.05    4.83
   3   7   1   55.59    4.84
   4   7   1    3.83    0.40
  -4  -7  -1    3.85    0.41
   4   7   1    3.39    0.37
   4   7   1    4.60    0.39
   4   7   1    5.19    0.40
   4   7   1    5.46    0.41
   4   7   1    3.64    0.41
  -4  -7  -1    4.10    0.37
   4   7   1    4.52    0.43
  -5  -7  -1   14.85    1.26
   5   7   1   13.14    1.26
   5   7   1   14.59    1.23
  -5  -7  -1   14.45    1.23
   5   7   1   16.03    1.26
   5   7   1   13.89    1.23
   5   7   1   14.60    1.23
  -5  -7  -1   15.67    1.24
  -5  -7  -1   15.70    1.26
   5   7   1   16.06    1.25
  -6  -7  -1   -0.21    0.32
   6   7   1    0.02    0.19
  -6  -7  -1    0.04    0.21
   6   7   1    0.02    0.10
   6   7   1   -0.05    0.13
  -6  -7  -1    0.04    0.16
   7   7   1    1.63    0.20
   7   7   1    1.78    0.26
   7   7   1    1.47    0.28
  -7  -7  -1    1.40    0.23
   8   7   1    5.53    0.51
   8   7   1    4.91    0.47
   8   7   1    5.10    0.45
   8   7   1    4.21    0.44
   8   7   1    5.33    0.51
  -8  -7  -1    4.93    0.47
  -9  -7  -1    9.08    0.78
  -9  -7  -1    8.81    0.77
   9   7   1    8.90    0.77
   9   7   1    7.43    0.75
   9   7   1    9.22    0.80
  10   7   1    0.37    0.37
  10   7   1    0.59    0.33
  11   7   1    2.11    0.30
  11   7   1    2.12    0.38
  11   7   1    2.17    0.41
  12   7   1    0.67    0.27
  12   7   1    0.96    0.32
  12   7   1    0.69    0.24
 -12  -7  -1    0.30    0.30
 -12  -7  -1    0.74    0.27
 -13  -7  -1    0.46    0.30
 -13   8   1    1.69    0.61
  13   8  -1    2.69    0.32
 -13  -8   1    1.65    0.31
 -13  -8   1    0.75    0.38
  13  -8  -1    0.13    0.26
 -12   8   1    0.29    0.53
 -12  -8   1    0.15    0.29
  11   8  -1    2.16    0.33
  11   8  -1    1.10    0.54
  10   8  -1    4.80    0.49
  10   8  -1    5.56    0.49
 -10  -8   1    4.20    0.50
  10   8  -1    5.36    0.62
  10   8  -1    5.38    0.65
   9   8  -1    5.27    0.63
   9   8  -1    5.71    0.48
   9   8  -1    4.72    0.60
  -9   8   1    4.71    0.63
  -9  -8   1    4.14    0.49
  -8  -8   1    0.01    0.22
   8   8  -1    0.15    0.24
  -8  -8   1    0.10    0.10
  -8  -8   1    0.03    0.21
  -8  -8   1    0.16    0.24
  -7  -8   1    0.58    0.20
   7   8  -1    0.78    0.35
  -7   8   1    0.91    0.17
  -7   8   1    0.51    0.38
  -7  -8   1    0.77    0.22
   7  -8  -1    0.74    0.19
  -6   8   1    0.46    0.31
   6  -8  -1    1.16    0.21
  -6  -8   1    1.35    0.25
  -6   8   1    0.88    0.17
  -6  -8   1    0.84    0.15
   6  -8  -1    1.14    0.24
   6  -8  -1    1.28    0.25
   6  -8  -1    1.11    0.18
  -6  -8   1    0.98    0.19
  -5   8   1    3.41    0.34
  -5   8   1    2.73    0.41
   5  -8  -1    3.52    0.37
  -5   8   1    3.71    0.40
  -5  -8   1    3.72    0.34
   5  -8  -1    3.51    0.37
  -5  -8   1    3.55    0.33
   4  -8  -1    0.41    0.18
   4  -8  -1    1.04    0.18
   4   8  -1    0.72    0.18
  -4   8   1    0.51    0.23
   4  -8  -1    0.29    0.20
  -4   8   1    0.94    0.23
  -4  -8   1    0.51    0.21
  -4  -8   1    0.62    0.23
  -4  -8   1    0.45    0.14
   3  -8  -1    4.80    0.45
   3  -8  -1    5.18    0.47
  -3  -8   1    4.98    0.47
   3   8  -1    4.52    0.47
  -3   8   1    5.52    0.47
  -3   8   1    4.94    0.47
  -3  -8   1    5.18    0.48
   3  -8  -1    3.78    0.47
  -3   8   1    5.45    0.45
   2   8  -1    0.34    0.18
  -2   8   1    0.21    0.17
  -2  -8   1    0.31    0.21
  -2  -8   1    0.37    0.17
  -2   8   1    0.20    0.15
   2  -8  -1    0.22    0.18
  -2   8   1    0.16    0.17
   1  -8  -1    5.40    0.48
  -1   8   1    4.75    0.46
   0   8   1   -0.14    0.18
   0   8   1    0.05    0.17
   0  -8  -1    0.06    0.17
   0   8   1    0.02    0.15
  -1  -8  -1   11.71    1.04
   1   8   1   11.08    1.04
  -1  -8  -1   12.40    1.03
   1   8   1   12.35    1.04
   1   8   1   11.73    1.04
  -1  -8  -1   13.60    1.05
  -2  -8  -1    3.95    0.41
   2   8   1    4.70    0.42
  -3  -8  -1    1.81    0.18
   3   8   1    1.88    0.26
   3   8   1    1.87    0.21
  -3  -8  -1    1.33    0.22
  -3  -8  -1    1.29    0.24
   3   8   1    1.76    0.22
   3   8   1    1.52    0.23
  -3  -8  -1    2.23    0.18
  -4  -8  -1    1.09    0.24
  -4  -8  -1    0.93    0.22
   4   8   1    1.12    0.26
  -4  -8  -1    1.16    0.17
   4   8   1    1.44    0.21
  -4  -8  -1    1.17    0.15
  -5  -8  -1    4.70    0.45
  -5  -8  -1    4.76    0.42
   5   8   1    4.43    0.41
  -5  -8  -1    4.71    0.47
   5   8   1    4.66    0.44
   6   8   1    4.45    0.44
  -6  -8  -1    3.77    0.34
   6   8   1    3.59    0.39
  -7  -8  -1   10.65    0.88
   7   8   1   12.81    0.89
   7   8   1    9.61    0.85
   7   8   1    8.68    0.84
  -7  -8  -1    9.86    0.84
   7   8   1   10.72    0.88
  -7  -8  -1    9.43    0.86
  -8  -8  -1    0.15    0.43
   8   8   1    0.19    0.27
   8   8   1   -0.10    0.30
   9   8   1   10.45    0.90
  -9  -8  -1    9.72    0.89
   9   8   1   10.28    0.91
   9   8   1   10.44    0.87
   9   8   1    8.87    0.86
   9   8   1   10.86    0.92
  10   8   1    0.56    0.34
  10   8   1    1.00    0.29
  10   8   1    0.96    0.24
 -10  -8  -1    0.85    0.28
 -10  -8  -1    0.61    0.50
 -10  -8  -1    1.14    0.29
  10   8   1    0.79    0.36
  10   8   1    0.95    0.24
  11   8   1    0.72    0.25
 -11  -8  -1    0.15    0.31
 -11  -8  -1    0.29    0.27
  11   8   1    0.13    0.31
  12   8   1    0.13    0.26
  12   8   1    0.35    0.29
 -12  -8  -1    0.18    0.27
  12   8   1    0.06    0.30
 -12  -8  -1   -0.55    0.61
 -12   9   1    5.44    0.89
 -12  -9   1    6.70    0.73
 -11   9   1    2.28    0.53
 -11  -9   1    2.80    0.37
  11   9  -1    3.09    0.55
 -11  -9   1    2.31    0.37
  11   9  -1    3.08    0.36
 -10  -9   1    0.58    0.29
 -10  -9   1    0.89    0.29
  10   9  -1    0.49    0.33
  -9  -9   1    0.87    0.26
   9   9  -1    0.48    0.45
   9  -9  -1    0.87    0.29
   9   9  -1    0.50    0.38
  -8   9   1    0.44    0.41
  -8  -9   1    0.35    0.20
   8   9  -1    0.64    0.30
  -7  -9   1    0.75    0.20
   7  -9  -1   -0.13    0.16
   7  -9  -1    0.40    0.25
   7  -9  -1   -0.18    0.16
   7   9  -1    1.01    0.37
  -7   9   1    0.68    0.17
  -7  -9   1    0.89    0.19
  -7  -9   1    0.44    0.14
  -7   9   1    0.76    0.37
   6  -9  -1   -0.11    0.19
   6   9  -1    0.05    0.37
  -6   9   1    0.03    0.31
  -6  -9   1   -0.01    0.21
  -6  -9   1   -0.01    0.13
   6  -9  -1   -0.04    0.25
   5  -9  -1    1.67    0.26
  -5  -9   1    0.90    0.26
   5  -9  -1    2.15    0.27
   5  -9  -1    2.21    0.29
  -5   9   1    2.73    0.38
  -5  -9   1    1.04    0.20
   5   9  -1    2.27    0.39
  -5  -9   1    1.65    0.22
  -5  -9   1    1.09    0.21
   4  -9  -1    0.59    0.20
  -4   9   1    0.95    0.25
  -4   9   1    0.79    0.25
  -4   9   1    0.83    0.20
   4  -9  -1    0.77    0.22
   3  -9  -1    0.21    0.16
   3  -9  -1    0.27    0.19
  -3   9   1    0.16    0.17
  -3   9   1    0.24    0.20
  -3  -9   1   -0.06    0.12
   3  -9  -1    0.16    0.19
  -3   9   1   -0.04    0.20
   2  -9  -1    3.36    0.37
  -2   9   1    4.13    0.37
  -2   9   1    3.58    0.37
  -1  -9   1   -0.01    0.12
  -1   9   1   -0.19    0.19
   1  -9  -1    0.07    0.18
  -1   9   1    0.12    0.19
   0  -9  -1    0.35    0.23
   0  -9  -1    0.52    0.21
   0   9   1    0.42    0.19
   0   9   1    0.14    0.22
   1   9   1    0.94    0.24
   1   9   1    1.52    0.21
  -1  -9  -1    1.00    0.20
  -1  -9  -1    1.14    0.24
  -2  -9  -1    3.97    0.32
   2   9   1    3.61    0.35
  -2  -9  -1    3.66    0.32
   2   9   1    3.72    0.36
  -2  -9  -1    3.28    0.37
  -2  -9  -1    4.20    0.39
  -2  -9  -1    3.22    0.38
   3   9   1    0.93    0.27
   3   9   1    1.09    0.18
   3   9   1    1.31    0.20
  -3  -9  -1    1.15    0.26
  -3  -9  -1    1.58    0.25
  -3  -9  -1    1.07    0.13
  -3  -9  -1    1.11    0.13
  -3  -9  -1    1.11    0.20
   4   9   1    0.32    0.22
  -4  -9  -1    0.08    0.11
  -4  -9  -1   -0.10    0.25
   4   9   1    0.11    0.16
  -4  -9  -1    0.43    0.15
   5   9   1    0.13    0.24
  -5  -9  -1    0.02    0.14
   5   9   1    0.16    0.20
   5   9   1   -0.01    0.22
   5   9   1    0.12    0.15
  -5  -9  -1    0.23    0.15
  -6  -9  -1    0.29    0.14
   6   9   1    0.22    0.23
   6   9   1    0.17    0.23
  -6  -9  -1    0.28    0.18
  -7  -9  -1    0.31    0.21
   7   9   1    0.63    0.26
  -7  -9  -1    0.72    0.16
   8   9   1    0.27    0.27
  -8  -9  -1    0.48    0.28
   8   9   1   -0.07    0.30
  -8  -9  -1    0.40    0.28
   9   9   1    0.28    0.32
   9   9   1    0.33    0.28
   9   9   1    0.38    0.20
  -9  -9  -1    0.36    0.26
  -9  -9  -1    0.30    0.29
   9   9   1    0.19    0.31
  10   9   1   11.62    1.01
 -10  -9  -1    9.77    1.01
  10   9   1   11.62    1.04
 -10  -9  -1   11.20    1.01
  10   9   1   12.97    0.99
 -10  -9  -1    8.24    1.13
  11   9   1    1.32    0.28
  11   9   1    1.61    0.33
  11   9   1    1.55    0.39
 -11  -9  -1    1.13    1.39
 -11  -9  -1    1.50    0.30
  11  10  -1    0.70    0.31
 -11 -10   1    0.70    0.30
  11  10  -1    0.84    0.46
 -11 -10   1    0.51    0.30
  10  10  -1   -0.08    0.28
  10  10  -1   -0.04    0.37
  10  10  -1    0.02    0.47
 -10 -10   1   -0.08    0.26
  10 -10  -1   -0.11    0.26
 -10 -10   1    0.06    0.33
  -9 -10   1    1.92    0.32
   9  10  -1    2.00    0.40
  -8  10   1    0.26    0.41
  -8 -10   1    0.28    0.27
   8  10  -1    0.16    0.23
   8 -10  -1    0.21    0.28
  -8 -10   1    0.36    0.23
   8  10  -1   -0.24    0.38
   7 -10  -1    1.18    0.32
   7  10  -1    1.67    0.40
   7 -10  -1    0.08    0.26
  -7 -10   1    2.49    0.26
  -7 -10   1    1.24    0.32
  -7  10   1    2.87    0.45
   6  10  -1    0.63    0.39
  -6  10   1    0.83    0.22
  -6 -10   1    0.63    0.18
  -6  10   1    0.57    0.34
   6 -10  -1    0.11    0.20
  -6 -10   1    0.88    0.17
   6 -10  -1    0.38    0.24
  -5  10   1    6.25    0.55
  -5  10   1    6.51    0.49
   4 -10  -1    1.84    0.28
  -4  10   1    2.05    0.27
  -4  10   1    2.25    0.31
  -4 -10   1    1.93    0.25
  -4  10   1    2.07    0.35
   3 -10  -1   -0.14    0.17
   3 -10  -1    0.62    0.20
   3 -10  -1    0.56    0.23
  -3  10   1    0.57    0.20
  -3  10   1    0.40    0.23
  -3 -10   1   -0.16    0.14
  -2  10   1    0.37    0.18
  -2  10   1    0.20    0.17
   1 -10  -1    3.94    0.40
   0 -10  -1    0.34    0.18
   1  10   1    0.48    0.22
  -1 -10  -1    0.29    0.20
  -2 -10  -1    2.12    0.19
  -2 -10  -1    1.88    0.25
   2  10   1    2.03    0.27
  -2 -10  -1    1.65    0.29
  -3 -10  -1    0.50    0.18
   3  10   1    0.82    0.17
  -3 -10  -1    0.67    0.11
   4  10   1    0.42    0.18
  -4 -10  -1    0.56    0.19
  -4 -10  -1    0.55    0.12
   5  10   1    0.68    0.29
  -5 -10  -1    0.62    0.28
   5  10   1    1.00    0.22
  -5 -10  -1    0.70    0.16
   5  10   1    0.82    0.21
   6  10   1    4.54    0.49
  -6 -10  -1    3.91    0.39
   6  10   1    3.54    0.44
   6  10   1    3.67    0.43
  -6 -10  -1    3.48    0.46
  -6 -10  -1    4.67    0.40
   6  10   1    4.39    0.43
   7  10   1    0.37    0.31
  -7 -10  -1   -0.03    0.16
  -7 -10  -1    0.39    0.27
   7  10   1    0.24    0.30
  -7 -10  -1   -0.19    0.29
   8  10   1    0.47    0.29
  -8 -10  -1    0.41    0.27
  -8 -10  -1    0.59    0.26
   8  10   1    0.70    0.30
  -9 -10  -1    1.52    0.34
   9  10   1    1.37    0.34
   9  10   1    1.53    0.43
  -9 -10  -1    1.69    0.33
   9  10   1    1.36    0.36
 -10 -10  -1    2.82    0.38
  10  10   1    2.85    0.45
  10  10   1    3.19    0.41
  10  11  -1   12.90    1.15
   9  11  -1    3.47    0.44
  -8 -11   1    0.23    0.29
   8  11  -1    0.53    0.29
   7  11  -1   -0.19    0.31
  -7 -11   1    0.19    0.28
   7 -11  -1   -0.04    0.19
  -7  11   1   -0.09    0.22
  -7 -11   1    0.19    0.17
  -6 -11   1    0.62    0.19
  -6 -11   1    1.05    0.31
  -6  11   1    0.17    0.34
   6 -11  -1    0.03    0.21
  -6  11   1    0.25    0.31
   6 -11  -1   -0.04    0.19
  -6 -11   1    0.72    0.20
   6 -11  -1    0.48    0.22
   5 -11  -1    2.25    0.31
  -5  11   1    1.59    0.36
  -4  11   1    0.44    0.25
   4 -11  -1    0.10    0.17
  -3  11   1    0.38    0.24
  -3  11   1    0.26    0.23
   2 -11  -1    1.38    0.27
   0 -11  -1    0.32    0.20
  -2 -11  -1    0.21    0.08
   3  11   1    6.03    0.60
  -3 -11  -1    6.13    0.61
  -4 -11  -1    2.89    0.38
   4  11   1    2.26    0.38
  -4 -11  -1    3.27    0.41
  -4 -11  -1    3.33    0.35
   5  11   1    2.21    0.33
  -5 -11  -1    2.40    0.33
   5  11   1    2.38    0.32
   6  11   1    1.69    0.35
  -6 -11  -1    0.86    0.31
  -6 -11  -1    0.54    0.31
  -6 -11  -1    0.96    0.21
   6  11   1    1.50    0.32
  -7 -11  -1    3.17    0.42
   8  11   1    0.25    0.30
   8  11   1   -0.21    0.35
  -8 -11  -1   -0.12    0.28
  -8 -11  -1   -0.16    0.28
   9  11   1    0.84    0.34
  -8 -12   1    0.05    0.32
  -7 -12   1    3.70    0.48
   6 -12  -1    0.12    0.20
  -5 -12   1    0.53    0.28
  -5 -12   1    0.71    0.22
  -4 -12   1    0.25    0.27
  -4 -12   1    0.01    0.18
   4 -12  -1    0.25    0.27
  -3 -12   1    0.21    0.27
   3 -12  -1    0.96    0.28
   0 -12  -1    0.38    0.29
  -1 -12  -1    3.46    0.47
  -1 -12  -1    2.24    0.43
  -2 -12  -1    0.12    0.30
  -2 -12  -1    0.42    0.29
  -3 -12  -1    1.22    0.32
   3  12   1    0.47    0.28
  -3 -12  -1    0.95    0.25
   4  12   1    0.03    0.25
  -4 -12  -1   -0.08    0.30
  -4 -12  -1    0.07    0.22
   5  12   1    0.69    0.32
  -5 -12  -1    1.08    0.34
  -6 -12  -1    0.01    0.24
  -6 -12  -1    0.17    0.32
  -6 -12  -1    0.15    0.21
   6  12   1    0.53    0.33
   7  12   1    1.13    0.34
   7  12   1    1.07    0.38
  -7 -12  -1    1.24    0.33
  -7 -12  -1    0.78    0.33
  -8 -12  -1    0.72    0.31
   8  12   1    0.71    0.36
  -7 -13   1    0.07    0.30
  -5 -13   1    0.15    0.22
  -5 -13   1    0.04    0.27
   4 -13  -1    0.06    0.24
  -4 -13   1   -0.13    0.25
  -4 -13   1   -0.02    0.18
   3 -13  -1    0.18    0.28
   2 -13  -1    3.84    0.43
   2 -13  -1    3.30    0.42
   1 -13  -1    0.99    0.30
   1 -13  -1    1.15    0.29
  -1 -13  -1    1.20    0.32
   2  13   1    1.71    0.32
  -2 -13  -1    2.11    0.35
  -3 -13  -1   -0.02    0.27
   4  13   1    0.22    0.36
   4  13   1    0.01    0.30
  -4 -13  -1   -0.43    0.39
   5  13   1    0.02    0.33
  -5 -13  -1    0.08    0.35
   6  13   1    2.09    0.40
  -6 -13  -1    2.15    0.39
  -4 -14   1    0.04    0.27
   4 -14  -1    0.14    0.25
   3 -14  -1    0.28    0.28
   3 -14  -1   -0.41    0.31
   2 -14  -1    5.28    0.57
   1 -14  -1    0.33    0.33
   0 -14  -1    0.34    0.34
   0 -14  -1    0.32    0.29
  -1 -14  -1    0.11    0.35
  -1 -14  -1   -0.02    0.28
   2  14   1    3.27    0.44
  -2 -14  -1    4.10    0.46
   3  14   1   -0.02    0.28
  -3 -14  -1    0.23    0.31
  15   0  -2    0.56    0.53
  14   0  -2    0.38    0.33
  13   0  -2    0.02    0.27
 -13   0   2    0.22    0.36
  13   0  -2    0.68    0.16
  13   0  -2    0.25    0.49
  13   0  -2    0.73    0.18
  12   0  -2    0.82    0.15
  12   0  -2    0.84    0.15
 -12   0   2    0.93    0.15
  12   0  -2    0.87    0.18
 -12   0   2    0.86    0.18
  11   0  -2   19.07    1.65
  11   0  -2   20.45    1.69
 -11   0   2   20.52    1.65
 -11   0   2   22.24    1.81
  11   0  -2   19.48    1.65
  11   0  -2   19.57    1.65
 -11   0   2   19.84    1.65
  10   0  -2    1.65    0.29
 -10   0   2    2.08    0.29
  10   0  -2    1.70    0.17
  10   0  -2    1.33    0.17
  10   0  -2    1.75    0.45
   9   0  -2   15.44    1.35
   9   0  -2   16.18    1.38
   9   0  -2   17.36    1.32
   9   0  -2   14.87    1.32
   9   0  -2   14.75    1.32
   9   0  -2   16.92    1.32
  -9   0   2   15.03    1.36
   9   0  -2   16.23    1.42
   9   0  -2   12.14    1.35
  -9   0   2   16.60    1.32
   8   0  -2    0.61    0.17
   8   0  -2    0.65    0.09
  -8   0   2    0.68    0.09
   8   0  -2    0.79    0.21
   8   0  -2    0.90    0.12
  -8   0   2    0.39    0.16
  -7   0   2  370.10   32.33
   7   0  -2  397.99   32.28
   7   0  -2  392.01   32.28
   7   0  -2  401.80   32.33
   7   0  -2  386.32   32.29
   7   0  -2  403.34   32.30
  -7   0   2  389.59   32.28
  -7   0   2  392.34   32.29
  -7   0   2  384.15   32.30
   7   0  -2  359.52   32.32
   7   0  -2  407.85   32.30
  -6   0   2    4.39    0.51
  -6   0   2    5.91    0.48
   6   0  -2    5.83    0.49
  -6   0   2    5.49    0.57
   6   0  -2    5.25    0.47
  -6   0   2    6.43    0.48
   5   0  -2  148.50   12.48
   5   0  -2  149.04   12.47
  -5   0   2  162.17   12.48
   5   0  -2  150.89   12.48
  -5   0   2  156.99   12.47
  -5   0   2  148.36   12.47
  -5   0   2  156.32   12.49
  -5   0   2  146.55   12.47
   5   0  -2  150.76   12.48
  -5   0   2  157.98   12.51
  -4   0   2    8.86    0.70
   4   0  -2    8.00    0.70
   4   0  -2    8.62    0.70
  -4   0   2    7.96    0.69
   4   0  -2    9.70    0.75
   3   0  -2   30.92    2.39
  -3   0   2   27.35    2.38
   3   0  -2   31.14    2.39
  -3   0   2   26.83    2.38
  -8   0  -2    0.68    0.26
 -12   0  -2    1.01    0.42
 -13   0  -2    7.51    0.83
  15   1  -2   -0.20    0.30
  15  -1  -2    0.21    0.36
 -15   1   2    0.65    0.68
  15   1  -2    0.10    0.52
 -15  -1   2   -0.30    0.38
 -15   1   2   -0.25    0.31
  14   1  -2    6.02    0.71
  14  -1  -2    6.35    0.54
  14  -1  -2    5.85    0.74
 -14   1   2    5.85    0.66
 -14  -1   2    4.89    0.61
  13   1  -2    0.19    0.28
  13  -1  -2    0.54    0.30
 -13   1   2    0.12    0.56
  13   1  -2    0.47    0.16
 -13   1   2    0.18    0.20
 -13  -1   2   -0.13    0.37
 -12  -1   2   14.19    1.06
 -12   1   2   11.50    1.05
  12   1  -2   12.49    1.06
  12   1  -2   12.94    1.06
  12  -1  -2   13.73    1.05
 -12  -1   2   11.09    1.06
 -12   1   2   14.76    1.07
  12  -1  -2   12.31    1.05
  12   1  -2   13.20    1.06
  12  -1  -2   10.06    1.07
 -11  -1   2    0.41    0.15
  11  -1  -2    0.58    0.12
  11   1  -2    0.18    0.16
 -11   1   2    0.26    0.11
  11  -1  -2    0.25    0.17
 -11  -1   2    0.17    0.31
  11   1  -2    0.84    0.15
  11   1  -2    1.01    0.15
 -11   1   2    0.27    0.19
  11   1  -2    0.30    0.14
  11  -1  -2    0.70    0.26
  10  -1  -2   16.57    1.40
  10   1  -2   15.90    1.39
  10  -1  -2   17.94    1.38
  10   1  -2   14.49    1.39
 -10  -1   2   16.19    1.39
  10   1  -2   18.33    1.50
 -10  -1   2   16.37    1.39
  10   1  -2   17.63    1.39
 -10  -1   2   19.24    1.43
 -10   1   2   16.25    1.40
 -10  -1   2   19.07    1.39
  10   1  -2   17.58    1.39
  10   1  -2   15.39    1.39
  10  -1  -2   14.17    1.42
  10   1  -2   14.38    1.42
   9  -1  -2    0.43    0.19
   9  -1  -2    1.09    0.23
   9   1  -2    0.38    0.18
   9   1  -2    0.64    0.12
  -9   1   2    1.38    0.44
  -9  -1   2    0.33    0.42
   9   1  -2    0.30    0.37
  -9   1   2    0.73    0.20
   9   1  -2    0.63    0.12
   9   1  -2    0.99    0.38
   9   1  -2    0.65    0.13
  -9  -1   2    0.61    0.21
   9  -1  -2    0.70    0.36
  -9  -1   2    0.63    0.11
  -9   1   2    0.58    0.15
   9  -1  -2    0.83    0.15
   8   1  -2   49.40    3.89
   8   1  -2   47.96    3.89
   8   1  -2   46.34    3.90
   8  -1  -2   49.44    3.89
  -8   1   2   42.50    3.89
   8  -1  -2   44.33    3.93
   8   1  -2   49.30    3.88
  -8  -1   2   48.39    3.88
   8   1  -2   52.19    3.90
  -8  -1   2   46.42    3.89
  -8   1   2   47.86    3.91
   8   1  -2   44.28    3.88
  -8   1   2   49.97    3.94
  -8  -1   2   44.03    3.91
   8  -1  -2   45.14    3.92
   8   1  -2   45.95    3.93
  -8  -1   2   44.53    3.94
   8  -1  -2   43.97    3.91
   7  -1  -2    9.76    0.93
  -7  -1   2   10.88    0.87
   7   1  -2   10.41    0.87
   7  -1  -2   10.01    0.95
   7   1  -2   10.26    0.89
  -7  -1   2   10.33    0.87
   7   1  -2    8.98    0.93
  -7   1   2    9.52    0.88
  -7   1   2   11.86    0.95
   7  -1  -2   10.76    0.89
   7   1  -2   10.22    0.87
   7   1  -2   10.79    0.87
  -7  -1   2   10.97    0.90
  -7  -1   2    8.69    0.96
   7  -1  -2   10.23    0.89
   7   1  -2   11.06    0.89
   6  -1  -2  107.13    8.74
  -6  -1   2  104.33    8.73
   6   1  -2  102.96    8.72
   6  -1  -2  129.45    8.76
   6  -1  -2  116.98    8.77
   6  -1  -2   99.08    8.74
   6   1  -2  101.91    8.74
   6   1  -2  103.63    8.73
  -6  -1   2  112.20    8.74
   6   1  -2  106.39    8.76
  -6  -1   2  109.86    8.72
  -6   1   2  110.23    8.74
   6  -1  -2  104.96    8.73
  -6   1   2  109.02    8.76
  -6  -1   2  100.79    8.72
  -6  -1   2   97.40    8.74
  -6   1   2  110.85    8.73
  -5  -1   2    3.47    0.30
   5  -1  -2    3.37    0.30
  -5  -1   2    3.35    0.30
   5   1  -2    3.43    0.29
  -5  -1   2    3.85    0.32
  -5   1   2    3.16    0.32
   5   1  -2    3.72    0.31
   5  -1  -2    2.69    0.31
  -5   1   2    3.72    0.30
  -4  -1   2  119.28   10.58
   4  -1  -2  134.85   10.55
  -4  -1   2  132.59   10.55
   4  -1  -2  117.48   10.55
  -4   1   2  116.88   10.57
  -4   1   2  131.69   10.54
   4   1  -2  123.86   10.55
   4   1  -2  125.52   10.55
  -4   1   2  132.77   10.55
  -4  -1   2  126.28   10.55
  -4   1   2  122.76   10.55
   4   1  -2  133.22   10.57
   4  -1  -2  136.41   10.57
   4  -1  -2  129.61   10.55
  -3   1   2    1.14    0.13
  -3  -1   2    1.36    0.13
  -3   1   2    1.50    0.13
   3  -1  -2    1.26    0.13
   3   1  -2    1.54    0.14
   2  -1  -2   25.61    2.12
   2  -1  -2   25.85    2.10
  -2   1   2   24.03    2.10
  -2   1   2   24.17    2.10
   2  -1  -2   26.27    2.10
  -2   1   2   26.77    2.10
  -6  -1  -2    0.92    0.22
  -6  -1  -2    0.56    0.20
  -7  -1  -2    0.11    0.21
  -8  -1  -2    0.54    0.28
   9   1   2   -0.07    0.23
  -9  -1  -2    0.19    0.29
  -9  -1  -2    0.09    0.14
   9   1   2    0.05    0.13
  -9  -1  -2   -0.08    0.16
 -11  -1  -2    1.87    0.26
 -11  -1  -2    1.96    0.25
 -12  -1  -2   17.85    1.43
  12   1   2   15.57    1.42
 -12  -1  -2   17.39    1.43
  13   1   2    0.17    0.21
 -13  -1  -2    0.44    0.22
 -14  -1  -2    7.18    0.87
  15  -2  -2    0.87    0.40
  15  -2  -2    0.79    0.25
 -15   2   2   -0.11    0.72
  15   2  -2    1.02    0.55
 -14  -2   2    0.44    0.35
 -14   2   2    0.53    0.67
 -14  -2   2   -0.34    0.64
  14   2  -2    1.36    0.51
  14   2  -2    0.42    0.29
  13  -2  -2    5.10    0.47
 -13  -2   2    5.16    0.83
 -13   2   2    4.93    0.77
  13  -2  -2    4.58    0.65
  13   2  -2    4.60    0.66
 -13   2   2    5.58    0.55
 -13   2   2    5.26    0.48
  13   2  -2    4.88    0.47
  13   2  -2    4.28    0.53
  12   2  -2    0.24    0.18
 -12  -2   2    0.36    0.15
 -12   2   2    0.18    0.08
  12  -2  -2    0.20    0.08
  12  -2  -2   -0.29    0.42
  12  -2  -2    0.39    0.20
 -12  -2   2    0.27    0.15
  12   2  -2    0.14    0.15
 -12   2   2    0.39    0.32
 -12   2   2    0.31    0.21
  12   2  -2    0.36    0.15
  12  -2  -2    0.37    0.08
 -11  -2   2    0.17    0.30
 -11  -2   2    0.26    0.15
 -11  -2   2    0.13    0.12
  10  -2  -2    1.24    0.25
  10   2  -2    0.93    0.15
 -10   2   2    1.39    0.46
 -10   2   2    0.97    0.19
 -10  -2   2    0.82    0.12
 -10  -2   2    1.02    0.50
  10   2  -2    0.72    0.15
  10  -2  -2    0.56    0.32
 -10  -2   2    0.84    0.15
 -10   2   2    0.81    0.24
  10   2  -2    1.12    0.23
 -10  -2   2    1.25    0.28
  10   2  -2    0.25    0.43
   9  -2  -2   27.40    2.11
   9  -2  -2   22.95    2.13
   9   2  -2   27.99    2.11
   9   2  -2   25.79    2.13
   9   2  -2   24.58    2.11
   9  -2  -2   24.60    2.16
  -9   2   2   25.59    2.18
   9   2  -2   24.85    2.18
   9  -2  -2   24.29    2.13
   9   2  -2   24.84    2.11
  -9   2   2   24.31    2.13
   9  -2  -2   28.97    2.17
  -9  -2   2   27.96    2.13
  -9  -2   2   22.81    2.10
  -9   2   2   27.09    2.11
  -9  -2   2   26.76    2.11
   9   2  -2   26.81    2.13
   8   2  -2    4.26    0.35
   8   2  -2    3.30    0.33
  -8  -2   2    4.38    0.37
   8   2  -2    4.56    0.48
   8  -2  -2    3.40    0.45
   8  -2  -2    4.22    0.39
  -8  -2   2    3.34    0.48
   8  -2  -2    3.23    0.48
   8   2  -2    3.47    0.37
   8  -2  -2    3.82    0.35
  -8   2   2    3.55    0.34
  -8  -2   2    3.27    0.34
  -8  -2   2    4.15    0.39
   7  -2  -2    0.22    0.17
   7   2  -2   -0.06    0.14
   7   2  -2   -0.18    0.13
  -7  -2   2   -0.04    0.08
   7  -2  -2    0.07    0.27
  -7  -2   2   -0.05    0.16
   7   2  -2    0.13    0.27
  -7   2   2   -0.01    0.29
  -7  -2   2    0.03    0.10
  -7  -2   2   -0.01    0.06
  -7   2   2   -0.09    0.15
   7   2  -2    0.03    0.09
   7  -2  -2   -0.04    0.11
   7  -2  -2   -0.15    0.27
   7  -2  -2   -0.03    0.15
  -7  -2   2   -0.08    0.14
  -6   2   2    1.82    0.21
  -6  -2   2    1.67    0.19
  -6  -2   2    1.73    0.20
   6  -2  -2    1.97    0.18
  -6  -2   2    1.41    0.17
  -6  -2   2    1.84    0.17
  -6   2   2    1.53    0.18
   5   2  -2   47.44    3.83
   5  -2  -2   44.75    3.83
  -5  -2   2   49.05    3.87
   5  -2  -2   45.59    3.83
   5   2  -2   49.37    3.83
   5   2  -2   48.97    3.82
   5  -2  -2   46.93    3.86
  -5  -2   2   44.43    3.83
  -5   2   2   52.18    3.86
  -5   2   2   43.42    3.82
  -5   2   2   49.17    3.83
   5  -2  -2   46.51    3.85
   5   2  -2   46.88    3.86
   5  -2  -2   44.61    3.83
  -5  -2   2   42.14    3.83
   4  -2  -2    0.94    0.13
  -4   2   2    1.11    0.12
  -4  -2   2    1.08    0.13
   4  -2  -2    0.88    0.21
  -4  -2   2    1.02    0.12
   4  -2  -2    0.82    0.12
   4   2  -2    0.93    0.13
  -4   2   2    0.74    0.13
  -4   2   2    0.97    0.13
   3  -2  -2   16.83    1.71
  -3   2   2   21.14    1.71
   3  -2  -2   20.75    1.71
  -3   2   2   21.63    1.72
  -3   2   2   22.29    1.71
  -3   2   2   23.43    1.72
   3  -2  -2   20.88    1.72
   3  -2  -2   22.92    1.72
   3  -2  -2   22.14    1.72
  -3   2   2   20.73    1.74
  -2   2   2    3.66    0.30
   2  -2  -2    3.20    0.30
   2  -2  -2    3.19    0.30
   2  -2  -2    3.92    0.30
  -2   2   2    3.72    0.30
   2  -2  -2    3.40    0.30
  -2   2   2    2.94    0.30
   2  -2  -2    4.03    0.30
  -2   2   2    3.57    0.30
   2  -2  -2    4.11    0.32
  -1   2   2   52.90    4.61
   1  -2  -2   59.82    4.61
   1  -2  -2   56.43    4.61
  -1   2   2   51.10    4.61
  -1   2   2   57.57    4.61
   1  -2  -2   59.24    4.61
  -1   2   2   57.45    4.61
  -1   2   2   52.70    4.61
   0  -2  -2    0.69    0.08
   0   2   2    0.89    0.09
   0  -2  -2    0.86    0.09
   0   2   2    0.87    0.09
   0   2   2    0.79    0.09
   0  -2  -2    1.00    0.09
   0   2   2    0.62    0.08
  -1  -2  -2   24.29    2.07
  -1  -2  -2   24.68    2.07
   1   2   2   25.83    2.07
   1   2   2   25.09    2.07
   1   2   2   25.24    2.07
  -2  -2  -2    5.08    0.44
   2   2   2    5.63    0.45
   2   2   2    5.02    0.44
  -3  -2  -2    0.09    0.09
   3   2   2    0.09    0.08
  -3  -2  -2    0.15    0.09
   4   2   2    0.03    0.11
  -4  -2  -2    0.00    0.09
  -4  -2  -2    0.13    0.08
   4   2   2    0.05    0.10
  -5  -2  -2   11.59    0.89
   5   2   2    9.69    0.90
   5   2   2    9.70    0.88
   5   2   2   11.00    0.89
  -5  -2  -2   10.57    0.91
  -6  -2  -2    0.18    0.12
   6   2   2    0.01    0.11
  -7  -2  -2    4.95    0.48
  -7  -2  -2    5.02    0.43
  -7  -2  -2    4.39    0.43
   7   2   2    4.71    0.43
  -8  -2  -2    2.62    0.25
  -8  -2  -2    1.94    0.24
  -8  -2  -2    2.40    0.35
   8   2   2    1.75    0.25
  -9  -2  -2    2.98    0.43
  -9  -2  -2    2.95    0.33
   9   2   2    3.39    0.33
  -9  -2  -2    3.29    0.32
  -9  -2  -2    3.87    0.45
   9   2   2    2.87    0.36
 -10  -2  -2   -0.30    0.22
  10   2   2   -0.32    0.21
 -10  -2  -2   -0.24    0.21
  11   2   2    2.37    0.32
 -11  -2  -2    2.67    0.31
 -11  -2  -2    2.83    0.30
  12   2   2    0.64    0.25
 -12  -2  -2    1.19    0.23
 -12  -2  -2    0.71    0.22
 -13  -2  -2    5.22    0.51
 -14  -2  -2   -0.19    0.54
 -14  -2  -2    0.17    0.24
  15  -3  -2    0.21    0.25
 -15  -3   2   -0.66    0.80
  15   3  -2   -0.10    0.49
 -15  -3   2   -0.39    0.38
  15   3  -2    0.06    0.30
  14   3  -2   -0.16    0.30
  14   3  -2   -0.01    0.24
  14  -3  -2   -0.80    0.46
  14   3  -2   -0.37    0.49
  13   3  -2    0.71    0.26
  13   3  -2    0.37    0.22
  13   3  -2    0.52    0.18
 -13   3   2    0.12    0.61
  13  -3  -2    0.32    0.23
 -13  -3   2    0.44    0.20
 -13  -3   2   -0.50    0.55
  13  -3  -2    0.33    0.46
  13   3  -2    0.37    0.18
  13   3  -2   -0.16    0.53
  12  -3  -2    2.66    0.41
  12  -3  -2    2.04    0.31
  12   3  -2    2.72    0.30
 -12  -3   2    2.57    0.29
  12   3  -2    2.07    0.28
 -12   3   2    3.45    0.32
  11   3  -2   -0.04    0.23
  11   3  -2    0.04    0.19
  11   3  -2    0.09    0.20
  11   3  -2    0.03    0.15
  11   3  -2   -0.07    0.16
 -11  -3   2   -0.21    0.31
  11   3  -2   -0.20    0.46
  10   3  -2    4.10    0.38
 -10  -3   2    3.86    0.34
  10   3  -2    4.10    0.38
 -10  -3   2    3.52    0.62
  10  -3  -2    4.47    0.52
  10   3  -2    4.12    0.39
 -10   3   2    3.88    0.44
  10  -3  -2    3.68    0.39
 -10  -3   2    4.23    0.38
  10   3  -2    3.66    0.39
  10   3  -2    4.67    0.42
   9  -3  -2    0.46    0.21
  -9   3   2    0.52    0.16
  -9   3   2    0.42    0.33
   9   3  -2   -0.06    0.38
   9   3  -2    0.19    0.19
  -9  -3   2   -0.02    0.35
   9  -3  -2    0.33    0.17
   9  -3  -2    0.45    0.32
  -9  -3   2    0.51    0.21
  -9   3   2    0.42    0.20
   9   3  -2    0.28    0.17
  -9  -3   2    0.26    0.07
   9   3  -2    0.28    0.14
  -8  -3   2   15.50    1.21
   8  -3  -2   15.69    1.25
   8   3  -2   12.51    1.19
  -8  -3   2   14.98    1.20
  -8  -3   2   13.94    1.21
  -8   3   2   13.93    1.22
   8  -3  -2   15.18    1.21
   8  -3  -2   15.74    1.20
   8   3  -2   11.61    1.21
   8   3  -2   14.16    1.27
  -8   3   2   15.31    1.27
   8  -3  -2   14.52    1.22
   7   3  -2    1.63    0.20
   7  -3  -2    1.90    0.20
  -7  -3   2    1.76    0.20
  -7  -3   2    1.64    0.20
   7   3  -2    1.68    0.21
  -7  -3   2    1.70    0.36
   7  -3  -2    2.17    0.30
  -7  -3   2    1.33    0.21
  -7   3   2    1.50    0.19
  -7   3   2    1.55    0.22
   6   3  -2    8.61    0.72
  -6  -3   2    8.05    0.71
   6  -3  -2    9.05    0.72
  -6   3   2    8.03    0.71
   6   3  -2    7.82    0.71
   6  -3  -2   11.01    0.76
  -6  -3   2    8.77    0.71
   6  -3  -2    7.15    0.71
   6  -3  -2    6.62    0.75
   6   3  -2    9.26    0.72
  -6  -3   2    8.70    0.71
  -5  -3   2    3.27    0.28
   5  -3  -2    3.41    0.28
  -5   3   2    2.94    0.35
   5   3  -2    3.34    0.29
   5   3  -2    3.11    0.37
   5  -3  -2    2.52    0.30
  -5   3   2    3.23    0.29
  -5   3   2    3.41    0.29
  -4  -3   2    4.74    0.45
   4   3  -2    5.01    0.53
  -4   3   2    5.35    0.43
   4  -3  -2    5.42    0.43
  -4   3   2    5.19    0.43
   4  -3  -2    5.36    0.45
   4  -3  -2    5.16    0.48
  -4   3   2    5.25    0.43
  -4   3   2    4.47    0.45
  -4   3   2    4.98    0.45
   4  -3  -2    5.07    0.45
  -4  -3   2    5.10    0.45
   4  -3  -2    4.70    0.45
   3  -3  -2   16.23    1.10
  -3   3   2   12.04    1.08
  -3   3   2   13.88    1.08
   3  -3  -2   13.06    1.08
  -3   3   2   12.97    1.08
  -3   3   2   11.19    1.08
   3  -3  -2   14.83    1.10
  -3   3   2   13.74    1.08
   3  -3  -2   12.44    1.08
  -3   3   2   12.75    1.08
  -2   3   2    5.94    0.51
   2  -3  -2    5.44    0.50
   2  -3  -2    6.50    0.50
  -2   3   2    6.30    0.50
  -2   3   2    6.35    0.50
   2  -3  -2    4.58    0.50
  -2   3   2    6.36    0.50
   2  -3  -2    6.07    0.50
   2  -3  -2    5.57    0.50
  -2   3   2    6.97    0.50
   2  -3  -2    5.59    0.50
   2  -3  -2    6.43    0.52
  -2   3   2    4.84    0.52
  -1   3   2    2.56    0.20
   1  -3  -2    2.12    0.19
   1  -3  -2    2.24    0.20
  -1   3   2    1.73    0.19
  -1   3   2    2.07    0.19
   1  -3  -2    2.15    0.19
   1  -3  -2    2.17    0.21
  -1   3   2    2.15    0.19
   1  -3  -2    2.13    0.20
   1  -3  -2    2.53    0.19
  -1   3   2    1.84    0.19
   0  -3  -2  535.88   39.86
   0   3   2  473.87   39.86
   0  -3  -2  507.76   39.86
   0  -3  -2  533.30   39.87
   0   3   2  424.44   39.86
   0   3   2  493.96   39.86
   0  -3  -2  478.96   39.86
   0   3   2  439.51   39.86
   1   3   2    2.68    0.24
   1   3   2    2.99    0.24
  -1  -3  -2    3.14    0.25
   1   3   2    2.12    0.24
  -1  -3  -2    2.79    0.24
  -2  -3  -2    2.37    0.24
   2   3   2    2.31    0.25
  -2  -3  -2    2.72    0.25
  -2  -3  -2    3.13    0.24
  -3  -3  -2   23.23    2.00
   3   3   2   22.93    2.00
   3   3   2   24.24    2.00
  -3  -3  -2   23.30    2.00
  -3  -3  -2   21.77    2.00
   3   3   2   26.50    2.00
  -3  -3  -2   26.42    2.00
  -3  -3  -2   25.10    2.00
  -4  -3  -2    7.65    0.69
   4   3   2    7.69    0.69
  -4  -3  -2    9.01    0.69
  -4  -3  -2    8.82    0.70
   4   3   2    6.88    0.69
   4   3   2    8.51    0.69
  -4  -3  -2    8.66    0.70
   5   3   2    0.57    0.13
  -5  -3  -2    0.61    0.14
   5   3   2    0.89    0.14
  -5  -3  -2    0.71    0.16
  -5  -3  -2    1.03    0.13
   5   3   2    0.74    0.13
   6   3   2    1.13    0.20
  -6  -3  -2    1.63    0.20
   6   3   2    1.53    0.19
  -6  -3  -2    1.69    0.20
  -6  -3  -2    1.49    0.25
   6   3   2    1.26    0.19
  -7  -3  -2    0.26    0.25
   7   3   2   -0.06    0.15
  -7  -3  -2   -0.11    0.16
   7   3   2   -0.01    0.15
  -7  -3  -2   -0.12    0.26
   8   3   2    0.46    0.19
  -8  -3  -2    0.37    0.17
  -8  -3  -2    0.32    0.17
   8   3   2    0.26    0.17
  -8  -3  -2    0.22    0.30
   8   3   2    0.47    0.19
   9   3   2    4.16    0.46
  -9  -3  -2    4.38    0.44
   9   3   2    5.24    0.47
  10   3   2   12.76    1.25
 -10  -3  -2   15.54    1.25
 -10  -3  -2   13.61    1.31
 -10  -3  -2   16.01    1.25
 -11  -3  -2    1.98    0.51
  11   3   2    1.69    0.29
 -11  -3  -2    2.36    0.29
 -12  -3  -2    0.42    0.23
 -13  -3  -2    0.30    0.57
 -13  -3  -2    0.08    0.24
 -14  -3  -2    1.07    0.57
  15   4  -2    0.66    0.35
 -15   4   2    0.51    0.70
  15  -4  -2    0.65    0.41
 -15  -4   2    1.92    0.76
  14   4  -2    0.10    0.28
 -14  -4   2    0.18    0.20
  14   4  -2    0.10    0.22
 -14   4   2   -0.13    0.58
  14   4  -2    0.39    0.53
  14  -4  -2    0.32    0.25
 -14  -4   2    0.13    0.32
  13  -4  -2    1.82    0.35
 -13  -4   2    1.72    0.26
  13   4  -2    1.93    0.28
  13   4  -2    1.85    0.26
 -13   4   2    1.64    0.61
  13  -4  -2    1.65    0.29
 -13  -4   2    1.63    0.68
  13  -4  -2    1.05    0.44
  13   4  -2    0.98    0.25
  12   4  -2    0.38    0.22
  12   4  -2    0.51    0.26
  12   4  -2    0.86    0.22
 -12   4   2    1.25    0.51
 -12  -4   2    0.29    0.21
  12   4  -2    0.46    0.19
  12  -4  -2    0.79    0.24
  12  -4  -2    0.53    0.31
 -11  -4   2    0.96    0.53
  11   4  -2    0.33    0.18
  11   4  -2    1.54    0.49
 -11   4   2    0.99    0.23
  11  -4  -2    0.55    0.22
 -11  -4   2    0.61    0.20
 -11  -4   2    0.40    0.27
  10  -4  -2    0.87    0.28
 -10   4   2    0.02    0.47
 -10  -4   2   -0.47    0.50
 -10  -4   2    0.56    0.26
  10  -4  -2    0.23    0.21
  10   4  -2   -0.01    0.17
   9   4  -2    5.64    0.50
   9   4  -2    5.40    0.51
  -9   4   2    4.08    0.63
   9   4  -2    5.55    0.49
   9  -4  -2    4.00    0.60
   9   4  -2    5.64    0.51
  -9   4   2    5.49    0.55
  -9   4   2    5.86    0.51
   9  -4  -2    5.69    0.51
  -9  -4   2    5.32    0.50
   9  -4  -2    6.02    0.54
   8  -4  -2    0.76    0.35
   8   4  -2    1.45    0.22
  -8  -4   2    0.97    0.23
   8   4  -2    1.59    0.41
  -8   4   2    1.53    0.36
  -8  -4   2    1.59    0.21
   8  -4  -2    1.14    0.34
   8  -4  -2    1.49    0.22
  -8   4   2    1.35    0.22
   8  -4  -2    1.42    0.25
  -8  -4   2    1.50    0.14
  -8  -4   2    1.48    0.21
   8  -4  -2    1.44    0.25
  -8  -4   2    1.41    0.23
   7   4  -2   48.23    4.08
  -7  -4   2   45.24    4.07
  -7   4   2   51.88    4.08
  -7  -4   2   47.13    4.07
   7   4  -2   44.94    4.08
   7  -4  -2   53.07    4.08
  -7   4   2   48.98    4.06
   7  -4  -2   52.83    4.10
   7  -4  -2   53.85    4.08
   7  -4  -2   51.03    4.06
  -7  -4   2   50.57    4.08
  -7   4   2   45.48    4.11
   7  -4  -2   45.17    4.06
   7  -4  -2   52.18    4.10
   7  -4  -2   48.42    4.09
   7   4  -2   53.61    4.11
   7   4  -2   55.77    4.08
  -7  -4   2   50.42    4.08
   6  -4  -2    0.88    0.17
   6  -4  -2    0.57    0.09
  -6   4   2    0.65    0.08
  -6  -4   2    0.64    0.14
   6   4  -2    0.90    0.15
  -6   4   2    1.00    0.26
   6  -4  -2    0.65    0.26
  -6  -4   2    0.67    0.15
   6   4  -2    0.91    0.14
  -6   4   2    0.50    0.14
   6  -4  -2    0.58    0.14
   6  -4  -2    0.71    0.16
  -5   4   2    3.91    0.34
  -5  -4   2    3.90    0.37
   5   4  -2    3.69    0.35
   5  -4  -2    4.14    0.34
   5  -4  -2    3.17    0.40
  -5  -4   2    3.35    0.36
  -5   4   2    3.99    0.37
   5  -4  -2    4.47    0.37
  -5   4   2    3.53    0.35
   5  -4  -2    2.86    0.41
   5  -4  -2    4.08    0.37
  -5  -4   2    4.64    0.36
   5  -4  -2    4.72    0.37
  -4  -4   2    0.56    0.11
  -4   4   2    0.68    0.09
  -4   4   2    0.53    0.10
  -4  -4   2    0.45    0.12
   4  -4  -2    0.45    0.09
  -4   4   2    0.64    0.20
   4  -4  -2    0.52    0.13
  -4   4   2    0.64    0.08
  -4   4   2    0.67    0.12
   4  -4  -2    0.64    0.14
   4  -4  -2    0.99    0.10
   3  -4  -2    0.22    0.08
  -3   4   2    0.11    0.07
   3  -4  -2    0.24    0.08
  -3   4   2    0.20    0.08
   3  -4  -2    0.22    0.07
   3  -4  -2    0.29    0.08
  -3   4   2    0.20    0.10
   3  -4  -2    0.31    0.10
   3  -4  -2    0.11    0.14
   2  -4  -2   22.93    1.94
  -2   4   2   26.62    1.95
  -2   4   2   21.98    1.95
   2  -4  -2   24.22    1.95
   2  -4  -2   25.93    1.95
   2  -4  -2   23.24    1.96
  -2   4   2   20.78    1.95
  -2   4   2   24.73    1.95
   2  -4  -2   21.86    1.95
   2  -4  -2   23.35    1.94
   1  -4  -2  119.40    9.65
  -1   4   2  112.08    9.65
   1  -4  -2  127.23    9.65
   1  -4  -2  115.99    9.64
   1  -4  -2  119.76    9.65
  -1   4   2  107.38    9.65
   1  -4  -2  119.63    9.64
  -1   4   2  109.01    9.65
   1  -4  -2  120.45    9.64
  -1   4   2  117.72    9.65
   1  -4  -2  113.60    9.64
  -1   4   2  123.65    9.65
   0  -4  -2  108.25    8.70
   0  -4  -2  105.74    8.70
   0   4   2  104.99    8.70
   0  -4  -2  112.60    8.70
   0  -4  -2  108.76    8.70
   0   4   2  101.13    8.70
   0   4   2   96.29    8.70
  -1  -4  -2   45.50    3.46
   1   4   2   42.45    3.46
  -1  -4  -2   45.19    3.46
  -1  -4  -2   42.98    3.46
   1   4   2   36.29    3.46
  -1  -4  -2   40.86    3.46
   1   4   2   40.64    3.46
  -2  -4  -2   14.67    1.27
  -2  -4  -2   14.46    1.27
   2   4   2   16.28    1.27
  -2  -4  -2   15.00    1.26
   2   4   2   15.10    1.27
   2   4   2   14.51    1.27
  -2  -4  -2   15.32    1.27
  -2  -4  -2   14.87    1.26
  -2  -4  -2   15.97    1.26
   3   4   2    6.63    0.47
   3   4   2    6.34    0.46
  -3  -4  -2    3.71    0.47
  -3  -4  -2    5.11    0.47
   3   4   2    4.55    0.46
  -4  -4  -2    0.29    0.13
   4   4   2    0.47    0.10
   4   4   2    0.49    0.11
  -4  -4  -2    0.43    0.13
   4   4   2    0.25    0.12
   4   4   2    0.59    0.14
   4   4   2    0.41    0.08
  -5  -4  -2    0.35    0.16
   5   4   2    0.52    0.12
  -5  -4  -2    0.44    0.14
   5   4   2    0.55    0.14
   5   4   2    0.53    0.15
  -5  -4  -2    0.35    0.19
   5   4   2    0.45    0.08
   6   4   2    0.03    0.14
   6   4   2    0.01    0.18
  -6  -4  -2    0.09    0.23
   6   4   2    0.07    0.13
  -6  -4  -2    0.19    0.22
   7   4   2    1.81    0.23
  -7  -4  -2    1.48    0.22
   7   4   2    1.12    0.23
   7   4   2    1.67    0.22
   7   4   2    1.50    0.22
  -7  -4  -2    1.51    0.23
   8   4   2    3.08    0.35
  -8  -4  -2    3.23    0.35
  -8  -4  -2    3.69    0.44
   8   4   2    3.99    0.34
  -8  -4  -2    2.43    0.34
   8   4   2    3.62    0.35
  -9  -4  -2    5.11    0.59
  -9  -4  -2    4.66    0.47
  -9  -4  -2    4.13    0.59
  -9  -4  -2    5.58    0.49
 -10  -4  -2    1.27    0.43
 -10  -4  -2    1.31    0.24
 -11  -4  -2   11.73    1.02
 -11  -4  -2   11.90    1.13
 -12  -4  -2    0.19    0.23
  14   4   2    0.22    0.34
 -14  -4  -2    0.12    0.59
  14   5  -2    0.67    0.30
  14   5  -2    0.59    0.26
  14  -5  -2    0.53    0.43
 -14  -5   2    1.29    0.72
  14   5  -2    0.96    0.58
 -14  -5   2    0.48    0.24
  13   5  -2    0.05    0.22
 -13  -5   2   -0.03    0.22
 -13  -5   2   -0.16    0.33
  12  -5  -2    0.91    0.31
  12   5  -2    0.61    0.22
 -12   5   2    1.08    0.59
  12  -5  -2    0.60    0.40
  12   5  -2    0.87    0.21
 -12  -5   2    0.41    0.23
  12  -5  -2    1.06    0.26
  11   5  -2    0.58    0.22
  11   5  -2    0.24    0.19
 -11  -5   2    0.51    0.22
  11   5  -2    0.33    0.49
  11  -5  -2    0.25    0.25
  11   5  -2    0.40    0.23
  10  -5  -2    0.13    0.29
 -10  -5   2    0.29    0.24
  10   5  -2    0.19    0.18
 -10   5   2    0.11    0.40
  10   5  -2    0.81    0.45
  10   5  -2    0.39    0.18
 -10  -5   2    0.10    0.21
   9   5  -2    0.14    0.19
   9   5  -2    0.01    0.20
  -9  -5   2   -0.12    0.18
   9   5  -2    0.01    0.20
  -9   5   2   -0.25    0.40
   9  -5  -2    0.01    0.09
  -9  -5   2    0.04    0.20
  -9   5   2    0.04    0.07
   9  -5  -2   -0.01    0.31
   9   5  -2    0.01    0.16
   9  -5  -2   -0.01    0.08
  -9  -5   2   -0.20    0.49
   9  -5  -2    0.23    0.20
   9   5  -2   -0.18    0.17
  -8  -5   2    0.46    0.20
   8  -5  -2    0.14    0.33
   8   5  -2    0.71    0.19
  -8  -5   2    0.64    0.18
  -8   5   2    0.80    0.37
   8   5  -2    0.54    0.39
  -8  -5   2    0.76    0.20
  -8   5   2    0.84    0.10
   8   5  -2    0.25    0.17
   8  -5  -2    0.85    0.30
   8  -5  -2    0.88    0.10
  -8   5   2    0.60    0.20
   8  -5  -2    0.65    0.19
   8  -5  -2    0.57    0.22
   8  -5  -2    0.87    0.11
  -7   5   2    1.06    0.23
   7  -5  -2    1.27    0.16
   7  -5  -2    2.06    0.27
  -7  -5   2    1.38    0.22
   7   5  -2    1.35    0.20
  -7   5   2    1.55    0.22
   7  -5  -2    1.41    0.25
  -7  -5   2    1.09    0.22
  -6  -5   2    7.87    0.65
   6  -5  -2    7.61    0.66
   6  -5  -2    8.02    0.63
   6   5  -2    6.98    0.65
  -6  -5   2    7.17    0.65
  -6   5   2    7.82    0.63
  -6   5   2    7.56    0.66
  -6   5   2    7.31    0.65
   6  -5  -2    7.17    0.66
   6   5  -2    7.42    0.73
   6  -5  -2    6.96    0.63
  -6  -5   2    7.27    0.65
  -5  -5   2    4.30    0.44
   5  -5  -2    4.50    0.41
   5   5  -2    4.39    0.43
  -5   5   2    4.66    0.41
   5  -5  -2    5.12    0.47
   5  -5  -2    5.37    0.47
   5  -5  -2    4.12    0.43
   5  -5  -2    4.16    0.43
  -5   5   2    5.06    0.48
  -5   5   2    5.13    0.43
  -5  -5   2    4.34    0.44
   5  -5  -2    5.75    0.42
  -5  -5   2    5.33    0.43
  -5   5   2    4.35    0.43
   5   5  -2    4.59    0.53
  -5  -5   2    5.27    0.42
   4  -5  -2    2.05    0.21
  -4   5   2    1.75    0.20
  -4   5   2    1.85    0.18
   4  -5  -2    2.02    0.24
  -4   5   2    1.63    0.21
   4  -5  -2    1.63    0.24
   4  -5  -2    2.11    0.21
   4  -5  -2    1.80    0.19
  -3   5   2    3.49    0.39
   3  -5  -2    4.53    0.42
  -3   5   2    4.52    0.39
   3  -5  -2    4.21    0.39
  -3   5   2    3.96    0.39
   3  -5  -2    3.98    0.41
  -3   5   2    5.91    0.40
   3  -5  -2    5.01    0.40
  -3   5   2    4.73    0.39
   3  -5  -2    4.37    0.39
   3  -5  -2    4.72    0.41
   2  -5  -2    0.74    0.13
   2  -5  -2    0.88    0.13
  -2   5   2    1.13    0.14
   2  -5  -2    0.92    0.14
   2  -5  -2    0.81    0.14
  -2   5   2    1.03    0.13
  -2   5   2    0.97    0.15
   2  -5  -2    1.11    0.15
  -2   5   2    1.31    0.13
  -1   5   2    9.61    0.99
   1  -5  -2   13.86    0.99
   1  -5  -2   13.03    0.98
  -1   5   2   10.33    0.99
   1  -5  -2   11.91    0.98
   1  -5  -2   11.29    0.99
   1  -5  -2   12.78    0.98
  -1   5   2   10.59    0.99
   1  -5  -2   12.26    0.99
  -1   5   2   10.24    0.99
   1  -5  -2   11.45    0.98
   0  -5  -2   13.34    1.00
   0   5   2   10.68    1.00
   0  -5  -2   10.79    1.00
   0   5   2   11.23    1.00
   0   5   2   10.29    1.00
   0   5   2   14.26    1.01
   0   5   2   13.94    1.00
  -1  -5  -2    4.12    0.31
   1   5   2    4.45    0.32
   1   5   2    3.45    0.30
  -1  -5  -2    3.76    0.30
   2   5   2    1.41    0.19
  -2  -5  -2    0.60    0.17
  -2  -5  -2    0.95    0.20
  -2  -5  -2    1.92    0.15
   3   5   2    3.98    0.41
  -3  -5  -2    5.18    0.43
   3   5   2    4.98    0.43
  -3  -5  -2    4.95    0.43
   3   5   2    5.15    0.42
   3   5   2    4.46    0.40
  -3  -5  -2    5.60    0.41
   3   5   2    3.94    0.44
  -4  -5  -2    2.20    0.23
   4   5   2    2.27    0.24
  -4  -5  -2    2.32    0.24
   4   5   2    2.18    0.20
   4   5   2    1.98    0.22
   4   5   2    1.65    0.19
  -4  -5  -2    2.23    0.20
   4   5   2    2.31    0.25
  -4  -5  -2    2.00    0.25
   5   5   2    4.66    0.42
  -5  -5  -2    4.21    0.41
  -5  -5  -2    4.55    0.42
   5   5   2    5.01    0.39
  -5  -5  -2    4.25    0.45
   5   5   2    4.54    0.40
  -5  -5  -2    4.07    0.42
  -5  -5  -2    4.01    0.44
   5   5   2    3.57    0.43
  -6  -5  -2    8.34    0.54
   6   5   2    6.27    0.54
  -6  -5  -2    6.23    0.58
  -6  -5  -2    3.82    0.52
  -6  -5  -2    8.20    0.56
   6   5   2    5.44    0.50
   6   5   2    4.73    0.52
  -6  -5  -2    7.80    0.58
   6   5   2    7.50    0.56
  -7  -5  -2    6.70    0.53
   7   5   2    5.23    0.52
   7   5   2    6.41    0.54
  -7  -5  -2    6.18    0.53
   7   5   2    6.33    0.53
  -7  -5  -2    5.87    0.58
  -7  -5  -2    5.71    0.53
  -7  -5  -2    6.04    0.58
   7   5   2    6.37    0.52
   7   5   2    5.20    0.48
  -8  -5  -2    1.04    0.35
   8   5   2    0.61    0.20
  -8  -5  -2    0.93    0.23
  -8  -5  -2    1.09    0.22
   8   5   2    0.91    0.11
   9   5   2    4.02    0.34
  -9  -5  -2    4.06    0.47
   9   5   2    2.73    0.25
  -9  -5  -2    2.71    0.34
   9   5   2    3.25    0.35
  10   5   2    1.58    0.29
 -10  -5  -2    1.49    0.44
  10   5   2    1.48    0.27
 -10  -5  -2    1.84    0.26
  10   5   2    1.16    0.26
 -11  -5  -2    2.64    0.57
  11   5   2    3.29    0.41
 -11  -5  -2    3.38    0.38
 -13  -5  -2   -0.04    0.56
  13   5   2    0.04    0.31
  13   5   2   -0.06    0.31
  14  -6  -2    0.28    0.30
  14   6  -2   -0.05    0.23
  14  -6  -2   -0.08    0.42
 -14  -6   2   -0.45    0.72
  14   6  -2   -0.17    0.53
  14   6  -2   -0.26    0.31
 -14  -6   2   -0.03    0.24
  13  -6  -2    0.69    0.37
  13   6  -2    0.90    0.25
 -13   6   2    0.93    0.57
  13   6  -2    0.74    0.56
  12   6  -2   -0.26    0.25
  12  -6  -2    0.08    0.39
 -12  -6   2    0.03    0.24
 -11  -6   2   11.62    1.17
  11   6  -2   14.91    1.18
  11   6  -2   13.97    1.17
 -11  -6   2   14.49    1.19
 -10  -6   2    0.20    0.24
  10   6  -2    0.37    0.20
 -10   6   2    0.43    0.49
  10  -6  -2    0.42    0.12
 -10   6   2    0.50    0.10
  10   6  -2    0.44    0.22
  10  -6  -2    0.41    0.22
  -9  -6   2    0.06    0.20
   9   6  -2   -0.10    0.22
   9   6  -2   -0.11    0.24
  -9   6   2   -0.14    0.41
   9  -6  -2    0.09    0.12
  -9  -6   2   -0.14    0.23
  -9   6   2    0.07    0.10
   9   6  -2   -0.01    0.19
  -8  -6   2    0.11    0.20
   8  -6  -2    0.04    0.12
   8  -6  -2    0.01    0.19
  -8  -6   2    0.08    0.21
  -8   6   2    0.02    0.10
   8   6  -2   -0.01    0.17
   8  -6  -2    0.02    0.10
  -8   6   2   -0.14    0.36
  -8  -6   2   -0.02    0.19
  -8   6   2    0.27    0.34
   8  -6  -2    0.39    0.22
   8  -6  -2    0.21    0.29
   7   6  -2    2.23    0.26
   7  -6  -2    2.30    0.23
   7   6  -2    1.81    0.27
  -7   6   2    2.61    0.22
   7   6  -2    2.65    0.45
   7  -6  -2    1.94    0.29
   7  -6  -2    2.37    0.34
  -7  -6   2    1.63    0.26
  -7   6   2    2.61    0.39
   7  -6  -2    2.22    0.22
  -6  -6   2    1.15    0.18
  -6   6   2    0.50    0.30
  -6  -6   2    0.68    0.21
  -6  -6   2    0.54    0.20
   6   6  -2    0.65    0.18
  -6   6   2    1.80    0.23
   6  -6  -2    0.68    0.17
   6  -6  -2    1.53    0.22
  -5  -6   2    2.80    0.33
   5  -6  -2    3.81    0.31
   5   6  -2    3.03    0.32
  -5   6   2    3.65    0.30
  -5  -6   2    3.63    0.32
   5  -6  -2    2.91    0.33
  -5   6   2    3.22    0.33
   5  -6  -2    2.86    0.36
   5  -6  -2    2.77    0.30
  -5   6   2    3.50    0.39
   4  -6  -2    0.31    0.18
  -4   6   2    0.42    0.21
  -4   6   2    0.50    0.12
   4  -6  -2    0.51    0.15
  -4   6   2    0.50    0.12
  -4  -6   2   -0.12    0.11
   4  -6  -2    0.52    0.12
   4   6  -2    0.50    0.15
  -4   6   2    0.26    0.11
   4  -6  -2    0.62    0.13
  -4   6   2    0.34    0.23
   4  -6  -2    0.43    0.16
  -3   6   2    1.95    0.20
  -3   6   2    1.78    0.24
  -3   6   2    1.82    0.20
   3  -6  -2    1.92    0.21
   3  -6  -2    2.49    0.23
  -3   6   2    1.72    0.21
   3  -6  -2    1.92    0.20
   3  -6  -2    1.75    0.20
  -3   6   2    1.89    0.22
   2  -6  -2    2.16    0.22
  -2   6   2    2.40    0.23
  -2   6   2    1.86    0.22
  -2   6   2    1.98    0.22
   2  -6  -2    2.01    0.20
   1  -6  -2   17.38    1.53
   1  -6  -2   17.99    1.53
  -1   6   2   16.27    1.53
   1  -6  -2   19.19    1.52
  -1   6   2   18.43    1.53
  -1   6   2   20.96    1.53
  -1   6   2   17.66    1.53
  -1   6   2   20.06    1.54
   1  -6  -2   15.22    1.54
  -1   6   2   19.62    1.53
   1  -6  -2   17.90    1.52
   0   6   2   20.84    1.80
   0   6   2   19.85    1.80
   0  -6  -2   23.57    1.80
   0   6   2   23.97    1.79
   0   6   2   20.66    1.79
   0  -6  -2   19.78    1.80
  -1  -6  -2   20.61    1.56
   1   6   2   21.47    1.55
   1   6   2   17.00    1.56
  -1  -6  -2   20.69    1.56
   1   6   2   16.32    1.55
   1   6   2   15.89    1.54
  -1  -6  -2   19.99    1.55
   1   6   2   18.39    1.55
   2   6   2    9.22    0.86
   2   6   2    9.97    0.86
   2   6   2   12.11    0.86
  -2  -6  -2    8.83    0.85
  -2  -6  -2   10.78    0.84
   2   6   2    9.92    0.85
   2   6   2    8.94    0.84
  -2  -6  -2   10.49    0.86
   3   6   2    0.31    0.07
   3   6   2    0.35    0.17
  -3  -6  -2    0.45    0.15
   3   6   2    0.28    0.15
   3   6   2    0.51    0.07
  -3  -6  -2    0.69    0.12
   4   6   2    1.25    0.20
  -4  -6  -2    1.09    0.16
   4   6   2    1.57    0.24
  -4  -6  -2    1.35    0.22
  -4  -6  -2    1.08    0.21
   4   6   2    1.50    0.20
   4   6   2    1.22    0.16
   4   6   2    1.69    0.15
   4   6   2    1.47    0.21
   4   6   2    1.49    0.15
   5   6   2    0.02    0.12
   5   6   2    0.11    0.12
   5   6   2   -0.04    0.18
  -5  -6  -2   -0.07    0.15
   5   6   2   -0.10    0.19
   6   6   2    0.18    0.21
   6   6   2    0.09    0.13
   6   6   2    0.29    0.13
   6   6   2    0.19    0.18
  -6  -6  -2    0.25    0.25
  -6  -6  -2    0.02    0.18
   6   6   2    0.14    0.17
   6   6   2    0.22    0.09
   7   6   2   10.35    0.98
   7   6   2   12.52    1.00
   7   6   2   13.37    1.01
  -7  -6  -2   10.53    1.00
   7   6   2   12.18    0.99
  -7  -6  -2   12.68    0.99
   7   6   2   10.86    0.95
  -7  -6  -2   12.41    1.03
   7   6   2   11.97    0.98
   8   6   2    2.23    0.30
   8   6   2    3.33    0.33
  -8  -6  -2    2.35    0.44
   8   6   2    2.63    0.34
  -8  -6  -2    2.56    0.32
  -8  -6  -2    2.56    0.32
   8   6   2    2.45    0.30
   9   6   2    8.40    0.60
   9   6   2    8.32    0.61
   9   6   2    7.55    0.58
  -9  -6  -2    9.71    0.60
  -9  -6  -2    7.73    0.60
  -9  -6  -2    8.45    0.70
   9   6   2    8.28    0.60
  10   6   2    1.59    0.30
 -10  -6  -2    1.75    0.49
  10   6   2    1.48    0.29
  11   6   2    2.39    0.35
 -11  -6  -2    2.93    0.56
  12   6   2    0.29    0.32
 -12  -6  -2    0.26    0.27
  13   6   2    1.32    0.33
  13   6   2    1.72    0.33
 -13  -6  -2    0.92    0.32
 -13   7   2    0.48    0.64
  13   7  -2   -0.07    0.55
  13   7  -2   -0.05    0.27
 -13  -7   2    0.29    0.33
  13  -7  -2    0.34    0.30
  12  -7  -2    1.68    0.35
  11   7  -2    0.18    0.22
 -11  -7   2    0.03    0.29
  11   7  -2   -0.10    0.23
 -10  -7   2    0.46    0.25
  10   7  -2    0.18    0.24
 -10   7   2    0.15    0.46
 -10  -7   2    0.39    0.24
  10  -7  -2    0.29    0.13
  -9  -7   2   -0.07    0.24
  -9   7   2    0.05    0.39
   9   7  -2    0.26    0.41
   9  -7  -2    0.12    0.31
  -9  -7   2    0.10    0.24
  -8  -7   2    0.41    0.20
  -8  -7   2   -0.14    0.20
  -8   7   2    0.24    0.41
   8   7  -2   -0.08    0.21
   8  -7  -2    0.25    0.15
   8   7  -2    0.56    0.44
  -8   7   2    0.07    0.12
   8  -7  -2   -0.24    0.29
   8  -7  -2    0.03    0.13
  -8   7   2    0.37    0.38
  -8  -7   2   -0.05    0.06
   8  -7  -2    0.16    0.19
   8  -7  -2   -0.01    0.25
  -7  -7   2    0.75    0.19
  -7  -7   2    0.65    0.19
  -7   7   2    0.93    0.37
   7  -7  -2    0.74    0.16
   7  -7  -2    0.77    0.22
   7   7  -2    0.58    0.20
  -7   7   2    0.76    0.15
   7  -7  -2    0.29    0.25
  -7  -7   2    0.78    0.21
   7  -7  -2    0.66    0.22
  -7   7   2    1.09    0.37
  -6  -7   2    5.35    0.48
   6   7  -2    3.73    0.47
   6  -7  -2    6.20    0.49
  -6   7   2    5.36    0.57
   6  -7  -2    5.18    0.48
   6  -7  -2    5.04    0.48
   6  -7  -2    4.60    0.45
  -6  -7   2    4.65    0.46
  -6   7   2    5.24    0.54
   6  -7  -2    5.95    0.46
  -6  -7   2    4.99    0.46
  -5   7   2    1.90    0.33
  -5   7   2    2.05    0.34
   5   7  -2    2.21    0.24
  -5   7   2    1.60    0.24
   5  -7  -2    1.73    0.26
   5  -7  -2    2.18    0.25
  -4   7   2    0.95    0.25
   4   7  -2    0.86    0.17
  -4   7   2    0.71    0.15
  -4   7   2    0.73    0.26
   4  -7  -2    1.25    0.18
   4  -7  -2    0.79    0.18
   4  -7  -2    0.92    0.17
   3  -7  -2   50.93    3.89
  -3   7   2   46.11    3.89
  -3   7   2   48.26    3.90
  -3   7   2   47.27    3.89
   3  -7  -2   42.55    3.88
  -3   7   2   48.41    3.89
  -3   7   2   46.48    3.89
  -3   7   2   52.42    3.90
   3  -7  -2   44.60    3.89
  -2   7   2   15.09    1.44
  -2   7   2   19.14    1.46
   2  -7  -2   13.94    1.44
  -2   7   2   16.07    1.44
  -2   7   2   18.17    1.45
   2  -7  -2   17.95    1.43
   2  -7  -2   19.20    1.45
  -2   7   2   18.93    1.45
   2  -7  -2   18.39    1.45
  -1   7   2   39.50    3.28
  -1   7   2   46.30    3.29
  -1   7   2   34.58    3.28
  -1   7   2   40.88    3.27
  -1   7   2   43.33    3.28
  -1   7   2   35.89    3.28
   1  -7  -2   36.04    3.26
   1  -7  -2   44.00    3.29
   1  -7  -2   42.05    3.27
   0   7   2   38.83    3.54
   0   7   2   42.99    3.55
   0  -7  -2   44.09    3.55
   0   7   2   38.18    3.54
   0   7   2   41.93    3.54
   0  -7  -2   45.91    3.54
   0  -7  -2   49.85    3.55
   1   7   2   39.34    2.90
   1   7   2   34.95    2.91
  -1  -7  -2   39.89    2.90
   1   7   2   36.06    2.90
  -1  -7  -2   33.31    2.89
   1   7   2   30.85    2.89
  -1  -7  -2   32.79    2.90
  -2  -7  -2    2.98    0.33
   2   7   2    2.45    0.34
  -2  -7  -2    3.67    0.31
   2   7   2    3.46    0.33
  -2  -7  -2    4.06    0.33
   2   7   2    3.60    0.32
   2   7   2    2.56    0.33
   2   7   2    2.67    0.30
  -3  -7  -2   42.15    3.62
   3   7   2   47.64    3.63
   3   7   2   41.50    3.60
  -3  -7  -2   38.25    3.62
  -3  -7  -2   43.55    3.61
   3   7   2   45.58    3.62
   3   7   2   50.04    3.62
  -4  -7  -2    1.46    0.27
  -4  -7  -2    2.62    0.22
   4   7   2    1.86    0.25
   4   7   2    1.28    0.28
  -4  -7  -2    1.54    0.26
   4   7   2    2.47    0.25
   4   7   2    1.65    0.20
   4   7   2    1.67    0.26
   5   7   2    0.38    0.12
   5   7   2    0.72    0.12
   5   7   2    0.38    0.18
  -5  -7  -2    0.58    0.17
  -5  -7  -2    0.59    0.13
   6   7   2    0.20    0.13
   6   7   2    0.20    0.13
   6   7   2    0.35    0.21
   6   7   2    0.07    0.11
   6   7   2    0.32    0.25
  -6  -7  -2    0.31    0.28
   6   7   2    0.29    0.17
  -6  -7  -2    0.46    0.20
  -6  -7  -2    0.33    0.23
   7   7   2    8.59    0.68
   7   7   2    8.64    0.71
  -7  -7  -2    7.87    0.71
  -7  -7  -2    6.87    0.71
   7   7   2    9.21    0.71
   7   7   2    7.03    0.66
   7   7   2    7.60    0.67
   7   7   2    9.00    0.74
   8   7   2   19.49    1.57
  -8  -7  -2   18.81    1.63
   8   7   2   20.12    1.59
  -8  -7  -2   17.51    1.59
   8   7   2   17.99    1.55
   8   7   2   19.92    1.57
   9   7   2    1.54    0.23
   9   7   2    1.23    0.26
   9   7   2    1.89    0.31
  10   7   2    0.64    0.29
 -10  -7  -2    0.65    0.26
 -11  -7  -2    2.09    0.33
  12   7   2    0.25    0.29
  12   7   2    0.28    0.32
 -12  -7  -2    0.04    0.30
  13   8  -2   14.25    1.19
 -13   8   2   13.69    1.34
  13  -8  -2   12.67    1.18
  13  -8  -2   13.66    1.22
  12   8  -2    0.20    0.27
 -12   8   2    0.18    0.54
 -12  -8   2    0.32    0.29
  12  -8  -2    0.46    0.30
 -11  -8   2    2.15    0.34
 -11   8   2    1.24    0.61
  11   8  -2    1.89    0.58
  10  -8  -2   -0.03    0.15
 -10  -8   2    0.15    0.26
   9  -8  -2   12.55    1.07
  -9   8   2   12.36    1.06
  -9  -8   2   11.90    1.04
  -9  -8   2   11.07    1.09
   9  -8  -2   13.61    1.06
  -9  -8   2   14.82    1.10
  -9  -8   2   11.66    1.10
  -9   8   2   12.53    1.18
   9   8  -2   16.45    1.18
  -8  -8   2    1.39    0.26
   8  -8  -2    1.32    0.22
  -8   8   2    1.56    0.20
  -8  -8   2    1.43    0.16
  -8   8   2    1.25    0.43
   8  -8  -2    1.56    0.29
  -7  -8   2    2.33    0.29
  -7  -8   2    2.43    0.27
   7  -8  -2    2.12    0.25
  -7   8   2    1.89    0.25
   7  -8  -2    2.28    0.25
  -6  -8   2    0.03    0.13
  -6   8   2    0.05    0.31
   6  -8  -2    0.03    0.17
   6   8  -2    0.01    0.36
   6  -8  -2   -0.18    0.21
  -5   8   2    5.94    0.56
   5  -8  -2    4.62    0.48
   5  -8  -2    4.54    0.50
  -5   8   2    6.75    0.55
  -4   8   2    0.70    0.25
   4  -8  -2    0.44    0.16
  -4  -8   2   -0.09    0.14
   4  -8  -2    0.61    0.18
  -4   8   2    0.31    0.15
  -4   8   2    0.33    0.26
   4  -8  -2    0.45    0.17
  -3   8   2    0.74    0.19
   3  -8  -2    0.64    0.19
   3  -8  -2    0.36    0.19
  -3   8   2    0.60    0.23
  -3   8   2    0.54    0.18
   3  -8  -2    0.39    0.18
  -2   8   2   18.81    1.50
   2  -8  -2   16.35    1.49
  -2   8   2   19.22    1.50
  -2   8   2   18.69    1.50
   2  -8  -2   17.86    1.48
  -2   8   2   17.73    1.50
   2  -8  -2   16.70    1.50
   2  -8  -2   19.46    1.50
  -2   8   2   15.99    1.49
  -1   8   2    7.61    0.62
   1  -8  -2    8.09    0.62
  -1   8   2    7.40    0.62
   1  -8  -2    6.35    0.63
   1  -8  -2    6.46    0.59
   1  -8  -2    7.16    0.59
   1  -8  -2    6.09    0.63
  -1   8   2    7.33    0.61
   0   8   2  103.10    8.00
   0   8   2  101.58    8.01
   0  -8  -2   99.93    8.01
   0  -8  -2  101.48    8.00
   0   8   2   99.65    8.00
   0   8   2   94.59    8.00
   0   8   2   82.80    7.99
   0  -8  -2   98.90    8.00
   1   8   2    4.73    0.41
   1   8   2    5.00    0.44
   1   8   2    3.40    0.41
   1   8   2    4.19    0.41
  -1  -8  -2    4.34    0.41
  -1  -8  -2    4.63    0.43
  -2  -8  -2   12.33    0.91
  -2  -8  -2    9.62    0.89
   2   8   2    9.49    0.91
   2   8   2   11.63    0.91
  -2  -8  -2   10.25    0.90
   2   8   2    9.69    0.89
  -3  -8  -2    3.48    0.32
  -3  -8  -2    3.06    0.36
   3   8   2    3.30    0.36
   3   8   2    2.88    0.36
  -3  -8  -2    3.45    0.36
   4   8   2    2.17    0.23
   4   8   2    2.13    0.28
  -4  -8  -2    1.59    0.25
   4   8   2    1.22    0.19
  -4  -8  -2    1.33    0.25
  -4  -8  -2    1.09    0.19
   5   8   2    2.03    0.21
  -5  -8  -2    2.45    0.30
   5   8   2    2.18    0.28
   5   8   2    2.61    0.34
  -5  -8  -2    2.18    0.30
   5   8   2    2.25    0.24
   5   8   2    2.25    0.22
   6   8   2    0.73    0.14
   6   8   2    0.80    0.20
   6   8   2    0.85    0.19
   6   8   2    0.68    0.15
  -7  -8  -2    2.84    0.42
   7   8   2    2.25    0.27
   7   8   2    3.43    0.29
   7   8   2    2.96    0.28
   8   8   2    7.96    0.63
   8   8   2    6.80    0.59
   8   8   2    5.29    0.53
   8   8   2    6.85    0.56
   8   8   2    6.92    0.56
   9   8   2    0.25    0.21
   9   8   2   -0.24    0.32
  -9  -8  -2    0.06    0.22
  -9  -8  -2   -0.44    0.43
  -9  -8  -2   -0.20    0.31
   9   8   2    0.02    0.25
  10   8   2    5.55    0.50
  10   8   2    4.40    0.52
 -10  -8  -2    4.72    0.49
  10   8   2    4.55    0.45
  11   8   2    1.63    0.30
  11   8   2    1.09    0.36
 -11  -8  -2    1.49    0.31
 -11  -8  -2    1.16    0.31
 -12  -8  -2    0.07    0.59
 -12  -8  -2   -0.12    0.30
 -12  -8  -2   -0.01    0.29
  12  -9  -2   -0.52    0.35
  12   9  -2    0.07    0.28
  12   9  -2    0.07    0.29
 -12  -9   2    0.38    0.31
  11  -9  -2    0.14    0.30
  11   9  -2    0.20    0.28
 -11   9   2    0.22    0.54
 -11  -9   2   -0.26    0.30
 -11  -9   2    0.02    0.30
 -10  -9   2   18.96    1.62
  -9  -9   2    2.99    0.41
  -9  -9   2    2.74    0.39
  -8  -9   2    0.52    0.21
  -8   9   2    0.60    0.46
   8  -9  -2    0.51    0.21
   8   9  -2    0.22    0.47
  -8   9   2    0.66    0.19
   8  -9  -2    0.50    0.20
  -7  -9   2    2.36    0.28
  -7  -9   2    1.64    0.25
  -7   9   2    2.16    0.40
   7  -9  -2    1.60    0.26
   7   9  -2    1.20    0.46
  -7   9   2    1.96    0.25
   7  -9  -2    1.86    0.29
   6  -9  -2    7.91    0.71
   6  -9  -2    8.35    0.72
  -6  -9   2    7.68    0.75
  -5   9   2    1.61    0.36
   5  -9  -2    1.34    0.25
  -5   9   2    1.41    0.36
   5  -9  -2    1.03    0.24
   4  -9  -2    7.08    0.62
   4  -9  -2    7.08    0.63
  -4   9   2    6.29    0.61
  -4   9   2    7.02    0.66
  -4   9   2    6.93    0.66
   4  -9  -2    6.79    0.61
   4  -9  -2    6.93    0.62
   3  -9  -2    0.53    0.20
   3  -9  -2    0.48    0.16
  -3   9   2    0.42    0.24
   3  -9  -2    0.55    0.21
  -3   9   2    0.49    0.18
   2  -9  -2    0.57    0.21
  -2   9   2    0.61    0.20
  -2   9   2    0.49    0.19
   1  -9  -2   -0.04    0.20
  -1   9   2   -0.08    0.19
  -1   9   2    0.11    0.21
  -1   9   2   -0.04    0.21
   1  -9  -2    0.21    0.19
  -1   9   2   -0.05    0.17
  -1   9   2    0.05    0.19
   1  -9  -2    0.03    0.09
   0   9   2    8.21    0.86
   0  -9  -2    8.48    0.86
   0  -9  -2   10.99    0.85
   0   9   2   11.03    0.85
   1   9   2   -0.16    0.19
   1   9   2    0.08    0.24
  -1  -9  -2   -0.08    0.22
  -1  -9  -2   -0.01    0.20
   1   9   2    0.02    0.18
  -1  -9  -2   -0.03    0.17
   2   9   2    4.61    0.39
  -2  -9  -2    3.53    0.38
  -2  -9  -2    4.13    0.36
  -2  -9  -2    3.67    0.39
   3   9   2    0.22    0.21
   3   9   2   -0.35    0.28
  -3  -9  -2   -0.22    0.24
  -3  -9  -2    0.34    0.18
  -3  -9  -2    0.01    0.17
   3   9   2    0.08    0.17
   4   9   2    1.06    0.20
  -4  -9  -2    1.14    0.21
   5   9   2    3.54    0.33
  -5  -9  -2    2.98    0.33
   6   9   2    0.30    0.13
   6   9   2    0.29    0.15
  -6  -9  -2    0.52    0.15
   7   9   2    4.92    0.48
  -7  -9  -2    5.63    0.49
   7   9   2    4.71    0.45
   7   9   2    4.04    0.43
   7   9   2    4.35    0.43
  -8  -9  -2    7.93    0.70
  -8  -9  -2    6.99    0.70
   8   9   2    7.75    0.68
   8   9   2    7.75    0.70
  -8  -9  -2    6.91    0.78
   8   9   2    8.78    0.73
   8   9   2    6.87    0.65
   9   9   2    1.28    0.29
   9   9   2    1.19    0.32
  -9  -9  -2    0.82    0.31
  10   9   2    0.81    0.29
  10   9   2    0.59    0.36
 -10  -9  -2    0.07    0.31
 -10  -9  -2    0.02    0.48
 -10  -9  -2    0.14    0.27
  10   9   2    0.38    0.22
  11   9   2    0.91    0.32
  11   9   2    0.74    0.35
 -11  -9  -2    0.87    0.34
 -11  -9  -2    0.44    0.29
  11   9   2    0.69    0.25
  11  10  -2    7.41    0.75
  11  10  -2    7.51    0.90
 -11 -10   2    7.58    0.75
 -11  10   2    7.39    0.93
 -11 -10   2    7.83    0.78
  11 -10  -2    9.49    0.77
 -10 -10   2    4.20    0.49
 -10 -10   2    4.05    0.46
  -9 -10   2   10.47    0.91
  -9  10   2    8.93    1.02
   9  10  -2   10.20    1.05
  -8 -10   2    0.17    0.21
  -8 -10   2    0.30    0.22
   8 -10  -2    0.47    0.21
  -8 -10   2    0.07    0.27
   8 -10  -2    0.30    0.28
   8 -10  -2    0.08    0.23
  -8  10   2    0.19    0.44
  -7 -10   2    0.86    0.20
  -7  10   2    1.12    0.39
   7 -10  -2    1.60    0.25
  -7 -10   2    1.08    0.28
  -7  10   2    1.47    0.45
   7 -10  -2    1.42    0.22
   7 -10  -2    0.96    0.26
  -6  10   2    0.46    0.38
   6 -10  -2    0.04    0.23
  -6  10   2    0.26    0.37
   6 -10  -2    0.29    0.22
   6 -10  -2    0.06    0.22
   5 -10  -2    0.10    0.19
   5 -10  -2    0.11    0.21
  -5  10   2    0.01    0.18
   5 -10  -2    0.10    0.21
   4 -10  -2    1.11    0.21
   4 -10  -2    0.96    0.24
  -4  10   2    0.87    0.21
  -3  10   2    2.17    0.31
   3 -10  -2    2.16    0.32
  -3  10   2    2.47    0.33
   3 -10  -2    2.22    0.31
   2 -10  -2    0.14    0.22
  -2  10   2   -0.02    0.24
   2 -10  -2   -0.02    0.14
   2 -10  -2    0.01    0.23
   1 -10  -2    2.04    0.31
  -1  10   2    1.82    0.29
  -1  10   2    2.32    0.33
  -1  10   2    2.33    0.26
   1 -10  -2    2.33    0.22
  -1  10   2    2.14    0.27
   1 -10  -2    2.77    0.31
   0  10   2   12.08    1.03
   0  10   2   11.02    1.04
   0 -10  -2   12.56    1.04
   1  10   2    5.46    0.56
   1  10   2    7.29    0.59
   1  10   2    5.42    0.55
  -1 -10  -2    5.70    0.55
  -1 -10  -2    6.54    0.57
  -2 -10  -2    0.48    0.19
  -2 -10  -2    0.35    0.25
   2  10   2    0.59    0.20
   3  10   2    4.85    0.51
  -3 -10  -2    6.39    0.52
   4  10   2    2.21    0.36
  -4 -10  -2    1.89    0.29
   4  10   2    1.85    0.24
  -4 -10  -2    1.56    0.24
   5  10   2    0.55    0.25
   5  10   2    0.44    0.24
  -5 -10  -2    0.45    0.26
  -5 -10  -2    1.02    0.20
  -5 -10  -2    0.81    0.27
  -6 -10  -2    2.04    0.33
   6  10   2    1.95    0.31
   6  10   2    2.68    0.41
  -6 -10  -2    2.17    0.34
   6  10   2    2.23    0.26
   7  10   2   16.92    1.41
   7  10   2   17.78    1.42
  -7 -10  -2   16.41    1.41
  -7 -10  -2   15.53    1.38
   8  10   2   -0.03    0.28
  -8 -10  -2   -0.09    0.28
   9  10   2    1.75    0.40
 -10 -10  -2    1.04    0.34
  10  10   2    1.91    0.33
  10  10   2    2.06    0.38
 -10 -11   2    0.95    0.37
  10 -11  -2    0.85    0.31
  -9 -11   2    0.53    0.26
   9 -11  -2    0.66    0.30
  -9 -11   2    0.41    0.33
  -8  11   2   13.57    1.09
   8 -11  -2   11.46    0.97
  -8 -11   2   11.72    0.97
  -7  11   2    0.24    0.45
  -7  11   2    0.61    0.41
   7 -11  -2    0.67    0.31
   7 -11  -2    0.57    0.26
   6 -11  -2    1.55    0.27
   6 -11  -2    1.15    0.29
   6 -11  -2    1.24    0.27
  -5  11   2    0.75    0.43
   5 -11  -2   -0.29    0.25
   5 -11  -2    0.06    0.25
   5 -11  -2    0.02    0.23
  -5  11   2    0.22    0.42
  -4  11   2    1.29    0.35
  -4  11   2    1.34    0.36
   4 -11  -2    1.18    0.28
   4 -11  -2    2.06    0.25
  -3  11   2    9.28    0.89
  -3  11   2   11.57    0.89
   3 -11  -2    8.97    0.88
  -2  11   2    4.67    0.46
   2 -11  -2    3.77    0.48
  -2  11   2    4.87    0.45
  -1  11   2    8.40    0.70
   1 -11  -2    7.52    0.72
   1 -11  -2    7.58    0.70
  -1  11   2    7.41    0.68
  -1  11   2    7.68    0.68
   0 -11  -2    0.18    0.22
  -2 -11  -2    3.46    0.38
  -2 -11  -2    2.49    0.34
  -3 -11  -2    7.59    0.82
   3  11   2    9.73    0.86
  -3 -11  -2    8.97    0.84
   3  11   2   11.05    0.83
  -3 -11  -2   10.55    0.86
  -4 -11  -2    8.42    0.69
   4  11   2    7.81    0.69
   4  11   2    7.13    0.64
   4  11   2    8.04    0.69
   5  11   2    1.25    0.30
   5  11   2    1.15    0.38
  -5 -11  -2    1.35    0.23
  -5 -11  -2    1.27    0.29
  -5 -11  -2    1.14    0.26
   5  11   2    0.49    0.20
   6  11   2    1.42    0.33
  -6 -11  -2    1.36    0.32
  -6 -11  -2    1.95    0.27
  -6 -11  -2    1.74    0.37
  -7 -11  -2    0.95    0.35
   7  11   2    1.19    0.31
  -7 -11  -2    1.22    0.36
   8  11   2    0.09    0.30
   8  11   2   -0.05    0.38
  -8 -11  -2    0.09    0.32
  -8 -11  -2    0.04    0.31
   9  11   2    0.64    0.35
  -9 -11  -2    1.57    0.34
  -9 -11  -2    0.98    0.36
  -8  12   2    0.70    0.49
   8 -12  -2    1.31    0.29
  -8 -12   2    1.06    0.30
   7 -12  -2    3.13    0.40
  -6  12   2    1.94    0.44
   6 -12  -2    2.31    0.33
  -5  12   2    0.27    0.36
   5 -12  -2    0.03    0.26
  -4  12   2    1.11    0.35
   4 -12  -2    0.64    0.29
   3 -12  -2    2.52    0.36
   0  12   2    1.57    0.31
   0 -12  -2    1.82    0.32
   1  12   2    1.80    0.32
   1  12   2    1.79    0.38
  -1 -12  -2    1.46    0.37
   2  12   2    0.49    0.28
  -2 -12  -2    0.37    0.32
  -2 -12  -2   -0.07    0.23
   3  12   2   -0.05    0.30
   3  12   2    0.03    0.30
  -3 -12  -2    0.10    0.22
  -3 -12  -2    0.11    0.29
  -4 -12  -2    1.80    0.29
   5  12   2   -0.40    0.35
  -5 -12  -2    0.28    0.21
   6  12   2    2.24    0.43
  -6 -12  -2    1.78    0.39
  -7 -12  -2    0.15    0.36
  -7 -12  -2   -0.03    0.27
  -8 -12  -2    1.46    0.35
   7 -13  -2    0.11    0.29
   6 -13  -2    0.01    0.33
   5 -13  -2    0.18    0.34
   4 -13  -2    1.37    0.35
   3 -13  -2    0.02    0.28
   2 -13  -2    0.24    0.29
   1 -13  -2    0.06    0.30
  -1  13   2    0.53    0.28
   1 -13  -2    0.15    0.26
   0  13   2    7.08    0.64
   0 -13  -2    6.81    0.64
   0 -13  -2    5.36    0.65
   1  13   2    1.39    0.33
   1  13   2    0.56    0.33
  -1 -13  -2    0.91    0.36
   2  13   2   -0.22    0.29
  -2 -13  -2    0.09    0.27
   3  13   2    0.21    0.33
   3  13   2    0.09    0.30
  -3 -13  -2    0.19    0.30
  -3 -13  -2   -0.04    0.23
  -4 -13  -2    1.45    0.31
  -4 -13  -2    0.79    0.27
  -5 -13  -2   -0.03    0.24
   5  13   2    0.41    0.32
  -5 -13  -2   -0.06    0.33
  -5 -13  -2   -0.16    0.35
   6  13   2   -0.09    0.34
   6  13   2   -0.30    0.41
  -6 -13  -2    0.11    0.38
  -6 -13  -2    0.16    0.29
   4 -14  -2    0.02    0.30
   4 -14  -2    0.28    0.35
   3 -14  -2    0.20    0.32
  -3  14   2    0.15    0.29
   3 -14  -2    0.01    0.35
   2 -14  -2    0.90    0.32
   2 -14  -2    0.58    0.29
   1 -14  -2    0.58    0.35
  -1  14   2    0.40    0.31
   1 -14  -2    0.56    0.30
   0  14   2    0.11    0.29
   0 -14  -2   -0.01    0.34
   0 -14  -2    0.07    0.30
   1  14   2    1.79    0.34
  -1 -14  -2    1.67    0.41
  -1 -14  -2    1.54    0.35
   2  14   2   -0.03    0.38
  -2 -14  -2    0.29    0.36
   3  14   2   -0.18    0.35
  -3 -14  -2    0.07    0.35
  15   0  -3   -0.05    0.31
  14   0  -3   -0.35    0.52
 -14   0   3   -0.01    0.35
  14   0  -3   -0.02    0.21
  13   0  -3   -0.21    0.48
 -13   0   3   -0.06    0.18
  13   0  -3   -0.07    0.18
  12   0  -3    0.20    0.45
 -12   0   3    0.18    0.16
 -12   0   3   -0.03    0.27
  12   0  -3   -0.09    0.17
  11   0  -3    0.03    0.25
 -11   0   3   -0.15    0.15
  11   0  -3   -0.12    0.16
  10   0  -3   -0.03    0.09
  10   0  -3   -0.05    0.09
 -10   0   3    0.00    0.14
   9   0  -3    0.02    0.20
   9   0  -3   -0.09    0.08
   9   0  -3   -0.32    0.43
  -9   0   3   -0.27    0.40
   9   0  -3   -0.05    0.08
   9   0  -3   -0.04    0.18
   9   0  -3    0.04    0.13
  -9   0   3   -0.16    0.21
   8   0  -3    0.01    0.18
   8   0  -3    0.04    0.16
  -8   0   3    0.03    0.07
  -8   0   3   -0.17    0.34
   8   0  -3    0.00    0.07
   8   0  -3    0.05    0.11
  -8   0   3    0.06    0.17
  -8   0   3   -0.05    0.07
  -8   0   3   -0.02    0.11
  -7   0   3    0.01    0.16
   7   0  -3    0.05    0.05
   7   0  -3    0.09    0.15
  -7   0   3   -0.05    0.26
   7   0  -3   -0.10    0.11
  -7   0   3    0.02    0.11
  -7   0   3   -0.01    0.10
   7   0  -3   -0.01    0.11
   6   0  -3   -0.16    0.15
   6   0  -3   -0.15    0.13
   6   0  -3    0.11    0.11
  -6   0   3   -0.06    0.09
  -6   0   3   -0.06    0.13
  -5   0   3   -0.04    0.11
  -5   0   3   -0.04    0.09
   4   0  -3    0.03    0.09
  15  -1  -3    0.21    0.32
  15   1  -3    0.42    0.31
 -15   1   3    0.03    0.73
 -15  -1   3   -0.09    0.76
  15  -1  -3    0.35    0.57
  15   1  -3    0.40    0.54
 -15   1   3    0.18    0.37
  14   1  -3    0.83    0.31
 -14   1   3    0.42    0.72
 -14  -1   3    0.66    0.68
  14  -1  -3    2.68    0.59
  14   1  -3    0.73    0.59
 -14   1   3    1.27    0.38
  14  -1  -3    1.25    0.26
  13   1  -3    6.69    0.59
  13  -1  -3    7.16    0.76
 -13  -1   3    7.71    0.93
  13   1  -3    6.92    0.83
  13  -1  -3    6.78    0.61
 -13  -1   3    5.50    0.68
 -13   1   3    6.39    0.61
  13  -1  -3    7.82    0.65
  13   1  -3    6.79    0.65
 -12  -1   3    0.64    0.15
  12   1  -3    0.85    0.13
  12  -1  -3   -0.25    0.66
  12   1  -3    0.69    0.51
 -12   1   3    0.88    0.18
 -12  -1   3    0.67    0.17
 -12   1   3    0.50    0.30
  12  -1  -3    0.82    0.21
  11  -1  -3   -0.11    0.23
 -11  -1   3   -0.15    0.13
  11   1  -3   -0.21    0.12
  11   1  -3   -0.10    0.15
 -11   1   3   -0.57    0.51
 -11  -1   3   -0.37    0.56
  11   1  -3   -0.13    0.11
 -11  -1   3    0.01    0.12
 -11   1   3   -0.08    0.19
  11  -1  -3   -0.04    0.19
 -10  -1   3    2.86    0.25
  10   1  -3    2.87    0.26
  10   1  -3    2.18    0.25
 -10   1   3    2.58    0.58
 -10   1   3    2.97    0.35
 -10   1   3    2.62    0.27
  10   1  -3    3.62    0.52
  10  -1  -3    2.81    0.28
  10   1  -3    2.84    0.27
 -10  -1   3    2.20    0.33
  10   1  -3    2.58    0.33
  -9  -1   3    0.10    0.25
   9   1  -3    0.03    0.18
   9   1  -3   -0.02    0.17
  -9  -1   3   -0.02    0.11
   9  -1  -3    0.03    0.40
  -9  -1   3   -0.02    0.10
   9   1  -3    0.04    0.09
  -9   1   3    0.07    0.20
   9   1  -3    0.11    0.40
   9  -1  -3   -0.10    0.40
   9  -1  -3    0.13    0.14
  -9  -1   3   -0.08    0.18
   8  -1  -3    0.04    0.17
   8   1  -3    0.06    0.16
  -8  -1   3    0.04    0.09
   8  -1  -3    0.20    0.35
  -8  -1   3    0.02    0.09
  -8   1   3    0.50    0.41
  -8  -1   3    0.01    0.14
   8   1  -3    0.00    0.09
  -8  -1   3    0.04    0.09
   8  -1  -3    0.08    0.34
  -8   1   3   -0.01    0.17
   8  -1  -3    0.07    0.17
  -7  -1   3    5.00    0.46
   7   1  -3    5.39    0.46
  -7   1   3    5.26    0.49
  -7  -1   3    4.49    0.46
  -7   1   3    5.48    0.47
  -7  -1   3    5.38    0.46
   7  -1  -3    6.12    0.49
   7  -1  -3    5.05    0.55
  -7  -1   3    6.65    0.49
  -7   1   3    6.28    0.55
  -7  -1   3    6.59    0.60
   7   1  -3    5.88    0.48
   6   1  -3    6.22    0.65
  -6  -1   3    7.98    0.63
   6  -1  -3    6.68    0.72
   6   1  -3    5.73    0.73
  -6  -1   3    7.29    0.77
  -6   1   3    7.81    0.64
  -6   1   3    7.30    0.63
  -6  -1   3    6.34    0.64
   6  -1  -3    8.23    0.63
   6   1  -3    7.42    0.64
  -6   1   3    8.10    0.65
  -6   1   3    6.79    0.71
   5  -1  -3    1.51    0.29
   5   1  -3    2.27    0.29
  -5   1   3    1.79    0.29
   5  -1  -3    1.26    0.16
  -5   1   3    1.34    0.16
  -5  -1   3    1.42    0.17
   5  -1  -3    1.48    0.17
  -5   1   3    1.46    0.17
  -5  -1   3    1.31    0.17
   5  -1  -3    1.65    0.17
   4  -1  -3    1.34    0.13
  -4   1   3    1.33    0.13
  -4   1   3    1.71    0.14
   4  -1  -3    1.31    0.14
   4  -1  -3    1.68    0.13
  -4   1   3    1.53    0.14
  -3   1   3    3.00    0.26
  -3   1   3    2.64    0.26
  -3   1   3    3.09    0.26
  15   2  -3   -0.24    0.33
  15  -2  -3    0.61    0.49
  15  -2  -3   -0.11    0.23
  14  -2  -3   14.81    1.13
  14   2  -3   10.83    1.13
 -14   2   3   10.98    1.02
  14  -2  -3    9.95    0.96
  14  -2  -3   11.33    0.99
  14   2  -3   10.41    0.99
 -14   2   3   11.12    1.16
  13   2  -3    4.98    0.45
 -13   2   3    4.84    0.72
  13  -2  -3    6.13    0.64
 -13   2   3    3.91    0.55
 -13  -2   3    3.02    0.53
  13   2  -3    4.72    0.69
 -13   2   3    5.52    0.47
  13  -2  -3    5.26    0.48
  13   2  -3    4.38    0.50
  12   2  -3    0.10    0.15
 -12  -2   3    0.03    0.15
  12   2  -3   -0.06    0.14
  12  -2  -3    0.53    0.47
 -12   2   3    0.01    0.18
 -12   2   3    0.59    0.31
  12  -2  -3    0.01    0.18
  11   2  -3    0.01    0.15
 -11   2   3   -0.60    0.58
 -11  -2   3   -0.38    0.57
  11   2  -3    0.15    0.14
  11  -2  -3    0.25    0.18
 -11   2   3    0.25    0.19
 -11  -2   3    0.22    0.12
 -11  -2   3    0.09    0.15
  10   2  -3    2.14    0.31
  10   2  -3    2.40    0.24
 -10  -2   3    2.01    0.23
  10   2  -3    2.31    0.24
  10  -2  -3    2.68    0.47
 -10   2   3    2.66    0.25
 -10   2   3    2.27    0.31
  10  -2  -3    2.28    0.27
 -10  -2   3    2.24    0.24
 -10  -2   3    2.21    0.30
   9   2  -3    6.67    0.62
   9   2  -3    6.96    0.65
   9  -2  -3    6.13    0.74
   9  -2  -3    6.79    0.63
  -9   2   3    9.18    0.66
  -9   2   3    7.26    0.63
   9  -2  -3    8.03    0.65
  -9  -2   3    6.94    0.61
  -9   2   3    9.41    0.80
   9  -2  -3    7.90    0.65
  -8  -2   3    1.09    0.20
   8  -2  -3    1.37    0.21
   8  -2  -3    1.03    0.21
  -8  -2   3    1.37    0.17
   8   2  -3    1.51    0.15
   8   2  -3    1.05    0.41
  -8   2   3    1.53    0.43
   8  -2  -3    1.23    0.37
  -8  -2   3    1.16    0.16
  -8   2   3    0.88    0.21
   8  -2  -3    0.75    0.36
   7   2  -3   10.60    0.84
   7  -2  -3   10.66    0.83
   7  -2  -3   10.11    0.84
   7   2  -3   10.36    0.82
   7  -2  -3    9.25    0.91
  -7  -2   3    9.86    0.82
  -7   2   3    8.86    0.84
   7  -2  -3   10.00    0.84
  -7  -2   3    9.06    0.84
  -7  -2   3    8.48    0.81
  -7   2   3   10.44    0.83
  -7  -2   3    9.17    0.83
   6   2  -3    8.36    0.85
  -6   2   3   10.88    0.85
  -6   2   3   10.15    0.84
  -6  -2   3    9.83    0.85
   6  -2  -3   10.19    0.89
   6  -2  -3   10.81    0.85
   6  -2  -3    9.18    0.84
  -6   2   3   10.94    0.91
   6  -2  -3   10.53    0.85
  -6  -2   3    9.90    0.85
   5  -2  -3   -0.04    0.11
   5  -2  -3   -0.07    0.11
  -5   2   3    0.16    0.11
  -5   2   3   -0.09    0.10
  -5   2   3   -0.38    0.27
   5  -2  -3   -0.02    0.11
   4  -2  -3    0.12    0.09
   4  -2  -3    0.10    0.08
   4  -2  -3    0.16    0.05
  -4   2   3    0.04    0.08
  -4   2   3    0.09    0.09
   3  -2  -3    0.63    0.10
   3  -2  -3    0.85    0.11
  -2   2   3    0.16    0.08
  -1   2   3    0.24    0.07
 -10  -2  -3    6.61    0.69
 -12  -2  -3    0.21    0.42
  15  -3  -3    1.26    0.36
  15   3  -3    1.17    0.37
 -15   3   3    0.82    0.38
 -15   3   3    0.17    0.62
 -15  -3   3    0.35    0.73
 -15  -3   3    0.96    0.40
  15  -3  -3    1.12    0.27
  14   3  -3    0.85    0.21
  14   3  -3    0.50    0.27
 -14  -3   3    0.82    0.67
  14  -3  -3    0.35    0.51
  14   3  -3    1.03    0.58
 -14  -3   3    0.06    0.34
  14  -3  -3    0.64    0.26
  13  -3  -3   -0.09    0.31
  13   3  -3    0.12    0.18
 -13  -3   3    0.19    0.17
  13  -3  -3    0.09    0.46
  13   3  -3   -0.28    0.52
 -13  -3   3    0.17    0.28
  12  -3  -3   -0.24    0.31
  12   3  -3   -0.17    0.18
  12   3  -3    0.02    0.17
  12  -3  -3   -0.24    0.45
 -12   3   3   -0.10    0.23
 -12   3   3   -0.24    0.29
  12  -3  -3    0.05    0.21
 -12  -3   3    0.04    0.16
  11   3  -3    0.44    0.22
 -11  -3   3    0.35    0.17
 -11   3   3    0.10    0.19
 -11  -3   3    0.26    0.11
  11  -3  -3    0.33    0.21
  10  -3  -3    1.79    0.32
  10   3  -3    1.56    0.26
  10   3  -3    1.92    0.24
  10   3  -3    2.14    0.23
 -10  -3   3    1.80    0.53
  10  -3  -3    1.92    0.48
 -10  -3   3    2.18    0.20
 -10   3   3    2.01    0.27
 -10  -3   3    1.86    0.23
  10  -3  -3    1.69    0.26
 -10  -3   3    2.78    0.31
   9   3  -3    4.13    0.42
   9  -3  -3    4.47    0.54
  -9  -3   3    4.63    0.40
   9  -3  -3    4.87    0.54
   9  -3  -3    4.23    0.41
  -9  -3   3    5.81    0.64
  -9  -3   3    3.73    0.42
  -9  -3   3    4.60    0.37
  -9  -3   3    3.67    0.39
   9   3  -3    3.96    0.42
  -9  -3   3    3.49    0.43
   9  -3  -3    4.53    0.43
   9  -3  -3    4.43    0.44
  -8  -3   3    1.06    0.22
   8  -3  -3    1.14    0.23
  -8  -3   3    1.23    0.23
   8  -3  -3    1.19    0.19
   8   3  -3    1.43    0.20
   8   3  -3    0.99    0.21
   8   3  -3    1.18    0.39
  -8   3   3    1.16    0.39
   8   3  -3    1.05    0.17
  -8  -3   3    1.14    0.17
   8  -3  -3    0.98    0.40
   8  -3  -3    1.27    0.19
  -8   3   3    1.06    0.19
  -8  -3   3    1.16    0.13
   7   3  -3    2.89    0.33
   7  -3  -3    2.77    0.43
   7  -3  -3    3.66    0.34
   7  -3  -3    3.61    0.47
  -7  -3   3    3.44    0.32
   7   3  -3    3.92    0.34
  -7   3   3    3.09    0.36
  -7  -3   3    3.24    0.34
   7  -3  -3    3.10    0.34
  -7  -3   3    3.96    0.34
   6  -3  -3    2.11    0.36
   6  -3  -3    2.93    0.26
  -6   3   3    2.22    0.26
  -6   3   3    2.04    0.25
   6  -3  -3    2.02    0.37
   6  -3  -3    2.50    0.25
  -6  -3   3    2.63    0.26
   6   3  -3    3.26    0.28
   6  -3  -3    2.06    0.25
  -5   3   3    1.51    0.21
   5  -3  -3    1.76    0.21
   5  -3  -3    1.61    0.20
   5  -3  -3    1.81    0.17
   5  -3  -3    1.90    0.20
   5  -3  -3    0.69    0.35
   5  -3  -3    2.00    0.17
  -5   3   3    1.10    0.34
  -5   3   3    1.75    0.21
  -5   3   3    1.66    0.21
  -5   3   3    2.18    0.17
  -4   3   3    1.82    0.17
   4  -3  -3    2.11    0.17
   4  -3  -3    1.55    0.17
  -4   3   3    1.91    0.17
  -4   3   3    1.89    0.27
   4  -3  -3    2.03    0.19
  -4   3   3    1.64    0.19
   4  -3  -3    1.91    0.19
  -4   3   3    2.02    0.19
  -4   3   3    1.69    0.19
   4  -3  -3    2.41    0.19
   3  -3  -3    8.77    0.75
   3  -3  -3    8.72    0.74
  -3   3   3    8.48    0.74
   3  -3  -3    9.54    0.74
  -3   3   3    7.97    0.75
  -3   3   3    8.54    0.75
   3  -3  -3    9.57    0.76
  -3   3   3    9.56    0.75
   3  -3  -3    9.48    0.78
   2  -3  -3  134.83   11.21
  -2   3   3  128.65   11.22
  -2   3   3  136.25   11.21
   2  -3  -3  140.13   11.21
  -2   3   3  137.87   11.21
   2  -3  -3  133.15   11.22
  -2   3   3  137.48   11.21
   2  -3  -3  132.94   11.23
  -2   3   3  138.88   11.21
   1  -3  -3  122.27   10.48
   1  -3  -3  121.17   10.48
  -1   3   3  137.13   10.48
  -1   3   3  125.49   10.48
   1  -3  -3  129.03   10.48
   0  -3  -3    0.13    0.10
   0   3   3    0.16    0.08
   0  -3  -3    0.23    0.08
   0   3   3    0.05    0.08
   0   3   3    0.25    0.09
   0  -3  -3    0.18    0.09
  -1  -3  -3  105.32    8.75
  -1  -3  -3  116.90    8.75
   1   3   3  103.19    8.75
   1   3   3   97.42    8.75
   1   3   3  107.56    8.75
  -2  -3  -3  132.20   11.31
  -2  -3  -3  138.35   11.31
   2   3   3  140.91   11.31
  -3  -3  -3   14.97    1.41
  -3  -3  -3   18.39    1.41
   3   3   3   17.24    1.41
  -4  -3  -3    3.31    0.35
  -4  -3  -3    4.48    0.35
   4   3   3    3.58    0.36
  -5  -3  -3    3.63    0.38
  -5  -3  -3    3.72    0.38
   5   3   3    4.60    0.38
   6   3   3   10.53    0.90
  -7  -3  -3   10.86    0.91
   7   3   3    8.65    0.90
  -7  -3  -3   11.44    0.94
  -7  -3  -3   12.07    0.91
  -8  -3  -3    3.02    0.36
   8   3   3    2.01    0.28
  -9  -3  -3   10.04    0.81
   9   3   3    8.39    0.80
  -9  -3  -3    9.05    0.80
   9   3   3    8.75    0.82
 -10  -3  -3    9.16    0.75
 -10  -3  -3    6.60    0.84
 -11  -3  -3    6.64    0.62
 -12  -3  -3    1.03    0.27
 -13  -3  -3   -0.38    0.50
  15  -4  -3    0.01    0.36
 -15  -4   3    0.17    0.41
  15   4  -3   -0.35    0.63
  14  -4  -3    0.95    0.31
  14   4  -3    0.43    0.21
 -14  -4   3    0.55    0.38
 -14   4   3    0.95    0.64
 -14   4   3    0.76    0.41
 -14  -4   3    0.44    0.21
  14   4  -3    1.46    0.60
  14  -4  -3    0.64    0.27
 -13  -4   3    0.50    0.20
  13   4  -3    0.37    0.29
  13  -4  -3    0.19    0.48
  13   4  -3    0.24    0.20
  13   4  -3    0.82    0.51
 -13   4   3    0.43    0.35
  13  -4  -3    0.14    0.25
 -13  -4   3    0.27    0.30
 -12  -4   3   20.17    1.84
  12   4  -3   24.71    1.84
  12   4  -3   22.84    1.84
  12  -4  -3   21.21    1.85
  12  -4  -3   19.32    1.87
  11   4  -3    3.46    0.36
 -11  -4   3    3.45    0.31
 -11  -4   3    3.78    0.37
  11  -4  -3    2.92    0.37
  11   4  -3    4.36    0.39
  10  -4  -3    1.22    0.30
  10   4  -3    1.16    0.26
 -10  -4   3    0.61    0.20
  10  -4  -3    0.59    0.22
  10   4  -3    0.84    0.21
 -10   4   3    0.62    0.22
 -10   4   3    1.22    0.32
 -10  -4   3    0.83    0.20
   9   4  -3    8.16    0.79
  -9  -4   3    9.51    0.80
  -9  -4   3   10.17    0.78
   9  -4  -3    8.27    0.88
   9   4  -3    9.03    0.79
  -9   4   3    8.79    0.82
  -9   4   3    8.19    0.78
   9  -4  -3    8.54    0.78
  -9  -4   3    8.14    0.78
  -9  -4   3    9.49    0.75
   9   4  -3    9.78    0.90
  -9  -4   3    9.03    0.80
  -8  -4   3   28.02    2.15
   8   4  -3   28.18    2.14
   8   4  -3   26.24    2.15
   8  -4  -3   26.00    2.20
  -8   4   3   18.42    2.15
  -8  -4   3   25.35    2.15
  -8   4   3   27.18    2.14
   8  -4  -3   23.12    2.15
   8  -4  -3   26.99    2.15
  -8  -4   3   23.37    2.15
   8  -4  -3   28.46    2.19
  -8   4   3   28.26    2.22
   8  -4  -3   26.60    2.16
   7  -4  -3    0.79    0.19
  -7  -4   3    0.97    0.18
   7   4  -3    1.04    0.20
   7  -4  -3    1.29    0.30
  -7  -4   3    1.00    0.19
  -7  -4   3    0.92    0.17
  -7  -4   3    1.53    0.18
   7   4  -3    0.74    0.15
  -7   4   3    1.15    0.11
   7  -4  -3    0.68    0.18
   7  -4  -3    1.38    0.32
  -7   4   3    0.96    0.18
  -6   4   3   24.64    2.07
   6  -4  -3   23.10    2.09
  -6   4   3   25.40    2.07
  -6   4   3   28.64    2.10
   6  -4  -3   23.97    2.09
  -6  -4   3   25.31    2.09
  -5   4   3    0.04    0.11
   5  -4  -3   -0.02    0.12
   5  -4  -3    0.05    0.11
   5  -4  -3   -0.16    0.22
  -5   4   3    0.02    0.06
  -5   4   3    0.07    0.07
   5  -4  -3    0.01    0.06
  -5   4   3   -0.18    0.26
   5  -4  -3    0.01    0.06
  -5   4   3    0.04    0.07
   5  -4  -3   -0.09    0.11
   4  -4  -3    1.95    0.22
  -4   4   3    1.94    0.20
   4  -4  -3    1.79    0.30
   4  -4  -3    2.55    0.20
  -4   4   3    2.29    0.20
   4  -4  -3    2.04    0.21
  -4   4   3    1.86    0.22
   4  -4  -3    2.95    0.23
  -4   4   3    2.24    0.20
   4  -4  -3    2.07    0.22
   3  -4  -3   10.27    0.86
  -3   4   3   10.38    0.86
   3  -4  -3   10.82    0.86
   3  -4  -3    8.64    0.87
  -3   4   3   10.11    0.86
   3  -4  -3   11.23    0.86
   3  -4  -3    9.87    0.86
  -3   4   3   11.12    0.87
  -3   4   3   10.44    0.87
  -3   4   3   10.30    0.86
  -3   4   3    9.66    0.90
   3  -4  -3    9.81    0.86
  -2   4   3    4.02    0.38
   2  -4  -3    4.70    0.39
  -2   4   3    4.68    0.38
   2  -4  -3    3.84    0.38
   2  -4  -3    4.93    0.38
  -2   4   3    4.10    0.38
   2  -4  -3    4.65    0.38
  -2   4   3    4.18    0.38
  -2   4   3    4.64    0.38
   2  -4  -3    3.97    0.41
  -1   4   3   22.98    2.17
   1  -4  -3   28.28    2.17
  -1   4   3   24.01    2.17
  -1   4   3   26.58    2.17
   1  -4  -3   29.36    2.17
  -1   4   3   28.25    2.17
   1  -4  -3   27.70    2.17
   1  -4  -3   28.33    2.17
  -1   4   3   26.36    2.16
  -1   4   3   23.74    2.16
   0   4   3   -0.02    0.10
   0  -4  -3    0.09    0.11
   0   4   3   -0.12    0.09
   0  -4  -3   -0.08    0.08
   0   4   3    0.05    0.09
   0  -4  -3   -0.02    0.09
   0   4   3   -0.03    0.09
  -1  -4  -3    6.53    0.65
   1   4   3    7.24    0.65
   1   4   3    7.46    0.65
  -1  -4  -3    7.24    0.65
   1   4   3    8.11    0.64
  -1  -4  -3    8.57    0.64
  -2  -4  -3    2.45    0.29
   2   4   3    3.39    0.29
  -2  -4  -3    2.83    0.29
   3   4   3   21.86    1.78
  -3  -4  -3   20.90    1.79
   3   4   3   19.15    1.79
  -3  -4  -3   23.91    1.80
   3   4   3   22.04    1.80
  -4  -4  -3    7.29    0.61
   4   4   3    6.91    0.61
   4   4   3    6.36    0.61
  -4  -4  -3    6.50    0.61
  -4  -4  -3    7.66    0.61
  -5  -4  -3    0.89    0.19
  -5  -4  -3    0.61    0.17
  -5  -4  -3    0.69    0.19
  -5  -4  -3    0.55    0.18
   5   4   3    0.51    0.17
   5   4   3    0.69    0.14
  -6  -4  -3    5.54    0.46
   6   4   3    4.49    0.47
  -6  -4  -3    5.58    0.46
  -6  -4  -3    4.47    0.48
   6   4   3    5.32    0.47
   6   4   3    4.49    0.46
  -6  -4  -3    4.63    0.49
  -7  -4  -3    1.97    0.34
  -7  -4  -3    2.75    0.29
   7   4   3    2.43    0.28
  -7  -4  -3    2.79    0.29
   7   4   3    2.26    0.30
  -7  -4  -3    2.21    0.34
   7   4   3    2.17    0.29
  -8  -4  -3   -0.08    0.30
   8   4   3    0.25    0.20
  -8  -4  -3    0.13    0.18
   8   4   3    0.07    0.21
  -9  -4  -3   46.56    4.06
  -9  -4  -3   51.18    4.10
   9   4   3   49.68    4.07
  -9  -4  -3   50.06    4.09
 -10  -4  -3    0.80    0.40
 -10  -4  -3    0.78    0.25
 -13  -4  -3    0.67    0.54
  14  -5  -3    0.19    0.31
  14   5  -3    0.68    0.30
 -14  -5   3    0.33    0.24
  14   5  -3    0.41    0.23
 -14  -5   3   -0.25    0.79
  14   5  -3    0.87    0.61
 -14  -5   3    0.13    0.32
  13  -5  -3    1.20    0.35
  13   5  -3    1.61    0.27
 -13  -5   3    1.55    0.76
 -13  -5   3    1.13    0.26
 -13  -5   3    1.41    0.38
  12  -5  -3    3.74    0.44
  12   5  -3    3.40    0.38
  12   5  -3    3.38    0.37
  12  -5  -3    3.08    0.41
 -12  -5   3    4.40    0.39
  11   5  -3   -0.05    0.24
  11   5  -3    0.07    0.20
  10   5  -3    4.93    0.58
  10  -5  -3    6.88    0.59
 -10  -5   3    6.89    0.58
  10   5  -3    6.35    0.57
  10  -5  -3    6.24    0.69
 -10   5   3    6.87    0.61
 -10  -5   3    6.09    0.60
 -10  -5   3    6.11    0.53
 -10   5   3    7.16    0.74
   9  -5  -3    9.72    0.79
  -9  -5   3    9.44    0.79
   9   5  -3    8.90    0.79
   9  -5  -3    9.15    0.88
  -9   5   3    7.43    0.82
  -9  -5   3    9.20    0.80
   9   5  -3    8.58    0.80
   9   5  -3    9.40    0.91
   9  -5  -3    8.69    0.81
  -9  -5   3    9.41    0.80
   8  -5  -3    1.25    0.23
   8  -5  -3    1.02    0.23
   8  -5  -3    0.84    0.35
  -8  -5   3    1.06    0.22
   8   5  -3    1.24    0.23
  -8   5   3    0.99    0.12
  -8  -5   3    1.14    0.21
   8  -5  -3    1.15    0.22
   8   5  -3    1.11    0.46
  -8   5   3    1.03    0.11
   8   5  -3    1.01    0.19
  -8  -5   3    0.88    0.20
  -8   5   3    1.12    0.20
  -7  -5   3    0.02    0.17
  -7   5   3   -0.24    0.10
  -7  -5   3    0.13    0.18
  -7  -5   3    0.01    0.15
   7   5  -3   -0.01    0.15
  -7   5   3   -0.26    0.09
  -7   5   3    0.02    0.18
  -7   5   3   -0.24    0.23
   7  -5  -3   -0.33    0.10
  -6   5   3    4.47    0.42
  -6   5   3    5.52    0.42
   6  -5  -3    5.25    0.42
  -6   5   3    4.48    0.42
  -6   5   3    4.13    0.45
  -6   5   3    4.34    0.44
   6  -5  -3    5.60    0.45
  -6   5   3    5.51    0.53
   6  -5  -3    5.00    0.46
   5  -5  -3    1.00    0.16
  -5   5   3    0.95    0.12
  -5   5   3    0.97    0.13
   5  -5  -3    1.08    0.12
   5  -5  -3    0.75    0.12
  -5   5   3    0.74    0.12
   5  -5  -3    0.96    0.17
   5  -5  -3    1.21    0.27
  -5   5   3    1.17    0.13
  -5   5   3    1.06    0.18
  -4   5   3    7.02    0.59
  -4   5   3    6.36    0.52
   4  -5  -3    5.65    0.52
   4  -5  -3    7.07    0.54
   4  -5  -3    5.43    0.51
  -4   5   3    5.93    0.52
   4  -5  -3    7.57    0.57
  -4   5   3    5.16    0.53
  -4   5   3    6.38    0.53
  -4   5   3    6.27    0.52
   4  -5  -3    6.00    0.56
   4  -5  -3    5.76    0.52
  -3   5   3    8.31    0.68
  -3   5   3    7.18    0.69
   3  -5  -3    8.65    0.69
   3  -5  -3    9.13    0.69
  -3   5   3    7.29    0.68
   3  -5  -3    8.26    0.71
   3  -5  -3    7.98    0.71
  -3   5   3    8.06    0.69
  -3   5   3    7.31    0.69
   3  -5  -3    7.74    0.70
   3  -5  -3    8.58    0.68
  -3   5   3    8.46    0.72
   2  -5  -3   18.18    1.52
   2  -5  -3   18.76    1.53
  -2   5   3   20.77    1.53
   2  -5  -3   22.35    1.54
   2  -5  -3   15.03    1.53
   2  -5  -3   18.91    1.53
  -2   5   3   19.13    1.53
  -2   5   3   17.01    1.52
  -2   5   3   19.22    1.54
  -2   5   3   14.81    1.53
   2  -5  -3   19.70    1.53
   1  -5  -3   39.84    3.28
  -1   5   3   40.52    3.28
   1  -5  -3   42.59    3.28
   1  -5  -3   33.08    3.28
  -1   5   3   39.68    3.28
  -1   5   3   41.58    3.28
  -1   5   3   39.58    3.27
   1  -5  -3   38.58    3.28
   1  -5  -3   39.06    3.28
  -1   5   3   37.17    3.28
  -1   5   3   41.28    3.27
   0  -5  -3   -0.32    0.11
   0  -5  -3   -0.19    0.15
   0   5   3   -0.48    0.17
   0   5   3   -0.39    0.14
   0   5   3   -0.15    0.12
   0  -5  -3   -0.20    0.13
   1   5   3   53.76    3.99
  -1  -5  -3   41.30    3.99
   1   5   3   44.99    3.99
  -1  -5  -3   50.74    3.99
   1   5   3   47.69    3.99
  -1  -5  -3   44.08    3.99
   1   5   3   51.12    3.98
  -1  -5  -3   50.58    3.98
   2   5   3   25.01    2.34
  -2  -5  -3   30.50    2.34
   2   5   3   30.34    2.34
   2   5   3   27.75    2.33
  -2  -5  -3   27.19    2.34
  -2  -5  -3   27.87    2.34
  -2  -5  -3   28.29    2.33
  -3  -5  -3   14.58    1.25
   3   5   3   14.40    1.25
   3   5   3   15.49    1.24
  -3  -5  -3   14.03    1.24
   3   5   3   13.35    1.24
  -3  -5  -3   16.44    1.24
   4   5   3   10.64    0.85
  -4  -5  -3    9.69    0.85
   4   5   3    9.52    0.84
  -4  -5  -3   10.60    0.85
  -4  -5  -3    9.57    0.84
   4   5   3    9.33    0.84
   4   5   3   10.13    0.83
   4   5   3    9.13    0.83
  -4  -5  -3   10.47    0.84
  -5  -5  -3    1.06    0.21
  -5  -5  -3    0.88    0.20
  -5  -5  -3    0.85    0.17
   5   5   3    1.10    0.23
   5   5   3    1.08    0.17
   6   5   3    1.33    0.22
   6   5   3    1.17    0.21
  -6  -5  -3    1.17    0.28
   6   5   3    1.62    0.25
   6   5   3    1.21    0.16
  -7  -5  -3    3.03    0.35
  -7  -5  -3    1.88    0.27
   7   5   3    3.07    0.30
  -7  -5  -3    2.93    0.35
   7   5   3    2.82    0.29
   7   5   3    2.21    0.24
  -8  -5  -3    0.86    0.33
   8   5   3    0.27    0.21
  -9  -5  -3   32.40    2.79
  -9  -5  -3   37.31    2.83
   9   5   3   33.38    2.80
  -9  -5  -3   32.35    2.83
 -10  -5  -3   12.20    1.14
 -11  -5  -3   -0.09    0.46
 -12  -5  -3   -0.32    0.26
 -13  -5  -3    0.87    0.58
 -13  -5  -3    0.34    0.30
  14  -6  -3    1.23    0.37
  14   6  -3    0.92    0.32
  14   6  -3    1.16    0.27
  14  -6  -3    0.71    0.30
 -14  -6   3    0.49    0.34
 -14  -6   3    0.94    0.29
  13  -6  -3    0.81    0.35
  13   6  -3    0.36    0.25
 -13  -6   3    0.72    0.25
  13  -6  -3    0.65    0.29
 -13  -6   3    0.12    0.30
  12  -6  -3    2.10    0.37
  12   6  -3    1.81    0.28
 -12  -6   3    1.65    0.30
  12  -6  -3    1.65    0.46
 -11  -6   3    0.99    0.25
  11   6  -3    0.93    0.24
 -10   6   3    0.10    0.08
 -10   6   3    0.29    0.50
 -10  -6   3    0.19    0.23
  10   6  -3   -0.02    0.20
 -10  -6   3    0.24    0.23
  10  -6  -3    0.34    0.23
  10  -6  -3    0.05    0.08
 -10  -6   3    0.26    0.23
  -9  -6   3    1.68    0.34
  -9  -6   3    2.56    0.35
  -9   6   3    2.93    0.26
  -9  -6   3    3.02    0.34
   9   6  -3    2.75    0.32
  -9   6   3    3.19    0.54
  -9   6   3    3.02    0.26
   9  -6  -3    2.84    0.45
   9  -6  -3    3.64    0.35
  -9  -6   3    3.00    0.33
  -9   6   3    2.39    0.37
   8  -6  -3    0.89    0.24
  -8  -6   3    0.97    0.21
  -8   6   3    0.89    0.13
  -8  -6   3    1.37    0.23
  -8   6   3    0.96    0.41
   8   6  -3    1.20    0.20
  -8  -6   3    0.90    0.22
   8  -6  -3    1.39    0.34
  -8   6   3    0.88    0.13
   8  -6  -3    1.09    0.24
   8  -6  -3    1.13    0.14
   8  -6  -3    0.91    0.24
   7  -6  -3    1.61    0.24
   7  -6  -3    1.59    0.35
  -7  -6   3    0.72    0.20
  -7  -6   3    1.41    0.23
  -7  -6   3    1.58    0.22
  -7  -6   3    0.78    0.19
   7   6  -3    1.14    0.21
   7  -6  -3    0.82    0.31
  -7   6   3    1.33    0.15
  -7   6   3    1.90    0.23
  -7   6   3    1.19    0.18
   7  -6  -3    0.98    0.22
   6  -6  -3    3.01    0.34
   6  -6  -3    2.34    0.35
   6  -6  -3    3.57    0.31
  -6   6   3    4.01    0.32
  -6   6   3    3.46    0.31
   6  -6  -3    3.27    0.41
   6  -6  -3    3.87    0.36
  -6   6   3    2.33    0.35
   5  -6  -3    6.86    0.57
  -5   6   3    6.07    0.57
  -5   6   3    7.88    0.58
   5  -6  -3    6.69    0.57
  -5   6   3    6.61    0.57
   5  -6  -3    6.87    0.60
   5  -6  -3    6.37    0.58
   5  -6  -3    7.04    0.62
  -5   6   3    5.44    0.65
   5  -6  -3    5.56    0.58
   4  -6  -3    0.25    0.12
   4  -6  -3    0.20    0.21
  -4   6   3    0.18    0.13
   4  -6  -3    0.14    0.12
  -4   6   3    0.22    0.11
   4  -6  -3    0.21    0.19
  -4   6   3    0.05    0.13
   4  -6  -3    0.15    0.12
   3  -6  -3   16.55    1.54
  -3   6   3   19.07    1.54
  -3   6   3   20.33    1.55
  -3   6   3   17.85    1.54
   3  -6  -3   18.54    1.55
   3  -6  -3   18.94    1.54
  -3   6   3   20.61    1.54
   3  -6  -3   20.25    1.54
  -3   6   3   17.98    1.54
   3  -6  -3   14.51    1.55
   3  -6  -3   17.93    1.55
  -3   6   3   18.48    1.57
  -2   6   3   34.40    2.97
   2  -6  -3   38.78    2.98
  -2   6   3   33.81    2.98
   2  -6  -3   37.46    2.97
  -2   6   3   38.79    2.97
  -2   6   3   34.15    2.97
  -2   6   3   36.93    2.97
   2  -6  -3   38.81    2.98
  -2   6   3   36.54    2.97
   2  -6  -3   34.31    2.97
   2  -6  -3   35.51    2.96
  -2   6   3   37.12    2.99
   2  -6  -3   34.08    2.96
  -1   6   3    1.66    0.19
   1  -6  -3    1.20    0.20
   1  -6  -3    1.89    0.20
  -1   6   3    1.68    0.21
  -1   6   3    1.40    0.19
   1  -6  -3    2.10    0.17
  -1   6   3    1.13    0.19
   1  -6  -3    1.42    0.20
  -1   6   3    1.57    0.20
   0   6   3    0.42    0.16
   0  -6  -3    0.45    0.15
   0   6   3    0.92    0.14
   0  -6  -3    0.63    0.13
   0  -6  -3    0.60    0.14
   0   6   3    0.75    0.15
   0   6   3    0.47    0.14
   0  -6  -3    0.78    0.14
  -1  -6  -3    2.99    0.29
   1   6   3    2.61    0.28
  -1  -6  -3    2.89    0.29
  -2  -6  -3   14.72    1.11
   2   6   3   11.33    1.11
  -2  -6  -3   13.85    1.10
  -2  -6  -3   12.42    1.10
  -3  -6  -3    4.09    0.38
   3   6   3    4.05    0.39
  -3  -6  -3    4.98    0.39
  -3  -6  -3    4.00    0.37
  -3  -6  -3    3.27    0.36
   3   6   3    3.46    0.34
   3   6   3    3.76    0.35
  -3  -6  -3    3.78    0.36
   3   6   3    5.54    0.39
   4   6   3    0.37    0.16
   4   6   3    0.14    0.19
   4   6   3    0.54    0.19
  -4  -6  -3   -0.05    0.17
   4   6   3    0.13    0.12
  -4  -6  -3    0.28    0.19
  -5  -6  -3    0.33    0.20
  -5  -6  -3    0.42    0.20
  -5  -6  -3    0.43    0.19
   5   6   3    0.40    0.19
   5   6   3    0.49    0.22
  -5  -6  -3    0.63    0.16
   5   6   3    0.38    0.17
  -5  -6  -3    0.51    0.22
   5   6   3    0.41    0.12
   5   6   3    0.46    0.13
   6   6   3    0.66    0.13
  -6  -6  -3    0.54    0.21
   6   6   3    0.53    0.19
  -6  -6  -3    0.63    0.20
  -6  -6  -3    0.70    0.27
   6   6   3    0.37    0.15
  -7  -6  -3    0.22    0.21
  -7  -6  -3    0.02    0.28
  -7  -6  -3   -0.51    0.23
   7   6   3   -0.03    0.11
   7   6   3    0.09    0.16
  -7  -6  -3    0.08    0.33
  -8  -6  -3    0.28    0.31
   8   6   3    0.22    0.23
   8   6   3    0.50    0.21
  -9  -6  -3    0.10    0.41
  -9  -6  -3    0.06    0.40
   9   6   3    0.07    0.11
   9   6   3    0.02    0.21
 -10  -6  -3   14.52    1.22
  10   6   3   12.73    1.14
 -11  -6  -3    0.02    0.48
  11   6   3   -0.02    0.29
 -11  -6  -3    0.24    0.28
  13  -7  -3    5.01    0.53
 -13   7   3    7.05    0.79
 -13  -7   3    2.91    0.56
  13   7  -3    4.51    0.74
  13  -7  -3    6.15    0.57
 -12  -7   3    1.04    0.29
  12  -7  -3    0.72    0.29
 -11  -7   3    3.53    0.41
  11  -7  -3    3.71    0.43
  10  -7  -3    5.85    0.50
 -10   7   3    5.51    0.73
 -10  -7   3    5.48    0.55
   9  -7  -3    2.55    0.27
  -9  -7   3    2.36    0.33
  -9   7   3    3.29    0.27
  -9   7   3    3.06    0.54
  -9  -7   3    2.16    0.33
   8  -7  -3   -0.16    0.34
  -8  -7   3   -0.24    0.22
  -8  -7   3   -0.03    0.20
  -8   7   3    0.24    0.13
  -8   7   3   -0.28    0.41
   8   7  -3   -0.55    0.52
   8  -7  -3    0.14    0.14
   8  -7  -3   -0.19    0.24
   7  -7  -3   -0.01    0.33
  -7   7   3    0.08    0.13
   7  -7  -3    0.13    0.29
   7  -7  -3   -0.11    0.21
   7  -7  -3    0.04    0.20
   6  -7  -3    1.09    0.32
   6  -7  -3    1.08    0.21
  -6   7   3    1.14    0.17
  -6   7   3    1.24    0.17
  -6   7   3    1.62    0.37
   6  -7  -3    1.09    0.28
   6  -7  -3    0.95    0.24
   5  -7  -3   10.80    0.97
  -5   7   3   11.25    0.97
  -5   7   3   11.91    0.97
   5  -7  -3   11.45    0.98
   5  -7  -3   12.04    0.99
  -5   7   3   10.71    0.97
   5  -7  -3   10.06    1.00
  -5   7   3   11.69    0.97
   5  -7  -3   12.32    1.00
  -5   7   3   13.05    1.03
   5  -7  -3   12.33    0.98
  -4   7   3    0.17    0.13
   4  -7  -3    0.19    0.14
  -4   7   3    0.11    0.13
   4  -7  -3    0.01    0.15
  -4   7   3    0.14    0.16
   4  -7  -3   -0.07    0.14
  -3   7   3    8.93    0.72
  -3   7   3    9.37    0.72
  -3   7   3    7.01    0.72
   3  -7  -3    8.44    0.73
   3  -7  -3    8.19    0.72
  -3   7   3    9.70    0.75
   3  -7  -3    7.73    0.70
   2  -7  -3   14.53    1.27
  -2   7   3   18.89    1.27
   2  -7  -3   13.32    1.26
  -2   7   3   15.75    1.27
  -2   7   3   14.66    1.26
  -2   7   3   15.68    1.27
   2  -7  -3   14.77    1.25
   2  -7  -3   14.39    1.25
   1  -7  -3   29.26    2.15
  -1   7   3   26.14    2.14
  -1   7   3   24.51    2.15
   1  -7  -3   26.24    2.14
  -1   7   3   26.33    2.14
  -1   7   3   27.37    2.14
   1  -7  -3   20.85    2.14
  -1   7   3   25.80    2.14
   0   7   3    0.96    0.19
   0  -7  -3    1.55    0.19
   1   7   3   63.68    5.78
  -1  -7  -3   71.36    5.78
   1   7   3   71.30    5.78
  -1  -7  -3   68.49    5.78
   1   7   3   69.98    5.78
   1   7   3   70.64    5.77
  -1  -7  -3   70.77    5.78
   1   7   3   73.15    5.78
   2   7   3   32.96    2.67
   2   7   3   35.59    2.68
  -2  -7  -3   33.18    2.67
  -2  -7  -3   31.83    2.68
   2   7   3   32.09    2.66
  -2  -7  -3   28.14    2.67
   2   7   3   32.63    2.67
   3   7   3    0.60    0.08
   3   7   3    0.71    0.23
   3   7   3    0.71    0.20
   3   7   3    0.78    0.18
  -3  -7  -3    0.55    0.17
   3   7   3    0.80    0.19
  -3  -7  -3    0.69    0.17
  -3  -7  -3    0.37    0.15
   4   7   3    1.72    0.24
  -4  -7  -3    2.00    0.25
  -4  -7  -3    1.97    0.26
   4   7   3    1.78    0.18
  -4  -7  -3    1.49    0.22
   4   7   3    1.99    0.18
   5   7   3    0.88    0.14
  -5  -7  -3    0.70    0.23
  -5  -7  -3    0.79    0.22
   5   7   3    0.85    0.16
   5   7   3    1.21    0.15
   6   7   3    7.49    0.67
  -6  -7  -3    6.52    0.65
  -6  -7  -3    8.37    0.66
   6   7   3    7.63    0.63
   6   7   3    6.61    0.62
  -6  -7  -3    7.17    0.68
   6   7   3    7.53    0.63
   7   7   3    2.24    0.30
   7   7   3    2.62    0.27
  -7  -7  -3    2.21    0.32
   7   7   3    2.04    0.27
  -8  -7  -3    3.67    0.48
   8   7   3    3.76    0.35
   8   7   3    2.96    0.31
   8   7   3    3.99    0.37
   9   7   3    2.49    0.30
 -10  -7  -3   -0.21    0.28
  10   7   3    0.06    0.23
  11   7   3    0.69    0.27
 -11  -7  -3    0.17    0.51
 -11  -7  -3    0.28    0.31
  12   7   3    1.36    0.34
 -12  -7  -3    0.82    0.33
  13   8  -3    4.97    0.51
  13  -8  -3    4.82    0.52
  13  -8  -3    5.52    0.63
 -13  -8   3    3.38    0.57
  13  -8  -3    5.18    0.57
 -13  -8   3    4.74    0.52
 -12   8   3    2.61    0.66
  12  -8  -3    3.41    0.40
 -12  -8   3    2.29    0.40
  11  -8  -3    7.33    0.71
  10  -8  -3    2.76    0.37
  -9  -8   3    0.12    0.21
  -9   8   3    0.24    0.15
   9  -8  -3    0.37    0.16
  -9  -8   3    0.11    0.26
  -8  -8   3   -0.03    0.20
  -8  -8   3   -0.01    0.20
  -8   8   3    0.14    0.14
   8  -8  -3    0.01    0.15
   8   8  -3    0.22    0.43
  -8   8   3    0.12    0.13
  -7   8   3   10.03    0.90
  -7   8   3   10.40    0.90
   7  -8  -3   11.33    0.93
  -7   8   3    9.44    1.01
   7  -8  -3   11.35    0.91
   6  -8  -3   -0.15    0.20
   6  -8  -3   -0.21    0.18
  -6   8   3   -0.04    0.15
   6  -8  -3   -0.11    0.24
   6  -8  -3   -0.30    0.22
  -5   8   3    6.27    0.56
  -5   8   3    6.04    0.56
   5  -8  -3    5.70    0.58
   5  -8  -3    5.35    0.59
   5  -8  -3    6.22    0.57
   5  -8  -3    6.26    0.57
   5  -8  -3    7.40    0.57
   4  -8  -3    1.23    0.19
   4  -8  -3    1.44    0.19
  -4   8   3    1.14    0.20
  -4   8   3    1.35    0.20
   4  -8  -3    0.74    0.20
   4  -8  -3    1.29    0.21
   4  -8  -3    1.09    0.21
  -4   8   3    1.63    0.18
   4  -8  -3    1.44    0.25
   3  -8  -3   15.35    1.12
  -3   8   3   12.35    1.12
  -3   8   3   13.76    1.13
  -3   8   3   12.81    1.11
   3  -8  -3   12.60    1.10
  -3   8   3   13.42    1.12
  -3   8   3   13.17    1.12
   3  -8  -3   14.43    1.13
  -3   8   3   13.62    1.14
   3  -8  -3   12.24    1.10
   2  -8  -3    0.28    0.10
   2  -8  -3    0.14    0.09
  -2   8   3    0.18    0.20
  -2   8   3    0.14    0.18
   2  -8  -3    0.22    0.17
  -2   8   3    0.17    0.19
   2  -8  -3    0.07    0.18
  -1   8   3    0.92    0.18
   1  -8  -3    0.43    0.17
  -1   8   3    0.40    0.21
  -1   8   3    0.37    0.17
   1  -8  -3    0.43    0.19
  -1   8   3    0.39    0.18
   0   8   3    0.01    0.18
   0   8   3    0.04    0.16
   0  -8  -3    0.18    0.17
   0  -8  -3    0.09    0.17
   1   8   3    0.95    0.25
  -1  -8  -3    1.03    0.22
   1   8   3    0.99    0.22
   1   8   3    0.88    0.21
   1   8   3    0.68    0.18
  -1  -8  -3    1.30    0.20
  -2  -8  -3    0.13    0.20
   2   8   3    0.15    0.19
   2   8   3    0.01    0.23
  -2  -8  -3    0.19    0.21
   2   8   3    0.02    0.16
  -2  -8  -3   -0.02    0.17
   3   8   3    9.74    0.89
   3   8   3   10.47    0.91
  -3  -8  -3   10.90    0.90
  -3  -8  -3   10.74    0.89
  -3  -8  -3    9.87    0.89
   4   8   3    0.91    0.23
   4   8   3    1.22    0.29
  -4  -8  -3    1.49    0.24
  -4  -8  -3    1.78    0.26
   4   8   3    1.16    0.13
  -4  -8  -3    1.20    0.20
   5   8   3    7.06    0.59
   5   8   3    5.53    0.52
  -5  -8  -3    7.34    0.60
   6   8   3    0.79    0.15
   6   8   3    0.74    0.15
  -6  -8  -3    0.66    0.30
   7   8   3    0.09    0.17
  -7  -8  -3   -0.15    0.32
  -7  -8  -3    0.16    0.25
   7   8   3   -0.02    0.13
   8   8   3    1.01    0.21
   8   8   3    1.07    0.21
   8   8   3    0.83    0.24
  -8  -8  -3    0.91    0.27
  -8  -8  -3    1.11    0.30
   9   8   3    4.53    0.51
   9   8   3    5.42    0.56
  -9  -8  -3    5.97    0.54
  -9  -8  -3    6.14    0.63
   9   8   3    4.54    0.49
  10   8   3    2.73    0.42
 -10  -8  -3    3.26    0.57
 -10  -8  -3    2.20    0.40
  10   8   3    3.85    0.37
  11   8   3    0.06    0.26
  11   8   3   -0.09    0.34
 -11  -8  -3   -0.18    0.33
  12   9  -3    3.12    0.38
 -12   9   3    2.27    0.67
  12  -9  -3    2.61    0.40
 -12  -9   3    1.77    0.40
  11  -9  -3    1.15    0.35
 -10  -9   3    0.79    0.32
  10  -9  -3    0.20    0.30
 -10  -9   3   -0.05    0.28
  -9   9   3   10.78    0.86
   9  -9  -3    8.79    0.91
  -9  -9   3    9.07    0.89
  -9   9   3   10.82    1.03
   9  -9  -3   10.14    0.87
   9  -9  -3   10.20    0.91
   8  -9  -3    0.90    0.28
  -8  -9   3    0.03    0.18
  -8  -9   3    0.02    0.17
  -8   9   3    0.58    0.18
   8  -9  -3    0.25    0.18
  -8   9   3    0.79    0.46
   8   9  -3    0.39    0.39
  -8   9   3    0.54    0.17
   8  -9  -3    0.75    0.29
   8  -9  -3    0.51    0.25
   7  -9  -3    1.72    0.32
  -7   9   3    2.42    0.27
   7  -9  -3    2.29    0.28
  -7   9   3    2.20    0.26
   7  -9  -3    2.47    0.31
   6  -9  -3    0.34    0.22
  -6   9   3    0.41    0.18
   6  -9  -3    0.33    0.18
  -6   9   3    0.67    0.34
  -6   9   3    0.34    0.16
   6  -9  -3    0.34    0.22
   5  -9  -3    0.34    0.20
  -5   9   3    0.28    0.18
  -5   9   3    0.12    0.36
   5  -9  -3    0.34    0.21
   5  -9  -3   -0.01    0.22
   5  -9  -3    0.32    0.20
   4  -9  -3    0.50    0.18
  -4   9   3    0.41    0.23
  -4   9   3    0.58    0.24
   4  -9  -3   -0.08    0.21
  -3   9   3    1.73    0.30
  -3   9   3    2.53    0.28
   3  -9  -3    2.77    0.29
   3  -9  -3    2.90    0.25
   3  -9  -3    2.03    0.25
   3  -9  -3    2.76    0.31
  -2   9   3    1.52    0.27
  -2   9   3    1.73    0.29
   2  -9  -3    2.22    0.26
  -2   9   3    2.08    0.28
   2  -9  -3    2.26    0.21
  -2   9   3    2.00    0.27
   2  -9  -3    2.11    0.20
   1  -9  -3    0.25    0.18
  -1   9   3    0.21    0.18
   1  -9  -3    0.24    0.19
  -1   9   3    0.22    0.16
   0  -9  -3    1.65    0.30
   0  -9  -3    1.90    0.30
   0  -9  -3    1.97    0.27
  -1  -9  -3    3.64    0.34
  -1  -9  -3    3.21    0.33
   2   9   3   -0.15    0.21
   2   9   3   -0.07    0.16
   3   9   3   17.56    1.29
  -3  -9  -3   15.48    1.29
   3   9   3   13.13    1.26
  -3  -9  -3   15.35    1.27
   4   9   3    0.01    0.16
  -4  -9  -3    0.06    0.17
   5   9   3    0.09    0.10
  -5  -9  -3   -0.13    0.17
   6   9   3    0.22    0.12
   6   9   3    0.35    0.27
   6   9   3    0.43    0.16
   7   9   3    0.14    0.15
   7   9   3    0.33    0.26
  -7  -9  -3    0.02    0.27
   7   9   3    0.33    0.29
  -7  -9  -3    0.49    0.34
   8   9   3    1.52    0.21
  -8  -9  -3    0.80    0.27
   8   9   3    1.55    0.35
  -8  -9  -3    1.53    0.42
   9   9   3    6.38    0.63
  -9  -9  -3    5.16    0.63
   9   9   3    6.32    0.58
  10   9   3   -0.02    0.28
 -10  -9  -3    0.28    0.32
  11 -10  -3    1.66    0.38
 -11  10   3    1.47    0.60
  11 -10  -3    1.31    0.33
 -10 -10   3    3.13    0.41
 -10 -10   3    2.94    0.43
  10 -10  -3    3.26    0.43
   9 -10  -3    4.44    0.52
  -9 -10   3    4.36    0.50
   9 -10  -3    4.73    0.46
  -8  10   3    1.95    0.26
   8 -10  -3    1.93    0.33
   7 -10  -3    0.19    0.25
  -7  10   3    0.45    0.20
  -7  10   3    0.16    0.42
  -7  10   3    0.24    0.18
   7 -10  -3    0.46    0.27
   7 -10  -3    0.14    0.25
   6 -10  -3    0.36    0.22
  -6  10   3    0.08    0.20
   6 -10  -3    0.20    0.22
  -6  10   3    0.29    0.39
  -6  10   3    0.22    0.19
   6 -10  -3    0.51    0.26
  -5  10   3    1.71    0.25
   5 -10  -3    1.70    0.28
  -5  10   3    1.12    0.24
   5 -10  -3    1.71    0.25
  -4  10   3    6.38    0.57
  -4  10   3    6.36    0.57
   4 -10  -3    5.33    0.55
  -4  10   3    7.46    0.63
   4 -10  -3    7.18    0.59
   4 -10  -3    6.04    0.56
   3 -10  -3    0.07    0.14
  -3  10   3    0.17    0.20
  -3  10   3   -0.10    0.28
   3 -10  -3    0.21    0.24
  -2  10   3    4.59    0.55
   2 -10  -3    5.49    0.56
   2 -10  -3    5.75    0.50
   2 -10  -3    6.27    0.50
   2 -10  -3    5.93    0.56
  -1  10   3    1.39    0.26
  -1  10   3    0.94    0.26
   1 -10  -3    0.84    0.22
   1 -10  -3    0.66    0.27
   1 -10  -3    0.67    0.23
   0 -10  -3    6.51    0.71
   0  10   3    8.80    0.71
   0  10   3    7.43    0.73
   0 -10  -3    8.09    0.70
  -1 -10  -3    6.44    0.60
   2  10   3    4.77    0.46
  -3 -10  -3    3.96    0.41
   3  10   3    3.67    0.39
  -3 -10  -3    4.10    0.41
  -4 -10  -3   -0.30    0.26
   4  10   3    0.04    0.23
   4  10   3   -0.09    0.29
  -4 -10  -3   -0.17    0.29
  -4 -10  -3   -0.13    0.21
   5  10   3    0.59    0.24
   5  10   3    0.53    0.30
  -5 -10  -3    0.14    0.25
  -5 -10  -3    0.20    0.24
   5  10   3    0.13    0.18
  -5 -10  -3    0.41    0.20
  -6 -10  -3    1.10    0.26
   6  10   3    1.13    0.24
   6  10   3    1.04    0.20
  -6 -10  -3    0.86    0.21
   7  10   3    1.56    0.30
   7  10   3    0.75    0.39
  -7 -10  -3    0.48    0.32
  -8 -10  -3    0.12    0.30
  -8 -10  -3    0.11    0.27
   9  10   3    0.05    0.30
  -9 -10  -3    0.28    0.26
  10  10   3    1.28    0.43
 -10 -10  -3    1.51    0.36
 -10 -10  -3    1.13    0.36
 -10 -11   3    0.37    0.27
 -10 -11   3    0.30    0.31
  10 -11  -3    0.10    0.31
   9 -11  -3    2.84    0.41
  -8  11   3    0.35    0.21
   8 -11  -3    0.64    0.25
   8 -11  -3    0.27    0.26
   7 -11  -3    3.25    0.37
  -7  11   3    2.45    0.33
  -7  11   3    3.14    0.51
   7 -11  -3    3.04    0.35
   7 -11  -3    2.31    0.40
  -6  11   3    8.45    0.76
   6 -11  -3    8.25    0.79
  -6  11   3    8.90    0.85
   6 -11  -3    8.02    0.78
   6 -11  -3    9.19    0.77
  -5  11   3    0.89    0.23
   5 -11  -3    1.17    0.27
   5 -11  -3    0.54    0.24
   4 -11  -3    1.02    0.21
  -4  11   3    0.50    0.24
   4 -11  -3    1.30    0.28
  -4  11   3    1.20    0.34
   4 -11  -3    0.71    0.27
  -3  11   3    1.48    0.29
  -3  11   3    1.98    0.35
   3 -11  -3    1.98    0.31
   3 -11  -3    1.86    0.23
  -2  11   3    0.10    0.24
   2 -11  -3    0.31    0.25
   0 -11  -3   -0.11    0.24
   1  11   3    7.91    0.65
  -1 -11  -3    5.26    0.59
   2  11   3    1.46    0.31
   2  11   3    0.62    0.31
  -2 -11  -3    1.11    0.30
  -2 -11  -3    0.58    0.25
  -3 -11  -3    3.94    0.46
   3  11   3    5.24    0.47
   3  11   3    4.47    0.47
  -3 -11  -3    3.09    0.47
  -4 -11  -3    0.31    0.23
   4  11   3    0.07    0.25
  -4 -11  -3    0.08    0.30
   4  11   3   -0.23    0.21
  -4 -11  -3    0.16    0.23
   5  11   3    0.32    0.26
  -5 -11  -3    0.63    0.32
  -5 -11  -3    0.03    0.27
   5  11   3   -0.01    0.21
  -5 -11  -3    0.07    0.20
   6  11   3   10.73    0.94
   6  11   3   11.70    0.95
  -6 -11  -3    9.67    0.94
  -6 -11  -3   11.13    0.97
  -6 -11  -3    9.74    0.91
   7  11   3    1.93    0.31
   7  11   3    1.65    0.37
  -7 -11  -3    0.89    0.36
  -7 -11  -3    0.81    0.31
  -8 -11  -3    0.73    0.33
   8  11   3    0.71    0.31
  -8 -11  -3    0.83    0.33
  -8  12   3    4.24    0.62
   8 -12  -3    3.58    0.52
   8 -12  -3    4.96    0.49
  -7  12   3    1.34    0.27
   7 -12  -3    1.15    0.29
  -6  12   3    2.02    0.31
   6 -12  -3    2.26    0.34
  -6  12   3    2.29    0.46
   6 -12  -3    1.57    0.36
  -5  12   3    0.73    0.29
   5 -12  -3    0.97    0.31
   5 -12  -3    0.98    0.31
   4 -12  -3    0.16    0.29
   3 -12  -3    0.65    0.30
   2 -12  -3    0.21    0.28
  -1  12   3    2.00    0.33
   1 -12  -3    1.48    0.32
   1  12   3    2.80    0.40
   1  12   3    3.82    0.38
  -1 -12  -3    2.75    0.38
   2  12   3   -0.02    0.31
  -2 -12  -3    0.24    0.26
  -2 -12  -3    0.04    0.28
  -2 -12  -3    0.27    0.25
   3  12   3   -0.04    0.35
  -3 -12  -3   -0.14    0.29
  -3 -12  -3   -0.02    0.25
  -3 -12  -3   -0.12    0.32
  -4 -12  -3    0.11    0.27
  -4 -12  -3   -0.30    0.32
  -5 -12  -3   -0.12    0.27
   5  12   3   -0.07    0.27
  -5 -12  -3    0.07    0.28
  -5 -12  -3    0.30    0.26
   6  12   3    0.71    0.30
  -6 -12  -3    0.52    0.34
  -6 -12  -3    0.40    0.27
   7  12   3   -0.22    0.28
   7  12   3   -0.27    0.58
  -7 -12  -3   -0.43    0.36
  -7 -12  -3   -0.14    0.36
   6 -13  -3    1.41    0.37
   5 -13  -3   -0.21    0.33
   4 -13  -3    1.53    0.35
  -3  13   3    0.49    0.29
   3 -13  -3    0.45    0.30
   3 -13  -3    0.35    0.26
  -2  13   3    0.72    0.30
  -2  13   3    0.49    0.30
   2 -13  -3    0.53    0.32
   2 -13  -3    0.30    0.28
  -1  13   3    0.49    0.30
   1 -13  -3    0.84    0.31
   0 -13  -3    0.06    0.26
   0  13   3    0.36    0.33
   1  13   3    1.92    0.35
  -1 -13  -3    2.18    0.36
   2  13   3   -0.01    0.28
  -2 -13  -3    0.08    0.30
  -2 -13  -3    0.31    0.32
   3  13   3    1.44    0.38
   3  13   3    1.37    0.40
  -3 -13  -3    1.87    0.37
   4  13   3   -0.01    0.39
  -4 -13  -3   -0.24    0.30
  -4 -13  -3   -0.01    0.29
   5  13   3    0.19    0.32
   5  13   3    0.17    0.37
  -5 -13  -3    0.27    0.26
  -3  14   3    0.18    0.30
   3 -14  -3    0.35    0.35
  -2  14   3    0.10    0.32
   2 -14  -3    0.21    0.32
   2 -14  -3    0.13    0.28
  -1  14   3    2.34    0.37
  -1  14   3    1.52    0.36
   0 -14  -3    0.18    0.30
   1  14   3    1.57    0.35
   1  14   3    1.94    0.39
  -1 -14  -3    1.35    0.38
  -1 -14  -3    1.41    0.34
  15   0  -4    0.03    0.29
  15   0  -4   -0.49    0.53
 -15   0   4   -0.08    0.30
  14   0  -4    4.34    0.42
 -14   0   4    2.88    0.72
  14   0  -4    3.58    0.44
  13   0  -4    0.91    0.26
 -13   0   4    0.51    0.32
  13   0  -4    0.81    0.22
  12   0  -4    2.03    0.21
  12   0  -4    2.53    0.21
 -12   0   4    2.06    0.21
 -12   0   4    1.90    0.26
 -11   0   4    7.66    0.67
  11   0  -4    7.68    0.67
 -11   0   4    9.54    0.69
  10   0  -4   15.12    1.17
  10   0  -4   12.81    1.17
 -10   0   4   13.82    1.22
 -10   0   4   14.00    1.19
  10   0  -4   13.10    1.19
 -10   0   4   15.11    1.17
 -10   0   4   14.62    1.33
   9   0  -4    0.53    0.17
  -9   0   4    0.34    0.10
   9   0  -4    0.42    0.09
  -9   0   4    0.60    0.19
  -8   0   4    9.32    0.85
  -8   0   4   10.45    0.86
   8   0  -4   12.87    0.89
  -8   0   4    9.77    0.88
   8   0  -4   10.67    0.88
   7   0  -4   10.15    1.00
  -7   0   4   13.23    0.98
   7   0  -4   11.51    1.00
  -7   0   4   10.87    0.99
   6   0  -4    0.53    0.16
  -6   0   4    0.40    0.11
  15  -1  -4    0.04    0.28
  15   1  -4    0.33    0.63
 -15  -1   4   -0.05    0.37
  15  -1  -4    0.01    0.25
  14  -1  -4    0.85    0.33
  14   1  -4    0.44    0.33
 -14  -1   4    0.53    0.65
  14   1  -4    1.50    0.57
  13   1  -4    0.40    0.24
  13   1  -4    0.41    0.15
 -13   1   4    0.08    0.57
  13  -1  -4    0.39    0.55
  13   1  -4    0.91    0.55
 -13   1   4    0.47    0.20
 -13   1   4    0.61    0.33
 -13  -1   4    0.20    0.31
  13  -1  -4    0.75    0.22
 -12  -1   4    1.39    0.20
  12   1  -4    1.67    0.20
 -12   1   4    0.52    0.30
  12   1  -4    1.98    0.19
  12  -1  -4    1.90    0.50
 -12  -1   4    1.85    0.22
  12   1  -4    3.18    0.60
 -12   1   4    2.32    0.24
  12  -1  -4    1.86    0.26
 -12  -1   4    0.87    0.34
  11   1  -4    1.72    0.19
 -11  -1   4    1.77    0.19
  11   1  -4    1.62    0.18
 -11   1   4    1.26    0.23
  11  -1  -4    1.49    0.24
  10  -1  -4    0.06    0.22
  10   1  -4    0.01    0.20
  10  -1  -4   -0.11    0.45
 -10  -1   4    0.50    0.56
 -10  -1   4    0.06    0.14
 -10   1   4   -0.01    0.23
  -9  -1   4    2.07    0.23
  -9   1   4    0.91    0.21
  -9  -1   4    1.54    0.22
   9  -1  -4    0.96    0.23
   9  -1  -4    1.24    0.24
   9   1  -4    1.43    0.25
  -9   1   4    0.88    0.11
   9  -1  -4    1.04    0.10
   9   1  -4    0.86    0.34
   9   1  -4    1.08    0.14
  -9  -1   4    1.67    0.49
  -9   1   4    0.79    0.11
  -9   1   4    1.39    0.18
  -9  -1   4    0.95    0.16
   9  -1  -4    1.14    0.19
  -9   1   4    1.54    0.24
  -8   1   4    0.39    0.18
  -8  -1   4    0.30    0.17
  -8  -1   4    0.28    0.17
   8   1  -4    0.24    0.17
   8   1  -4    0.15    0.16
  -8   1   4    0.39    0.07
   8  -1  -4    0.48    0.38
   8   1  -4    0.60    0.38
  -8   1   4    0.49    0.15
  -8  -1   4    0.31    0.13
   8  -1  -4    0.20    0.15
  -8   1   4    0.30    0.18
   7   1  -4    5.77    0.56
   7   1  -4    7.39    0.56
  -7   1   4    6.03    0.56
   7  -1  -4    6.06    0.55
   7   1  -4    5.99    0.69
  -7  -1   4    6.19    0.56
   7  -1  -4    6.32    0.56
  -6   1   4    0.27    0.14
  -6   1   4    0.45    0.14
  -6  -1   4    0.19    0.11
  -6  -1   4    0.25    0.14
   6  -1  -4    0.17    0.13
   6  -1  -4    0.20    0.13
   6   1  -4    0.28    0.15
   6  -1  -4    0.15    0.33
  -6   1   4    0.32    0.12
   6  -1  -4    0.20    0.13
  -5   1   4   17.99    1.57
   5  -1  -4   19.89    1.57
   5  -1  -4   18.17    1.64
  15   2  -4    0.84    0.35
  15   2  -4    0.93    0.58
 -15   2   4    0.03    0.44
  14   2  -4    0.60    0.30
  13  -2  -4    0.09    0.29
 -13  -2   4    0.10    0.15
  13   2  -4    0.16    0.24
  13  -2  -4    0.32    0.54
  13   2  -4   -0.73    0.54
 -13   2   4   -0.23    0.32
  13  -2  -4    0.22    0.24
 -13  -2   4    0.17    0.28
  12  -2  -4    1.12    0.31
  12   2  -4    0.94    0.18
 -12  -2   4    1.01    0.19
  12  -2  -4    0.06    0.58
 -12   2   4    1.00    0.22
  12  -2  -4    0.69    0.25
 -12  -2   4    0.53    0.29
 -11  -2   4    0.21    0.14
 -11  -2   4    0.17    0.17
  11   2  -4    0.25    0.14
 -11   2   4    0.27    0.19
 -11  -2   4    0.20    0.14
  11  -2  -4    0.38    0.21
  10  -2  -4    0.79    0.23
  10   2  -4    0.78    0.23
 -10  -2   4    0.78    0.17
  10   2  -4    1.05    0.15
  10  -2  -4    0.46    0.43
 -10   2   4    0.63    0.17
 -10  -2   4    1.07    0.15
  10  -2  -4    0.81    0.20
 -10   2   4    0.91    0.22
  -9  -2   4    1.91    0.27
  -9  -2   4    0.94    0.23
   9  -2  -4    2.20    0.27
   9   2  -4    1.55    0.26
   9   2  -4    2.33    0.26
   9   2  -4    1.90    0.20
  -9   2   4    2.68    0.53
  -9  -2   4    1.84    0.20
  -9   2   4    1.66    0.23
   9  -2  -4    2.29    0.45
  -9   2   4    1.91    0.28
   9  -2  -4    2.13    0.25
  -8   2   4    0.63    0.21
   8  -2  -4    0.59    0.18
   8  -2  -4    0.91    0.18
   8   2  -4    0.50    0.19
   8   2  -4    0.50    0.14
  -8  -2   4    0.08    0.09
  -8  -2   4   -0.09    0.10
   8  -2  -4    0.67    0.40
  -8   2   4    0.67    0.16
   8  -2  -4    0.54    0.16
  -8   2   4    0.69    0.19
  -7   2   4    0.35    0.17
  -7   2   4    0.18    0.16
  -7  -2   4    0.12    0.15
  -7  -2   4    0.39    0.15
   7   2  -4    0.26    0.35
  -7   2   4    0.32    0.14
   7  -2  -4    0.14    0.14
  -6   2   4    0.67    0.14
  -6  -2   4   -0.03    0.10
  -6  -2   4    0.03    0.08
   6  -2  -4    0.72    0.14
   5  -2  -4    1.45    0.17
   5  -2  -4    1.06    0.34
   5  -2  -4    1.41    0.18
   5  -2  -4    1.05    0.17
  -5   2   4    1.64    0.17
  -4   2   4    1.01    0.13
  -4   2   4    1.07    0.13
  -4   2   4    0.70    0.14
  -3   2   4    0.01    0.09
  15   3  -4    0.53    0.31
 -15  -3   4    0.69    0.72
  15  -3  -4    0.21    0.55
  15   3  -4   -0.24    0.59
 -15   3   4    0.37    0.39
 -15  -3   4    0.10    0.34
  15  -3  -4    0.85    0.27
  14  -3  -4   -0.46    0.52
  14   3  -4    0.49    0.67
 -14   3   4    0.08    0.35
  14  -3  -4   -0.09    0.25
 -14  -3   4    0.03    0.34
 -13  -3   4    2.33    0.29
  13   3  -4    2.17    0.61
  13  -3  -4    1.83    0.32
 -13  -3   4    2.63    0.39
  13   3  -4    3.28    0.34
  12  -3  -4    2.08    0.38
  12   3  -4    2.91    0.28
  12   3  -4    2.40    0.28
 -12  -3   4    2.64    0.30
  12  -3  -4    3.00    0.35
 -12  -3   4    2.01    0.36
 -11  -3   4    4.13    0.38
  11   3  -4    4.00    0.36
 -11   3   4    3.87    0.38
 -11  -3   4    3.57    0.34
  11  -3  -4    3.07    0.40
  10  -3  -4    1.25    0.27
 -10  -3   4    1.05    0.20
  10   3  -4    1.16    0.18
  10  -3  -4    1.48    0.45
 -10   3   4    1.47    0.25
 -10  -3   4    1.04    0.17
  10  -3  -4    1.08    0.24
  -9  -3   4    4.28    0.37
   9   3  -4    3.12    0.35
  -9  -3   4    3.97    0.36
  -9   3   4    3.64    0.38
  -9   3   4    3.70    0.37
  -9  -3   4    3.45    0.40
   9  -3  -4    4.20    0.38
   9  -3  -4    3.57    0.39
   8  -3  -4    4.26    0.53
  -8   3   4    4.59    0.59
  -8   3   4    4.43    0.42
  -8   3   4    4.73    0.40
  -8  -3   4    4.14    0.40
   8  -3  -4    4.17    0.41
  -8  -3   4    3.53    0.41
   8  -3  -4    3.94    0.41
   7  -3  -4   11.73    0.95
   7  -3  -4   11.78    0.95
  -7   3   4   12.06    0.99
  -7   3   4   12.80    0.98
   7  -3  -4   11.26    0.99
   7  -3  -4   11.55    0.99
  -7  -3   4    8.71    0.98
   7  -3  -4   12.44    1.05
  -7   3   4    9.24    0.99
   7  -3  -4   12.12    0.99
  -6   3   4    0.61    0.14
  -6   3   4    0.58    0.17
   6  -3  -4    0.58    0.16
   6  -3  -4    0.71    0.16
   6  -3  -4    0.63    0.09
  -6   3   4    0.67    0.08
   5  -3  -4    4.35    0.35
   5  -3  -4    3.53    0.33
   5  -3  -4    3.84    0.33
  -5   3   4    3.86    0.33
  -5   3   4    3.83    0.35
  -5   3   4    3.52    0.35
   5  -3  -4    4.14    0.36
   5  -3  -4    3.84    0.36
  -4   3   4    0.02    0.10
  -4   3   4   -0.01    0.10
   4  -3  -4   -0.03    0.12
  -4   3   4   -0.02    0.12
  -4   3   4   -0.08    0.08
   3  -3  -4   45.67    3.55
   3  -3  -4   46.16    3.55
  -3   3   4   40.68    3.55
   3  -3  -4   39.89    3.56
  -3   3   4   38.04    3.55
   3  -3  -4   40.73    3.58
  -3   3   4   45.33    3.55
   2  -3  -4   34.25    2.52
  -2   3   4   27.16    2.52
  15  -4  -4    0.62    0.36
  15   4  -4    0.11    0.35
 -15   4   4    1.17    0.71
  15  -4  -4    0.89    0.61
  15   4  -4   -0.02    0.60
 -15   4   4    0.64    0.41
 -15  -4   4    0.35    0.38
  14   4  -4    0.16    0.22
 -14   4   4   -0.09    0.66
  14  -4  -4    0.22    0.53
 -14   4   4    0.14    0.38
 -14  -4   4    0.19    0.33
  13   4  -4    0.32    0.28
  13   4  -4    0.31    0.21
  13   4  -4    0.16    0.59
 -13   4   4    0.58    0.65
 -13  -4   4    0.43    0.33
  12  -4  -4    0.26    0.30
 -12  -4   4    0.52    0.19
 -12   4   4    0.18    0.62
  12   4  -4    0.48    0.19
  12  -4  -4    0.49    0.46
 -12  -4   4    0.30    0.29
  12  -4  -4    0.68    0.25
  11  -4  -4   -0.02    0.24
 -11  -4   4    0.14    0.12
 -10  -4   4    3.23    0.34
 -10  -4   4    3.61    0.28
  10  -4  -4    3.02    0.51
 -10   4   4    4.39    0.34
 -10  -4   4    3.72    0.28
  10  -4  -4    4.36    0.31
   9  -4  -4    1.87    0.29
   9   4  -4    2.29    0.24
  -9  -4   4    1.80    0.25
   9  -4  -4    1.97    0.49
  -9   4   4    2.39    0.27
  -9   4   4    2.56    0.31
   8   4  -4    2.50    0.52
   8  -4  -4    4.16    0.49
  -8   4   4    3.05    0.32
   8  -4  -4    2.81    0.35
  -8  -4   4    4.33    0.35
   8  -4  -4    2.53    0.34
  -8  -4   4    2.95    0.34
  -7   4   4    6.61    0.55
  -7   4   4    5.59    0.60
   7  -4  -4    6.48    0.60
   7  -4  -4    6.99    0.60
   7  -4  -4    6.91    0.60
   6  -4  -4    9.57    0.78
   6  -4  -4    9.75    0.78
  -6   4   4    8.79    0.81
  -6   4   4    8.57    0.80
   6  -4  -4    9.54    0.81
  -6   4   4    9.08    0.79
  -6   4   4    9.28    0.81
  -6   4   4   10.78    0.88
   6  -4  -4    9.47    0.81
  -5   4   4    2.49    0.24
   5  -4  -4    2.29    0.24
   5  -4  -4    3.28    0.38
  -5   4   4    3.23    0.27
  -5   4   4    3.17    0.28
   5  -4  -4    2.90    0.27
   5  -4  -4    2.46    0.27
  -5   4   4    2.13    0.27
   4  -4  -4   16.98    1.52
   4  -4  -4   18.28    1.51
  -4   4   4   18.93    1.51
   4  -4  -4   17.31    1.51
  -4   4   4   17.16    1.52
  -4   4   4   17.12    1.52
   4  -4  -4   20.06    1.53
   4  -4  -4   20.49    1.52
   3  -4  -4   31.03    2.73
  -3   4   4   33.90    2.73
   3  -4  -4   33.41    2.73
  -3   4   4   33.50    2.73
  -3   4   4   36.13    2.73
   3  -4  -4   34.90    2.75
  -3   4   4   29.89    2.73
  -2   4   4    5.36    0.48
   2  -4  -4    5.33    0.49
   2  -4  -4    5.37    0.49
  -2   4   4    6.47    0.49
  -2   4   4    6.43    0.49
   2  -4  -4    6.42    0.50
  -2   4   4    4.92    0.48
  -1   4   4   17.11    1.37
  -1   4   4   17.51    1.38
  -1   4   4   13.86    1.37
   1  -4  -4   18.18    1.38
   0  -4  -4    4.55    0.38
   0  -4  -4    4.51    0.38
   0   4   4    3.83    0.38
   0   4   4    3.85    0.39
   0   4   4    4.14    0.38
  -1  -4  -4    3.84    0.39
  -1  -4  -4    4.29    0.39
   1   4   4    4.12    0.38
   1   4   4    5.28    0.40
   1   4   4    4.08    0.38
  -2  -4  -4    0.91    0.16
  -2  -4  -4    0.89    0.15
   2   4   4    0.76    0.15
   2   4   4    0.55    0.14
  -3  -4  -4   15.18    1.25
  -3  -4  -4   14.85    1.25
   3   4   4   15.24    1.24
   3   4   4   13.47    1.25
  -4  -4  -4   26.17    2.09
  -4  -4  -4   25.49    2.09
   4   4   4   23.13    2.10
  -5  -4  -4   -0.05    0.19
   5   4   4    0.14    0.17
  -5  -4  -4    0.10    0.19
   6   4   4    1.02    0.20
  -6  -4  -4    1.01    0.22
  -6  -4  -4    1.03    0.22
  -7  -4  -4    0.21    0.20
  -8  -4  -4   -0.08    0.20
  -9  -4  -4    0.46    0.23
  14  -5  -4    0.10    0.32
  14  -5  -4   -0.30    0.56
 -14  -5   4   -0.06    0.34
  13   5  -4   -0.06    0.27
  13   5  -4    0.10    0.23
 -13  -5   4   -0.03    0.23
  13  -5  -4    0.79    0.54
 -13   5   4    0.45    0.33
 -12  -5   4    2.52    0.43
  12  -5  -4    3.61    0.40
 -11  -5   4    3.04    0.39
  11  -5  -4    4.20    0.41
 -11  -5   4    3.80    0.40
 -10  -5   4    1.71    0.27
  10  -5  -4    1.16    0.27
 -10  -5   4    1.23    0.25
 -10   5   4    1.83    0.52
 -10  -5   4    1.22    0.23
  10  -5  -4    1.95    0.47
 -10   5   4    1.22    0.29
  10  -5  -4    1.40    0.26
   9  -5  -4    2.24    0.29
  -9  -5   4    1.65    0.27
   9   5  -4    1.42    0.25
  -9   5   4    2.02    0.29
   9  -5  -4    1.89    0.27
   8  -5  -4   16.04    1.38
  -8   5   4   15.82    1.31
  -8   5   4   15.68    1.30
   8  -5  -4   16.37    1.30
   8  -5  -4   14.94    1.35
  -8   5   4   12.98    1.40
   8  -5  -4   15.32    1.31
   8   5  -4   11.87    1.37
   7  -5  -4    0.04    0.18
   7  -5  -4   -0.01    0.34
  -7   5   4    0.05    0.10
  -7   5   4    0.09    0.09
   7  -5  -4   -0.02    0.08
  -7   5   4    0.13    0.10
  -7   5   4    0.09    0.16
   7  -5  -4    0.01    0.19
  -7   5   4    0.20    0.19
   6  -5  -4    0.92    0.18
   6  -5  -4    1.14    0.40
  -6   5   4    0.90    0.14
   6  -5  -4    0.99    0.13
  -6   5   4    0.47    0.15
   6  -5  -4    1.16    0.41
  -6   5   4    0.88    0.19
   6  -5  -4    0.57    0.20
  -6   5   4    1.07    0.19
  -5   5   4    0.71    0.12
  -5   5   4    0.99    0.17
   5  -5  -4    0.28    0.15
   5  -5  -4    0.67    0.15
   5  -5  -4    0.31    0.28
  -5   5   4    0.57    0.12
  -5   5   4    0.56    0.13
   5  -5  -4    0.68    0.11
  -5   5   4    0.51    0.11
  -5   5   4    0.69    0.18
   5  -5  -4    0.68    0.19
  -5   5   4    0.59    0.14
   4  -5  -4    0.18    0.24
  -4   5   4   -0.02    0.10
   4  -5  -4    0.09    0.10
  -4   5   4    0.10    0.15
   4  -5  -4    0.14    0.15
  -4   5   4    0.08    0.11
  -3   5   4   -0.01    0.08
  -3   5   4    0.03    0.10
   3  -5  -4    0.03    0.11
   3  -5  -4    0.01    0.11
  -3   5   4    0.16    0.10
   3  -5  -4    0.08    0.22
   3  -5  -4    0.00    0.09
  -3   5   4   -0.11    0.11
  -3   5   4   -0.04    0.14
   3  -5  -4   -0.19    0.15
  -2   5   4    4.64    0.42
   2  -5  -4    4.55    0.42
   2  -5  -4    4.82    0.42
   2  -5  -4    4.44    0.42
  -2   5   4    4.15    0.42
  -2   5   4    4.92    0.40
   2  -5  -4    5.17    0.45
  -2   5   4    4.66    0.40
  -1   5   4    0.35    0.07
  -1   5   4    0.22    0.07
  -1   5   4    0.43    0.11
   1  -5  -4    0.40    0.12
   0  -5  -4    4.32    0.41
   0   5   4    4.68    0.40
   0  -5  -4    4.32    0.41
   0   5   4    5.19    0.41
   0   5   4    4.45    0.41
   0  -5  -4    3.93    0.40
  -1  -5  -4    0.84    0.14
  -1  -5  -4    0.73    0.16
   1   5   4    0.66    0.15
   1   5   4    0.51    0.14
  -2  -5  -4    0.67    0.16
   2   5   4    0.44    0.14
  -2  -5  -4    0.48    0.12
   2   5   4    0.23    0.14
   2   5   4    0.34    0.14
  -3  -5  -4    0.83    0.17
   3   5   4    0.63    0.17
  -3  -5  -4    0.99    0.17
   3   5   4    0.68    0.18
  -4  -5  -4    0.03    0.20
  -4  -5  -4    0.55    0.18
   4   5   4    0.28    0.13
  -5  -5  -4    0.04    0.18
   5   5   4    0.06    0.20
  -5  -5  -4    0.28    0.17
   5   5   4   -0.02    0.17
  -6  -5  -4    0.11    0.21
  -7  -5  -4    3.67    0.45
  -7  -5  -4    4.29    0.39
  -7  -5  -4    3.39    0.43
   7   5   4    3.08    0.37
  -8  -5  -4   -0.05    0.28
   8   5   4    0.18    0.22
  -9  -5  -4   10.94    0.98
   9   5   4   10.26    0.93
 -10  -5  -4   -0.14    0.42
 -11  -5  -4    0.98    0.52
 -11  -5  -4    2.17    0.36
 -12  -5  -4    0.95    0.29
  14   6  -4    0.40    0.27
 -14  -6   4    0.74    0.28
  14   6  -4    0.45    0.64
 -14   6   4   -0.08    0.36
 -14  -6   4    0.36    0.35
  13  -6  -4    3.03    0.39
 -13  -6   4    3.28    0.37
  13   6  -4    2.35    0.36
 -13   6   4    3.60    0.75
  13  -6  -4    2.57    0.56
 -13   6   4    1.79    0.45
  13  -6  -4    3.94    0.40
 -13  -6   4    2.08    0.42
  12  -6  -4    0.21    0.25
 -12   6   4   -0.43    0.65
 -12  -6   4    0.40    0.24
 -12  -6   4    0.10    0.33
 -11  -6   4   -0.03    0.23
 -10  -6   4    3.55    0.37
 -10  -6   4    3.00    0.38
  -9   6   4    3.88    0.35
   9  -6  -4    4.38    0.51
   9  -6  -4    3.83    0.40
  -9  -6   4    3.75    0.42
   9  -6  -4    3.98    0.42
   8  -6  -4    1.22    0.23
   8  -6  -4    0.04    0.42
  -8   6   4    0.55    0.12
   8  -6  -4    0.64    0.41
  -8   6   4    0.53    0.11
  -8   6   4    0.23    0.22
   7  -6  -4    1.84    0.25
   7  -6  -4    1.56    0.24
  -7   6   4    1.81    0.19
  -7   6   4    1.82    0.19
  -7   6   4    1.68    0.18
   7  -6  -4    1.65    0.38
  -7   6   4    1.33    0.25
   6  -6  -4    0.51    0.18
   6  -6  -4    0.40    0.31
   6  -6  -4    0.56    0.13
  -6   6   4    0.44    0.11
  -6   6   4    0.26    0.13
  -6   6   4    0.63    0.14
  -6   6   4    0.43    0.13
   6  -6  -4    0.58    0.33
   6  -6  -4    0.81    0.21
   5  -6  -4    0.18    0.17
   5  -6  -4    0.13    0.16
   5  -6  -4    0.15    0.31
   5  -6  -4    0.06    0.14
  -5   6   4    0.46    0.13
  -5   6   4    0.35    0.15
  -5   6   4    0.35    0.14
  -5   6   4    0.21    0.12
   5  -6  -4    0.14    0.19
  -4   6   4    2.05    0.23
   4  -6  -4    2.32    0.31
  -4   6   4    1.62    0.22
   4  -6  -4    1.81    0.22
  -4   6   4    2.13    0.22
  -4   6   4    1.65    0.34
   4  -6  -4    1.80    0.22
  -4   6   4    1.93    0.22
   4  -6  -4    2.01    0.32
   4  -6  -4    2.72    0.23
  -4   6   4    2.06    0.26
   4  -6  -4    1.58    0.25
   4  -6  -4    2.48    0.21
   3  -6  -4    6.92    0.62
  -3   6   4    6.60    0.62
   3  -6  -4    6.55    0.62
  -3   6   4    6.73    0.62
   3  -6  -4    7.16    0.62
  -3   6   4    7.79    0.61
  -3   6   4    7.20    0.63
   3  -6  -4    7.47    0.64
  -3   6   4    8.11    0.62
   3  -6  -4    7.18    0.65
   2  -6  -4    0.25    0.14
  -2   6   4    0.45    0.16
  -2   6   4    0.24    0.13
   2  -6  -4    0.29    0.19
   2  -6  -4    0.30    0.13
   2  -6  -4    0.46    0.16
  -2   6   4    0.22    0.13
  -2   6   4    0.33    0.17
   2  -6  -4    0.22    0.14
  -2   6   4    0.34    0.09
  -1   6   4    0.80    0.10
   1  -6  -4    0.61    0.16
  -1   6   4    0.85    0.16
   1  -6  -4    0.46    0.15
  -1   6   4    0.52    0.16
   1  -6  -4    0.60    0.15
  -1   6   4    0.89    0.15
  -1   6   4    0.62    0.16
   0   6   4   11.21    0.92
   0   6   4   13.73    0.96
   0  -6  -4   10.81    0.95
   0   6   4   12.79    0.95
   0  -6  -4   11.18    0.95
   0   6   4    7.78    0.94
   0   6   4   11.75    0.93
   0  -6  -4    9.54    0.95
   0   6   4   10.01    0.94
   0  -6  -4   12.10    0.95
  -1  -6  -4    0.99    0.20
   1   6   4    0.81    0.17
   1   6   4    0.75    0.17
   1   6   4    0.50    0.19
   1   6   4    0.64    0.16
  -1  -6  -4    0.76    0.17
  -1  -6  -4    1.18    0.17
   2   6   4    1.76    0.25
  -2  -6  -4    2.25    0.26
  -2  -6  -4    1.72    0.24
  -3  -6  -4    1.07    0.23
  -3  -6  -4    0.80    0.21
   3   6   4    0.98    0.21
   3   6   4    0.84    0.16
   4   6   4    2.63    0.31
   4   6   4    3.25    0.27
  -5  -6  -4   -0.08    0.21
  -5  -6  -4    0.43    0.20
  -5  -6  -4   -0.01    0.19
  -6  -6  -4    0.62    0.25
   6   6   4    0.33    0.23
  -6  -6  -4    0.31    0.21
  -6  -6  -4    0.72    0.25
   6   6   4    0.57    0.19
   6   6   4    0.56    0.15
  -7  -6  -4   -0.11    0.30
   7   6   4   -0.10    0.21
  -8  -6  -4    3.45    0.50
  -8  -6  -4    5.22    0.51
   8   6   4    4.38    0.43
   8   6   4    3.97    0.38
  -9  -6  -4    0.18    0.37
  -9  -6  -4    0.07    0.23
   9   6   4    0.28    0.28
 -10  -6  -4    1.28    0.53
 -10  -6  -4    0.80    0.26
 -11  -6  -4   -0.29    0.45
 -11  -6  -4    0.21    0.29
 -13   7   4    1.82    0.70
  13  -7  -4    1.99    0.49
 -13   7   4    0.78    0.36
  13  -7  -4    1.69    0.32
 -13  -7   4    1.49    0.36
  12  -7  -4    0.05    0.27
  11  -7  -4    8.45    0.87
  11  -7  -4    8.56    0.78
 -10  -7   4   18.02    1.54
 -10  -7   4   18.61    1.55
 -10   7   4   17.50    1.66
  10  -7  -4   17.91    1.56
  -9  -7   4   -0.06    0.19
  -9   7   4    0.54    0.12
   9  -7  -4    0.55    0.12
   9  -7  -4    0.64    0.39
  -9   7   4    0.13    0.25
   8  -7  -4    0.67    0.23
   8  -7  -4    0.28    0.35
  -8   7   4    0.69    0.14
  -8   7   4    0.62    0.25
   8  -7  -4    0.45    0.27
  -7   7   4   15.36    1.27
   7  -7  -4   15.63    1.27
   7  -7  -4   17.16    1.34
  -7   7   4   15.08    1.27
  -7   7   4   14.55    1.30
   7  -7  -4   15.65    1.29
   7  -7  -4   14.37    1.29
  -7   7   4   12.03    1.37
   7  -7  -4   14.87    1.29
   6  -7  -4    0.95    0.16
   6  -7  -4    0.98    0.19
  -6   7   4    0.75    0.17
  -6   7   4    1.01    0.16
  -6   7   4    0.88    0.17
   6  -7  -4    0.41    0.15
  -6   7   4    0.75    0.15
   6  -7  -4    0.67    0.28
   6  -7  -4    0.93    0.26
   5  -7  -4    1.04    0.30
   5  -7  -4    0.80    0.18
  -5   7   4    0.57    0.15
   5  -7  -4    0.90    0.17
  -5   7   4    1.21    0.33
  -5   7   4    0.74    0.16
   5  -7  -4    0.48    0.29
  -5   7   4    0.67    0.18
   4  -7  -4    3.22    0.33
  -4   7   4    2.55    0.27
  -4   7   4    2.22    0.28
   4  -7  -4    1.84    0.26
  -4   7   4    2.58    0.27
  -4   7   4    3.24    0.40
  -4   7   4    2.24    0.26
   4  -7  -4    2.65    0.26
  -4   7   4    2.23    0.28
   4  -7  -4    2.93    0.25
  -3   7   4    0.05    0.15
  -3   7   4    0.05    0.15
  -3   7   4    0.01    0.11
   3  -7  -4    0.23    0.15
  -2   7   4   22.02    2.08
  -2   7   4   24.04    2.08
   2  -7  -4   22.92    2.07
   2  -7  -4   28.80    2.08
   2  -7  -4   26.94    2.08
  -2   7   4   25.98    2.06
  -2   7   4   23.25    2.08
   2  -7  -4   22.86    2.08
  -2   7   4   25.68    2.08
   2  -7  -4   25.22    2.07
   1  -7  -4   62.92    5.18
  -1   7   4   66.74    5.19
   1  -7  -4   63.04    5.18
   1  -7  -4   57.65    5.18
  -1   7   4   56.79    5.18
  -1   7   4   65.02    5.17
   1  -7  -4   59.29    5.18
  -1   7   4   62.06    5.18
   1  -7  -4   64.79    5.17
   0  -7  -4   57.21    5.17
   0   7   4   63.88    5.17
   0  -7  -4   66.24    5.17
   0   7   4   59.01    5.17
   0   7   4   62.51    5.17
   0  -7  -4   64.72    5.17
   0   7   4   64.97    5.17
  -1  -7  -4   25.95    2.39
   1   7   4   31.15    2.40
  -1  -7  -4   30.10    2.40
   1   7   4   26.75    2.40
  -1  -7  -4   30.73    2.39
   1   7   4   27.61    2.40
   2   7   4    5.21    0.50
  -2  -7  -4    4.61    0.49
  -2  -7  -4    5.69    0.46
   2   7   4    5.33    0.49
  -2  -7  -4    5.24    0.51
   2   7   4    4.69    0.49
  -2  -7  -4    4.96    0.46
  -2  -7  -4    6.83    0.49
   2   7   4    5.36    0.52
  -3  -7  -4    0.86    0.15
  -3  -7  -4    0.45    0.22
  -3  -7  -4    0.74    0.14
  -3  -7  -4    0.68    0.23
   3   7   4    0.67    0.11
  -3  -7  -4    0.51    0.18
   4   7   4    2.42    0.32
  -4  -7  -4    2.67    0.30
  -4  -7  -4    2.55    0.29
   4   7   4    2.71    0.27
  -5  -7  -4    1.32    0.26
   5   7   4    1.12    0.19
   5   7   4    1.29    0.18
  -6  -7  -4    0.30    0.28
   6   7   4    0.10    0.14
  -7  -7  -4    0.06    0.29
   7   7   4    0.34    0.15
   7   7   4    0.20    0.18
  -8  -7  -4    2.61    0.44
  -8  -7  -4    2.92    0.37
   8   7   4    3.02    0.33
   8   7   4    2.87    0.29
  -9  -7  -4   -0.09    0.39
  -9  -7  -4    0.48    0.41
   9   7   4    0.19    0.21
 -10  -7  -4    1.62    0.51
 -10  -7  -4    1.86    0.35
 -11  -7  -4    0.74    0.50
 -11  -7  -4    0.55    0.28
  13  -8  -4    0.68    0.37
 -13  -8   4    0.12    0.31
  13   8  -4    0.28    0.28
 -13  -8   4    0.20    0.34
  12  -8  -4    0.07    0.31
  11  -8  -4    3.91    0.58
  11  -8  -4    3.07    0.41
  10  -8  -4    6.87    0.72
 -10   8   4    9.18    0.90
  10  -8  -4    8.21    0.73
  -9   8   4    4.01    0.34
   9  -8  -4    3.23    0.33
  -9   8   4    4.28    0.63
   9  -8  -4    2.40    0.51
   9  -8  -4    3.11    0.40
   9  -8  -4    3.34    0.41
  -8   8   4   12.29    1.03
   8  -8  -4   12.32    1.03
   8  -8  -4   12.75    1.10
  -8   8   4   11.92    1.03
  -8   8   4   10.46    1.06
   8  -8  -4   12.80    1.06
   8  -8  -4   14.48    1.10
   8  -8  -4   11.91    1.06
  -7   8   4   15.63    1.33
   7  -8  -4   14.54    1.33
   7  -8  -4   19.39    1.39
  -7   8   4   16.68    1.33
   7  -8  -4   14.14    1.35
  -7   8   4   18.54    1.44
   7  -8  -4   15.71    1.35
   6  -8  -4    1.13    0.35
   6  -8  -4    1.41    0.23
  -6   8   4    1.88    0.22
   6  -8  -4    1.62    0.22
   6  -8  -4    1.40    0.34
  -6   8   4    1.68    0.22
  -6   8   4    1.59    0.26
   6  -8  -4    1.51    0.27
  -5   8   4   10.04    0.92
  -5   8   4   11.50    0.91
   5  -8  -4   11.30    0.91
  -5   8   4   10.72    0.91
   5  -8  -4    9.39    0.94
  -5   8   4   10.77    0.91
   5  -8  -4   10.54    0.93
   5  -8  -4   10.28    0.94
   5  -8  -4   11.15    0.91
  -5   8   4    9.59    0.99
   5  -8  -4   10.09    0.91
  -4   8   4    4.72    0.44
   4  -8  -4    4.53    0.45
   4  -8  -4    3.93    0.44
  -4   8   4    4.81    0.44
   4  -8  -4    4.35    0.47
  -4   8   4    5.44    0.45
   4  -8  -4    5.79    0.47
   4  -8  -4    4.70    0.43
   3  -8  -4   17.41    1.51
  -3   8   4   18.72    1.53
  -3   8   4   17.99    1.54
   3  -8  -4   16.45    1.53
   3  -8  -4   17.30    1.53
  -3   8   4   19.10    1.53
   3  -8  -4   20.46    1.53
   3  -8  -4   15.68    1.54
   3  -8  -4   19.86    1.53
   3  -8  -4   18.82    1.52
  -2   8   4    2.06    0.26
  -2   8   4    2.72    0.29
   2  -8  -4    2.50    0.24
   2  -8  -4    2.16    0.27
   2  -8  -4    2.12    0.26
  -2   8   4    1.76    0.25
  -2   8   4    1.47    0.27
   2  -8  -4    2.25    0.24
   2  -8  -4    1.95    0.29
  -1   8   4    3.85    0.46
  -1   8   4    5.33    0.47
   1  -8  -4    5.40    0.46
   1  -8  -4    4.58    0.46
  -1   8   4    4.53    0.45
   1  -8  -4    5.54    0.47
   1  -8  -4    5.01    0.42
  -1   8   4    4.65    0.47
   0   8   4    7.37    0.62
   0  -8  -4    6.14    0.63
   0  -8  -4    6.14    0.63
   0   8   4    6.97    0.62
   0   8   4    7.28    0.62
   0  -8  -4    7.23    0.62
  -1  -8  -4    0.15    0.20
   1   8   4    0.06    0.18
  -1  -8  -4    0.13    0.20
  -1  -8  -4    0.15    0.18
  -2  -8  -4    7.06    0.61
  -2  -8  -4    7.55    0.61
   2   8   4    6.14    0.60
  -2  -8  -4    6.18    0.59
   3   8   4    0.10    0.20
  -3  -8  -4   -0.13    0.15
  -3  -8  -4   -0.03    0.22
  -3  -8  -4   -0.06    0.21
   3   8   4    0.01    0.17
   4   8   4    8.32    0.84
  -4  -8  -4    9.95    0.84
   4   8   4    9.07    0.78
   4   8   4   10.04    0.81
  -4  -8  -4   10.01    0.81
  -4  -8  -4    8.73    0.81
   4   8   4    9.44    0.79
   5   8   4    1.10    0.16
  -5  -8  -4    1.14    0.24
   5   8   4    1.18    0.19
   5   8   4    0.67    0.15
   6   8   4    0.01    0.16
   6   8   4    0.02    0.16
   6   8   4   -0.05    0.14
   7   8   4    0.16    0.18
  -7  -8  -4    0.16    0.33
   7   8   4    0.23    0.16
   7   8   4    0.06    0.17
   8   8   4   20.10    1.73
  -8  -8  -4   18.50    1.74
   8   8   4   21.13    1.71
   9   8   4    1.32    0.29
  -9  -8  -4    2.55    0.50
   9   8   4    1.81    0.37
  -9  -8  -4    1.60    0.33
  10   8   4   -0.06    0.26
 -10  -8  -4    0.49    0.46
  10   8   4    0.30    0.29
 -10  -8  -4    0.23    0.31
 -11  -8  -4    1.09    0.34
  12  -9  -4    0.36    0.32
  12  -9  -4    0.69    0.30
 -12  -9   4    0.50    0.29
 -12  -9   4    0.45    0.31
  11  -9  -4    2.17    0.38
 -11  -9   4    1.25    0.33
  11  -9  -4    2.45    0.37
  10  -9  -4    0.41    0.31
   9  -9  -4    0.20    0.28
   9  -9  -4    0.16    0.18
   9  -9  -4    0.17    0.28
   8  -9  -4    0.72    0.36
  -8   9   4    0.76    0.19
  -8   9   4    0.67    0.52
   8  -9  -4    0.53    0.34
   8  -9  -4    1.00    0.28
   7  -9  -4    0.39    0.23
  -7   9   4    0.41    0.19
  -7   9   4    0.56    0.18
  -7   9   4    0.37    0.18
   7  -9  -4    0.35    0.25
   6  -9  -4    1.26    0.29
   6  -9  -4    1.05    0.21
   6  -9  -4    0.99    0.21
  -6   9   4    0.68    0.21
  -6   9   4    0.58    0.20
   6  -9  -4    0.59    0.26
  -6   9   4    0.93    0.20
  -5   9   4    2.34    0.32
  -5   9   4    2.97    0.31
   5  -9  -4    2.50    0.32
   5  -9  -4    2.36    0.31
  -5   9   4    2.57    0.30
  -5   9   4    2.65    0.32
   5  -9  -4    3.32    0.36
   5  -9  -4    3.07    0.31
   5  -9  -4    3.55    0.31
   4  -9  -4    0.15    0.16
  -4   9   4   -0.01    0.21
   4  -9  -4    0.19    0.24
   3  -9  -4   15.57    1.29
  -3   9   4   17.54    1.31
  -3   9   4   17.40    1.32
   3  -9  -4   14.26    1.32
   3  -9  -4   15.94    1.32
  -3   9   4   16.16    1.31
  -3   9   4   14.71    1.33
   3  -9  -4   13.01    1.33
   3  -9  -4   14.40    1.29
  -2   9   4    0.06    0.19
   2  -9  -4    0.05    0.20
  -2   9   4    0.31    0.23
  -2   9   4   -0.01    0.20
  -1   9   4   10.57    0.90
  -1   9   4   10.85    0.91
   1  -9  -4   10.91    0.90
   1  -9  -4    9.81    0.90
   1  -9  -4    9.46    0.90
   0   9   4    6.60    0.70
   0   9   4    7.92    0.71
   0  -9  -4    7.02    0.71
   1   9   4    1.97    0.31
   1   9   4    2.19    0.34
  -1  -9  -4    2.34    0.30
  -1  -9  -4    1.95    0.29
   2   9   4    1.09    0.23
  -2  -9  -4    0.88    0.24
  -2  -9  -4    1.61    0.28
  -3  -9  -4   25.83    2.16
   4   9   4    0.07    0.08
   4   9   4   -0.05    0.28
  -4  -9  -4    0.09    0.27
   4   9   4    0.02    0.17
  -4  -9  -4    0.20    0.19
   5   9   4    8.37    0.86
   5   9   4   10.64    0.86
  -5  -9  -4   10.42    0.85
  -5  -9  -4   10.19    0.84
   5   9   4    8.52    0.81
   5   9   4    9.34    0.79
   6   9   4   -0.10    0.14
   6   9   4   -0.10    0.26
   6   9   4   -0.09    0.28
  -6  -9  -4   -0.15    0.27
  -6  -9  -4   -0.11    0.28
   6   9   4    0.07    0.17
   7   9   4   17.24    1.60
   7   9   4   20.60    1.62
  -7  -9  -4   20.97    1.61
   7   9   4   17.94    1.57
   8   9   4    2.67    0.40
   8   9   4    2.89    0.43
  -8  -9  -4    2.30    0.42
   9   9   4    1.12    0.34
   9   9   4    1.68    0.40
  10   9   4    1.81    0.37
  10   9   4    1.93    0.39
 -10  -9  -4    1.50    0.37
  11 -10  -4    0.91    0.34
 -11  10   4    1.53    0.62
 -11 -10   4    0.18    0.28
  11 -10  -4    1.14    0.31
  10 -10  -4    3.78    0.44
   9 -10  -4    2.26    0.35
   9 -10  -4    1.53    0.32
   8 -10  -4   -0.04    0.26
   8 -10  -4   -0.03    0.21
  -8  10   4    0.38    0.51
   8 -10  -4   -0.01    0.30
   7 -10  -4    0.75    0.22
   7 -10  -4    0.63    0.24
   7 -10  -4    0.71    0.23
  -7  10   4    0.39    0.21
  -7  10   4    0.55    0.19
   6 -10  -4    0.38    0.21
  -6  10   4    0.46    0.22
  -6  10   4    0.40    0.22
  -6  10   4    0.47    0.22
  -6  10   4    0.60    0.43
  -6  10   4    0.75    0.20
   6 -10  -4    0.41    0.27
   6 -10  -4    0.47    0.22
   5 -10  -4    5.27    0.49
  -5  10   4    4.97    0.47
  -5  10   4    4.96    0.48
  -5  10   4    5.59    0.60
   5 -10  -4    4.58    0.48
   5 -10  -4    4.49    0.46
   4 -10  -4    9.19    0.68
  -4  10   4    7.25    0.68
  -4  10   4    6.51    0.67
   4 -10  -4    6.58    0.66
  -4  10   4    6.72    0.66
  -4  10   4    8.78    0.68
   4 -10  -4    7.19    0.64
   3 -10  -4    6.85    0.65
  -3  10   4    7.04    0.65
  -3  10   4    8.18    0.68
   3 -10  -4    6.69    0.64
   3 -10  -4    7.12    0.61
  -2  10   4   11.59    1.05
  -2  10   4   13.51    1.06
   2 -10  -4   11.42    1.05
   2 -10  -4   11.61    1.05
   2 -10  -4   12.61    1.06
  -1  10   4   13.95    1.21
  -1  10   4   13.18    1.21
   1 -10  -4   14.10    1.21
   1 -10  -4   14.70    1.21
   0  10   4   55.95    4.95
   0 -10  -4   63.55    4.95
   0 -10  -4   60.05    4.95
  -1 -10  -4    1.07    0.24
   2  10   4    2.50    0.38
   3  10   4   13.02    1.04
   3  10   4   11.96    1.06
  -3 -10  -4   11.86    1.03
  -3 -10  -4   10.45    1.02
   4  10   4   19.46    1.71
   4  10   4   23.58    1.73
   4  10   4   18.21    1.69
  -4 -10  -4   21.04    1.70
   5  10   4    0.01    0.28
  -5 -10  -4    0.07    0.26
   5  10   4    0.10    0.18
   6  10   4    0.19    0.28
   7  10   4    0.23    0.25
  -7 -10  -4   -0.64    0.31
   8  10   4    1.01    0.30
  -8 -10  -4    0.66    0.33
   9 -11  -4   -0.06    0.28
   8 -11  -4    1.31    0.30
  -8  11   4    1.29    0.27
  -8  11   4    1.76    0.56
   8 -11  -4    0.91    0.26
   7 -11  -4    5.42    0.51
  -7  11   4    5.94    0.50
   7 -11  -4    4.57    0.56
   7 -11  -4    3.86    0.50
   6 -11  -4   -0.09    0.22
  -6  11   4   -0.07    0.24
  -6  11   4   -0.12    0.46
   6 -11  -4    0.14    0.25
   6 -11  -4   -0.18    0.30
   5 -11  -4   -0.05    0.18
  -5  11   4   -0.01    0.26
  -5  11   4   -0.14    0.42
   5 -11  -4   -0.02    0.24
   5 -11  -4    0.05    0.27
  -4  11   4    0.38    0.25
   4 -11  -4    0.41    0.22
   4 -11  -4    0.30    0.26
   4 -11  -4    0.66    0.26
  -3  11   4    1.49    0.28
   3 -11  -4    0.79    0.29
   3 -11  -4    1.21    0.29
   0  11   4    5.58    0.59
   0 -11  -4    5.54    0.55
   1  11   4    0.66    0.25
   1  11   4    0.25    0.31
  -1 -11  -4    0.07    0.28
  -1 -11  -4    0.10    0.30
  -1 -11  -4    0.34    0.26
   2  11   4    1.67    0.32
  -2 -11  -4    1.96    0.34
   3  11   4    7.12    0.71
   3  11   4    7.82    0.76
  -3 -11  -4    8.49    0.73
   4  11   4    1.36    0.30
  -4 -11  -4    1.11    0.32
  -5 -11  -4    0.14    0.26
   5  11   4    0.93    0.33
   5  11   4    0.86    0.37
  -5 -11  -4    0.42    0.31
   5  11   4    0.12    0.21
   6  11   4    1.69    0.35
   6  11   4    1.22    0.37
  -6 -11  -4    1.23    0.30
  -6 -11  -4    1.24    0.33
  -6 -11  -4    1.36    0.28
   7  11   4    1.93    0.37
   7  11   4    1.91    0.42
  -7 -11  -4    2.02    0.36
  -7 -11  -4    1.09    0.34
   8  11   4    0.61    0.29
   8  11   4    0.12    0.41
  -8 -11  -4    0.42    0.31
  -7  12   4    0.98    0.29
   7 -12  -4    0.52    0.28
  -6  12   4    1.01    0.30
   6 -12  -4    1.14    0.29
  -5  12   4    0.48    0.30
   5 -12  -4    0.41    0.29
   5 -12  -4    0.48    0.33
   4 -12  -4    4.29    0.48
   3 -12  -4    0.18    0.24
   3 -12  -4    0.10    0.29
   2 -12  -4    7.77    0.73
   1 -12  -4    4.13    0.48
   1 -12  -4    4.24    0.47
   0  12   4    4.50    0.51
   0  12   4    5.98    0.51
   0 -12  -4    5.07    0.49
  -1 -12  -4    0.28    0.30
   1  12   4    0.08    0.28
   1  12   4   -0.13    0.35
   2  12   4    5.32    0.64
   2  12   4    7.75    0.68
  -2 -12  -4    6.86    0.64
  -2 -12  -4    6.71    0.65
  -2 -12  -4    6.12    0.62
   3  12   4    1.23    0.31
   3  12   4    2.07    0.37
  -3 -12  -4    1.22    0.33
   4  12   4    7.98    0.77
   4  12   4    9.38    0.81
  -4 -12  -4    8.61    0.77
  -4 -12  -4    7.57    0.78
   5  12   4    0.12    0.29
  -5 -12  -4    0.45    0.28
   6  12   4    0.55    0.33
  -6 -12  -4    0.06    0.30
  -6 -12  -4    0.13    0.32
   6 -13  -4    0.66    0.34
  -5  13   4   -0.15    0.27
   5 -13  -4   -0.17    0.29
  -4  13   4    0.21    0.30
  -4  13   4    0.56    0.29
   4 -13  -4    1.01    0.32
   4 -13  -4    0.27    0.29
   3 -13  -4    3.20    0.47
  -3  13   4    3.85    0.45
  -3  13   4    3.37    0.46
   3 -13  -4    3.90    0.45
   2 -13  -4    0.35    0.31
   2 -13  -4    0.60    0.31
   1 -13  -4    0.82    0.34
  -1  13   4    1.28    0.32
  -1  13   4    0.70    0.31
   1 -13  -4    0.98    0.32
   0 -13  -4    0.01    0.27
   0 -13  -4   -0.06    0.28
   1  13   4    2.60    0.36
   1  13   4    3.00    0.41
   2  13   4    0.16    0.30
   2  13   4    0.20    0.31
  -2 -13  -4   -0.16    0.30
  -2 -13  -4    0.12    0.29
   3  13   4   -0.05    0.28
   3  13   4    0.01    0.32
  -3 -13  -4    0.16    0.33
  -3 -13  -4    0.10    0.30
   4  13   4    2.14    0.37
  -4 -13  -4    2.19    0.38
  -4 -13  -4    1.92    0.37
  15   0  -5   -0.21    0.35
  15   0  -5   -0.54    0.58
 -15   0   5   -0.25    0.33
  14   0  -5   -0.45    0.29
  14   0  -5   -0.30    0.59
 -14   0   5   -0.01    0.30
  13   0  -5   -0.10    0.27
 -13   0   5   -0.39    0.73
  13   0  -5    0.24    0.56
 -13   0   5   -0.12    0.19
 -13   0   5   -0.24    0.31
  12   0  -5   -0.09    0.11
 -12   0   5   -0.01    0.11
 -12   0   5    0.06    0.26
 -11   0   5   -0.02    0.12
  11   0  -5    0.00    0.10
 -11   0   5    0.01    0.10
 -11   0   5   -0.06    0.18
 -10   0   5   -0.04    0.20
  10   0  -5   -0.20    0.24
 -10   0   5    0.00    0.17
  -9   0   5    0.08    0.18
  -9   0   5   -0.03    0.16
  -8   0   5   -0.06    0.19
  -8   0   5    0.09    0.16
   8   0  -5    0.18    0.22
  -8   0   5   -0.02    0.15
   7   0  -5    0.07    0.20
   7   0  -5   -0.64    0.41
  15  -1  -5   -0.14    0.36
  15   1  -5    0.02    0.27
 -15   1   5    0.03    0.77
 -15   1   5   -0.20    0.36
 -15  -1   5    0.19    0.38
  14   1  -5   -0.10    0.61
 -14   1   5    0.44    0.32
 -14  -1   5    0.11    0.28
  13  -1  -5    1.63    0.36
  13   1  -5    1.70    0.30
 -13   1   5    1.52    0.24
 -13  -1   5    1.73    0.38
  12   1  -5    0.69    0.29
  12   1  -5    0.20    0.13
 -12  -1   5   -0.06    0.76
 -12  -1   5    0.19    0.17
 -12   1   5    0.53    0.31
 -12  -1   5    0.02    0.28
 -12  -1   5    0.31    0.14
  11  -1  -5    0.17    0.07
 -11  -1   5    0.22    0.14
  11   1  -5    0.10    0.12
 -11  -1   5    0.29    0.12
  11  -1  -5    0.18    0.07
 -11   1   5    0.21    0.18
 -11  -1   5    0.25    0.16
  11  -1  -5    0.19    0.21
  10   1  -5   34.07    2.71
 -10  -1   5   31.02    2.69
 -10   1   5   36.08    2.68
  10   1  -5   32.33    2.69
  10  -1  -5   31.15    2.68
 -10  -1   5   36.42    2.69
 -10   1   5   30.14    2.68
 -10   1   5   33.09    2.72
 -10   1   5   30.76    2.70
 -10  -1   5   29.58    2.72
 -10  -1   5   34.63    2.70
  10  -1  -5   31.54    2.71
  10  -1  -5   32.42    2.71
   9  -1  -5    0.85    0.23
  -9   1   5    0.62    0.52
  -9   1   5    1.21    0.19
  -9  -1   5    1.08    0.18
   8  -1  -5    3.98    0.35
  -8   1   5    3.88    0.35
  -8   1   5    2.42    0.33
  -8  -1   5    3.72    0.36
   8  -1  -5    3.95    0.36
   8   1  -5    3.23    0.38
  -8   1   5    3.34    0.36
  -8  -1   5    3.19    0.34
  -7   1   5    0.92    0.18
   7  -1  -5    1.34    0.40
  -7   1   5    0.88    0.16
  -6   1   5    2.26    0.23
   6  -1  -5    3.61    0.26
 -15   2   5    0.18    0.70
  15  -2  -5    0.48    0.54
  15   2  -5    0.57    0.61
 -15   2   5    0.08    0.31
  14  -2  -5   -0.25    0.29
  14   2  -5   -0.08    0.27
 -14   2   5   -0.31    0.61
 -14  -2   5    0.28    0.74
  14  -2  -5   -0.57    0.63
  14   2  -5   -0.38    0.65
 -14  -2   5   -0.24    0.34
  13  -2  -5    0.46    0.29
  13   2  -5    0.55    0.16
  13  -2  -5    0.67    0.54
 -13   2   5    0.77    0.31
 -13  -2   5    0.69    0.31
  12   2  -5    6.11    0.61
  12   2  -5    6.33    0.55
 -12   2   5    4.94    0.89
 -12  -2   5    6.31    0.56
 -12  -2   5    6.11    0.56
  12  -2  -5    6.46    0.59
  12  -2  -5    6.43    0.61
 -11  -2   5    0.28    0.16
  11   2  -5    0.17    0.14
 -11  -2   5    0.07    0.15
 -11  -2   5    0.26    0.15
  11  -2  -5    0.17    0.22
 -10  -2   5    0.53    0.26
  10  -2  -5    0.82    0.24
 -10  -2   5   -0.04    0.13
 -10  -2   5    0.00    0.14
  10   2  -5    0.47    0.14
 -10   2   5    0.45    0.19
 -10  -2   5    0.53    0.17
 -10   2   5    0.55    0.24
  -9   2   5   13.10    1.17
  -9   2   5   15.05    1.14
  -9  -2   5   14.18    1.16
   9  -2  -5   11.36    1.15
   8  -2  -5    2.48    0.29
  -8   2   5    1.76    0.29
  -8   2   5    2.15    0.30
   8   2  -5    3.07    0.47
  -8   2   5    2.06    0.27
   8  -2  -5    2.75    0.28
   8  -2  -5    3.09    0.30
   7  -2  -5   13.36    0.94
  -7   2   5    8.95    0.93
   7  -2  -5   10.37    0.94
   7  -2  -5   10.26    1.04
  -7   2   5   12.00    0.94
  -6   2   5    1.51    0.21
   6  -2  -5    1.52    0.40
  -6   2   5    1.51    0.20
   6  -2  -5    1.76    0.21
  -6   2   5    1.54    0.21
  -5   2   5    1.30    0.16
   5  -2  -5    1.76    0.36
  15  -3  -5    0.44    0.31
  15   3  -5    0.21    0.30
  15  -3  -5    0.33    0.64
  15   3  -5    0.35    0.64
 -15   3   5    0.10    0.42
 -15  -3   5    0.52    0.35
  14  -3  -5    0.06    0.29
  14   3  -5    0.22    0.27
 -14   3   5   -0.34    0.71
  14  -3  -5    0.02    0.60
  14   3  -5    0.08    0.63
 -14   3   5    0.23    0.37
  14  -3  -5    0.18    0.27
 -14  -3   5   -0.08    0.32
  13   3  -5    4.59    0.48
  13  -3  -5    5.13    0.71
  13  -3  -5    4.38    0.45
 -13  -3   5    3.84    0.41
 -13  -3   5    4.69    0.51
  13  -3  -5    3.69    0.48
 -12  -3   5    3.12    0.33
 -12   3   5    2.70    0.68
  12  -3  -5    2.70    0.37
 -12  -3   5    3.13    0.41
 -11  -3   5    3.66    0.38
  11   3  -5    3.31    0.37
 -11  -3   5    4.44    0.38
 -11  -3   5    4.07    0.36
  11  -3  -5    3.54    0.40
  10  -3  -5   26.61    0.74
 -10   3   5   25.33    0.52
  -9   3   5   22.66    1.88
  -9   3   5   23.02    1.87
  -9  -3   5   21.76    1.88
   9  -3  -5   21.16    1.87
   9  -3  -5   22.97    1.88
  -8   3   5    0.78    0.23
   8  -3  -5    1.08    0.23
   8  -3  -5    0.98    0.21
   8  -3  -5    1.11    0.11
   8  -3  -5    1.03    0.46
  -8   3   5    0.87    0.11
  -8   3   5    1.24    0.47
  -8   3   5    0.96    0.20
  -8   3   5    0.77    0.21
   7  -3  -5    3.51    0.36
   7  -3  -5    3.95    0.30
  -7   3   5    2.23    0.32
   7  -3  -5    2.78    0.34
  -7   3   5    2.93    0.35
  -6   3   5    9.05    0.86
  -6   3   5    9.78    0.87
   6  -3  -5   12.00    0.87
   6  -3  -5    9.90    0.87
  -5   3   5    0.97    0.14
  -5   3   5    0.89    0.16
   5  -3  -5    0.83    0.18
  -5   3   5    0.51    0.15
   5  -3  -5    0.75    0.18
   4  -3  -5    3.22    0.34
  -4   3   5    2.48    0.19
  -3   3   5    4.73    0.43
  14  -4  -5    0.80    0.31
 -14  -4   5    0.87    0.35
  13  -4  -5   -0.08    0.29
 -13   4   5   -0.50    0.70
 -13   4   5    0.20    0.36
 -13  -4   5    0.08    0.22
 -12  -4   5    1.75    0.33
  12  -4  -5    2.66    0.37
 -12  -4   5    2.74    0.30
  12  -4  -5    2.32    0.58
 -12   4   5    1.35    0.37
  12  -4  -5    2.73    0.35
  11  -4  -5   -0.05    0.25
 -10   4   5    0.31    0.51
  10  -4  -5   -0.04    0.51
 -10   4   5    0.05    0.25
   9  -4  -5   26.89    2.30
  -9   4   5   26.75    2.24
   9  -4  -5   26.44    2.24
   8  -4  -5    8.77    0.72
   8  -4  -5    7.86    0.72
  -8   4   5    8.64    0.76
  -8   4   5    8.34    0.75
   8  -4  -5    9.21    0.77
   8  -4  -5    8.75    0.76
  -8   4   5    9.26    0.72
  -8   4   5    6.28    0.76
  -8   4   5    8.87    0.90
   8  -4  -5    9.86    0.76
   7  -4  -5   11.11    1.06
  -7   4   5   12.42    1.03
   7  -4  -5   11.70    1.03
   7  -4  -5   13.22    1.03
  -7   4   5   13.19    1.05
   7  -4  -5   11.87    1.06
   7  -4  -5   12.67    1.14
   6  -4  -5    1.72    0.21
   6  -4  -5    1.26    0.16
  -6   4   5    1.53    0.16
  -6   4   5    1.57    0.22
   6  -4  -5    1.43    0.22
  -5   4   5    2.01    0.21
   5  -4  -5    1.83    0.19
   5  -4  -5    1.87    0.19
  -5   4   5    1.60    0.19
  -5   4   5    1.59    0.22
   5  -4  -5    2.00    0.23
  -5   4   5    1.94    0.21
   4  -4  -5    9.39    0.83
   4  -4  -5    8.92    0.83
  -4   4   5   10.48    0.83
  -4   4   5    9.69    0.84
   4  -4  -5   11.57    0.85
  -4   4   5    9.21    0.84
   4  -4  -5   11.03    0.90
  -4   4   5   10.08    0.84
   3  -4  -5    2.72    0.26
   3  -4  -5    2.54    0.27
  -3   4   5    3.08    0.27
  -3   4   5    3.31    0.29
   3  -4  -5    2.25    0.28
   2  -4  -5   39.98    3.41
  -2   4   5   41.58    3.42
   2  -4  -5   42.65    3.42
  -1   4   5    5.70    0.50
  14  -5  -5   -0.16    0.31
  14   5  -5    0.23    0.23
  14  -5  -5    0.12    0.29
 -14  -5   5    0.18    0.35
  13  -5  -5    4.48    0.52
  13  -5  -5    5.17    0.73
 -13  -5   5    3.70    0.51
 -12  -5   5    2.37    0.30
 -12   5   5    2.41    0.69
  12   5  -5    1.86    0.28
  12  -5  -5    2.59    0.55
 -12   5   5    1.16    0.36
  10  -5  -5    5.30    0.59
  10  -5  -5    7.36    0.60
   9  -5  -5    1.18    0.24
  -9   5   5    0.73    0.12
  -9   5   5    1.20    0.12
  -9   5   5    1.04    0.50
   9  -5  -5    0.98    0.28
  -9   5   5    1.11    0.25
   8  -5  -5    0.33    0.21
   8  -5  -5    0.12    0.40
  -8   5   5    0.08    0.11
   8  -5  -5    0.22    0.09
   8  -5  -5    0.22    0.42
   8  -5  -5    0.23    0.22
  -8   5   5    0.32    0.21
  -7   5   5    2.45    0.30
   7  -5  -5    2.58    0.30
   7  -5  -5    2.40    0.24
   7  -5  -5    2.80    0.45
   7  -5  -5    2.38    0.23
  -7   5   5    2.38    0.24
   7  -5  -5    2.69    0.30
  -7   5   5    2.77    0.29
   6  -5  -5    2.27    0.28
  -6   5   5    2.51    0.28
   6  -5  -5    2.74    0.24
   6  -5  -5    2.54    0.43
   6  -5  -5    2.57    0.24
  -6   5   5    2.73    0.29
   6  -5  -5    2.28    0.31
   6  -5  -5    2.57    0.29
  -6   5   5    2.72    0.29
  -6   5   5    1.89    0.24
  -5   5   5    0.16    0.15
  -5   5   5    0.09    0.15
   5  -5  -5   -0.05    0.17
   5  -5  -5    0.44    0.15
   5  -5  -5    0.23    0.13
  -5   5   5    0.07    0.14
   5  -5  -5    0.07    0.20
  -4   5   5    1.13    0.15
   4  -5  -5    0.61    0.15
   4  -5  -5    0.60    0.14
   4  -5  -5    1.27    0.18
  -3   5   5    0.12    0.10
   3  -5  -5    0.10    0.13
  -3   5   5    0.26    0.13
   3  -5  -5    0.23    0.13
   2  -5  -5   32.67    2.86
  -2   5   5   35.62    2.86
   2  -5  -5   38.64    2.87
  -2   5   5   33.66    2.87
   2  -5  -5   31.77    2.87
   1  -5  -5    0.10    0.14
   1  -5  -5    0.04    0.14
  -1   5   5    0.07    0.16
   1  -5  -5   -0.16    0.17
   0   5   5    1.43    0.20
   0  -5  -5    0.94    0.20
   0  -5  -5    1.45    0.18
   0   5   5    1.19    0.19
   1   5   5    1.26    0.22
  -1  -5  -5    1.58    0.22
  -1  -5  -5    1.77    0.23
   1   5   5    1.49    0.24
   1   5   5    1.75    0.21
  -2  -5  -5   25.77    1.91
   2   5   5   20.29    1.91
  -2  -5  -5   22.00    1.91
   2   5   5   23.51    1.92
   3   5   5    1.65    0.24
  -3  -5  -5    1.56    0.27
  -3  -5  -5    2.04    0.25
  -4  -5  -5    0.95    0.21
  -5  -5  -5   -0.17    0.19
  14  -6  -5    0.53    0.33
 -14  -6   5    0.37    0.27
  14   6  -5    0.72    0.26
  14  -6  -5   -0.18    0.55
 -14   6   5    0.23    0.42
  14  -6  -5    0.39    0.33
 -14  -6   5    0.29    0.35
  13  -6  -5    3.58    0.42
  13  -6  -5    3.58    0.63
 -13  -6   5    3.15    0.37
  13  -6  -5    2.91    0.43
 -13  -6   5    2.44    0.45
 -12   6   5    6.41    1.01
 -12  -6   5    7.22    0.68
  12  -6  -5    8.46    0.72
  12  -6  -5    7.07    0.71
 -11  -6   5    0.12    0.25
 -11  -6   5    0.02    0.20
 -11   6   5    0.17    0.32
  10  -6  -5    7.31    0.69
  -9   6   5   21.12    2.00
   9  -6  -5   26.03    2.10
  -9   6   5   25.90    2.00
   9  -6  -5   24.64    2.04
  -9   6   5   31.15    2.13
   9  -6  -5   26.12    2.04
   8  -6  -5   -0.02    0.20
   8  -6  -5   -0.13    0.41
  -8   6   5   -0.07    0.13
  -8   6   5   -0.04    0.12
   8  -6  -5   -0.01    0.11
   7  -6  -5   -0.18    0.20
   7  -6  -5   -0.12    0.19
   7  -6  -5   -0.21    0.36
  -7   6   5   -0.06    0.13
   7  -6  -5   -0.06    0.12
   7  -6  -5   -0.32    0.40
   7  -6  -5    0.11    0.20
  -7   6   5   -0.06    0.19
   6  -6  -5    2.17    0.29
  -6   6   5    2.36    0.25
   6  -6  -5    1.55    0.39
   6  -6  -5    2.50    0.24
  -6   6   5    2.51    0.26
  -6   6   5    1.87    0.51
  -6   6   5    2.11    0.25
  -6   6   5    2.09    0.27
  -5   6   5    0.39    0.17
   5  -6  -5    0.41    0.18
   5  -6  -5    0.59    0.15
  -5   6   5    0.60    0.17
   5  -6  -5    0.76    0.31
  -5   6   5    0.63    0.16
   5  -6  -5    0.58    0.22
  -4   6   5    0.17    0.13
  -4   6   5    0.03    0.14
   4  -6  -5    0.23    0.30
  -4   6   5    0.11    0.14
  -4   6   5   -0.03    0.17
   4  -6  -5   -0.03    0.20
  -3   6   5    3.32    0.35
   3  -6  -5    2.89    0.34
   3  -6  -5    3.86    0.34
  -3   6   5    3.40    0.34
  -3   6   5    3.61    0.33
   3  -6  -5    3.61    0.36
   3  -6  -5    4.62    0.43
  -3   6   5    3.45    0.32
  -2   6   5    2.78    0.30
   2  -6  -5    2.88    0.30
   2  -6  -5    2.89    0.30
  -2   6   5    2.84    0.29
   2  -6  -5    2.93    0.35
   2  -6  -5    3.48    0.32
  -2   6   5    2.52    0.26
   1  -6  -5   -0.01    0.16
   1  -6  -5   -0.05    0.14
  -1   6   5    0.09    0.17
   1  -6  -5    0.06    0.16
   0   6   5   -0.01    0.17
   0  -6  -5    0.10    0.18
   0  -6  -5   -0.03    0.15
   0   6   5    0.04    0.17
   0   6   5    0.06    0.15
   1   6   5    1.84    0.23
  -1  -6  -5    1.19    0.23
  -1  -6  -5    1.92    0.24
   1   6   5    1.87    0.24
   1   6   5    1.25    0.21
  -2  -6  -5    0.64    0.20
   2   6   5    0.62    0.18
  -2  -6  -5    0.45    0.20
   2   6   5    0.48    0.16
  -3  -6  -5    1.24    0.21
   3   6   5    1.53    0.22
  -4  -6  -5    0.20    0.21
   4   6   5    0.13    0.16
  -5  -6  -5    0.57    0.25
  -8  -6  -5    0.22    0.25
  -9  -6  -5   -0.01    0.28
 -11  -6  -5    0.11    0.27
 -13   7   5    2.38    0.74
  13  -7  -5    2.53    0.56
 -13   7   5    1.35    0.39
  13  -7  -5    1.23    0.36
 -13  -7   5    2.00    0.36
 -12  -7   5    0.11    0.29
  12  -7  -5   -0.20    0.46
 -12   7   5    0.04    0.32
  12  -7  -5   -0.01    0.28
  11  -7  -5    5.24    0.54
  10  -7  -5    0.29    0.26
  10  -7  -5    0.34    0.29
  -9   7   5    9.30    0.98
  -9   7   5    7.66    0.83
   9  -7  -5   10.19    0.82
  -8   7   5    0.12    0.14
  -8   7   5   -0.01    0.14
   8  -7  -5    0.20    0.14
  -8   7   5   -0.14    0.47
   8  -7  -5    0.23    0.39
  -8   7   5    0.04    0.22
   7  -7  -5   -0.03    0.20
   7  -7  -5    0.08    0.21
   7  -7  -5   -0.17    0.34
  -7   7   5    0.10    0.16
   7  -7  -5   -0.17    0.40
   7  -7  -5    0.14    0.26
   6  -7  -5    2.34    0.26
   6  -7  -5    2.37    0.24
   6  -7  -5    1.43    0.39
  -6   7   5    1.63    0.23
   6  -7  -5    1.83    0.22
  -6   7   5    1.60    0.22
   6  -7  -5    1.99    0.31
   5  -7  -5    0.81    0.19
   5  -7  -5    0.51    0.32
  -5   7   5    0.70    0.17
  -5   7   5    0.84    0.18
   5  -7  -5    0.90    0.17
   5  -7  -5    0.98    0.34
  -5   7   5    1.02    0.18
   5  -7  -5    0.90    0.24
  -5   7   5    0.80    0.18
  -4   7   5    0.74    0.19
   4  -7  -5    0.63    0.18
   4  -7  -5    0.95    0.28
   4  -7  -5    0.72    0.17
  -4   7   5    0.93    0.17
   4  -7  -5    0.66    0.29
   4  -7  -5    0.65    0.21
   3  -7  -5    1.52    0.24
  -3   7   5    1.55    0.26
   3  -7  -5    1.98    0.24
  -3   7   5    2.01    0.25
   3  -7  -5    2.29    0.27
  -3   7   5    2.34    0.22
   2  -7  -5    0.19    0.17
  -2   7   5    0.23    0.17
   2  -7  -5    0.19    0.16
  -2   7   5    0.16    0.17
  -2   7   5    0.27    0.18
   2  -7  -5    0.41    0.18
   1  -7  -5    6.28    0.49
  -1   7   5    5.62    0.48
   1  -7  -5    6.13    0.47
  -1   7   5    4.99    0.48
  -1   7   5    6.05    0.48
  -1   7   5    3.92    0.44
   1  -7  -5    4.86    0.49
  -1   7   5    5.39    0.44
  -1   7   5    5.00    0.48
   0  -7  -5    0.14    0.17
   0   7   5    0.23    0.17
   1   7   5    2.22    0.28
  -1  -7  -5    2.29    0.27
   1   7   5    1.83    0.25
   3   7   5    0.51    0.22
  -3  -7  -5    0.52    0.24
   3   7   5    0.59    0.18
   4   7   5    3.10    0.33
   4   7   5    1.23    0.25
  -5  -7  -5    0.20    0.21
   5   7   5    0.10    0.14
  -6  -7  -5    1.21    0.27
   6   7   5    1.04    0.20
   6   7   5    0.64    0.20
   7   7   5    1.51    0.25
  -8  -7  -5    0.86    0.38
   8   7   5    1.27    0.23
  -9  -7  -5    2.34    0.40
  -9  -7  -5    2.95    0.51
 -10  -7  -5    0.71    0.42
 -11  -7  -5   -0.02    0.48
 -12  -8   5    0.34    0.26
  12  -8  -5    0.44    0.30
  12  -8  -5    0.36    0.50
 -12   8   5   -0.11    0.33
  12  -8  -5    0.14    0.32
  11  -8  -5   -0.19    0.47
  11  -8  -5    0.28    0.29
  10  -8  -5    0.53    0.31
  -9   8   5    9.23    0.77
   9  -8  -5    8.18    0.81
   9  -8  -5    8.89    0.80
   8  -8  -5    0.35    0.23
  -8   8   5   -0.06    0.17
  -8   8   5    0.06    0.18
  -8   8   5    0.23    0.50
  -8   8   5   -0.17    0.17
  -8   8   5   -0.03    0.25
   8  -8  -5   -0.08    0.27
   7  -8  -5    1.28    0.38
   7  -8  -5    0.97    0.22
  -7   8   5    0.85    0.19
   7  -8  -5    0.60    0.17
   7  -8  -5    0.73    0.36
  -7   8   5    0.92    0.24
  -6   8   5    6.77    0.66
   6  -8  -5    8.19    0.66
   6  -8  -5    6.74    0.74
  -6   8   5    7.26    0.66
  -6   8   5    8.43    0.68
  -6   8   5    7.67    0.66
   6  -8  -5    6.65    0.66
   6  -8  -5    7.88    0.66
  -6   8   5    7.72    0.79
   5  -8  -5    3.22    0.40
   5  -8  -5    2.60    0.32
  -5   8   5    2.44    0.33
   5  -8  -5    3.04    0.33
  -5   8   5    2.94    0.33
   5  -8  -5    3.18    0.43
   5  -8  -5    3.93    0.33
  -5   8   5    2.91    0.33
  -5   8   5    3.40    0.33
   5  -8  -5    3.55    0.37
   5  -8  -5    3.20    0.32
   4  -8  -5    0.94    0.30
  -4   8   5    0.84    0.24
  -4   8   5    0.78    0.20
   4  -8  -5    1.02    0.22
   4  -8  -5    1.16    0.33
  -4   8   5    0.72    0.22
  -4   8   5    0.63    0.18
   3  -8  -5    0.30    0.23
   3  -8  -5    0.12    0.19
   3  -8  -5    0.45    0.21
  -3   8   5    0.29    0.18
  -3   8   5    0.34    0.13
  -3   8   5    0.29    0.20
   3  -8  -5    0.32    0.21
  -2   8   5    1.94    0.29
   2  -8  -5    2.36    0.29
  -2   8   5    2.34    0.27
   2  -8  -5    2.33    0.28
  -2   8   5    2.10    0.22
   2  -8  -5    2.56    0.29
   1  -8  -5    9.16    0.81
   1  -8  -5    9.58    0.82
   1  -8  -5    9.42    0.82
  -1   8   5    8.45    0.78
   1  -8  -5    8.33    0.83
   1  -8  -5    9.05    0.80
  -1   8   5   10.74    0.79
   0   8   5    0.87    0.11
   0   8   5    0.95    0.21
   0  -8  -5    0.99    0.18
   0  -8  -5    1.24    0.23
   0   8   5    1.13    0.22
   0   8   5    1.18    0.11
   1   8   5   16.84    1.42
  -1  -8  -5   16.40    1.46
   1   8   5   15.37    1.46
  -1  -8  -5   19.96    1.47
  -1  -8  -5   16.77    1.46
   1   8   5   17.80    1.42
  -2  -8  -5    4.25    0.41
   2   8   5    3.92    0.41
   3   8   5    3.24    0.29
  -4  -8  -5    0.01    0.19
  -4  -8  -5    0.11    0.18
   4   8   5    0.00    0.12
   4   8   5    0.19    0.17
  -5  -8  -5    0.25    0.22
  -5  -8  -5    0.32    0.26
  -5  -8  -5    0.45    0.24
   5   8   5    0.16    0.15
   5   8   5    0.20    0.16
   6   8   5    1.75    0.34
   6   8   5    1.51    0.22
  -7  -8  -5    0.59    0.33
   7   8   5   -0.09    0.27
  -8  -8  -5   -0.14    0.40
  -8  -8  -5    1.07    0.35
 -10  -8  -5    1.01    0.32
   9  -9  -5    1.04    0.28
  -9   9   5    1.47    0.31
   9  -9  -5    1.18    0.30
   8  -9  -5    6.86    0.63
  -8   9   5    5.74    0.72
   8  -9  -5    5.17    0.51
  -8   9   5    5.84    0.55
   8  -9  -5    4.48    0.55
   8  -9  -5    5.95    0.54
   8  -9  -5    5.77    0.53
  -7   9   5   10.51    0.85
   7  -9  -5    8.51    0.91
  -7   9   5    9.38    0.84
   7  -9  -5    9.37    0.85
  -7   9   5    9.99    0.84
   7  -9  -5   10.51    0.88
   7  -9  -5    8.18    0.91
   7  -9  -5   10.20    0.85
   6  -9  -5    0.30    0.34
   6  -9  -5    0.04    0.21
   6  -9  -5    0.06    0.19
  -6   9   5    0.26    0.22
  -6   9   5    0.01    0.20
   6  -9  -5    0.10    0.18
  -6   9   5    0.09    0.49
   6  -9  -5   -0.14    0.32
  -6   9   5    0.19    0.18
   6  -9  -5    0.17    0.19
  -6   9   5    0.26    0.21
   6  -9  -5   -0.27    0.25
   5  -9  -5    1.81    0.33
   5  -9  -5    1.92    0.25
   5  -9  -5    1.78    0.24
  -5   9   5    1.66    0.26
   5  -9  -5    1.82    0.25
   5  -9  -5    1.24    0.30
   5  -9  -5    1.75    0.25
  -5   9   5    1.44    0.25
  -4   9   5    0.39    0.21
  -4   9   5    0.35    0.23
   4  -9  -5    0.49    0.20
   4  -9  -5    0.10    0.21
   4  -9  -5    0.57    0.24
  -4   9   5    0.51    0.21
  -4   9   5    0.48    0.17
  -3   9   5    1.19    0.26
   3  -9  -5    1.37    0.24
   3  -9  -5    1.63    0.24
  -3   9   5    1.46    0.24
  -3   9   5    0.89    0.25
   3  -9  -5    1.35    0.30
  -2   9   5    3.19    0.37
   2  -9  -5    3.96    0.34
  -2   9   5    3.44    0.31
   2  -9  -5    2.65    0.37
   2  -9  -5    2.97    0.40
   2  -9  -5    3.08    0.34
  -1   9   5    4.23    0.48
   1  -9  -5    4.23    0.45
   1  -9  -5    4.82    0.40
  -1   9   5    4.09    0.38
   1  -9  -5    5.18    0.46
   1  -9  -5    4.83    0.40
   0   9   5    1.23    0.29
   0  -9  -5    1.25    0.28
   0  -9  -5    1.13    0.26
   0  -9  -5    1.56    0.26
  -1  -9  -5   -0.02    0.27
   1   9   5   -0.20    0.20
  -1  -9  -5    0.04    0.24
  -2  -9  -5    0.03    0.21
  -3  -9  -5    1.73    0.29
   3   9   5    1.74    0.26
  -3  -9  -5    1.66    0.27
   4   9   5    0.63    0.26
   4   9   5    0.32    0.20
   5   9   5    0.21    0.19
   6   9   5   -0.20    0.25
   6   9   5    0.01    0.18
   8   9   5    0.17    0.28
  -9  -9  -5    2.95    0.40
  10 -10  -5    1.00    0.34
   9 -10  -5    1.70    0.30
   9 -10  -5    1.04    0.43
  -8  10   5    0.47    0.23
   8 -10  -5    0.76    0.24
   8 -10  -5    0.52    0.33
   8 -10  -5    1.42    0.32
   7 -10  -5    1.03    0.23
  -7  10   5    0.61    0.21
   7 -10  -5    1.03    0.22
   7 -10  -5    0.81    0.33
   7 -10  -5    0.56    0.25
  -6  10   5    3.12    0.36
   6 -10  -5    2.97    0.35
  -6  10   5    3.81    0.35
   6 -10  -5    3.09    0.41
  -6  10   5    2.99    0.37
   6 -10  -5    3.06    0.34
   5 -10  -5    1.00    0.24
   5 -10  -5    0.82    0.20
  -5  10   5    0.65    0.25
  -5  10   5    0.86    0.23
   5 -10  -5    0.91    0.31
  -4  10   5    6.04    0.50
  -4  10   5    4.86    0.48
   4 -10  -5    4.71    0.48
  -3  10   5   11.09    0.91
   3 -10  -5   10.91    0.91
   3 -10  -5   10.10    0.91
   3 -10  -5    9.69    0.89
   2 -10  -5    1.04    0.25
  -2  10   5    0.89    0.27
   2 -10  -5    0.52    0.23
  -1  10   5    8.68    0.86
   1 -10  -5   11.08    0.86
   1 -10  -5    8.91    0.87
  -1 -10  -5   10.66    0.81
  -1 -10  -5    7.33    0.78
   2  10   5    1.01    0.29
   2  10   5    0.52    0.31
  -2 -10  -5   -0.06    0.26
  -2 -10  -5    0.81    0.25
   3  10   5   13.21    1.15
  -3 -10  -5   13.39    1.15
  -3 -10  -5   12.95    1.13
  -4 -10  -5    1.45    0.33
   4  10   5    2.23    0.34
  -4 -10  -5    2.64    0.36
  -4 -10  -5    2.26    0.31
   5  10   5   -0.23    0.27
   5  10   5    0.07    0.31
  -5 -10  -5    0.46    0.25
  -5 -10  -5    0.34    0.30
   5  10   5    0.31    0.20
   6  10   5   -0.38    0.30
  -6 -10  -5   -0.20    0.33
   6  10   5    0.11    0.29
  -6 -10  -5    0.20    0.31
   7  10   5    0.16    0.28
  -7 -10  -5    0.34    0.30
   8  10   5    0.25    0.38
  -8 -10  -5    0.15    0.33
   9 -11  -5    1.52    0.31
  -9  11   5    1.36    0.61
   9 -11  -5    1.23    0.35
   8 -11  -5    0.26    0.23
   8 -11  -5   -0.02    0.24
  -8  11   5    0.18    0.52
   8 -11  -5   -0.03    0.31
   8 -11  -5   -0.01    0.32
   7 -11  -5   -0.09    0.23
  -7  11   5   -0.06    0.22
   7 -11  -5   -0.02    0.29
   7 -11  -5   -0.15    0.23
  -6  11   5    8.46    0.72
   6 -11  -5    8.47    0.72
  -5  11   5    0.81    0.26
   5 -11  -5    0.43    0.23
   5 -11  -5    0.30    0.25
   5 -11  -5    0.73    0.29
  -4  11   5    0.29    0.29
   4 -11  -5    0.38    0.25
   4 -11  -5    0.47    0.27
   3 -11  -5   -0.02    0.26
   2 -11  -5    1.07    0.32
  -1  11   5   10.55    0.94
   0 -11  -5   -0.20    0.27
   0  11   5    0.02    0.28
   0  11   5    0.01    0.31
   0 -11  -5    0.06    0.24
   1  11   5    9.40    0.88
   1  11   5    9.79    0.90
  -1 -11  -5   10.28    0.89
   2  11   5    4.64    0.47
  -2 -11  -5    5.23    0.46
   2  11   5    2.95    0.48
  -2 -11  -5    3.56    0.44
  -2 -11  -5    3.32    0.44
   3  11   5   -0.27    0.35
  -4 -11  -5   -0.09    0.28
   4  11   5    0.13    0.32
   4  11   5    0.22    0.34
   5  11   5   -0.07    0.28
  -5 -11  -5    0.42    0.33
   6  11   5    4.34    0.52
  -6 -11  -5    5.38    0.56
   6  11   5    4.54    0.61
  -6 -11  -5    5.63    0.56
   7  11   5    0.67    0.34
  -7 -11  -5    0.33    0.30
  -7  12   5    0.30    0.25
   7 -12  -5    0.26    0.25
   7 -12  -5    0.24    0.32
  -6  12   5    3.74    0.50
   6 -12  -5    6.41    0.52
   5 -12  -5    0.28    0.31
   4 -12  -5    2.30    0.35
  -3  12   5   -0.17    0.29
   3 -12  -5   -0.20    0.25
   3 -12  -5    0.38    0.31
  -2  12   5    1.25    0.31
  -2  12   5    2.14    0.36
   2 -12  -5    1.17    0.30
   2 -12  -5    1.51    0.32
   2 -12  -5    1.60    0.35
  -1  12   5    5.76    0.62
  -1  12   5    6.30    0.59
   1 -12  -5    5.73    0.59
   0  12   5    0.20    0.28
   0  12   5    0.52    0.33
   0 -12  -5    0.28    0.31
   1  12   5    6.99    0.67
  -1 -12  -5    6.87    0.68
   2  12   5    0.52    0.31
  -2 -12  -5    0.62    0.31
   2  12   5    0.68    0.31
  -2 -12  -5    0.73    0.31
   3  12   5    0.64    0.28
   3  12   5    0.65    0.31
  -3 -12  -5    0.48    0.29
  -3 -12  -5    0.23    0.31
  -4 -12  -5    1.04    0.30
  -4 -12  -5    1.36    0.34
  -4 -12  -5    0.93    0.30
  -5 -12  -5    0.04    0.30
   5  12   5    0.31    0.34
   5  12   5    0.59    0.43
  -5 -12  -5    0.09    0.36
  -5 -12  -5    0.20    0.28
  -5  13   5   -0.15    0.27
   5 -13  -5    0.06    0.28
   5 -13  -5   -0.02    0.36
  -4  13   5    1.78    0.35
   4 -13  -5    1.93    0.35
   4 -13  -5    2.81    0.38
   4 -13  -5    3.09    0.39
  -3  13   5    0.61    0.32
   3 -13  -5    0.41    0.30
   3 -13  -5    0.75    0.35
  -2  13   5    4.45    0.48
   2 -13  -5    4.27    0.49
   2 -13  -5    4.22    0.47
  -1  13   5    0.65    0.29
  -1  13   5    0.70    0.35
   1 -13  -5    0.62    0.30
   1 -13  -5    0.45    0.31
   1 -13  -5    0.88    0.36
   0  13   5    1.00    0.35
   0 -13  -5    1.00    0.30
   0 -13  -5    0.87    0.34
   1  13   5    0.44    0.30
   1  13   5    1.30    0.39
  -1 -13  -5    0.36    0.31
  -1 -13  -5    0.50    0.31
  -2 -13  -5    1.27    0.34
   2  13   5    1.39    0.38
  15   0  -6    1.00    0.37
 -15   0   6    0.38    0.89
  15   0  -6    1.32    0.76
 -15   0   6    1.42    0.40
  14   0  -6    0.20    0.33
 -14   0   6   -0.51    0.89
  14   0  -6   -0.25    0.67
 -14   0   6    0.56    0.36
  13   0  -6    2.57    0.41
 -13   0   6    3.29    0.35
 -13   0   6    2.98    0.45
 -12   0   6    3.36    0.45
 -12   0   6    1.94    0.30
 -11   0   6    9.40    0.81
  -9   0   6    0.15    0.17
  15   1  -6    0.34    0.28
 -15   1   6    0.28    0.76
 -15   1   6    0.21    0.38
 -15  -1   6   -0.07    0.34
  14  -1  -6    2.96    0.42
 -14   1   6    3.07    0.91
 -14   1   6    3.00    0.46
 -14  -1   6    3.82    0.46
  13  -1  -6    5.32    0.52
  13   1  -6    4.74    0.53
 -13   1   6    4.02    0.89
 -13   1   6    4.82    0.51
 -13  -1   6    4.78    0.50
  12  -1  -6    4.16    0.53
  12   1  -6    5.06    0.52
 -12  -1   6    5.17    0.45
 -12   1   6    4.62    0.52
 -12  -1   6    5.17    0.53
 -12   1   6    5.61    0.48
 -12  -1   6    4.28    0.46
 -11   1   6    1.95    0.26
 -11  -1   6    1.80    0.25
  -9  -1   6   -0.11    0.19
  -8   1   6    1.53    0.24
  -8   1   6    1.28    0.22
  15  -2  -6    0.27    0.26
 -15   2   6   -0.14    0.76
  15  -2  -6    0.35    0.71
 -15   2   6    0.17    0.37
 -15  -2   6    0.16    0.32
 -14   2   6    0.95    0.72
 -14   2   6    1.65    0.40
 -14  -2   6    1.67    0.37
 -13   2   6    0.03    0.73
  13  -2  -6    0.41    0.62
 -13   2   6    0.32    0.32
 -13  -2   6    0.12    0.31
 -12  -2   6    0.74    0.25
 -12   2   6    1.33    0.74
 -12  -2   6    1.11    0.21
  12  -2  -6    0.86    0.26
 -12   2   6    1.18    0.31
  11  -2  -6   11.19    0.98
 -11   2   6   12.38    0.98
  11  -2  -6   13.61    1.03
  10  -2  -6    4.69    0.45
  10  -2  -6    3.76    0.45
  -9   2   6    0.93    0.23
   9  -2  -6    0.79    0.24
  -8   2   6    0.26    0.17
   7  -2  -6    0.94    0.43
  -7   2   6    1.31    0.21
  14  -3  -6    0.03    0.32
 -14   3   6    0.04    0.30
 -14  -3   6    0.07    0.35
 -13  -3   6    0.68    0.31
  13  -3  -6    0.39    0.27
 -13   3   6    0.50    0.79
  13  -3  -6    0.52    0.29
 -12  -3   6   -0.24    0.29
  12   3  -6   -0.04    0.16
  12  -3  -6    0.18    0.57
  12  -3  -6    0.10    0.27
 -12   3   6    0.32    0.30
 -11  -3   6    0.72    0.27
  11  -3  -6    0.32    0.24
 -11   3   6    0.55    0.27
  10  -3  -6   18.02    1.44
 -10   3   6   15.54    1.44
  10  -3  -6   18.11    1.44
  10  -3  -6   21.41    1.48
   9  -3  -6    9.57    0.89
  -9   3   6   10.02    0.89
   9  -3  -6   10.49    0.89
  -8   3   6    1.74    0.26
  -8   3   6    1.97    0.25
   8  -3  -6    1.77    0.27
  -8   3   6    2.32    0.27
  -7   3   6    0.36    0.19
  -7   3   6    0.19    0.17
   7  -3  -6    0.10    0.46
  -7   3   6    0.07    0.18
   7  -3  -6    0.41    0.18
   6  -3  -6    1.64    0.50
  -6   3   6    2.23    0.26
  14  -4  -6    0.17    0.37
 -14   4   6    0.22    0.34
 -14  -4   6    0.51    0.32
 -13   4   6    0.10    0.31
 -12  -4   6    0.64    0.23
  12  -4  -6    0.53    0.30
 -12   4   6    0.35    0.63
  11  -4  -6    4.15    0.75
 -10   4   6    5.67    0.47
 -10   4   6    6.23    0.82
  10  -4  -6    4.85    0.55
   9  -4  -6    3.78    0.40
   9  -4  -6    4.04    0.31
   9  -4  -6    2.96    0.31
  -9   4   6    3.28    0.39
  -8   4   6    0.64    0.21
  -8   4   6    0.47    0.20
   8  -4  -6    0.60    0.12
   8  -4  -6    0.34    0.46
   8  -4  -6    0.52    0.12
  -8   4   6    0.57    0.11
  -7   4   6    0.10    0.17
   7  -4  -6    0.16    0.11
   7  -4  -6    0.18    0.10
  -7   4   6    0.06    0.11
  -6   4   6    2.55    0.28
  -6   4   6    2.26    0.27
  -5   4   6    0.43    0.17
  -5   4   6    0.37    0.15
   5  -4  -6    0.12    0.42
   5  -4  -6    0.18    0.16
  -4   4   6    2.64    0.30
  14  -5  -6    0.08    0.35
 -14   5   6   -0.45    0.71
  14  -5  -6   -0.02    0.63
 -14   5   6   -0.15    0.38
  14  -5  -6   -0.18    0.37
 -14  -5   6    0.07    0.33
 -13  -5   6    0.55    0.29
 -13  -5   6   -0.12    0.21
 -13   5   6    1.07    0.67
  13  -5  -6    1.65    0.59
  13  -5  -6    0.69    0.32
  12  -5  -6    4.08    0.45
  12  -5  -6    2.79    0.73
 -12   5   6    2.80    0.47
 -11   5   6    1.01    0.29
  10  -5  -6    0.29    0.24
 -10   5   6    0.37    0.67
  -9   5   6    5.85    0.50
   9  -5  -6    5.86    0.50
  -9   5   6    6.01    0.56
  -9   5   6    5.55    0.50
   8  -5  -6    4.11    0.43
   8  -5  -6    4.22    0.38
   8  -5  -6    4.93    0.38
   8  -5  -6    3.33    0.45
   8  -5  -6    4.84    0.44
  -8   5   6    4.44    0.43
  -8   5   6    3.38    0.38
  -7   5   6    6.73    0.56
   7  -5  -6    5.92    0.56
   7  -5  -6    5.12    0.69
   7  -5  -6    6.69    0.56
  -7   5   6    6.98    0.59
   7  -5  -6    6.33    0.59
   7  -5  -6    7.28    0.59
  -7   5   6    5.54    0.59
  -6   5   6    0.71    0.19
  -6   5   6    1.03    0.19
   6  -5  -6    0.76    0.14
  -6   5   6    0.63    0.14
   6  -5  -6    0.66    0.15
  -5   5   6    0.02    0.16
  -5   5   6   -0.01    0.15
   5  -5  -6    0.10    0.14
   5  -5  -6   -0.07    0.38
   5  -5  -6   -0.03    0.14
   5  -5  -6   -0.06    0.20
  -4   5   6    0.46    0.15
  -4   5   6    0.48    0.14
   4  -5  -6    0.38    0.15
   4  -5  -6    0.18    0.33
  -4   5   6    0.34    0.17
   4  -5  -6    0.12    0.16
   3  -5  -6    0.84    0.18
   3  -5  -6    0.57    0.17
  -3   5   6    0.68    0.20
   3  -5  -6    0.77    0.19
   2  -5  -6    0.91    0.17
   2  -5  -6    0.90    0.17
 -13  -6   6   -0.15    0.27
 -13   6   6    0.25    0.38
 -12   6   6    0.47    0.74
  12  -6  -6    1.58    0.59
 -12   6   6    1.86    0.37
  11  -6  -6    6.14    0.78
  11  -6  -6    6.33    0.63
   9  -6  -6    7.77    0.64
  -9   6   6    7.19    0.59
   9  -6  -6    6.16    0.59
  -9   6   6    8.52    0.87
  -9   6   6    7.12    0.65
   9  -6  -6    6.96    0.79
  -8   6   6    5.49    0.51
   8  -6  -6    6.04    0.51
   8  -6  -6    5.92    0.71
  -8   6   6    5.87    0.51
   8  -6  -6    5.78    0.67
   7  -6  -6    8.81    0.81
   7  -6  -6    9.44    0.81
  -7   6   6   10.21    0.84
   7  -6  -6    9.96    0.85
   7  -6  -6   10.14    0.93
  -7   6   6    9.02    0.81
  -7   6   6   10.98    0.84
   6  -6  -6    1.12    0.23
   6  -6  -6    1.17    0.18
   6  -6  -6    0.88    0.42
  -6   6   6    1.00    0.18
   6  -6  -6    0.78    0.16
   6  -6  -6    0.86    0.23
  -6   6   6    0.82    0.20
  -5   6   6    0.30    0.16
  -5   6   6    0.09    0.16
   5  -6  -6    0.28    0.17
   5  -6  -6    0.47    0.36
   5  -6  -6    0.49    0.15
  -5   6   6    0.15    0.16
   5  -6  -6    0.11    0.23
  -4   6   6    0.26    0.14
  -4   6   6    0.32    0.15
  -4   6   6    0.31    0.17
   4  -6  -6    0.17    0.15
   4  -6  -6    0.25    0.16
   4  -6  -6    0.30    0.17
   3  -6  -6    4.86    0.49
   3  -6  -6    5.71    0.49
   3  -6  -6    5.64    0.52
  -3   6   6    5.86    0.48
  -3   6   6    5.06    0.48
   2  -6  -6    0.15    0.17
  -2   6   6    0.19    0.17
   2  -6  -6    0.32    0.17
  -2   6   6    0.23    0.20
   1  -6  -6    0.53    0.17
  -1   6   6    0.85    0.20
  -1   6   6    0.68    0.18
  -1   6   6    0.56    0.19
   0  -6  -6   -0.05    0.18
   0  -6  -6    0.17    0.20
   0   6   6    0.04    0.21
   0   6   6    0.20    0.17
   0   6   6    0.04    0.16
   1   6   6    0.10    0.17
  -2  -6  -6    1.29    0.24
 -13   7   6    0.03    0.68
 -13   7   6    0.24    0.36
  10  -7  -6    0.75    0.36
   9  -7  -6    1.02    0.16
   9  -7  -6    1.42    0.47
  -9   7   6    0.64    0.27
  -8   7   6   14.16    1.23
  -8   7   6   12.61    1.00
   8  -7  -6   11.26    1.13
  -8   7   6   10.53    1.03
  -8   7   6   11.52    1.00
   7  -7  -6    0.10    0.20
   7  -7  -6    0.25    0.20
   7  -7  -6    0.09    0.40
  -7   7   6    0.05    0.18
   7  -7  -6    0.02    0.15
   7  -7  -6   -0.08    0.40
  -7   7   6    0.01    0.16
  -7   7   6   -0.01    0.21
  -6   7   6    0.69    0.22
  -6   7   6    0.42    0.17
   6  -7  -6    0.83    0.17
   6  -7  -6    0.47    0.39
   6  -7  -6    0.41    0.16
  -6   7   6    0.47    0.19
  -5   7   6    1.48    0.25
   5  -7  -6    1.86    0.24
  -5   7   6    1.86    0.25
   5  -7  -6    2.01    0.26
  -5   7   6    1.69    0.27
   5  -7  -6    2.70    0.43
   5  -7  -6    1.68    0.28
  -5   7   6    2.16    0.25
  -4   7   6    5.92    0.56
   4  -7  -6    6.90    0.55
  -4   7   6    5.92    0.56
  -4   7   6    5.82    0.54
   4  -7  -6    5.81    0.56
  -4   7   6    6.09    0.54
   3  -7  -6    0.40    0.20
   3  -7  -6    0.30    0.18
  -3   7   6    0.52    0.19
  -3   7   6    0.49    0.19
  -2   7   6    0.72    0.14
   2  -7  -6    0.71    0.23
   2  -7  -6    1.19    0.21
  -2   7   6    0.76    0.21
  -2   7   6    0.67    0.21
   2  -7  -6    0.70    0.23
  -1   7   6    8.51    0.78
   1  -7  -6    9.17    0.78
   0  -7  -6    0.57    0.20
   0   7   6    0.32    0.20
  -1  -7  -6   15.30    1.37
   1   7   6   16.51    1.35
  -2  -7  -6   11.04    0.98
  -5  -7  -6   -0.18    0.25
  -6  -7  -6   -0.09    0.26
  -7  -7  -6    3.69    0.43
  -8  -7  -6    2.38    0.39
 -12   8   6   -0.14    0.69
  12  -8  -6   -0.27    0.32
  11  -8  -6    0.22    0.31
  11  -8  -6    0.25    0.48
 -11   8   6   -0.21    0.32
  11  -8  -6   -0.30    0.32
  10  -8  -6    6.29    0.64
   9  -8  -6    5.90    0.56
  -9   8   6    6.76    0.87
   9  -8  -6    7.07    0.63
   9  -8  -6    6.42    0.60
   8  -8  -6    2.13    0.32
   8  -8  -6    2.39    0.33
   8  -8  -6    3.19    0.45
  -8   8   6    2.49    0.29
   8  -8  -6    2.36    0.28
   8  -8  -6    2.50    0.52
   8  -8  -6    2.82    0.37
   7  -8  -6    0.14    0.22
   7  -8  -6    0.63    0.38
  -7   8   6    0.07    0.18
  -7   8   6    0.14    0.19
   7  -8  -6   -0.12    0.41
  -7   8   6    0.26    0.21
   7  -8  -6    0.24    0.27
   6  -8  -6    0.93    0.23
   6  -8  -6    0.87    0.37
  -6   8   6    0.84    0.21
  -6   8   6    0.88    0.23
  -5   8   6    9.88    0.81
   5  -8  -6    9.56    0.80
   5  -8  -6    8.98    0.88
  -5   8   6    7.00    0.80
  -5   8   6   10.22    0.81
   5  -8  -6   10.46    0.87
  -4   8   6    0.62    0.18
  -4   8   6    1.00    0.23
   4  -8  -6    1.02    0.22
   4  -8  -6    0.78    0.32
   4  -8  -6    0.99    0.21
  -4   8   6    0.95    0.18
   3  -8  -6    3.47    0.41
  -3   8   6    4.22    0.41
  -3   8   6    3.91    0.37
   3  -8  -6    3.90    0.44
  -3   8   6    4.05    0.42
   3  -8  -6    4.68    0.46
  -3   8   6    4.30    0.38
  -2   8   6   -0.06    0.11
  -2   8   6   -0.17    0.21
   2  -8  -6   -0.31    0.29
   2  -8  -6   -0.15    0.20
  -1   8   6   21.88    1.61
   1  -8  -6   19.49    1.60
  -1   8   6   20.41    1.57
   1  -8  -6   16.98    1.60
   1  -8  -6   19.32    1.60
  -1   8   6   17.18    1.57
   0   8   6    1.62    0.27
   2   8   6    0.69    0.18
   4   8   6    0.36    0.20
   5   8   6    1.87    0.26
  -6  -8  -6    0.18    0.26
   6   8   6   -0.01    0.17
  -8  -8  -6   10.98    0.99
  11  -9  -6    0.38    0.51
 -11   9   6    0.18    0.32
  11  -9  -6    0.26    0.33
  10  -9  -6    1.34    0.31
   9  -9  -6    1.62    0.31
  -9   9   6    1.24    0.71
   9  -9  -6    1.10    0.46
  -9   9   6    1.43    0.35
  -8   9   6   14.48    1.12
   8  -9  -6   11.82    1.18
  -8   9   6   11.87    1.14
   7  -9  -6    2.92    0.48
   7  -9  -6    2.84    0.35
   7  -9  -6    2.20    0.34
  -7   9   6    3.25    0.33
  -7   9   6    3.57    0.34
   7  -9  -6    2.95    0.33
  -7   9   6    2.69    0.32
  -7   9   6    2.94    0.32
  -7   9   6    2.68    0.36
   7  -9  -6    2.30    0.39
   6  -9  -6    1.69    0.38
   6  -9  -6    2.27    0.27
  -6   9   6    2.08    0.28
   6  -9  -6    1.77    0.26
  -6   9   6    1.75    0.25
   6  -9  -6    1.46    0.40
  -6   9   6    1.84    0.27
   6  -9  -6    1.50    0.33
  -5   9   6    3.74    0.43
   5  -9  -6    3.65    0.42
  -5   9   6    4.85    0.41
  -5   9   6    4.24    0.42
   5  -9  -6    4.09    0.47
  -4   9   6   11.34    1.02
  -4   9   6   11.87    1.02
   4  -9  -6   11.48    1.05
  -4   9   6   12.47    1.01
  -4   9   6   11.32    1.00
  -4   9   6   12.19    1.01
   4  -9  -6   11.12    1.04
  -3   9   6    1.74    0.28
   3  -9  -6    1.07    0.24
  -2   9   6    0.31    0.13
  -1   9   6    0.45    0.12
   0   9   6   37.45    3.11
   0  -9  -6   39.37    3.15
   0   9   6   37.56    3.11
   1   9   6    3.84    0.33
   1   9   6    3.88    0.33
   3   9   6    4.38    0.46
  -3  -9  -6    4.24    0.48
   4   9   6    0.25    0.26
   5   9   6    0.96    0.22
  -7  -9  -6    1.44    0.34
  -8  -9  -6    0.53    0.30
  -9  10   6    4.53    0.78
   9 -10  -6    4.09    0.54
  -9  10   6    2.99    0.44
   9 -10  -6    4.21    0.49
   9 -10  -6    3.52    0.43
   8 -10  -6   -0.19    0.24
  -8  10   6    0.32    0.22
   8 -10  -6    0.70    0.41
  -8  10   6    0.53    0.60
   8 -10  -6    0.42    0.30
   7 -10  -6   10.38    0.97
  -7  10   6   12.83    0.98
   7 -10  -6   11.86    0.96
   7 -10  -6   15.22    1.04
  -7  10   6    7.84    0.97
   6 -10  -6    1.74    0.29
  -6  10   6    1.78    0.29
  -6  10   6    2.01    0.31
   6 -10  -6    1.66    0.28
   6 -10  -6    2.32    0.38
  -6  10   6    1.97    0.28
  -6  10   6    1.67    0.26
   6 -10  -6    1.35    0.32
  -5  10   6    3.99    0.43
  -5  10   6    3.56    0.42
   5 -10  -6    4.24    0.41
   5 -10  -6    4.69    0.47
  -5  10   6    3.45    0.40
   5 -10  -6    4.17    0.46
  -4  10   6    4.06    0.47
   4 -10  -6    4.50    0.45
  -3  10   6    9.98    0.94
  -3  10   6   11.18    0.90
   3 -10  -6    9.68    0.94
   0  10   6    5.91    0.53
   0 -10  -6    4.42    0.52
  -1 -10  -6    0.05    0.27
  -1 -10  -6   -0.02    0.25
   2  10   6    0.53    0.28
  -2 -10  -6    0.71    0.28
  -2 -10  -6    0.78    0.28
  -3 -10  -6    8.17    0.75
   5  10   6    0.77    0.33
   6  10   6    0.32    0.34
  -8  11   6    0.61    0.63
  -7  11   6    0.42    0.26
  -7  11   6    0.49    0.25
   7 -11  -6    0.24    0.24
   7 -11  -6    0.32    0.35
  -6  11   6    1.95    0.31
   6 -11  -6    2.61    0.32
  -6  11   6    1.67    0.30
   6 -11  -6    1.89    0.29
   6 -11  -6    1.75    0.39
  -5  11   6    0.10    0.24
  -5  11   6   -0.50    0.29
   5 -11  -6    0.06    0.27
   5 -11  -6    0.11    0.27
   4 -11  -6   17.29    1.49
   3 -11  -6    0.53    0.33
  -2  11   6   15.89    1.35
   2 -11  -6   14.41    1.34
   2 -11  -6   16.41    1.35
   1 -11  -6    0.29    0.29
  -1  11   6    0.18    0.25
   1 -11  -6    0.29    0.26
   1 -11  -6   -0.03    0.27
   0  11   6    1.16    0.31
   0  11   6    2.57    0.36
   0 -11  -6    1.83    0.35
   0 -11  -6    2.10    0.35
   1  11   6    7.55    0.80
   1  11   6    9.22    0.83
  -1 -11  -6   10.35    0.84
   2  11   6    7.18    0.71
   2  11   6    7.62    0.71
  -3 -11  -6    0.17    0.29
   3  11   6    0.01    0.29
   3  11   6    0.05    0.30
   4  11   6    2.37    0.39
  -4 -11  -6    3.00    0.39
   5  11   6    1.94    0.42
  -5 -11  -6    1.44    0.36
   6  11   6    0.05    0.31
  -6 -11  -6    0.28    0.31
   6 -12  -6    0.30    0.31
  -4  12   6    1.40    0.34
   4 -12  -6    1.54    0.36
  -3  12   6   -0.01    0.30
   3 -12  -6    0.12    0.32
  -2  12   6    0.76    0.29
   2 -12  -6    0.24    0.28
   2 -12  -6    0.19    0.28
   1 -12  -6    0.23    0.26
  -1  12   6    0.09    0.30
  -1  12   6   -0.01    0.34
   1 -12  -6    0.23    0.30
   1 -12  -6    0.07    0.31
   0  12   6    0.24    0.29
   0 -12  -6    0.15    0.29
   0  12   6    0.42    0.31
   0 -12  -6   -0.15    0.27
   1  12   6    3.47    0.43
  -1 -12  -6    3.29    0.42
  -1 -12  -6    3.43    0.42
  -1 -12  -6    2.65    0.43
   2  12   6    1.37    0.31
  -2 -12  -6    1.64    0.37
   3  12   6    0.32    0.26
  -3 -12  -6    0.62    0.31
  -2  13   6   -0.08    0.35
  -2  13   6   -0.35    0.37
   2 -13  -6   -0.01    0.31
   2 -13  -6   -0.01    0.34
   1 -13  -6   -0.05    0.31
 -14   0   7    0.52    0.37
 -13   0   7    0.08    0.31
 -12   0   7   -0.02    0.26
 -11   0   7    0.16    0.22
  14  -1  -7   -0.14    0.32
 -14   1   7   -0.26    0.31
 -14  -1   7   -0.20    0.40
 -13  -1   7    2.45    0.41
 -12   1   7    0.30    0.25
 -12  -1   7   -0.02    0.27
 -12  -1   7   -0.23    0.21
 -11   1   7    0.27    0.27
 -11  -1   7    0.13    0.23
 -14   2   7    4.13    0.51
 -14  -2   7    3.65    0.51
 -13  -2   7    0.08    0.32
  13  -2  -7   -0.01    0.26
 -13   2   7    0.16    0.32
 -12  -2   7   -0.12    0.21
 -12   2   7    0.56    0.30
 -14  -3   7    0.38    0.30
  14  -3  -7    0.22    0.35
  14  -3  -7    0.21    0.69
 -14   3   7    0.30    0.36
  13  -3  -7   -0.02    0.60
 -13   3   7   -0.19    0.30
  12  -3  -7    1.48    0.32
 -12   3   7    1.91    0.37
  11  -3  -7    0.81    0.25
  11  -3  -7    0.68    0.29
 -11   3   7    0.66    0.31
  -9   3   7    4.20    0.45
  -8   3   7    0.27    0.24
  -7   3   7   -0.17    0.16
 -14   4   7    0.51    0.37
  14  -4  -7    0.40    0.32
  13  -4  -7   -0.23    0.36
 -13   4   7    0.26    0.32
  13  -4  -7    0.35    0.32
  12  -4  -7    2.05    0.35
  12  -4  -7    1.12    0.65
 -11   4   7    0.85    0.28
  -9   4   7    1.63    0.30
   9  -4  -7    1.68    0.19
   9  -4  -7    1.35    0.19
  -9   4   7    2.05    0.19
  -8   4   7   13.68    1.18
   8  -4  -7   13.64    1.19
  -7   4   7    0.89    0.21
   7  -4  -7    0.02    0.51
 -13   5   7    0.04    0.32
  12  -5  -7   -0.19    0.34
 -12   5   7   -0.34    0.34
  12  -5  -7   -0.04    0.30
  11  -5  -7   -0.57    0.62
  11  -5  -7    0.06    0.28
 -11   5   7    0.19    0.30
  -9   5   7   53.66    4.45
   9  -5  -7   51.97    4.45
   9  -5  -7   54.83    4.45
  -9   5   7   57.17    4.48
  -8   5   7    0.11    0.21
   8  -5  -7    0.21    0.13
  -8   5   7    0.25    0.14
   8  -5  -7    0.13    0.13
   7  -5  -7    4.46    0.41
  -7   5   7    4.10    0.41
   7  -5  -7    5.76    0.65
   7  -5  -7    4.88    0.42
  -7   5   7    4.18    0.44
   7  -5  -7    4.77    0.46
  -6   5   7   -0.01    0.18
  -6   5   7   -0.05    0.19
   6  -5  -7   -0.21    0.26
  -5   5   7    0.14    0.13
  13  -6  -7    0.98    0.37
 -13   6   7    0.64    0.78
  13  -6  -7    1.28    0.34
  12  -6  -7    0.15    0.29
  12  -6  -7    0.56    0.64
 -12   6   7    0.30    0.35
  11  -6  -7    0.88    0.33
 -11   6   7    0.40    0.32
  10  -6  -7    7.41    0.70
   9  -6  -7    0.04    0.14
  -9   6   7    0.04    0.23
   8  -6  -7   -0.03    0.15
  -8   6   7   -0.01    0.15
  -8   6   7    0.02    0.24
  -7   6   7    1.21    0.23
  -7   6   7    0.60    0.24
   7  -6  -7    1.35    0.20
   7  -6  -7    1.30    0.46
   7  -6  -7    1.47    0.19
  -7   6   7    1.07    0.20
  -6   6   7    0.31    0.20
  -6   6   7    0.09    0.17
   6  -6  -7   -0.03    0.16
   6  -6  -7    0.14    0.15
   5  -6  -7    0.58    0.21
   5  -6  -7    0.98    0.22
  -5   6   7    0.90    0.21
   4  -6  -7    0.65    0.20
   4  -6  -7    1.04    0.18
   4  -6  -7    0.54    0.28
  -4   6   7    0.81    0.18
   3  -6  -7    6.79    0.61
  -3   6   7    6.64    0.61
   3  -6  -7    6.99    0.61
  12  -7  -7    0.58    0.59
 -12   7   7    0.24    0.33
  12  -7  -7    0.12    0.32
  11  -7  -7    1.05    0.30
 -11   7   7    0.80    0.31
  11  -7  -7    0.39    0.30
  10  -7  -7    0.01    0.28
   9  -7  -7    3.89    0.45
   9  -7  -7    4.86    0.40
  -9   7   7    3.37    0.47
   9  -7  -7    4.79    0.63
   9  -7  -7    3.98    0.46
   8  -7  -7    1.11    0.19
   8  -7  -7    1.08    0.20
  -8   7   7    1.50    0.27
  -7   7   7    0.02    0.22
  -7   7   7   -0.13    0.18
   7  -7  -7   -0.01    0.17
   7  -7  -7   -0.25    0.25
  -6   7   7    0.93    0.21
  -6   7   7    0.75    0.22
   6  -7  -7    1.10    0.20
   6  -7  -7    0.98    0.18
  -6   7   7    0.92    0.21
  -5   7   7    0.69    0.19
   5  -7  -7    0.44    0.21
   5  -7  -7    0.36    0.18
  -5   7   7    0.35    0.21
  -4   7   7    0.45    0.20
  -4   7   7    0.13    0.18
  -4   7   7    0.35    0.16
   4  -7  -7    0.36    0.21
   4  -7  -7    0.33    0.38
   4  -7  -7    0.61    0.20
  -3   7   7    2.26    0.26
   3  -7  -7    2.82    0.29
   3  -7  -7    2.42    0.30
  -3   7   7    2.14    0.26
   2  -7  -7    2.87    0.33
   1  -7  -7    0.85    0.22
   0  -7  -7    1.07    0.24
  11  -8  -7   -0.35    0.53
 -11   8   7    0.17    0.32
  10  -8  -7    1.00    0.34
  -9   8   7    2.13    0.35
   9  -8  -7    2.26    0.37
   8  -8  -7    1.19    0.21
  -8   8   7    1.46    0.28
   8  -8  -7    1.39    0.34
   7  -8  -7    1.08    0.32
  -7   8   7    1.08    0.23
   7  -8  -7    0.93    0.21
   7  -8  -7    0.65    0.27
  -7   8   7    1.23    0.27
  -7   8   7    1.05    0.22
  -6   8   7    0.79    0.22
   6  -8  -7    0.79    0.20
  -6   8   7    1.33    0.23
  -5   8   7    1.97    0.26
  -5   8   7    1.67    0.27
   5  -8  -7    1.61    0.26
  -4   8   7    0.81    0.18
   4  -8  -7    0.54    0.23
  -3   8   7    0.24    0.16
  -3   8   7    0.27    0.15
   3  -8  -7    0.39    0.20
   2  -8  -7    2.30    0.33
  -2   8   7    3.25    0.27
  -2   8   7    2.32    0.27
   1  -8  -7   18.63    1.59
  -2  -8  -7    0.60    0.26
  -3  -8  -7    2.27    0.33
  -4  -8  -7    0.73    0.29
  -5  -8  -7   -0.04    0.26
  10  -9  -7    0.01    0.31
   9  -9  -7    5.59    0.57
   9  -9  -7    6.54    0.74
   8  -9  -7    0.12    0.21
  -8   9   7    0.40    0.27
   7  -9  -7   -0.28    0.46
  -7   9   7    0.09    0.25
   7  -9  -7   -0.07    0.34
  -6   9   7    1.27    0.27
   6  -9  -7    1.39    0.25
  -6   9   7    1.54    0.29
   6  -9  -7    1.22    0.45
  -6   9   7    1.17    0.26
  -6   9   7    1.65    0.26
   5  -9  -7    0.85    0.23
   5  -9  -7    0.85    0.39
   5  -9  -7    0.58    0.28
  -5   9   7    0.38    0.20
  -4   9   7    0.15    0.17
   4  -9  -7    0.21    0.23
   4  -9  -7    0.11    0.27
  -4   9   7   -0.05    0.18
   3  -9  -7    3.91    0.40
   3  -9  -7    3.17    0.44
  -1   9   7    3.91    0.36
   0  -9  -7    0.36    0.21
  -2  -9  -7    0.97    0.29
  -3  -9  -7    0.55    0.29
  -4  -9  -7    0.13    0.22
  -5  -9  -7   -0.13    0.31
  -6  -9  -7    0.32    0.32
  -7  -9  -7    0.43    0.27
   9 -10  -7    1.23    0.29
   9 -10  -7    1.59    0.48
   9 -10  -7    1.38    0.38
   8 -10  -7    1.18    0.25
   8 -10  -7    0.94    0.45
   7 -10  -7    0.60    0.22
  -7  10   7    0.54    0.26
  -6  10   7    2.54    0.36
   6 -10  -7    2.31    0.33
   6 -10  -7    2.74    0.46
  -6  10   7    2.25    0.31
   6 -10  -7    2.49    0.42
  -5  10   7    0.57    0.29
  -5  10   7    0.69    0.22
   5 -10  -7    0.75    0.31
  -4  10   7    0.20    0.25
   4 -10  -7    0.53    0.26
   3 -10  -7    1.20    0.31
   2 -10  -7    0.76    0.29
  -1  10   7    0.63    0.31
   1 -10  -7    0.80    0.31
   0 -10  -7    0.84    0.29
   1  10   7   -0.15    0.29
  -1 -10  -7    0.10    0.27
  -2 -10  -7    0.55    0.25
  -4 -10  -7    2.73    0.39
  -5 -10  -7    1.02    0.28
  -6 -10  -7   -0.11    0.33
   7 -11  -7    0.13    0.23
  -6  11   7   -0.19    0.25
   6 -11  -7    0.29    0.32
   5 -11  -7   -0.13    0.33
   4 -11  -7    0.14    0.31
   3 -11  -7    0.20    0.31
  -2  11   7    4.34    0.45
   2 -11  -7    3.39    0.43
   2 -11  -7    3.59    0.48
  -1  11   7    8.83    0.83
  -1  11   7    9.11    0.84
   0  11   7    0.14    0.31
   0 -11  -7    0.10    0.29
   0 -11  -7    0.28    0.30
   1  11   7    1.69    0.36
  -1 -11  -7    1.73    0.33
   2  11   7    0.01    0.26
   3  11   7    0.32    0.29
  -3 -11  -7    0.43    0.31
  -4 -11  -7    2.95    0.43
  -5  12   7   -0.06    0.30
   5 -12  -7    0.47    0.39
  -4  12   7    0.19    0.29
   4 -12  -7    0.22    0.27
   4 -12  -7    0.16    0.35
   3 -12  -7    0.22    0.28
   2 -12  -7    0.10    0.27
  -1  12   7   -0.01    0.33
   1 -12  -7    0.12    0.29
   0  12   7    0.25    0.30
   0  12   7    0.47    0.36
   0 -12  -7    0.66    0.31
   0 -12  -7    0.16    0.33
   1  12   7    0.02    0.30
   1  12   7    0.13    0.30
  -1 -12  -7   -0.03    0.31
  -1 -12  -7    0.02    0.35
 -13   0   8    1.23    0.32
 -14  -1   8    0.63    0.32
 -14   1   8    3.34    0.44
 -13   1   8    2.30    0.36
 -12   1   8    2.43    0.38
 -14   2   8    1.09    0.37
 -13   2   8    0.47    0.31
 -11   2   8    5.16    0.56
 -11   3   8   11.03    0.99
 -13   4   8    0.26    0.30
 -12   4   8    1.06    0.33
 -11   4   8    0.07    0.27
  -8   4   8   -0.10    0.20
  13  -5  -8    0.61    0.69
 -13   5   8    0.13    0.34
 -12   5   8    1.24    0.35
 -11   5   8    0.22    0.29
 -10   5   8    0.18    0.25
  10  -5  -8    0.17    0.31
   9  -5  -8    2.77    0.28
   9  -5  -8    2.51    0.37
  -7   5   8    0.08    0.19
  12  -6  -8    0.07    0.30
  12  -6  -8    0.05    0.64
 -12   6   8   -0.09    0.33
  11  -6  -8    0.64    0.34
 -11   6   8    0.40    0.31
 -10   6   8    2.72    0.46
  10  -6  -8    5.20    0.50
   9  -6  -8    5.61    0.54
   9  -6  -8    7.41    0.63
  -8   6   8   -0.30    0.32
   8  -6  -8   -0.13    0.23
   8  -6  -8   -0.42    0.26
   7  -6  -8    1.06    0.20
   7  -6  -8    1.03    0.21
  -7   6   8    1.33    0.21
   7  -6  -8    1.30    0.32
  -6   6   8   -0.01    0.18
  -6   6   8    0.03    0.19
 -11   7   8    0.40    0.29
  11  -7  -8    0.19    0.34
 -10   7   8    0.08    0.28
   9  -7  -8    0.35    0.18
   9  -7  -8    0.71    0.32
   8  -7  -8    9.44    0.87
  -8   7   8   11.02    0.90
   8  -7  -8   10.66    0.92
  -7   7   8    0.46    0.24
   7  -7  -8    0.33    0.20
   7  -7  -8    0.75    0.20
  -7   7   8    0.26    0.20
   7  -7  -8    0.58    0.32
  -6   7   8    0.15    0.19
  -6   7   8   -0.06    0.20
   6  -7  -8   -0.02    0.52
  -5   7   8    0.02    0.18
  -5   7   8    0.17    0.18
   5  -7  -8    0.04    0.20
  -5   7   8   -0.06    0.21
   5  -7  -8    0.06    0.19
   4  -7  -8    0.72    0.21
  11  -8  -8    0.23    0.39
 -10   8   8    0.30    0.29
   9  -8  -8    0.10    0.28
   8  -8  -8    2.51    0.32
   8  -8  -8    2.82    0.38
  -8   8   8    2.82    0.37
   7  -8  -8    2.38    0.28
  -7   8   8    2.65    0.34
  -6   8   8    0.68    0.22
   6  -8  -8    1.10    0.23
   6  -8  -8    0.89    0.48
   6  -8  -8    1.03    0.28
  -5   8   8    0.04    0.19
   5  -8  -8   -0.18    0.25
  -4   8   8   -0.06    0.20
  -4   8   8   -0.09    0.17
   4  -8  -8   -0.20    0.24
   3  -8  -8   10.86    0.95
   0  -8  -8    0.23    0.21
   9  -9  -8    0.63    0.34
   8  -9  -8    3.83    0.41
  -8   9   8    4.18    0.45
   8  -9  -8    4.60    0.66
   8  -9  -8    3.75    0.50
  -7   9   8    8.37    0.84
   7  -9  -8    9.82    0.83
  -7   9   8   10.50    0.84
   7  -9  -8    8.43    0.86
  -6   9   8    0.65    0.24
   5  -9  -8    3.11    0.36
  -4   9   8    1.41    0.24
   4  -9  -8    2.22    0.36
   3  -9  -8    2.74    0.40
   0  -9  -8    0.25    0.24
  -1  -9  -8    1.78    0.33
  -2  -9  -8    2.18    0.39
  -3  -9  -8   -0.30    0.27
  -8  10   8    0.32    0.28
   8 -10  -8   -0.14    0.35
  -7  10   8    1.94    0.31
  -6  10   8    0.12    0.27
   6 -10  -8    0.10    0.24
   6 -10  -8    0.15    0.32
   5 -10  -8    0.01    0.30
   2 -10  -8    0.23    0.27
   0 -10  -8   -0.08    0.28
  -1 -10  -8    6.82    0.66
  -2 -10  -8    0.51    0.30
  -4 -10  -8    5.80    0.59
  -4  11   8    3.41    0.48
   4 -11  -8    3.96    0.44
   4 -11  -8    4.30    0.49
   3 -11  -8    1.03    0.31
   2 -11  -8    0.60    0.30
   2 -11  -8    0.09    0.32
   1 -11  -8    1.08    0.29
   0 -11  -8    8.84    0.83
  -2 -11  -8    2.04    0.36
 -13   2   9    0.28    0.29
 -13   3   9    1.20    0.36
 -12   3   9    0.38    0.29
 -12   4   9    1.03    0.33
 -11   4   9    1.35    0.33
 -12   5   9    0.58    0.35
 -11   5   9    1.17    0.32
  11  -6  -9    2.08    0.38
 -11   6   9    1.19    0.36
   9  -6  -9    0.46    0.20
  10  -7  -9    1.50    0.36
   9  -7  -9    1.08    0.35
   8  -7  -9   -0.22    0.21
   8  -7  -9   -0.30    0.35
   7  -7  -9    2.48    0.29
   7  -7  -9    2.35    0.29
   9  -8  -9    9.20    0.88
   8  -8  -9    1.95    0.28
  -7   8   9   -0.14    0.25
   7  -8  -9    0.02    0.37
  -6   8   9    0.94    0.26
   6  -8  -9    0.92    0.27
   5  -8  -9    1.53    0.27
   8  -9  -9    0.30    0.34
  -8   9   9    0.28    0.28
   7  -9  -9    1.79    0.28
   7  -9  -9    1.55    0.37
  -7   9   9    1.89    0.32
  -6   9   9    0.13    0.23
   6  -9  -9    0.12    0.23
   6  -9  -9    0.30    0.33
   5  -9  -9    0.01    0.33
  -4   9   9   -0.04    0.20
   3  -9  -9    0.28    0.26
   2  -9  -9    0.24    0.27
   6 -10  -9    0.32    0.37
   5 -10  -9    0.14    0.26
   4 -10  -9    0.99    0.28
   2 -10  -9    0.89    0.29
   1 -10  -9    0.42    0.24
   0 -10  -9   -0.20    0.27
   8  -8 -10    3.91    0.41
   0   0   0    0.00    0.00
;
_shelx_hkl_checksum                8673
_olex2_submission_special_instructions  'No special instructions were received'
