# Supplementary material for: Linear, Non-Conjugated Cyclic and Conjugated Cyclic Paraphenylene under Pressure
Source: Molecules. 2019 Sep 26;24(19):3496. doi: 10.3390/molecules24193496 (PMC6803999; doi:10.3390/molecules24193496)
Supplement: Supplementary file 1 [file molecules-24-03496-s001.zip › MGRA02.cif]

data_mgra02
_audit_creation_date               2019-07-23
_audit_creation_method
;
Olex2 1.2
(compiled 2018.05.29 svn.r3508 for OlexSys, GUI svn.r5506)
;
_shelx_SHELXL_version_number       '2014/7'
_audit_contact_author_address      'University of Edinburgh'
_audit_contact_author_email        'G.Novelli@ed.ac.uk'
_audit_contact_author_name         'Giulia Novelli'
_audit_contact_author_phone        ?
_publ_contact_author_id_orcid      '0000-0003-1570-1718'
_publ_section_references
;
Dolomanov, O.V., Bourhis, L.J., Gildea, R.J, Howard, J.A.K. & Puschmann, H.
 (2009), J. Appl. Cryst. 42, 339-341.

Sheldrick, G.M. (2008). Acta Cryst. A64, 112-122.

Sheldrick, G.M. (2015). Acta Cryst. A71, 3-8.
;
_chemical_name_common              'tetrahydro[6]cyclo-paraphenylene'
_chemical_name_systematic          'tetrahydro[6]cyclo-paraphenylene'
_chemical_formula_moiety           'C36 H28'
_chemical_formula_sum              'C36 H28'
_chemical_formula_weight           460.61
_chemical_melting_point            ?
loop_
  _atom_type_symbol
  _atom_type_description
  _atom_type_scat_dispersion_real
  _atom_type_scat_dispersion_imag
  _atom_type_scat_source
 'C' 'C' 0.0006 0.0006 'International Tables Vol C Tables 4.2.6.8 and 6.1.1.4'
 'H' 'H' 0.0000 0.0000 'International Tables Vol C Tables 4.2.6.8 and 6.1.1.4'

_shelx_space_group_comment
;
The symmetry employed for this shelxl refinement is uniquely defined
by the following loop, which should always be used as a source of
symmetry information in preference to the above space-group names.
They are only intended as comments.
;
_space_group_crystal_system        'monoclinic'
_space_group_IT_number             14
_space_group_name_H-M_alt          'P 1 21/c 1'
_space_group_name_Hall             '-P 2ybc'
loop_
  _space_group_symop_operation_xyz
 'x, y, z'
 '-x, y+1/2, -z+1/2'
 '-x, -y, -z'
 'x, -y-1/2, z-1/2'

_cell_length_a                     14.0923(5)
_cell_length_b                     12.8090(6)
_cell_length_c                     11.909(2)
_cell_angle_alpha                  90
_cell_angle_beta                   101.769(7)
_cell_angle_gamma                  90
_cell_volume                       2104.5(4)
_cell_formula_units_Z              4
_cell_measurement_reflns_used      3603
_cell_measurement_temperature      293(2)
_cell_measurement_theta_max        15.1160
_cell_measurement_theta_min        1.5830
_shelx_estimated_absorpt_T_max     ?
_shelx_estimated_absorpt_T_min     ?
_exptl_absorpt_coefficient_mu      0.044
_exptl_absorpt_correction_T_max    1.00000
_exptl_absorpt_correction_T_min    0.25148
_exptl_absorpt_correction_type     multi-scan
_exptl_absorpt_process_details     
;
CrysAlisPro 1.171.39.46 (Rigaku Oxford Diffraction, 2018)
Empirical absorption correction using spherical harmonics,
 implemented in SCALE3 ABSPACK scaling algorithm.
;
_oxdiff_exptl_absorpt_empirical_full_min           0.693
_oxdiff_exptl_absorpt_empirical_full_max           4.548
_oxdiff_exptl_absorpt_empirical_details
;
Empirical correction (ABSPACK) includes:
- Absorption correction using spherical harmonics
- Frame scaling
;
_exptl_crystal_colour              'colorless'
_exptl_crystal_density_diffrn      1.454
_exptl_crystal_density_meas        ?
_exptl_crystal_density_method      ?
_exptl_crystal_description         'block'
_exptl_crystal_F_000               976
_exptl_crystal_size_max            0.3
_exptl_crystal_size_mid            0.2
_exptl_crystal_size_min            0.1
_exptl_transmission_factor_max     ?
_exptl_transmission_factor_min     ?
_diffrn_reflns_av_R_equivalents    0.0589
_diffrn_reflns_av_unetI/netI       0.0496
_diffrn_reflns_Laue_measured_fraction_full  0.657
_diffrn_reflns_Laue_measured_fraction_max  0.657
_diffrn_reflns_limit_h_max         15
_diffrn_reflns_limit_h_min         -15
_diffrn_reflns_limit_k_max         13
_diffrn_reflns_limit_k_min         -13
_diffrn_reflns_limit_l_max         10
_diffrn_reflns_limit_l_min         -9
_diffrn_reflns_number              12570
_diffrn_reflns_point_group_measured_fraction_full  0.657
_diffrn_reflns_point_group_measured_fraction_max  0.657
_diffrn_reflns_theta_full          15.265
_diffrn_reflns_theta_max           15.265
_diffrn_reflns_theta_min           1.615
_diffrn_ambient_temperature        293(2)
_diffrn_ambient_pressure           1.96 #GPa
_diffrn_detector                   'CCD plate'
_diffrn_measured_fraction_theta_full  0.657
_diffrn_measured_fraction_theta_max  0.657
_diffrn_measurement_device_type    'Beamline I19 EH2 at Diamond Light Source'
_diffrn_measurement_method         Omega
_diffrn_radiation_type              synchrotron
_diffrn_radiation_wavelength       0.4859
_diffrn_source                     Synchrotron
_reflns_Friedel_coverage           0.000
_reflns_Friedel_fraction_full      .
_reflns_Friedel_fraction_max       .
_reflns_number_gt                  1284
_reflns_number_total               1843
_reflns_special_details
;
 Reflections were merged by SHELXL according to the crystal
 class for the calculation of statistics and refinement.
 
 _reflns_Friedel_fraction is defined as the number of unique
 Friedel pairs measured divided by the number that would be
 possible theoretically, ignoring centric projections and
 systematic absences.
;
_reflns_threshold_expression       'I > 2\s(I)'
_computing_cell_refinement         'Rigaku-Oxford Diffraction CRYSALIS'
_computing_data_collection         'Diamond GDA'
_computing_data_reduction          'XIA2'
_computing_molecular_graphics      'Olex2 (Dolomanov et al., 2009)'
_computing_publication_material    'Olex2 (Dolomanov et al., 2009)'
_computing_structure_refinement    'XL (Sheldrick, 2008)'
_computing_structure_solution      'From MGRA01 coordinates'
_refine_diff_density_max           0.243
_refine_diff_density_min           -0.335
_refine_diff_density_rms           0.063
_refine_ls_extinction_coef         .
_refine_ls_extinction_method       none
_refine_ls_goodness_of_fit_ref     1.094
_refine_ls_hydrogen_treatment      constr
_refine_ls_matrix_type             full
_refine_ls_number_parameters       325
_refine_ls_number_reflns           1843
_refine_ls_number_restraints       688
_refine_ls_R_factor_all            0.1059
_refine_ls_R_factor_gt             0.0625
_refine_ls_restrained_S_all        0.947
_refine_ls_shift/su_max            0.000
_refine_ls_shift/su_mean           0.000
_refine_ls_structure_factor_coef   Fsqd
_refine_ls_weighting_details      
 'w=1/[\s^2^(Fo^2^)+(0.0311P)^2^+8.3171P] where P=(Fo^2^+2Fc^2^)/3'
_refine_ls_weighting_scheme        calc
_refine_ls_wR_factor_gt            0.1385
_refine_ls_wR_factor_ref           0.1774
_refine_special_details            
;
Similarity restraints were applied to chemically equivalent bond
distances and angles during refinement. All C-atoms were modelled
with anisotropic displacement parameters which were subject to
enhanced rigid bond restraints. H-atoms were placed in ideal positions 
and allowed to ride on their parent atoms.

Checkcif report:


Alert level A

PLAT029_ALERT_3_A _diffrn_measured_fraction_theta_full value Low:0.657 Why? 

Data are incomplete because of shading of reciprocal space by the body 
of the pressure cell.

THETM01_ALERT_3_A  The value of sine(theta_max)/wavelength is less than 0.550
            Calculated sin(theta_max)/wavelength =    0.5418

This is the table obtained from the XPREP program during the data merging up to 
resolution 0.83:

Resolution   #Data  #Theory  #Complete  Redundancy  Mean I   Mean I/s  Rmerge   Rsigma

Inf  - 3.50   39     62        62.9      4.98       27.66     15.89    0.0715   0.0465
3.50 - 2.37   89    124        71.8      7.00       46.73     18.28    0.0582   0.0456  
2.37 - 1.87  132    193        68.4      7.12       12.04     17.76    0.0687   0.0406
1.87 - 1.62  131    195        67.2      7.21        8.30     19.01    0.0760   0.0402
1.62 - 1.47  125    181        69.1      6.65        6.07     14.56    0.0875   0.0464
1.47 - 1.36  127    192        66.1      5.97        2.70     12.48    0.1036   0.0606
1.36 - 1.27  137    207        66.2      5.19        4.17     10.83    0.1093   0.0663
1.27 - 1.21  122    191        63.9      4.37        4.61     10.33    0.1102   0.0826
1.21 - 1.15  124    211        58.8      3.38        3.95      9.29    0.1005   0.0847
1.15 - 1.10  129    208        62.0      3.24        3.29      7.95    0.1269   0.0919
1.10 - 1.10  123    209        58.9      2.90        3.05      8.40    0.1104   0.0950
1.06 - 1.06  150    236        63.6      2.95        2.03      6.06    0.1507   0.1336
1.02 - 0.99  117    200        58.5      2.31        2.30      5.59    0.2129   0.1399
0.99 - 0.96  143    231        61.9      2.29        1.69      4.30    0.1702   0.1817
0.96 - 0.93  159    255        62.4      2.44        1.08      3.15    0.2597   0.2605
0.93 - 0.91  104    184        56.5      2.23        0.81      2.97    0.2924   0.3210
0.91 - 0.89  131    227        57.7      2.01        1.27      2.97    0.3150   0.2593
0.89 - 0.87  127    218        58.3      2.09        0.63      1.94    0.3426   0.4666
0.87 - 0.85  152    253        60.1      2.14        0.75      1.98    0.4079   0.4143
0.85 - 0.84   71    132        53.8      1.94        1.36      4.24    0.3708   0.2289
0.84 - 0.82  132    236        55.9      1.89        0.59      1.47    0.5040   0.5619
---------------------------------------------------------------------------------------
0.92 - 0.82  673   1168        57.6      2.03        0.85      2.33    0.3867   0.3669 
Inf  - 0.82 2564   4145        61.9      3.64        5.09      8.14    0.0844   0.0760

Rint or Rsigma begins to shoot up beyond the resolution limit, 0.92, I have selected.

PLAT088_ALERT_3_A Poor Data / Parameter Ratio ....................       5.67 Note 

Data are incomplete because of shading of reciprocal space by the body 
of the pressure cell. This also affects precision.

Alert level B, C and G

PLAT911_ALERT_3_B Missing FCF Refl Between Thmin & STh/L=    0.542        825 Report
PLAT002_ALERT_2_G Number of Distance or Angle Restraints on AtSite         36 Note  
PLAT003_ALERT_2_G Number of Uiso or Uij Restrained non-H Atoms ...         36 Report
PLAT083_ALERT_2_G SHELXL Second Parameter in WGHT  Unusually Large       8.32 Why ? 
PLAT092_ALERT_4_G Check: Wavelength Given is not Cu,Ga,Mo,Ag,In Ka    0.48590 Ang.  
PLAT174_ALERT_4_G The CIF-Embedded .res File Contains FLAT Records          4 Report
PLAT175_ALERT_4_G The CIF-Embedded .res File Contains SAME Records         10 Report
PLAT176_ALERT_4_G The CIF-Embedded .res File Contains SADI Records          2 Report
PLAT187_ALERT_4_G The CIF-Embedded .res File Contains RIGU Records          1 Report
PLAT802_ALERT_4_G CIF Input Record(s) with more than 80 Characters         26 Info  
PLAT860_ALERT_3_G Number of Least-Squares Restraints .............        688 Note  
PLAT883_ALERT_1_G No Info/Value for _atom_sites_solution_primary .     Please Do !  
PLAT909_ALERT_3_G Percentage of I>2sig(I) Data at Theta(Max) Still        43% Note  
PLAT910_ALERT_3_G Missing # of FCF Reflection(s) Below Theta(Min).          2 Note  
PLAT913_ALERT_3_G Missing # of Very Strong Reflections in FCF ....          1 Note  
PLAT933_ALERT_2_G Number of OMIT Records in Embedded .res File ...         16 Note  
PLAT978_ALERT_2_G Number C-C Bonds with Positive Residual Density.          1 Info 

The restraints used will be reported in the main text of the paper.

PLAT340_ALERT_3_C Low Bond Precision on  C-C Bonds ...............     0.0079 Ang.
PLAT952_ALERT_5_G Calculated (ThMax) and CIF-Reported Lmax Differ           2 Units 
PLAT958_ALERT_1_G Calculated (ThMax) and Actual (FCF) Lmax Differ           2 Units

Data are incomplete because of shading of reciprocal space by the body 
of the pressure cell. This also affects precision.

ABSMU01_ALERT_1_G  Calculation of _exptl_absorpt_correction_mu
                not performed for this radiation type.
				
Noted no action taken.

PLAT199_ALERT_1_G Reported _cell_measurement_temperature ..... (K)        293 Check 
PLAT200_ALERT_1_G Reported   _diffrn_ambient_temperature ..... (K)        293 Check

Confirm- all measurements at RT.
 
PLAT432_ALERT_2_G Short Inter X...Y Contact  C3       ..C23              3.14 Ang.  
                                                   -1+x,y,z  =      1_455 Check 
PLAT432_ALERT_2_G Short Inter X...Y Contact  C5       ..C21              3.11 Ang.  
                                                   -1+x,y,z  =      1_455 Check 
PLAT432_ALERT_2_G Short Inter X...Y Contact  C15      ..C16              3.19 Ang.  
                                                1-x,1-y,1-z  =      3_666 Check 

This is a high-pressure crystal structure, so intermolecular contacts are shorter
than is usual.

;
_olex2_refinement_description
;
1. Fixed Uiso
 At 1.2 times of:
  All C(H) groups
2. Restrained distances
 C10-C13 \\sim C28-C31
 with sigma of 0.01
 C4-C7 \\sim C1-C34 \\sim C22-C25 \\sim C16-C19
 with sigma of 0.01
3. Restrained planarity
 C7, C8, C9, C10, C11, C12
 with sigma of 0.01
 C13, C14, C15, C16, C17, C18
 with sigma of 0.01
 C25, C26, C27, C28, C29, C30
 with sigma of 0.01
 C31, C32, C33, C34, C35
 with sigma of 0.01
4. Uiso/Uaniso restraints and constraints
Uvol(C13) \\sim Uvol(C16): with sigma of 0.1
5. Rigid body (RIGU) restrains
 All non-hydrogen atoms
 with sigma for 1-2 distances of 0.005 and sigma for 1-3 distances of 0.005
6. Same fragment restrains
{C1, C6, C5, C4, C3, C2} sigma for 1-2: 0.01, 1-3: 0.04
{C4, C5, C6, C1, C2, C3} sigma for 1-2: 0.01, 1-3: 0.04
{C4, C3, C2, C1, C6, C5} sigma for 1-2: 0.01, 1-3: 0.04
as
{C1, C2, C3, C4, C5, C6}
{C7, C12, C11, C10, C9, C8} sigma for 1-2: 0.01, 1-3: 0.04
{C10, C9, C8, C7, C12, C11} sigma for 1-2: 0.01, 1-3: 0.04
{C10, C11, C12, C7, C8, C9} sigma for 1-2: 0.01, 1-3: 0.04
as
{C7, C8, C9, C10, C11, C12}
{C7, C8, C9, C10, C11, C12} sigma for 1-2: 0.01, 1-3: 0.04
as
{C13, C14, C15, C16, C17, C18}
{C1, C2, C3, C4, C5, C6} sigma for 1-2: 0.01, 1-3: 0.04
as
{C19, C20, C21, C22, C23, C24}
{C7, C8, C9, C10, C11, C12} sigma for 1-2: 0.01, 1-3: 0.04
as
{C25, C26, C27, C28, C29, C30}
{C7, C8, C9, C10, C11, C12} sigma for 1-2: 0.01, 1-3: 0.04
as
{C31, C32, C33, C34, C35, C36}
7.a Ternary CH refined with riding coordinates:
 C1(H1), C4(H4), C19(H19), C22(H22)
7.b Aromatic/amide H refined with riding coordinates:
 C2(H2), C3(H3), C5(H5), C6(H6), C8(H8), C9(H9), C11(H11), C12(H12), C14(H14),
 C15(H15), C17(H17), C18(H18), C20(H20), C21(H21), C23(H23), C24(H24), C26(H26),
  C27(H27), C29(H29), C30(H30), C32(H32), C33(H33), C35(H35), C36(H36)
;
_atom_sites_solution_hydrogens     geom
_atom_sites_solution_primary       'From MGRA01 coordinates'
_atom_sites_solution_secondary     ?
loop_
  _atom_site_label
  _atom_site_type_symbol
  _atom_site_fract_x
  _atom_site_fract_y
  _atom_site_fract_z
  _atom_site_U_iso_or_equiv
  _atom_site_adp_type
  _atom_site_occupancy
  _atom_site_site_symmetry_order
  _atom_site_calc_flag
  _atom_site_refinement_flags_posn
  _atom_site_refinement_flags_adp
  _atom_site_refinement_flags_occupancy
  _atom_site_disorder_assembly
  _atom_site_disorder_group
 C1 C -0.0958(3) 0.0937(4) 0.3744(5) 0.030(2) Uani 1 1 d D U . . .
 H1 H -0.1205 0.0222 0.3746 0.036 Uiso 1 1 calc R . . . .
 C2 C -0.1486(4) 0.1477(4) 0.2678(6) 0.029(2) Uani 1 1 d D U . . .
 H2 H -0.1756 0.1090 0.2031 0.035 Uiso 1 1 calc R . . . .
 C3 C -0.1567(4) 0.2515(4) 0.2663(6) 0.028(2) Uani 1 1 d D U . . .
 H3 H -0.1896 0.2854 0.2008 0.034 Uiso 1 1 calc R . . . .
 C4 C -0.1121(3) 0.3133(4) 0.3715(5) 0.0258(19) Uani 1 1 d D U . . .
 H4 H -0.1493 0.3780 0.3715 0.031 Uiso 1 1 calc R . . . .
 C5 C -0.1179(4) 0.2529(4) 0.4791(6) 0.032(2) Uani 1 1 d D U . . .
 H5 H -0.1252 0.2888 0.5447 0.039 Uiso 1 1 calc R . . . .
 C6 C -0.1127(4) 0.1491(4) 0.4810(6) 0.030(2) Uani 1 1 d D U . . .
 H6 H -0.1193 0.1116 0.5459 0.035 Uiso 1 1 calc R . . . .
 C7 C -0.0070(3) 0.3426(3) 0.3681(5) 0.0243(19) Uani 1 1 d D U . . .
 C8 C 0.0325(3) 0.3198(3) 0.2737(6) 0.026(2) Uani 1 1 d D U . . .
 H8 H -0.0059 0.2883 0.2099 0.031 Uiso 1 1 calc R . . . .
 C9 C 0.1281(3) 0.3429(3) 0.2722(6) 0.031(2) Uani 1 1 d D U . . .
 H9 H 0.1529 0.3271 0.2076 0.037 Uiso 1 1 calc R . . . .
 C10 C 0.1871(3) 0.3892(3) 0.3657(5) 0.0267(19) Uani 1 1 d D U . . .
 C11 C 0.1480(4) 0.4133(4) 0.4599(6) 0.038(2) Uani 1 1 d D U . . .
 H11 H 0.1863 0.4461 0.5229 0.046 Uiso 1 1 calc R . . . .
 C12 C 0.0524(3) 0.3894(3) 0.4620(6) 0.026(2) Uani 1 1 d D U . . .
 H12 H 0.0278 0.4048 0.5269 0.031 Uiso 1 1 calc R . . . .
 C13 C 0.2912(4) 0.4055(3) 0.3660(5) 0.0270(19) Uani 1 1 d D U . . .
 C14 C 0.3582(3) 0.3747(3) 0.4613(6) 0.030(2) Uani 1 1 d D U . . .
 H14 H 0.3370 0.3485 0.5248 0.036 Uiso 1 1 calc R . . . .
 C15 C 0.4573(3) 0.3821(3) 0.4640(6) 0.034(2) Uani 1 1 d D U . . .
 H15 H 0.5011 0.3610 0.5294 0.040 Uiso 1 1 calc R . . . .
 C16 C 0.4916(3) 0.4201(3) 0.3713(6) 0.028(2) Uani 1 1 d D U . . .
 C17 C 0.4235(3) 0.4510(3) 0.2762(6) 0.028(2) Uani 1 1 d D U . . .
 H17 H 0.4446 0.4768 0.2125 0.033 Uiso 1 1 calc R . . . .
 C18 C 0.3245(3) 0.4447(3) 0.2729(6) 0.027(2) Uani 1 1 d D U . . .
 H18 H 0.2806 0.4668 0.2081 0.033 Uiso 1 1 calc R . . . .
 C19 C 0.5998(3) 0.4175(4) 0.3676(6) 0.031(2) Uani 1 1 d D U . . .
 H19 H 0.6250 0.4891 0.3720 0.037 Uiso 1 1 calc R . . . .
 C20 C 0.6537(4) 0.3558(4) 0.4685(7) 0.036(2) Uani 1 1 d D U . . .
 H20 H 0.6831 0.3896 0.5358 0.043 Uiso 1 1 calc R . . . .
 C21 C 0.6586(4) 0.2523(4) 0.4602(6) 0.030(2) Uani 1 1 d D U . . .
 H21 H 0.6912 0.2135 0.5223 0.036 Uiso 1 1 calc R . . . .
 C22 C 0.6117(3) 0.1978(4) 0.3507(5) 0.029(2) Uani 1 1 d D U . . .
 H22 H 0.6483 0.1336 0.3448 0.034 Uiso 1 1 calc R . . . .
 C23 C 0.6183(4) 0.2652(4) 0.2495(7) 0.035(2) Uani 1 1 d D U . . .
 H23 H 0.6264 0.2346 0.1813 0.042 Uiso 1 1 calc R . . . .
 C24 C 0.6128(4) 0.3684(4) 0.2570(7) 0.037(2) Uani 1 1 d D U . . .
 H24 H 0.6170 0.4101 0.1942 0.045 Uiso 1 1 calc R . . . .
 C25 C 0.5068(3) 0.1667(3) 0.3512(5) 0.0264(19) Uani 1 1 d D U . . .
 C26 C 0.4842(4) 0.1232(3) 0.4489(6) 0.035(2) Uani 1 1 d D U . . .
 H26 H 0.5337 0.1098 0.5118 0.042 Uiso 1 1 calc R . . . .
 C27 C 0.3890(4) 0.0989(3) 0.4552(6) 0.037(2) Uani 1 1 d D U . . .
 H27 H 0.3757 0.0699 0.5218 0.045 Uiso 1 1 calc R . . . .
 C28 C 0.3139(4) 0.1182(3) 0.3619(6) 0.0255(19) Uani 1 1 d D U . . .
 C29 C 0.3374(4) 0.1615(3) 0.2651(6) 0.030(2) Uani 1 1 d D U . . .
 H29 H 0.2881 0.1747 0.2019 0.036 Uiso 1 1 calc R . . . .
 C30 C 0.4320(3) 0.1861(3) 0.2588(6) 0.031(2) Uani 1 1 d D U . . .
 H30 H 0.4452 0.2157 0.1923 0.037 Uiso 1 1 calc R . . . .
 C31 C 0.2106(3) 0.1003(3) 0.3673(6) 0.027(2) Uani 1 1 d D U . . .
 C32 C 0.1782(4) 0.1281(3) 0.4649(6) 0.030(2) Uani 1 1 d D U . . .
 H32 H 0.2224 0.1511 0.5290 0.037 Uiso 1 1 calc R . . . .
 C33 C 0.0808(3) 0.1222(3) 0.4686(6) 0.031(2) Uani 1 1 d D U . . .
 H33 H 0.0606 0.1411 0.5354 0.037 Uiso 1 1 calc R . . . .
 C34 C 0.0133(4) 0.0888(3) 0.3745(6) 0.0272(19) Uani 1 1 d D U . . .
 C35 C 0.0462(4) 0.0598(3) 0.2770(6) 0.031(2) Uani 1 1 d D U . . .
 H35 H 0.0020 0.0370 0.2127 0.037 Uiso 1 1 calc R . . . .
 C36 C 0.1435(4) 0.0644(4) 0.2738(6) 0.032(2) Uani 1 1 d D U . . .
 H36 H 0.1642 0.0430 0.2081 0.039 Uiso 1 1 calc R . . . .

loop_
  _atom_site_aniso_label
  _atom_site_aniso_U_11
  _atom_site_aniso_U_22
  _atom_site_aniso_U_33
  _atom_site_aniso_U_23
  _atom_site_aniso_U_13
  _atom_site_aniso_U_12
 C1 0.029(3) 0.026(3) 0.036(7) 0.007(3) 0.012(3) -0.006(2)
 C2 0.022(3) 0.036(3) 0.027(7) -0.002(3) -0.002(4) -0.005(2)
 C3 0.020(3) 0.040(3) 0.022(7) 0.004(3) -0.001(4) 0.000(2)
 C4 0.026(3) 0.029(3) 0.022(7) 0.001(3) 0.003(3) 0.004(2)
 C5 0.021(3) 0.037(3) 0.037(7) 0.002(3) 0.001(4) 0.002(2)
 C6 0.029(3) 0.035(3) 0.028(7) 0.001(3) 0.014(4) -0.001(2)
 C7 0.024(3) 0.022(3) 0.024(6) 0.006(3) -0.002(3) 0.005(2)
 C8 0.024(3) 0.029(3) 0.020(7) 0.001(3) -0.003(3) -0.001(2)
 C9 0.027(3) 0.021(3) 0.045(7) 0.002(3) 0.004(3) 0.000(2)
 C10 0.032(3) 0.014(3) 0.036(7) 0.001(3) 0.011(3) 0.003(2)
 C11 0.033(3) 0.025(3) 0.058(7) -0.012(3) 0.014(4) 0.001(2)
 C12 0.033(3) 0.026(3) 0.021(7) -0.002(3) 0.009(3) 0.004(2)
 C13 0.030(3) 0.016(3) 0.037(6) 0.003(3) 0.010(3) 0.004(2)
 C14 0.029(3) 0.024(3) 0.037(7) 0.002(3) 0.004(3) 0.002(2)
 C15 0.024(3) 0.028(3) 0.046(7) 0.000(3) 0.000(4) 0.001(2)
 C16 0.023(3) 0.016(3) 0.042(7) -0.002(3) 0.002(3) -0.001(2)
 C17 0.030(3) 0.022(3) 0.033(7) 0.004(3) 0.007(3) -0.001(2)
 C18 0.029(3) 0.023(3) 0.030(7) 0.003(3) 0.006(4) 0.005(2)
 C19 0.025(3) 0.027(3) 0.041(7) -0.006(3) 0.006(3) -0.006(2)
 C20 0.021(3) 0.032(3) 0.050(7) -0.006(3) -0.004(4) -0.004(2)
 C21 0.019(3) 0.035(3) 0.035(7) 0.000(3) 0.004(4) -0.001(2)
 C22 0.020(3) 0.030(3) 0.036(7) -0.011(3) 0.004(3) 0.001(2)
 C23 0.021(3) 0.044(3) 0.043(7) -0.009(3) 0.011(4) -0.005(2)
 C24 0.028(3) 0.038(3) 0.046(7) 0.000(3) 0.009(4) -0.003(2)
 C25 0.028(3) 0.018(3) 0.034(6) -0.007(3) 0.010(3) 0.002(2)
 C26 0.032(3) 0.024(3) 0.049(7) 0.004(3) 0.007(4) 0.005(2)
 C27 0.033(3) 0.032(3) 0.046(7) 0.011(3) 0.008(4) 0.002(2)
 C28 0.030(3) 0.012(3) 0.035(6) 0.000(3) 0.008(3) 0.002(2)
 C29 0.027(3) 0.028(3) 0.032(7) 0.001(3) 0.000(3) 0.001(2)
 C30 0.029(3) 0.029(3) 0.037(7) 0.001(3) 0.012(3) -0.001(2)
 C31 0.027(3) 0.020(3) 0.036(7) -0.001(3) 0.011(3) 0.002(2)
 C32 0.027(3) 0.029(3) 0.034(7) -0.002(3) 0.004(4) 0.002(2)
 C33 0.032(3) 0.028(3) 0.036(7) -0.002(3) 0.012(4) 0.003(2)
 C34 0.032(3) 0.019(3) 0.033(6) 0.002(3) 0.010(3) -0.003(2)
 C35 0.034(3) 0.022(3) 0.037(7) -0.005(3) 0.011(4) -0.005(2)
 C36 0.038(3) 0.025(3) 0.037(7) -0.006(3) 0.017(4) -0.004(2)

_geom_special_details
;
 All esds (except the esd in the dihedral angle between two l.s. planes)
 are estimated using the full covariance matrix.  The cell esds are taken
 into account individually in the estimation of esds in distances, angles
 and torsion angles; correlations between esds in cell parameters are only
 used when they are defined by crystal symmetry.  An approximate (isotropic)
 treatment of cell esds is used for estimating esds involving l.s. planes.
;
loop_
  _geom_bond_atom_site_label_1
  _geom_bond_atom_site_label_2
  _geom_bond_distance
  _geom_bond_site_symmetry_2
  _geom_bond_publ_flag
 C1 H1 0.9800 . ?
 C1 C2 1.503(7) . ?
 C1 C6 1.515(7) . ?
 C1 C34 1.538(6) . ?
 C2 H2 0.9300 . ?
 C2 C3 1.334(6) . ?
 C3 H3 0.9300 . ?
 C3 C4 1.507(7) . ?
 C4 H4 0.9800 . ?
 C4 C5 1.513(7) . ?
 C4 C7 1.536(6) . ?
 C5 H5 0.9300 . ?
 C5 C6 1.333(6) . ?
 C6 H6 0.9300 . ?
 C7 C8 1.384(6) . ?
 C7 C12 1.389(6) . ?
 C8 H8 0.9300 . ?
 C8 C9 1.382(6) . ?
 C9 H9 0.9300 . ?
 C9 C10 1.380(6) . ?
 C10 C11 1.382(6) . ?
 C10 C13 1.481(6) . ?
 C11 H11 0.9300 . ?
 C11 C12 1.387(6) . ?
 C12 H12 0.9300 . ?
 C13 C14 1.378(6) . ?
 C13 C18 1.383(6) . ?
 C14 H14 0.9300 . ?
 C14 C15 1.394(6) . ?
 C15 H15 0.9300 . ?
 C15 C16 1.381(6) . ?
 C16 C17 1.385(6) . ?
 C16 C19 1.535(6) . ?
 C17 H17 0.9300 . ?
 C17 C18 1.389(6) . ?
 C18 H18 0.9300 . ?
 C19 H19 0.9800 . ?
 C19 C20 1.508(7) . ?
 C19 C24 1.504(7) . ?
 C20 H20 0.9300 . ?
 C20 C21 1.332(6) . ?
 C21 H21 0.9300 . ?
 C21 C22 1.509(7) . ?
 C22 H22 0.9800 . ?
 C22 C23 1.501(7) . ?
 C22 C25 1.532(6) . ?
 C23 H23 0.9300 . ?
 C23 C24 1.328(6) . ?
 C24 H24 0.9300 . ?
 C25 C26 1.385(6) . ?
 C25 C30 1.382(6) . ?
 C26 H26 0.9300 . ?
 C26 C27 1.393(6) . ?
 C27 H27 0.9300 . ?
 C27 C28 1.390(6) . ?
 C28 C29 1.380(6) . ?
 C28 C31 1.488(6) . ?
 C29 H29 0.9300 . ?
 C29 C30 1.387(6) . ?
 C30 H30 0.9300 . ?
 C31 C32 1.379(6) . ?
 C31 C36 1.384(6) . ?
 C32 H32 0.9300 . ?
 C32 C33 1.384(6) . ?
 C33 H33 0.9300 . ?
 C33 C34 1.382(6) . ?
 C34 C35 1.386(6) . ?
 C35 H35 0.9300 . ?
 C35 C36 1.380(6) . ?
 C36 H36 0.9300 . ?

loop_
  _geom_angle_atom_site_label_1
  _geom_angle_atom_site_label_2
  _geom_angle_atom_site_label_3
  _geom_angle
  _geom_angle_site_symmetry_1
  _geom_angle_site_symmetry_3
  _geom_angle_publ_flag
 C2 C1 H1 108.5 . . ?
 C2 C1 C6 110.9(5) . . ?
 C2 C1 C34 110.0(5) . . ?
 C6 C1 H1 108.5 . . ?
 C6 C1 C34 110.3(5) . . ?
 C34 C1 H1 108.5 . . ?
 C1 C2 H2 120.1 . . ?
 C3 C2 C1 119.8(6) . . ?
 C3 C2 H2 120.1 . . ?
 C2 C3 H3 120.3 . . ?
 C2 C3 C4 119.5(6) . . ?
 C4 C3 H3 120.3 . . ?
 C3 C4 H4 108.2 . . ?
 C3 C4 C5 110.5(5) . . ?
 C3 C4 C7 110.3(5) . . ?
 C5 C4 H4 108.2 . . ?
 C5 C4 C7 111.5(5) . . ?
 C7 C4 H4 108.2 . . ?
 C4 C5 H5 119.6 . . ?
 C6 C5 C4 120.8(6) . . ?
 C6 C5 H5 119.6 . . ?
 C1 C6 H6 120.9 . . ?
 C5 C6 C1 118.1(6) . . ?
 C5 C6 H6 120.9 . . ?
 C8 C7 C4 121.3(5) . . ?
 C8 C7 C12 118.0(5) . . ?
 C12 C7 C4 120.6(5) . . ?
 C7 C8 H8 119.3 . . ?
 C9 C8 C7 121.3(6) . . ?
 C9 C8 H8 119.3 . . ?
 C8 C9 H9 119.7 . . ?
 C10 C9 C8 120.7(6) . . ?
 C10 C9 H9 119.7 . . ?
 C9 C10 C11 118.5(5) . . ?
 C9 C10 C13 119.7(5) . . ?
 C11 C10 C13 121.7(5) . . ?
 C10 C11 H11 119.5 . . ?
 C10 C11 C12 121.0(6) . . ?
 C12 C11 H11 119.5 . . ?
 C7 C12 H12 119.7 . . ?
 C11 C12 C7 120.6(6) . . ?
 C11 C12 H12 119.7 . . ?
 C14 C13 C10 118.3(5) . . ?
 C14 C13 C18 118.4(5) . . ?
 C18 C13 C10 123.2(5) . . ?
 C13 C14 H14 119.5 . . ?
 C13 C14 C15 121.0(6) . . ?
 C15 C14 H14 119.5 . . ?
 C14 C15 H15 119.4 . . ?
 C16 C15 C14 121.3(6) . . ?
 C16 C15 H15 119.4 . . ?
 C15 C16 C17 117.2(5) . . ?
 C15 C16 C19 121.9(5) . . ?
 C17 C16 C19 120.6(5) . . ?
 C16 C17 H17 119.0 . . ?
 C16 C17 C18 122.0(5) . . ?
 C18 C17 H17 119.0 . . ?
 C13 C18 C17 120.1(6) . . ?
 C13 C18 H18 119.9 . . ?
 C17 C18 H18 119.9 . . ?
 C16 C19 H19 109.3 . . ?
 C20 C19 C16 109.2(5) . . ?
 C20 C19 H19 109.3 . . ?
 C24 C19 C16 109.5(5) . . ?
 C24 C19 H19 109.3 . . ?
 C24 C19 C20 110.3(5) . . ?
 C19 C20 H20 120.4 . . ?
 C21 C20 C19 119.2(6) . . ?
 C21 C20 H20 120.4 . . ?
 C20 C21 H21 119.9 . . ?
 C20 C21 C22 120.3(6) . . ?
 C22 C21 H21 119.9 . . ?
 C21 C22 H22 107.8 . . ?
 C21 C22 C25 111.7(5) . . ?
 C23 C22 C21 109.8(5) . . ?
 C23 C22 H22 107.8 . . ?
 C23 C22 C25 111.8(5) . . ?
 C25 C22 H22 107.8 . . ?
 C22 C23 H23 119.8 . . ?
 C24 C23 C22 120.4(6) . . ?
 C24 C23 H23 119.8 . . ?
 C19 C24 H24 120.2 . . ?
 C23 C24 C19 119.6(6) . . ?
 C23 C24 H24 120.2 . . ?
 C26 C25 C22 119.7(5) . . ?
 C30 C25 C22 122.0(5) . . ?
 C30 C25 C26 118.2(5) . . ?
 C25 C26 H26 119.2 . . ?
 C25 C26 C27 121.6(6) . . ?
 C27 C26 H26 119.2 . . ?
 C26 C27 H27 119.9 . . ?
 C28 C27 C26 120.1(6) . . ?
 C28 C27 H27 119.9 . . ?
 C27 C28 C31 122.0(5) . . ?
 C29 C28 C27 117.7(5) . . ?
 C29 C28 C31 120.1(5) . . ?
 C28 C29 H29 118.9 . . ?
 C28 C29 C30 122.3(6) . . ?
 C30 C29 H29 118.9 . . ?
 C25 C30 C29 120.1(6) . . ?
 C25 C30 H30 120.0 . . ?
 C29 C30 H30 120.0 . . ?
 C32 C31 C28 119.4(5) . . ?
 C32 C31 C36 118.3(5) . . ?
 C36 C31 C28 122.1(5) . . ?
 C31 C32 H32 119.5 . . ?
 C31 C32 C33 120.9(6) . . ?
 C33 C32 H32 119.5 . . ?
 C32 C33 H33 119.5 . . ?
 C34 C33 C32 121.0(6) . . ?
 C34 C33 H33 119.5 . . ?
 C33 C34 C1 120.7(5) . . ?
 C33 C34 C35 118.0(5) . . ?
 C35 C34 C1 121.0(5) . . ?
 C34 C35 H35 119.5 . . ?
 C36 C35 C34 121.0(6) . . ?
 C36 C35 H35 119.5 . . ?
 C31 C36 H36 119.6 . . ?
 C35 C36 C31 120.8(6) . . ?
 C35 C36 H36 119.6 . . ?

_shelx_res_file
;
    mgra02.res created by SHELXL-2014/7

TITL MGRA02 in P2(1)/c
CELL 0.4859 14.0923 12.809 11.909 90 101.7694 90
ZERR 4 0.0005 0.0006 0.002 0 0.0068 0
LATT 1
SYMM -X,0.5+Y,0.5-Z
SFAC C H
DISP C 0.0006 0.0006 5.8998
DISP H -0 0 0.6054
UNIT 144 112
SADI 0.01 C10 C13 C28 C31
SADI 0.01 C4 C7 C1 C34 C22 C25 C16 C19
FLAT 0.01 C7 > C12
FLAT 0.01 C13 > C18
FLAT 0.01 C25 > C30
FLAT 0.01 C31 > C35
RIGU 0.005 0.005

L.S. 10
PLAN  20
BOND $H
list 4
fmap 2 53
acta
OMIT 1 8 8
OMIT 10 4 4
OMIT -6 8 3
OMIT -3 8 8
OMIT 0 3 4
OMIT 1 4 5
OMIT -9 1 7
OMIT -13 4 5
OMIT 9 5 5
OMIT -8 2 7
OMIT -7 3 7
OMIT -3 11 1
OMIT -9 7 8
OMIT 2 8 8
OMIT -3 8 5
OMIT -13 5 2
REM <olex2.extras>
REM <restraints
REM  <item "olex2.restraint.adp_volume_similar C13 C16">
REM >
REM <HklSrc "%.\\MGRA02.hkl">
REM </olex2.extras>

SAME 0.01 0.04 C1 C6 C5 C4 C3 C2
SAME 0.01 0.04 C4 C5 C6 C1 C2 C3
SAME 0.01 0.04 C4 C3 C2 C1 C6 C5
WGHT    0.031100    8.317101
FVAR       0.12523
C1    1   -0.095808    0.093664    0.374386    11.00000    0.02895    0.02601 =
         0.03638    0.00690    0.01153   -0.00643
AFIX  13
H1    2   -0.120543    0.022178    0.374647    11.00000   -1.20000
AFIX   0
C2    1   -0.148615    0.147740    0.267824    11.00000    0.02228    0.03578 =
         0.02704   -0.00157   -0.00191   -0.00459
AFIX  43
H2    2   -0.175560    0.108968    0.203140    11.00000   -1.20000
AFIX   0
C3    1   -0.156720    0.251512    0.266298    11.00000    0.01993    0.03979 =
         0.02201    0.00386   -0.00085   -0.00023
AFIX  43
H3    2   -0.189638    0.285449    0.200804    11.00000   -1.20000
AFIX   0
C4    1   -0.112118    0.313335    0.371531    11.00000    0.02608    0.02860 =
         0.02206    0.00114    0.00309    0.00357
AFIX  13
H4    2   -0.149259    0.378023    0.371489    11.00000   -1.20000
AFIX   0
C5    1   -0.117935    0.252935    0.479059    11.00000    0.02052    0.03691 =
         0.03725    0.00221    0.00095    0.00187
AFIX  43
H5    2   -0.125239    0.288757    0.544692    11.00000   -1.20000
AFIX   0
C6    1   -0.112727    0.149056    0.480952    11.00000    0.02877    0.03481 =
         0.02838    0.00116    0.01378   -0.00093
AFIX  43
H6    2   -0.119294    0.111634    0.545854    11.00000   -1.20000
AFIX   0
SAME 0.01 0.04 C7 C12 C11 C10 C9 C8
SAME 0.01 0.04 C10 C9 C8 C7 C12 C11
SAME 0.01 0.04 C10 C11 C12 C7 C8 C9
C7    1   -0.006999    0.342555    0.368125    11.00000    0.02391    0.02194 =
         0.02417    0.00589   -0.00151    0.00535
C8    1    0.032541    0.319781    0.273670    11.00000    0.02388    0.02936 =
         0.02042    0.00141   -0.00272   -0.00078
AFIX  43
H8    2   -0.005949    0.288314    0.209930    11.00000   -1.20000
AFIX   0
C9    1    0.128096    0.342886    0.272224    11.00000    0.02651    0.02057 =
         0.04459    0.00161    0.00443   -0.00009
AFIX  43
H9    2    0.152894    0.327057    0.207618    11.00000   -1.20000
AFIX   0
C10   1    0.187072    0.389216    0.365713    11.00000    0.03172    0.01445 =
         0.03579    0.00090    0.01124    0.00256
C11   1    0.147977    0.413345    0.459942    11.00000    0.03295    0.02528 =
         0.05829   -0.01247    0.01449    0.00121
AFIX  43
H11   2    0.186339    0.446123    0.522871    11.00000   -1.20000
AFIX   0
C12   1    0.052371    0.389385    0.462009    11.00000    0.03283    0.02581 =
         0.02084   -0.00158    0.00876    0.00370
AFIX  43
H12   2    0.027797    0.404824    0.526875    11.00000   -1.20000
AFIX   0
SAME 0.01 0.04 C7 > C12
C13   1    0.291203    0.405474    0.366002    11.00000    0.02952    0.01558 =
         0.03721    0.00345    0.00978    0.00429
C14   1    0.358184    0.374662    0.461289    11.00000    0.02853    0.02399 =
         0.03739    0.00209    0.00428    0.00201
AFIX  43
H14   2    0.336971    0.348532    0.524759    11.00000   -1.20000
AFIX   0
C15   1    0.457304    0.382083    0.463950    11.00000    0.02378    0.02797 =
         0.04619    0.00003    0.00026    0.00062
AFIX  43
H15   2    0.501135    0.361036    0.529372    11.00000   -1.20000
AFIX   0
C16   1    0.491646    0.420089    0.371300    11.00000    0.02339    0.01623 =
         0.04229   -0.00227    0.00158   -0.00115
C17   1    0.423496    0.451027    0.276173    11.00000    0.02982    0.02160 =
         0.03266    0.00400    0.00727   -0.00095
AFIX  43
H17   2    0.444627    0.476847    0.212513    11.00000   -1.20000
AFIX   0
C18   1    0.324543    0.444675    0.272927    11.00000    0.02917    0.02309 =
         0.02975    0.00343    0.00630    0.00529
AFIX  43
H18   2    0.280642    0.466818    0.208064    11.00000   -1.20000
AFIX   0
SAME 0.01 0.04 C1 > C6
C19   1    0.599845    0.417537    0.367590    11.00000    0.02473    0.02657 =
         0.04069   -0.00582    0.00559   -0.00562
AFIX  13
H19   2    0.625042    0.489053    0.371959    11.00000   -1.20000
AFIX   0
C20   1    0.653705    0.355789    0.468533    11.00000    0.02059    0.03159 =
         0.05042   -0.00578   -0.00416   -0.00382
AFIX  43
H20   2    0.683122    0.389564    0.535778    11.00000   -1.20000
AFIX   0
C21   1    0.658647    0.252280    0.460238    11.00000    0.01893    0.03456 =
         0.03485    0.00026    0.00401   -0.00127
AFIX  43
H21   2    0.691200    0.213470    0.522260    11.00000   -1.20000
AFIX   0
C22   1    0.611668    0.197760    0.350680    11.00000    0.01990    0.02975 =
         0.03559   -0.01080    0.00435    0.00103
AFIX  13
H22   2    0.648282    0.133641    0.344802    11.00000   -1.20000
AFIX   0
C23   1    0.618326    0.265216    0.249542    11.00000    0.02092    0.04424 =
         0.04272   -0.00897    0.01080   -0.00481
AFIX  43
H23   2    0.626352    0.234589    0.181288    11.00000   -1.20000
AFIX   0
C24   1    0.612819    0.368432    0.256976    11.00000    0.02804    0.03779 =
         0.04628    0.00027    0.00928   -0.00331
AFIX  43
H24   2    0.616958    0.410073    0.194184    11.00000   -1.20000
AFIX   0
SAME 0.01 0.04 C7 > C12
C25   1    0.506787    0.166704    0.351204    11.00000    0.02814    0.01843 =
         0.03414   -0.00651    0.00964    0.00230
C26   1    0.484180    0.123193    0.448898    11.00000    0.03175    0.02416 =
         0.04932    0.00409    0.00674    0.00543
AFIX  43
H26   2    0.533701    0.109830    0.511849    11.00000   -1.20000
AFIX   0
C27   1    0.389009    0.098944    0.455161    11.00000    0.03275    0.03217 =
         0.04646    0.01105    0.00823    0.00198
AFIX  43
H27   2    0.375681    0.069853    0.521808    11.00000   -1.20000
AFIX   0
C28   1    0.313941    0.118162    0.361947    11.00000    0.03036    0.01171 =
         0.03494   -0.00028    0.00797    0.00151
C29   1    0.337428    0.161536    0.265104    11.00000    0.02724    0.02825 =
         0.03232    0.00126   -0.00011    0.00088
AFIX  43
H29   2    0.288117    0.174726    0.201880    11.00000   -1.20000
AFIX   0
C30   1    0.432028    0.186131    0.258815    11.00000    0.02863    0.02937 =
         0.03680    0.00124    0.01152   -0.00129
AFIX  43
H30   2    0.445178    0.215740    0.192332    11.00000   -1.20000
AFIX   0
SAME 0.01 0.04 C7 > C12
C31   1    0.210613    0.100269    0.367313    11.00000    0.02703    0.02001 =
         0.03613   -0.00113    0.01071    0.00153
C32   1    0.178227    0.128085    0.464857    11.00000    0.02732    0.02940 =
         0.03360   -0.00197    0.00388    0.00160
AFIX  43
H32   2    0.222427    0.151100    0.529041    11.00000   -1.20000
AFIX   0
C33   1    0.080833    0.122228    0.468577    11.00000    0.03192    0.02762 =
         0.03604   -0.00230    0.01239    0.00295
AFIX  43
H33   2    0.060568    0.141064    0.535357    11.00000   -1.20000
AFIX   0
C34   1    0.013268    0.088793    0.374485    11.00000    0.03170    0.01900 =
         0.03252    0.00164    0.01041   -0.00265
C35   1    0.046169    0.059824    0.276984    11.00000    0.03434    0.02205 =
         0.03716   -0.00488    0.01143   -0.00519
AFIX  43
H35   2    0.002021    0.036971    0.212677    11.00000   -1.20000
AFIX   0
C36   1    0.143468    0.064367    0.273844    11.00000    0.03794    0.02549 =
         0.03715   -0.00613    0.01667   -0.00366
AFIX  43
H36   2    0.164154    0.043050    0.208138    11.00000   -1.20000
AFIX   0
HKLF 4

REM  MGRA02 in P2(1)/c
REM R1 =  0.0625 for    1284 Fo > 4sig(Fo)  and  0.1059 for all    1843 data
REM    325 parameters refined using    688 restraints

END

WGHT      0.0311      8.3154

REM Highest difference peak  0.243,  deepest hole -0.335,  1-sigma level  0.063
Q1    1   0.4420  0.3442  0.2205  11.00000  0.05    0.24
Q2    1   0.5376  0.1735  0.2157  11.00000  0.05    0.24
Q3    1  -0.0667  0.2046  0.5596  11.00000  0.05    0.24
Q4    1  -0.2066  0.1465  0.5648  11.00000  0.05    0.22
Q5    1   0.7168  0.4623  0.6479  11.00000  0.05    0.21
Q6    1   0.7208  0.1171  0.3826  11.00000  0.05    0.21
Q7    1  -0.0342  0.2396  0.4589  11.00000  0.05    0.21
Q8    1  -0.1727  0.3676  0.2772  11.00000  0.05    0.20
Q9    1   0.7679  0.3713  0.4816  11.00000  0.05    0.20
Q10   1   0.3176  0.3416  0.5300  11.00000  0.05    0.20
Q11   1   0.5925  0.0962  0.3069  11.00000  0.05    0.20
Q12   1   0.1527  0.2726  0.1610  11.00000  0.05    0.19
Q13   1  -0.2629  0.0599  0.1793  11.00000  0.05    0.19
Q14   1   0.3902  0.3207  0.3214  11.00000  0.05    0.19
Q15   1   0.2741  0.5220  0.2017  11.00000  0.05    0.19
Q16   1   0.3984  0.3252  0.5678  11.00000  0.05    0.19
Q17   1   0.6525  0.1278  0.2119  11.00000  0.05    0.19
Q18   1   0.2601  0.2212  0.2098  11.00000  0.05    0.18
Q19   1   0.1505  0.3213  0.5804  11.00000  0.05    0.18
Q20   1   0.3529  0.2620  0.5930  11.00000  0.05    0.18
;
_shelx_res_checksum                40438
_shelx_hkl_file
;
   0   1   1    1.37    0.10
   0   1   1    1.36    0.10
   0   1   1    1.27    0.10
   0   1   1    1.17    0.11
   0  -1  -1    1.17    0.11
   0   2   0   41.15    2.87
   0   2   0   39.66    2.87
   0   2   0   40.29    2.92
   0   2   0   38.00    2.89
   0  -2   0   41.01    2.92
   0  -2   0   38.60    3.17
   0  -2   0   42.78    2.86
   0   2   1   -0.01    0.05
   0   2   1    0.00    0.06
   0   2   1    0.01    0.04
   0   2   1    0.01    0.06
   0  -2  -1   -0.03    0.06
   0  -2  -1   -0.03    0.06
   0  -2  -1    0.00    0.05
   0  -2  -1    0.00    0.06
   0   2   2    0.70    0.08
   0   2   2    0.69    0.10
   0   2   2    0.60    0.09
   0   2   2    0.51    0.08
   0  -2  -2    0.44    0.10
   0  -2  -2    0.73    0.08
   0  -2  -2    0.67    0.10
   0   3   0    0.01    0.08
   0   3   0    0.07    0.08
   0   3   0   -0.01    0.08
   0   3   0   -0.08    0.09
   0  -3   0   -0.03    0.08
   0  -3   0    0.08    0.08
   0  -3   0   -0.01    0.08
   0   3   1    1.83    0.21
   0   3   1    2.27    0.20
   0   3   1    2.38    0.19
   0   3   1    2.16    0.19
   0  -3  -1    2.25    0.20
   0  -3  -1    2.44    0.19
   0  -3  -1    2.57    0.18
   0   3   2  495.94   35.37
   0   3   2  481.08   35.19
   0   3   2  506.27   31.64
   0   3   2  498.89   36.11
   0  -3  -2  507.84   36.44
   0  -3  -2  458.04   34.18
   0  -3  -2  496.22   35.65
   0  -3  -2  481.49   31.84
   0   3   3   -0.05    0.11
   0   3   3   -0.02    0.14
   0   3   3    0.02    0.13
   0  -3  -3    0.06    0.14
   0  -3  -3    0.07    0.11
   0  -3  -3    0.13    0.13
   0  -3  -4    0.00    0.07
   0  -3  -4    0.01    0.08
   0   4   0  979.21   71.23
   0   4   0  999.37   67.45
   0   4   0  961.74   71.69
   0  -4   0  940.23   71.69
   0  -4   0 1000.00   73.23
   0  -4   0  985.91   71.51
   0   4   1    1.52    0.17
   0   4   1    1.63    0.17
   0   4   1    1.68    0.18
   0   4   1    1.44    0.20
   0  -4  -1    1.68    0.19
   0  -4  -1    1.25    0.18
   0  -4  -1    1.85    0.19
   0  -4  -1    1.67    0.18
   0   4   2  116.58    8.09
   0   4   2  118.87    7.11
   0   4   2  101.06    8.04
   0  -4  -2  105.59    8.02
   0  -4  -2  107.44    7.99
   0  -4  -2  110.12    7.40
   0  -4  -2  107.54    7.09
   0   4   3    0.05    0.15
   0   4   3   -0.07    0.19
   0   4   3    0.03    0.17
   0   4   3   -0.02    0.13
   0  -4  -3    0.07    0.16
   0  -4  -3    0.05    0.16
   0  -4  -3   -0.03    0.17
   0  -4  -3    0.09    0.20
   0   4   4    3.96    0.36
   0   4   4    3.48    0.39
   0   4   4    3.94    0.39
   0  -4  -4    3.79    0.37
   0  -4  -4    4.11    0.31
   0   4   5   -0.04    0.15
   0  -4  -5    0.02    0.15
   0  -4  -5   -0.01    0.14
   0   5   0    0.00    0.17
   0   5   0   -0.05    0.17
   0   5   0   -0.03    0.16
   0  -5   0    0.05    0.17
   0  -5   0    0.05    0.15
   0  -5   0    0.08    0.17
   0   5   1   -0.09    0.16
   0   5   1    0.08    0.17
   0   5   1    0.09    0.15
   0   5   1    0.00    0.19
   0  -5  -1    0.04    0.18
   0  -5  -1    0.00    0.18
   0  -5  -1    0.04    0.16
   0  -5  -1    0.06    0.16
   0   5   2   15.49    0.93
   0   5   2   15.96    1.02
   0   5   2   13.71    1.08
   0   5   2   14.85    1.07
   0  -5  -2   14.34    1.09
   0  -5  -2   13.23    1.11
   0  -5  -2   11.43    1.06
   0   5   3   -0.26    0.24
   0   5   3   -0.24    0.21
   0   5   3   -0.28    0.19
   0   5   3   -0.53    0.23
   0  -5  -3   -0.65    0.26
   0  -5  -3   -0.18    0.19
   0   5   4    3.92    0.32
   0   5   4    3.08    0.37
   0   5   4    3.52    0.34
   0   5   4    4.02    0.38
   0  -5  -4    4.10    0.36
   0  -5  -4    3.89    0.40
   0  -5  -4    4.19    0.39
   0   5   5    0.80    0.23
   0   5   5    0.89    0.29
   0   5   5    0.66    0.28
   0  -5  -5    1.12    0.25
   0  -5  -5    0.45    0.29
   0   5   6    0.01    0.21
   0  -5  -6    0.05    0.20
   0  -5  -6    0.01    0.18
   0   6   0   72.17    5.37
   0   6   0   71.72    5.35
   0   6   0   70.58    5.08
   0  -6   0   74.82    5.27
   0  -6   0   74.58    5.37
   0  -6   0   73.84    5.69
   0   6   1    1.16    0.24
   0   6   1    1.36    0.22
   0   6   1    1.41    0.22
   0   6   1    1.34    0.24
   0  -6  -1    1.26    0.25
   0  -6  -1    1.49    0.28
   0  -6  -1    0.85    0.26
   0  -6  -1    0.97    0.23
   0   6   2   22.05    1.48
   0   6   2   23.39    1.61
   0   6   2   25.05    1.64
   0   6   2   18.33    1.68
   0   6   2   21.83    1.54
   0  -6  -2   22.94    1.64
   0  -6  -2   19.36    1.61
   0  -6  -2   22.37    1.65
   0   6   3    0.12    0.18
   0   6   3    0.20    0.18
   0   6   3    0.29    0.22
   0   6   3    0.24    0.22
   0   6   3    0.23    0.23
   0  -6  -3    0.33    0.24
   0  -6  -3    0.11    0.28
   0  -6  -3    0.24    0.23
   0   6   4    9.39    0.68
   0   6   4    8.57    0.77
   0   6   4   10.24    0.68
   0   6   4    9.09    0.71
   0   6   4    9.11    0.75
   0   6   4    9.77    0.70
   0  -6  -4   10.13    0.79
   0  -6  -4    8.27    0.74
   0  -6  -4   10.05    0.67
   0  -6  -4   10.02    0.69
   0   6   5    0.05    0.29
   0   6   5    0.28    0.30
   0   6   5    0.16    0.22
   0   6   5    0.34    0.24
   0  -6  -5    0.23    0.28
   0  -6  -5    0.41    0.37
   0  -6  -5    0.20    0.26
   0   6   6    0.19    0.33
   0   6   6    0.31    0.35
   0   6   6    0.16    0.24
   0  -6  -6    0.07    0.29
   0  -6  -6    0.63    0.36
   0   7   0   -0.06    0.25
   0  -7   0   -0.01    0.24
   0  -7   0    0.01    0.25
   0  -7   0   -0.09    0.27
   0   7   1    3.61    0.37
   0   7   1    3.95    0.38
   0   7   1    3.07    0.36
   0   7   1    3.81    0.36
   0  -7  -1    3.22    0.40
   0  -7  -1    3.10    0.39
   0  -7  -1    2.87    0.36
   0  -7  -1    3.95    0.41
   0   7   2   43.36    2.89
   0   7   2   41.03    3.10
   0   7   2   41.30    2.95
   0   7   2   43.04    3.26
   0   7   2   40.66    2.76
   0  -7  -2   42.39    3.05
   0  -7  -2   41.31    3.04
   0  -7  -2   40.82    3.18
   0   7   3    0.89    0.25
   0   7   3    0.98    0.35
   0   7   3    1.04    0.29
   0   7   3    0.93    0.25
   0   7   3    1.11    0.28
   0  -7  -3    0.85    0.31
   0  -7  -3    1.15    0.30
   0  -7  -3    1.18    0.32
   0   7   4   67.84    4.71
   0   7   4   60.03    4.39
   0   7   4   63.61    4.12
   0   7   4   63.55    4.76
   0  -7  -4   61.43    4.33
   0  -7  -4   61.93    4.69
   0  -7  -4   65.60    4.53
   0  -7  -4   58.73    4.15
   0   7   5   -0.03    0.36
   0   7   5   -0.29    0.34
   0   7   5    0.03    0.25
   0   7   5    0.06    0.26
   0   7   5    0.08    0.21
   0   7   5    0.16    0.16
   0  -7  -5   -0.16    0.41
   0  -7  -5   -0.09    0.29
   0  -7  -5   -0.01    0.31
   0  -7  -5    0.01    0.28
   0  -7  -6    0.87    0.38
   0  -7  -6    0.15    0.40
   0  -7  -7    1.03    0.41
   0   8   0   12.09    1.00
   0  -8   0   11.80    0.96
   0  -8   0   11.90    0.95
   0  -8   0   11.84    0.96
   0   8   1    0.05    0.28
   0   8   1    0.14    0.33
   0   8   1    0.12    0.32
   0   8   1   -0.06    0.26
   0  -8  -1    0.07    0.28
   0  -8  -1    0.26    0.31
   0  -8  -1    0.20    0.32
   0   8   2  100.69    7.81
   0   8   2  108.60    7.92
   0   8   2  106.21    7.85
   0   8   2  115.48    7.18
   0   8   2  110.54    7.63
   0  -8  -2  116.07    8.12
   0  -8  -2  107.07    7.45
   0  -8  -2  104.52    8.48
   0   8   3   -0.09    0.31
   0   8   3    0.29    0.33
   0   8   3    0.01    0.35
   0   8   3   -0.08    0.29
   0   8   3   -0.35    0.28
   0  -8  -3   -0.06    0.30
   0  -8  -3   -0.01    0.34
   0  -8  -3   -0.01    0.30
   0   8   4   10.27    0.72
   0   8   4   10.11    0.81
   0   8   4   10.24    0.87
   0   8   4    9.85    0.74
   0  -8  -4    8.56    0.81
   0  -8  -4    9.93    0.83
   0  -8  -4    8.08    0.86
   0   8   5    0.76    0.15
   0   8   5    0.81    0.31
   0   8   5    1.15    0.34
   0   8   5    0.73    0.20
   0  -8  -5    0.34    0.23
   0  -8  -5    0.66    0.35
   0  -8  -5    0.09    0.39
   0  -8  -5    1.15    0.44
   0  -8  -6    2.88    0.40
   0  -8  -6    3.53    0.50
   0  -8  -6    2.10    0.37
   0  -8  -8    0.32    0.42
   0   9   0   -0.09    0.33
   0  -9   0    0.22    0.36
   0  -9   0    0.10    0.35
   0  -9   0   -0.31    0.39
   0   9   1    0.79    0.35
   0   9   1    0.63    0.37
   0   9   1    0.70    0.30
   0   9   1    0.55    0.42
   0  -9  -1    0.57    0.36
   0  -9  -1    0.40    0.37
   0  -9  -1    0.62    0.36
   0   9   2   10.02    0.85
   0   9   2   10.92    0.75
   0   9   2   10.27    0.80
   0  -9  -2    9.73    0.87
   0  -9  -2   10.79    0.90
   0  -9  -2    9.68    0.92
   0   9   3    1.84    0.38
   0   9   3    1.37    0.40
   0   9   3    2.34    0.44
   0  -9  -3    1.36    0.44
   0  -9  -3    1.38    0.38
   0  -9  -3    1.21    0.40
   0   9   4    7.61    0.70
   0   9   4    7.13    0.67
   0  -9  -4    7.61    0.73
   0  -9  -4    7.17    0.76
   0  -9  -4    8.17    0.72
   0   9   5    1.55    0.34
   0  -9  -5    1.41    0.43
   0  -9  -5    0.98    0.46
   0   9   6   41.15    3.19
   0   9   6   41.38    2.98
   0  -9  -6   46.71    3.05
   0  -9  -7   -0.25    0.42
   0  -9  -8    0.26    0.48
   0  -9  -9    0.53    0.43
   0 -10   0    2.15    0.49
   0 -10   0    1.93    0.48
   0  10   1    0.22    0.42
   0 -10  -1    0.51    0.40
   0 -10  -1    0.32    0.38
   0  10   2   15.14    1.10
   0  10   2   12.82    1.00
   0 -10  -2   14.52    1.12
   0 -10  -2   12.82    1.20
   0 -10  -2   14.88    1.18
   0  10   3    7.13    0.63
   0 -10  -3    7.39    0.72
   0 -10  -3    7.85    0.74
   0  10   4   68.23    4.61
   0 -10  -4   65.48    4.91
   0 -10  -4   70.25    4.90
   0 -10  -5    5.70    0.73
   0  10   6    6.66    0.61
   0  10   6    7.37    0.75
   0 -10  -6    5.64    0.68
   0  10   7    0.26    0.40
   0 -10  -7    0.39    0.55
   0 -10  -7    0.03    0.48
   0 -10  -8    0.14    0.50
   0 -11   0   -0.31    0.50
   0 -11  -1    0.61    0.46
   0 -11  -2   -0.01    0.44
   0 -11  -3    1.36    0.48
   0 -11  -3    2.46    0.58
   0  11   4    6.78    0.69
   0 -11  -4    6.05    0.71
   0  11   5   -0.15    0.41
   0  11   5   -0.41    0.52
   0 -11  -5   -0.09    0.47
   0 -11  -5    0.26    0.45
   0  11   6    1.68    0.41
   0  11   6    2.47    0.62
   0 -11  -6    1.73    0.51
   0 -11  -6    2.90    0.59
   0 -11  -6    1.84    0.59
   0  11   7   -0.19    0.59
   0  11   7    0.46    0.41
   0 -11  -7   -0.15    0.49
   0 -11  -7    0.30    0.62
   0 -12   0    0.60    0.53
   0 -12  -1    0.68    0.49
   0  12   2    2.77    0.44
   0  12   2    2.74    0.57
   0 -12  -2    3.17    0.54
   0  12   3    0.05    0.43
   0  12   3    0.23    0.41
   0 -12  -3    0.55    0.54
   0 -12  -3    0.44    0.47
   0  12   4    5.28    0.66
   0  12   4    4.44    0.58
   0 -12  -4    5.73    0.68
   0 -12  -4    4.81    0.63
   0  12   5    0.19    0.44
   0  12   5   -0.02    0.53
   0 -12  -5    0.27    0.59
   0 -12  -5   -0.04    0.50
   0 -12  -5    0.35    0.53
   0  12   6    0.23    0.55
   0  12   6    0.35    0.44
   0 -12  -6    0.74    0.55
   0 -12  -6   -0.52    0.61
   0 -12  -6    0.52    0.50
   0 -13   0    0.36    0.52
   0 -13   0    0.07    0.51
   0 -13  -1    0.44    0.59
   0 -13  -1    0.42    0.51
   0  13   2    8.27    0.83
   0  13   2    7.78    0.74
   0 -13  -2    8.14    0.80
   0 -13  -2    6.60    0.81
   0  13   3    0.35    0.57
   0  13   3   -0.16    0.44
   0 -13  -3    0.02    0.49
   0 -13  -3    0.25    0.51
   0  13   4   -0.48    0.45
   0  13   4   -0.10    0.50
   0 -13  -4   -0.36    0.53
   0 -13  -4    0.05    0.51
   0 -13  -4   -0.83    0.59
   1  -1  -1   21.98    1.60
   1   1   1   11.10    0.83
   1   1   1   13.11    0.87
  -1   2   3    0.21    0.13
  -1   2   2   53.16    3.86
  -1   2   2   51.45    3.58
  -1   2   2   49.85    3.69
  -1   2   2   54.42    3.86
   1  -2  -2   49.41    3.62
   1  -2  -2   55.88    4.01
   1  -2  -2   49.73    3.25
  -1   2   1    4.60    0.36
  -1   2   1    4.66    0.36
  -1   2   1    4.58    0.34
  -1   2   1    4.54    0.33
   1  -2  -1    4.95    0.38
   1  -2  -1    5.04    0.36
   1  -2  -1    5.13    0.33
   1   2   0    0.08    0.05
  -1  -2   0    0.02    0.06
   1  -2   0    0.05    0.06
   1   2   1    0.51    0.06
   1   2   1    0.42    0.07
   1   2   1    0.56    0.07
  -1  -2  -1    0.44    0.07
  -1  -2  -1    0.46    0.08
   1   2   2   17.99    0.60
   1   2   2   17.41    0.59
  -1   3   3  139.74    9.31
  -1   3   3  127.22    9.38
  -1   3   3  139.64   10.06
   1  -3  -3  135.44    8.68
   1  -3  -3  127.28   10.03
   1  -3  -3  142.67   10.26
  -1   3   2    2.89    0.24
  -1   3   2    2.74    0.24
  -1   3   2    2.93    0.23
  -1   3   2    2.55    0.23
  -1   3   2    2.51    0.26
  -1   3   2    2.96    0.24
   1  -3  -2    3.36    0.26
   1  -3  -2    2.92    0.23
   1  -3  -2    2.91    0.22
   1  -3  -2    2.94    0.22
   1  -3  -2    2.91    0.26
   1  -3  -2    2.54    0.23
  -1   3   1   13.05    0.90
  -1   3   1   12.21    0.88
  -1   3   1   12.79    0.80
  -1   3   1   11.67    0.95
   1  -3  -1   10.87    0.99
   1  -3  -1   12.85    0.91
   1  -3  -1   12.06    0.89
   1  -3  -1   12.42    0.90
   1   3   0  585.67   42.78
   1   3   0  622.65   43.34
  -1   3   0  606.86   43.02
  -1  -3   0  560.39   41.66
   1  -3   0  560.89   42.71
  -1  -3   0  594.88   42.52
   1  -3   0  572.45   41.93
   1  -3   0  579.61   41.26
  -1  -3   0  581.51   43.23
   1   3   1    0.22    0.08
   1   3   1    0.31    0.09
   1   3   1    0.30    0.09
  -1  -3  -1    0.34    0.09
  -1  -3  -1    0.35    0.10
   1   3   2    3.18    0.23
   1   3   2    3.03    0.26
   1   3   2    2.99    0.26
   1   3   2    3.20    0.26
  -1  -3  -2    2.82    0.28
  -1  -3  -2    2.89    0.24
  -1  -3  -2    2.93    0.26
   1   3   3  120.89    8.76
   1   3   3  118.61    8.16
   1   3   3  113.05    8.06
  -1  -3  -3  110.42    7.92
  -1  -3  -3   99.17    6.97
  -1   4   4   14.72    1.13
  -1   4   4   14.99    1.08
  -1   4   4   14.24    1.17
   1  -4  -4   14.48    1.00
   1  -4  -4   14.63    1.18
   1  -4  -4   15.84    1.10
  -1   4   3   26.45    1.74
  -1   4   3   22.23    1.92
  -1   4   3   25.52    1.68
  -1   4   3   24.96    1.85
  -1   4   3   19.44    1.67
  -1   4   3   25.55    1.81
   1  -4  -3   25.24    1.82
   1  -4  -3   23.51    2.08
   1  -4  -3   26.49    1.69
   1  -4  -3   26.75    1.75
   1  -4  -3   26.66    1.80
  -1   4   2  103.99    7.63
  -1   4   2  108.34    8.54
  -1   4   2  104.98    7.94
  -1   4   2  114.07    7.83
  -1   4   2  101.19    7.13
  -1   4   2  106.26    8.20
  -1   4   2  112.74    8.67
   1  -4  -2  118.41    8.06
   1  -4  -2  103.50    8.02
   1  -4  -2  113.23    8.74
   1  -4  -2  114.10    7.92
   1  -4  -2  114.73    7.73
   1  -4  -2  104.40    7.99
   1  -4  -2  107.02    7.39
  -1   4   1  335.48    9.37
  -1   4   1  339.44    9.37
  -1   4   1  342.96    9.37
  -1   4   1  331.67    9.39
  -1   4   1  340.99    9.38
  -1   4   1  336.17    9.35
   1  -4  -1  327.41    9.36
   1  -4  -1  351.20    9.36
   1  -4  -1  348.91    9.38
   1  -4  -1  343.45    9.39
  -1   4   0    0.93    0.18
   1   4   0    1.27    0.15
   1   4   0    1.08    0.16
   1  -4   0    1.25    0.16
  -1  -4   0    1.19    0.16
  -1  -4   0    1.13    0.17
   1  -4   0    1.27    0.18
   1  -4   0    1.27    0.16
  -1  -4   0    0.95    0.15
   1   4   1  438.96   30.85
   1   4   1  408.44   30.41
   1   4   1  430.51   32.17
   1   4   1  397.91   31.40
   1   4   1  402.58   26.68
  -1  -4  -1  416.97   29.51
  -1  -4  -1  442.58   30.82
  -1  -4  -1  436.26   30.25
   1   4   2   39.64    2.73
   1   4   2   41.26    3.00
   1   4   2   43.41    3.00
   1   4   2   39.67    2.81
  -1  -4  -2   41.25    2.85
  -1  -4  -2   43.62    2.85
  -1  -4  -2   39.99    2.94
  -1  -4  -2   37.47    3.00
   1   4   3    6.05    0.50
   1   4   3    7.02    0.55
   1   4   3    7.18    0.58
   1   4   3    7.13    0.52
  -1  -4  -3    7.40    0.55
  -1  -4  -3    7.72    0.51
  -1  -4  -3    6.84    0.59
  -1  -4  -3    7.10    0.61
   1   4   4    3.06    0.34
   1   4   4    4.00    0.32
   1   4   4    4.11    0.37
  -1  -4  -4    3.57    0.30
  -1  -4  -4    3.14    0.39
  -1  -4  -5    0.01    0.13
  -1   5   6    0.10    0.23
  -1   5   6   -0.27    0.29
   1  -5  -6    0.05    0.21
   1  -5  -6   -0.18    0.23
  -1   5   5    0.37    0.21
  -1   5   5    0.16    0.23
   1  -5  -5    0.46    0.26
   1  -5  -5    0.25    0.23
   1  -5  -5    0.29    0.32
  -1   5   4    0.25    0.19
  -1   5   4    0.17    0.18
  -1   5   4    0.30    0.25
  -1   5   4    0.13    0.23
  -1   5   4    0.11    0.15
  -1   5   4    0.03    0.16
   1  -5  -4    0.03    0.25
   1  -5  -4    0.23    0.23
   1  -5  -4    0.08    0.19
  -1   5   3   41.65    3.14
  -1   5   3   41.61    2.68
  -1   5   3   40.13    2.57
  -1   5   3   39.56    2.83
  -1   5   3   38.55    2.61
  -1   5   3   36.43    2.63
   1  -5  -3   41.40    2.58
   1  -5  -3   31.00    2.72
   1  -5  -3   38.11    2.83
   1  -5  -3   38.11    3.20
   1  -5  -3   37.50    2.83
  -1   5   2    7.81    0.75
  -1   5   2    8.72    0.70
  -1   5   2   10.18    0.61
  -1   5   2   11.53    0.64
  -1   5   2   11.63    0.62
  -1   5   2    9.84    0.61
   1  -5  -2    8.41    0.70
   1  -5  -2    6.64    0.68
   1  -5  -2    7.80    0.72
   1  -5  -2    7.23    0.76
   1  -5  -2   10.88    0.69
   1  -5  -2    8.56    0.71
   1  -5  -2    9.90    0.69
  -1   5   1   25.22    1.16
  -1   5   1   27.36    1.09
  -1   5   1   24.97    1.12
  -1   5   1   26.64    1.10
  -1   5   1   25.84    1.12
  -1   5   1   25.04    1.11
   1  -5  -1   28.07    1.08
   1  -5  -1   26.54    1.14
   1  -5  -1   26.58    1.07
   1  -5  -1   23.38    1.16
   1  -5  -1   26.41    1.07
   1   5   0    7.00    0.60
  -1   5   0    7.29    0.62
   1   5   0    7.32    0.58
   1   5   0    7.83    0.55
   1   5   0    8.25    0.58
  -1   5   0    7.94    0.52
   1  -5   0    7.63    0.56
   1  -5   0    6.29    0.59
  -1  -5   0    7.37    0.60
   1  -5   0    8.06    0.60
  -1  -5   0    5.86    0.59
  -1  -5   0    7.02    0.62
   1   5   1   17.77    1.43
   1   5   1   19.83    1.43
   1   5   1   20.99    1.33
   1   5   1   19.18    1.44
  -1  -5  -1   19.98    1.29
  -1  -5  -1   22.63    1.49
  -1  -5  -1   16.83    1.58
  -1  -5  -1   16.43    1.54
   1   5   2    2.55    0.38
   1   5   2    2.89    0.30
   1   5   2    3.51    0.29
   1   5   2    3.04    0.33
  -1  -5  -2    2.67    0.36
  -1  -5  -2    3.54    0.31
   1   5   3   45.84    3.10
   1   5   3   43.20    3.29
   1   5   3   45.55    3.21
   1   5   3   44.30    2.74
  -1  -5  -3   44.45    3.03
  -1  -5  -3   46.27    3.11
  -1  -5  -3   45.04    3.46
  -1  -5  -3   41.50    3.44
   1   5   4    0.43    0.23
   1   5   4    0.79    0.27
   1   5   4    0.34    0.20
   1   5   4    0.78    0.22
  -1  -5  -4    0.58    0.31
  -1  -5  -4    0.59    0.23
  -1  -5  -4    0.39    0.24
   1   5   5    2.31    0.38
   1   5   5    2.85    0.36
   1   5   5    2.12    0.30
  -1  -5  -5    2.59    0.33
  -1  -5  -5    2.54    0.34
   1  -6  -7   -0.03    0.27
  -1   6   6    1.03    0.34
  -1   6   6    0.90    0.31
  -1   6   6    1.00    0.25
   1  -6  -6    1.28    0.32
   1  -6  -6    1.45    0.31
  -1   6   5    0.07    0.22
  -1   6   5   -0.12    0.15
  -1   6   5    0.33    0.30
  -1   6   5    0.29    0.23
  -1   6   5    0.49    0.32
  -1   6   5   -0.06    0.18
   1  -6  -5    0.38    0.23
   1  -6  -5    0.01    0.29
   1  -6  -5    0.13    0.35
  -1   6   4    0.52    0.21
  -1   6   4    0.30    0.15
  -1   6   4    0.52    0.15
  -1   6   4    0.45    0.29
  -1   6   4    0.60    0.22
  -1   6   4    0.60    0.25
   1  -6  -4    0.32    0.21
   1  -6  -4    0.68    0.24
   1  -6  -4    0.60    0.27
   1  -6  -4    0.29    0.24
   1  -6  -4    0.55    0.33
  -1   6   3    1.54    0.25
  -1   6   3    1.91    0.30
  -1   6   3    1.84    0.27
  -1   6   3    2.12    0.23
  -1   6   3    2.29    0.26
  -1   6   3    1.75    0.31
   1  -6  -3    2.22    0.21
   1  -6  -3    1.90    0.23
   1  -6  -3    1.98    0.28
   1  -6  -3    1.76    0.30
   1  -6  -3    1.96    0.26
  -1   6   2   19.18    1.31
  -1   6   2   16.69    1.23
  -1   6   2   16.98    1.36
  -1   6   2   17.41    1.22
  -1   6   2   17.84    1.34
  -1   6   2   15.85    1.22
   1  -6  -2   18.37    1.21
   1  -6  -2   16.82    1.31
   1  -6  -2   17.55    1.39
   1  -6  -2   17.52    1.34
   1  -6  -2   17.76    1.44
  -1   6   1    0.18    0.23
  -1   6   1    0.52    0.22
  -1   6   1    0.26    0.18
   1   6  -1    0.30    0.24
  -1   6   1    0.30    0.15
  -1   6   1    0.27    0.12
  -1   6   1    0.36    0.18
   1  -6  -1    0.14    0.20
   1  -6  -1    0.12    0.22
  -1  -6   1    0.06    0.16
   1  -6  -1    0.31    0.22
  -1  -6   1    0.01    0.15
   1   6   0   -0.27    0.26
   1   6   0    0.00    0.18
   1   6   0    0.10    0.20
  -1   6   0    0.05    0.25
  -1   6   0    0.11    0.22
   1  -6   0   -0.23    0.22
   1  -6   0   -0.02    0.23
   1  -6   0    0.06    0.21
  -1  -6   0   -0.14    0.20
  -1  -6   0    0.15    0.21
  -1  -6   0    0.17    0.21
   1   6   1    3.23    0.33
   1   6   1    2.67    0.32
   1   6   1    2.92    0.32
   1   6   1    3.03    0.35
  -1  -6  -1    2.69    0.35
  -1  -6  -1    3.48    0.30
  -1  -6  -1    3.34    0.32
  -1  -6  -1    3.34    0.33
   1   6   2   17.26    1.41
   1   6   2   19.16    1.44
   1   6   2   18.74    1.44
   1   6   2   20.22    1.53
   1   6   2   22.53    1.32
  -1  -6  -2   19.46    1.43
  -1  -6  -2   20.59    1.50
  -1  -6  -2   18.69    1.47
   1   6   3    2.32    0.31
   1   6   3    2.10    0.30
   1   6   3    2.74    0.28
   1   6   3    2.48    0.34
  -1  -6  -3    2.59    0.29
  -1  -6  -3    2.21    0.29
  -1  -6  -3    2.14    0.27
  -1  -6  -3    1.75    0.32
   1   6   4    0.83    0.29
   1   6   4    0.64    0.23
   1   6   4    1.31    0.25
   1   6   4    0.95    0.27
  -1  -6  -4    0.95    0.33
  -1  -6  -4    0.77    0.26
  -1  -6  -4    0.65    0.27
  -1  -6  -4    0.78    0.26
   1   6   5    1.07    0.33
   1   6   5    1.20    0.29
   1   6   5    1.27    0.34
   1   6   5    0.87    0.26
  -1  -6  -5    0.73    0.32
  -1  -6  -5    1.26    0.29
   1   6   6   -0.10    0.35
  -1  -6  -6    0.40    0.35
   1  -7  -7    1.24    0.36
  -1   7   6    9.17    0.46
   1  -7  -6   10.07    0.58
   1  -7  -6    8.51    0.53
   1  -7  -6    9.10    0.44
  -1   7   5    6.35    0.55
  -1   7   5    6.28    0.60
  -1   7   5    6.37    0.49
  -1   7   5    6.46    0.58
  -1   7   5    6.79    0.53
  -1   7   5    6.61    0.59
   1  -7  -5    7.50    0.57
   1  -7  -5    5.38    0.66
   1  -7  -5    6.30    0.56
   1  -7  -5    5.62    0.55
   1  -7  -5    6.70    0.53
  -1   7   4   64.56    4.96
  -1   7   4   66.17    4.87
  -1   7   4   60.77    4.39
  -1   7   4   63.93    4.53
  -1   7   4   65.47    4.08
   1  -7  -4   66.29    4.58
   1  -7  -4   66.28    5.30
   1  -7  -4   62.12    4.73
   1  -7  -4   68.17    4.95
   1  -7  -4   67.26    4.74
  -1   7   3   33.35    2.44
  -1   7   3   32.59    2.45
  -1   7   3   33.03    2.46
  -1   7   3   32.38    2.60
  -1   7   3   34.10    2.11
   1  -7  -3   33.57    2.45
   1  -7  -3   33.38    2.48
   1  -7  -3   33.25    2.42
  -1   7   2   44.92    3.16
  -1   7   2   43.28    3.07
  -1   7   2   43.08    3.19
  -1   7   2   43.26    3.27
  -1   7   2   39.80    2.71
  -1   7   2   40.20    3.08
   1  -7  -2   40.52    3.01
   1  -7  -2   43.11    3.32
   1  -7  -2   43.58    3.18
   1  -7  -2   39.57    2.87
   1  -7  -2   44.72    3.17
  -1   7   1    1.00    0.28
  -1   7   1    0.60    0.23
  -1   7   1    0.81    0.17
  -1   7   1    1.14    0.23
   1   7  -1    0.58    0.29
  -1   7   1    1.00    0.28
   1  -7  -1    0.89    0.26
   1  -7  -1    0.72    0.25
   1  -7  -1    0.80    0.27
  -1   7   0    0.62    0.28
   1   7   0    0.89    0.27
  -1  -7   0    0.35    0.24
   1  -7   0    0.75    0.30
   1  -7   0    0.67    0.23
  -1  -7   0    0.44    0.26
  -1  -7   0    0.59    0.24
   1  -7   0    0.60    0.25
   1   7   1   -0.11    0.26
   1   7   1   -0.14    0.24
   1   7   1    0.02    0.24
   1   7   1    0.01    0.24
  -1  -7  -1   -0.08    0.25
  -1  -7  -1    0.10    0.26
  -1  -7  -1   -0.16    0.28
  -1  -7  -1   -0.10    0.29
   1   7   2   38.98    2.83
   1   7   2   38.23    2.82
   1   7   2   37.97    2.38
   1   7   2   35.95    2.72
   1   7   2   35.16    2.54
  -1  -7  -2   37.68    2.71
  -1  -7  -2   37.33    2.93
  -1  -7  -2   39.07    2.93
   1   7   3   73.80    5.43
   1   7   3   71.16    5.72
   1   7   3   77.63    4.96
   1   7   3   76.93    5.40
   1   7   3   67.80    5.34
  -1  -7  -3   75.43    5.45
  -1  -7  -3   81.32    5.49
  -1  -7  -3   69.77    5.02
   1   7   4   32.98    1.96
   1   7   4   30.10    2.38
   1   7   4   32.68    2.26
   1   7   4   30.02    2.17
  -1  -7  -4   30.77    2.37
  -1  -7  -4   29.86    2.22
  -1  -7  -4   32.16    2.29
  -1  -7  -4   32.76    2.52
   1   7   5    2.84    0.41
   1   7   5    3.09    0.36
  -1  -7  -5    3.24    0.41
  -1  -7  -5    2.57    0.45
   1   7   6   17.56    1.33
  -1  -7  -6   18.10    1.43
  -1   8   6   25.77    1.59
  -1   8   6   23.43    1.83
  -1   8   6   23.15    1.63
   1  -8  -6   21.71    1.82
   1  -8  -6   21.80    1.72
   1  -8  -6   23.61    1.79
  -1   8   5   11.30    0.84
  -1   8   5   11.67    0.84
  -1   8   5   11.17    0.76
   1  -8  -5   10.41    0.91
   1  -8  -5   11.04    0.89
   1  -8  -5   12.25    0.82
   1  -8  -5   11.59    0.86
  -1   8   4    5.64    0.58
  -1   8   4    6.48    0.61
  -1   8   4    6.73    0.54
  -1   8   4    6.29    0.58
  -1   8   4    6.66    0.66
   1  -8  -4    6.09    0.64
   1  -8  -4    6.57    0.49
   1  -8  -4    7.36    0.68
   1  -8  -4    5.92    0.58
  -1   8   3    0.61    0.34
  -1   8   3    0.83    0.32
  -1   8   3    0.99    0.32
  -1   8   3    0.78    0.28
  -1   8   3    1.25    0.27
   1  -8  -3    0.79    0.36
   1  -8  -3    1.09    0.33
   1  -8  -3    0.99    0.33
   1  -8  -3    0.79    0.22
  -1   8   2    6.10    0.62
  -1   8   2    6.61    0.56
  -1   8   2    7.71    0.53
  -1   8   2    6.66    0.59
  -1   8   2    7.58    0.54
  -1   8   2    7.18    0.55
   1  -8  -2    7.08    0.57
   1  -8  -2    5.85    0.68
   1  -8  -2    6.14    0.66
   1  -8  -2    6.44    0.66
  -1   8   1    6.74    0.47
  -1   8   1    7.03    0.41
  -1   8   1    7.08    0.52
  -1   8   1    6.41    0.42
   1  -8  -1    6.26    0.50
   1  -8  -1    6.94    0.48
   1  -8  -1    6.84    0.48
  -1   8   0    0.44    0.34
   1   8   0    0.93    0.33
   1   8   0    0.41    0.29
  -1  -8   0    0.52    0.31
   1  -8   0    0.25    0.34
   1  -8   0    0.30    0.35
  -1  -8   0    0.37    0.30
   1  -8   0    0.64    0.32
  -1  -8   0    0.57    0.33
   1   8   1   13.67    1.09
   1   8   1   13.71    1.11
   1   8   1   14.43    1.03
   1   8   1   14.89    1.17
  -1  -8  -1   13.05    1.17
  -1  -8  -1   13.93    1.11
  -1  -8  -1   15.96    1.02
  -1  -8  -1   13.28    1.19
   1   8   2    5.85    0.51
   1   8   2    5.70    0.57
   1   8   2    5.82    0.55
   1   8   2    6.30    0.51
   1   8   2    5.44    0.52
  -1  -8  -2    6.02    0.54
  -1  -8  -2    5.05    0.58
  -1  -8  -2    5.51    0.61
   1   8   3    1.82    0.34
   1   8   3    1.61    0.30
   1   8   3    2.30    0.44
   1   8   3    1.77    0.33
  -1  -8  -3    1.37    0.39
  -1  -8  -3    1.10    0.36
  -1  -8  -3    1.67    0.33
   1   8   4   -0.09    0.32
   1   8   4    0.18    0.39
   1   8   4   -0.05    0.33
  -1  -8  -4    0.21    0.40
  -1  -8  -4    0.01    0.33
  -1  -8  -4    0.04    0.34
   1   8   5   22.23    1.71
   1   8   5   22.37    1.55
  -1  -8  -5   22.42    1.74
  -1  -8  -5   24.74    1.73
  -1  -8  -5   23.27    1.89
   1   8   6    3.05    0.40
  -1  -8  -6    3.21    0.50
  -1  -8  -7    5.32    0.66
  -1  -8  -8    0.07    0.35
   1  -9  -9   -0.26    0.49
   1  -9  -8    0.36    0.47
  -1   9   7    4.21    0.46
  -1   9   6    0.47    0.25
  -1   9   6    0.31    0.33
   1  -9  -6    0.31    0.49
  -1   9   5    5.41    0.68
  -1   9   5    6.94    0.51
   1  -9  -5    6.02    0.51
   1  -9  -5    5.88    0.66
   1  -9  -5    6.27    0.61
   1  -9  -5    6.14    0.50
   1  -9  -5    5.86    0.62
  -1   9   4   15.70    1.31
  -1   9   4   15.82    1.02
   1  -9  -4   12.97    1.22
   1  -9  -4   15.66    1.19
   1  -9  -4   15.64    1.19
  -1   9   3    0.28    0.38
  -1   9   3    0.16    0.32
  -1   9   3    0.27    0.28
  -1   9   3    0.18    0.26
   1  -9  -3    0.11    0.36
   1  -9  -3    0.33    0.18
   1  -9  -3    0.45    0.40
   1  -9  -3    0.60    0.36
  -1   9   2    0.20    0.20
  -1   9   2    0.32    0.31
  -1   9   2    0.01    0.35
  -1   9   2    0.20    0.21
  -1   9   2   -0.05    0.29
  -1   9   2    0.12    0.27
   1  -9  -2   -0.12    0.32
   1  -9  -2    0.02    0.30
   1  -9  -2    0.14    0.20
   1  -9  -2   -0.13    0.40
  -1   9   1    0.26    0.30
  -1   9   1    0.04    0.36
  -1   9   1   -0.04    0.35
  -1   9   1    0.10    0.16
   1  -9  -1    0.10    0.30
   1  -9  -1    0.02    0.36
   1  -9  -1    0.12    0.35
  -1  -9   1    0.01    0.26
  -1   9   0    8.00    0.65
   1  -9   0    8.96    0.76
  -1  -9   0    5.47    0.72
   1  -9   0    7.41    0.69
   1  -9   0    8.75    0.64
  -1  -9   0    6.81    0.70
   1   9   1    1.33    0.38
   1   9   1    1.27    0.41
  -1  -9  -1    1.56    0.37
  -1  -9  -1    1.25    0.35
   1   9   2    0.35    0.35
   1   9   2    0.05    0.40
   1   9   2    0.11    0.31
  -1  -9  -2    0.24    0.41
  -1  -9  -2    0.28    0.37
  -1  -9  -2    0.21    0.36
   1   9   3    4.22    0.56
   1   9   3    4.45    0.53
   1   9   3    6.16    0.56
  -1  -9  -3    6.47    0.54
  -1  -9  -3    5.51    0.59
   1   9   4    5.26    0.48
   1   9   4    3.77    0.44
   1   9   4    4.13    0.57
  -1  -9  -4    3.94    0.57
  -1  -9  -4    3.90    0.52
  -1  -9  -4    3.94    0.55
  -1  -9  -5    0.27    0.45
   1   9   6    3.90    0.36
  -1  -9  -6    4.31    0.59
  -1  -9  -6    3.32    0.54
  -1  -9  -7    3.46    0.50
  -1  -9  -8    2.22    0.55
   1 -10  -8    8.14    0.81
  -1  10   7    1.15    0.39
   1 -10  -7    0.86    0.46
   1 -10  -7    0.85    0.57
   1 -10  -6    0.20    0.44
  -1  10   4   11.23    0.85
   1 -10  -4   11.80    0.98
   1 -10  -4   11.07    0.95
  -1  10   3    0.80    0.41
  -1  10   3    0.82    0.34
   1 -10  -3    0.65    0.46
   1 -10  -3    0.50    0.38
   1 -10  -3    1.16    0.42
  -1  10   2    1.92    0.45
  -1  10   2    2.18    0.31
  -1  10   2    2.42    0.30
  -1  10   2    3.29    0.40
   1 -10  -2    2.93    0.44
   1 -10  -2    2.43    0.32
   1 -10  -2    2.01    0.39
  -1 -10   0    0.56    0.46
   1 -10   0    0.12    0.43
   1 -10   0    0.33    0.50
  -1 -10   0    0.29    0.43
   1  10   1    0.03    0.40
  -1 -10  -1    0.24    0.40
  -1 -10  -1   -0.31    0.40
   1  10   2    5.62    0.56
  -1 -10  -2    5.48    0.58
  -1 -10  -2    5.59    0.54
  -1 -10  -3    5.38    0.61
  -1 -10  -4    2.81    0.51
   1  10   5    6.23    0.76
  -1 -10  -5    5.26    0.74
  -1 -10  -5    7.48    0.70
   1  10   6    0.10    0.36
   1  10   6    0.02    0.55
  -1 -10  -6   -0.16    0.46
  -1 -10  -6    0.16    0.39
   1  10   7   -0.11    0.44
  -1 -10  -7    1.03    0.53
  -1 -10  -8    7.60    0.77
  -1  11   7   10.33    0.95
   1 -11  -7   10.05    0.99
   1 -11  -7    8.68    0.90
  -1  11   6    0.56    0.53
  -1  11   6    0.17    0.39
   1 -11  -6    0.31    0.53
   1 -11  -6    0.52    0.50
   1 -11  -6    0.21    0.46
  -1  11   5    9.65    0.92
   1 -11  -5   10.35    0.94
  -1  11   2    6.00    0.59
   1 -11  -2    7.78    0.65
   1 -11  -1    2.03    0.48
   1 -11  -1    1.46    0.47
  -1 -11  -1    1.92    0.48
   1  11   2    8.63    0.91
  -1 -11  -2   10.67    0.89
  -1 -11  -2   10.88    0.98
   1  11   3    5.59    0.68
  -1 -11  -3    4.26    0.71
  -1 -11  -3    6.48    0.65
   1  11   4    1.03    0.47
   1  11   4    0.44    0.41
  -1 -11  -4    0.62    0.44
  -1 -11  -4    0.71    0.49
  -1 -11  -4    0.27    0.50
   1  11   5    9.88    1.07
   1  11   5   11.59    0.85
  -1 -11  -5   11.54    1.03
  -1 -11  -5   12.23    0.97
   1  11   6   10.92    0.88
   1  11   6   10.99    1.07
  -1 -11  -6   10.33    1.02
  -1 -11  -6   12.19    0.97
   1  11   7    1.78    0.46
   1  11   7    1.70    0.65
  -1 -11  -7    2.26    0.55
  -1 -11  -7    1.88    0.56
  -1  12   6    0.09    0.54
  -1  12   6   -0.03    0.41
   1 -12  -6   -0.39    0.60
   1 -12  -6    0.27    0.53
   1 -12  -6    0.31    0.49
  -1  12   5    6.69    0.74
  -1  12   5    6.56    0.64
   1 -12  -5    6.33    0.84
   1 -12  -5    7.51    0.81
   1 -12  -5    7.32    0.71
  -1  12   4    4.61    0.60
  -1  12   4    3.92    0.51
   1 -12  -4    3.49    0.68
   1 -12  -4    2.76    0.54
   1 -12  -4    4.66    0.63
  -1  12   3    2.50    0.41
  -1  12   3    2.79    0.56
   1 -12  -3    2.62    0.64
   1 -12  -3    2.48    0.47
  -1  12   2    0.60    0.49
  -1  12   2    0.63    0.40
   1 -12  -2    0.37    0.43
  -1 -12   0    4.15    0.62
  -1 -12   0    5.22    0.62
   1  12   1    6.26    0.64
  -1 -12  -1    4.91    0.86
  -1 -12  -1    5.41    0.71
   1  12   2    1.45    0.46
   1  12   2    2.87    0.47
  -1 -12  -2    2.12    0.50
  -1 -12  -2    2.27    0.45
   1  12   3    3.44    0.56
   1  12   3    3.04    0.46
  -1 -12  -3    3.01    0.59
  -1 -12  -3    2.29    0.55
   1  12   4    0.63    0.47
   1  12   4    0.01    0.55
  -1 -12  -4    0.76    0.45
  -1 -12  -4    0.43    0.51
   1  12   5    7.70    0.80
   1  12   5    6.27    0.69
  -1 -12  -5    7.39    0.75
  -1 -12  -5    7.29    0.77
   1  12   6    3.62    0.52
   1  12   6    3.38    0.68
  -1 -12  -6    2.70    0.64
  -1 -12  -6    2.68    0.58
  -1 -12  -6    2.14    0.60
  -1  13   4    0.97    0.40
  -1  13   4    0.83    0.51
   1 -13  -4    0.55    0.58
   1 -13  -4    1.05    0.56
   1 -13  -4    0.62    0.51
  -1  13   3    0.45    0.53
  -1  13   3    0.37    0.40
   1 -13  -3   -0.05    0.46
   1 -13  -3    0.23    0.60
  -1  13   2    0.01    0.44
  -1  13   2    0.48    0.46
   1 -13  -2    0.55    0.54
   1 -13  -2    0.58    0.49
   1 -13  -1    0.98    0.55
   1 -13  -1    1.17    0.58
   1 -13   0    0.36    0.50
  -1 -13   0   -0.01    0.48
   1 -13   0   -0.14    0.55
  -1 -13  -1    1.80    0.55
   1  13   2    1.40    0.52
   1  13   2    0.88    0.49
  -1 -13  -2    0.61    0.48
   1  13   3    2.78    0.57
   1  13   3    2.19    0.47
  -1 -13  -3    1.98    0.52
  -1 -13  -3    1.64    0.66
  -1 -13  -3    2.57    0.57
   1  13   4    2.01    0.51
   1  13   4    1.32    0.57
  -1 -13  -4    2.02    0.63
  -1 -13  -4    2.80    0.59
  -1 -13  -4    2.66    0.55
   2   0  -1    0.03    0.06
  -2   0   1    0.05    0.08
   2   0  -1    0.02    0.05
  -2   0   0  152.24   10.40
   2   0   0  139.56   11.38
  -2   0   0  149.22   11.50
  -2   1   2   20.50    1.64
  -2   1   2   21.65    1.50
  -2   1   2   20.46    1.60
   2  -1  -2   21.23    1.55
   2  -1  -2   21.34    1.73
   2  -1  -2   21.03    1.46
   2   1  -1    8.11    0.55
  -2   1   1    7.75    0.56
   2   1  -1    7.40    0.66
  -2   1   1    8.35    0.59
   2   1  -1    7.99    0.62
  -2   1   1    8.23    0.62
   2  -1  -1    6.93    0.54
  -2  -1   1    7.73    0.58
   2  -1  -1    7.95    0.57
   2  -1  -1    7.02    0.61
  -2  -1   1    8.24    0.59
   2  -1  -1    7.60    0.63
  -2   1   0    0.03    0.06
   2   1   0   -0.01    0.05
   2   1   0    0.00    0.04
  -2   1   0    0.06    0.06
   2   1   0    0.03    0.06
   2   1   0   -0.01    0.05
   2   1   0   -0.04    0.06
   2   1   0   -0.01    0.06
  -2   1   0   -0.03    0.07
   2   1   0    0.00    0.04
   2  -1   0   -0.05    0.08
   2  -1   0   -0.05    0.07
   2  -1   0   -0.04    0.07
  -2  -1   0   -0.01    0.07
  -2  -1   0   -0.01    0.04
  -2  -1   0   -0.04    0.07
  -2  -1   0   -0.02    0.04
   2  -1   0    0.03    0.05
  -2  -1   0   -0.03    0.04
   2   1   1    1.59    0.13
   2   1   1    1.44    0.13
  -2  -1  -1    1.60    0.13
  -2  -1  -1    1.63    0.14
  -2  -1  -1    1.32    0.13
  -2   2   3   -0.02    0.07
   2  -2  -3   -0.15    0.15
  -2   2   2    2.41    0.20
  -2   2   2    2.64    0.24
  -2   2   2    2.36    0.19
  -2   2   2    3.05    0.23
  -2   2   2    2.36    0.21
  -2   2   2    2.43    0.19
   2  -2  -2    2.66    0.21
   2  -2  -2    2.09    0.24
   2  -2  -2    2.71    0.19
   2  -2  -2    2.52    0.23
   2  -2  -2    2.39    0.20
   2  -2  -2    2.85    0.20
  -2   2   1   20.47    1.20
  -2   2   1   20.21    1.21
  -2   2   1   19.60    1.11
   2  -2  -1   21.63    1.13
   2  -2  -1   20.57    1.13
  -2  -2   1   19.03    1.14
  -2  -2   1   22.14    1.19
   2  -2  -1   19.61    1.19
   2  -2  -1   20.33    1.21
  -2   2   0    0.02    0.08
   2   2   0    0.09    0.08
   2   2   0    0.03    0.06
   2   2   0    0.05    0.08
   2   2   0    0.05    0.05
  -2   2   0    0.01    0.08
   2   2   0    0.11    0.07
   2   2   0    0.06    0.07
  -2  -2   0    0.06    0.07
  -2  -2   0    0.09    0.07
  -2  -2   0    0.09    0.06
  -2  -2   0    0.03    0.07
  -2  -2   0   -0.03    0.07
  -2  -2   0    0.10    0.08
   2  -2   0    0.04    0.07
   2   2   1    4.59    0.34
   2   2   1    5.44    0.35
   2   2   1    5.02    0.39
   2   2   1    4.95    0.36
   2   2   1    4.84    0.38
  -2  -2  -1    4.74    0.39
  -2  -2  -1    5.12    0.32
  -2  -2  -1    4.70    0.39
  -2  -2  -1    4.17    0.36
  -2  -2  -1    4.60    0.38
   2   2   2    3.48    0.30
  -2  -2  -2    3.72    0.30
  -2  -2  -2    3.54    0.25
  -2   3   3  137.85    9.39
  -2   3   3  134.55   10.56
  -2   3   3  145.20    9.66
  -2   3   3  135.41    9.82
   2  -3  -3  124.33    9.42
   2  -3  -3  135.37    9.22
   2  -3  -3  138.03   10.58
   2  -3  -3  139.24    9.78
  -2   3   2    5.74    0.45
  -2   3   2    5.54    0.42
  -2   3   2    5.45    0.49
  -2   3   2    5.52    0.52
  -2   3   2    4.47    0.43
  -2   3   2    6.30    0.42
   2  -3  -2    5.73    0.40
   2  -3  -2    6.60    0.43
   2  -3  -2    6.50    0.44
   2  -3  -2    5.87    0.46
   2  -3  -2    6.39    0.50
   2  -3  -2    6.55    0.48
   2  -3  -2    5.42    0.41
  -2   3   1  127.71    9.44
  -2   3   1  134.97    9.54
  -2   3   1  129.23    9.60
  -2   3   1  115.28    9.72
  -2   3   1  125.59    9.51
  -2   3   1  140.99   10.91
   2  -3  -1  136.32    9.70
   2  -3  -1  135.98   10.43
   2  -3  -1  129.49    9.19
   2  -3  -1  135.32    9.68
  -2  -3   1  143.73    9.58
   2  -3  -1  129.68    9.91
  -2  -3   1  128.65    9.76
   2  -3  -1  141.47    9.74
   2  -3  -1  136.57   10.22
   2   3   0    4.63    0.49
   2   3   0    5.80    0.44
   2   3   0    5.25    0.44
   2   3   0    4.81    0.45
   2   3   0    5.73    0.40
   2   3   0    6.77    0.43
  -2  -3   0    5.05    0.46
  -2  -3   0    5.33    0.46
  -2  -3   0    5.50    0.46
  -2  -3   0    5.88    0.39
   2  -3   0    5.86    0.43
  -2  -3   0    5.88    0.41
  -2  -3   0    5.79    0.40
   2   3   1  115.28    8.85
   2   3   1  117.49    8.37
   2   3   1  124.93    8.61
   2   3   1  116.41    7.29
   2   3   1  108.83    8.80
  -2  -3  -1  118.61    9.06
  -2  -3  -1  125.51    9.08
  -2  -3  -1  120.91    8.36
   2   3   2    1.90    0.18
   2   3   2    1.80    0.18
   2   3   2    1.96    0.18
  -2  -3  -2    1.84    0.20
   2   3   3  163.44   11.79
  -2   4   5   56.61    4.12
  -2   4   5   52.33    4.20
   2  -4  -5   60.52    3.98
   2  -4  -5   55.64    4.07
   2  -4  -5   53.16    3.53
  -2   4   4    7.28    0.55
  -2   4   4    7.16    0.57
  -2   4   4    8.19    0.57
  -2   4   4    7.71    0.57
  -2   4   4    6.58    0.58
   2  -4  -4    7.08    0.68
   2  -4  -4    7.69    0.63
   2  -4  -4    7.23    0.54
   2  -4  -4    6.90    0.59
  -2   4   3    5.47    0.45
  -2   4   3    5.05    0.49
  -2   4   3    5.55    0.53
  -2   4   3    5.52    0.47
  -2   4   3    5.91    0.41
  -2   4   3    5.94    0.41
   2  -4  -3    6.34    0.43
   2  -4  -3    5.74    0.47
   2  -4  -3    5.38    0.41
   2  -4  -3    6.16    0.46
   2  -4  -3    5.61    0.44
   2  -4  -3    5.01    0.51
  -2   4   2   28.34    2.11
  -2   4   2   23.10    2.06
  -2   4   2   23.27    1.84
  -2   4   2   26.49    1.79
  -2   4   2   26.48    2.25
  -2   4   2   27.70    1.94
  -2   4   2   27.86    2.04
   2  -4  -2   27.92    2.07
   2  -4  -2   27.73    2.04
   2  -4  -2   24.30    2.03
   2  -4  -2   30.90    1.89
   2  -4  -2   27.83    1.90
   2  -4  -2   28.51    2.03
   2  -4  -2   29.04    1.96
   2   4  -1    5.20    0.48
  -2   4   1    5.76    0.43
  -2   4   1    5.75    0.48
  -2   4   1    5.31    0.46
  -2   4   1    5.81    0.42
  -2   4   1    6.19    0.45
   2  -4  -1    6.13    0.43
  -2  -4   1    5.29    0.46
   2  -4  -1    5.30    0.45
  -2  -4   1    5.66    0.46
   2  -4  -1    5.09    0.51
   2  -4  -1    6.22    0.46
   2   4   0   14.60    0.62
   2   4   0   14.69    0.63
  -2  -4   0   15.01    0.64
  -2  -4   0   13.75    0.72
  -2  -4   0   14.89    0.64
   2  -4   0   15.02    0.61
  -2  -4   0   14.17    0.62
  -2  -4   0   13.17    0.69
   2   4   1   51.13    3.40
   2   4   1   46.06    3.33
   2   4   1   43.29    3.19
  -2  -4  -1   47.75    3.33
  -2  -4  -1   43.38    3.52
   2   4   2   15.77    1.23
   2   4   2   16.31    1.17
   2   4   2   14.78    1.08
   2   4   2   16.35    1.23
  -2  -4  -2   16.35    1.15
  -2  -4  -2   17.55    1.23
  -2  -4  -2   13.76    1.14
  -2  -4  -2   16.21    1.17
   2   4   3    2.74    0.25
   2   4   3    3.10    0.29
   2   4   3    1.94    0.27
  -2  -4  -3    2.76    0.27
   2   4   4    1.09    0.21
   2   4   4    0.75    0.21
  -2   5   6    0.61    0.32
  -2   5   6    1.28    0.34
   2  -5  -6    2.03    0.31
   2  -5  -6    1.97    0.26
  -2   5   5   29.95    1.15
  -2   5   5   32.18    1.08
  -2   5   5   30.14    1.12
   2  -5  -5   29.42    1.05
   2  -5  -5   29.39    1.15
   2  -5  -5   29.51    1.12
  -2   5   4    3.72    0.35
  -2   5   4    3.41    0.38
  -2   5   4    3.14    0.31
  -2   5   4    3.80    0.29
  -2   5   4    3.86    0.39
  -2   5   4    3.76    0.36
   2  -5  -4    3.70    0.41
   2  -5  -4    4.15    0.32
   2  -5  -4    4.39    0.42
   2  -5  -4    3.96    0.36
  -2   5   3   18.86    1.39
  -2   5   3   18.24    1.58
  -2   5   3   21.62    1.59
  -2   5   3   18.13    1.53
  -2   5   3   18.50    1.47
   2  -5  -3   19.31    1.43
   2  -5  -3   22.06    1.36
   2  -5  -3   21.32    1.32
   2  -5  -3   20.94    1.41
   2  -5  -3   20.71    1.59
   2  -5  -3   19.71    1.56
   2  -5  -3   20.41    1.46
   2  -5  -3   19.81    1.47
  -2   5   2    0.43    0.18
  -2   5   2    0.08    0.18
  -2   5   2    0.00    0.19
  -2   5   2   -0.06    0.24
  -2   5   2    0.10    0.24
  -2   5   2    0.62    0.22
   2  -5  -2   -0.11    0.23
   2  -5  -2    0.67    0.23
   2  -5  -2    0.89    0.20
  -2   5   1    3.26    0.30
  -2   5   1    2.62    0.34
  -2   5   1    2.94    0.29
  -2   5   1    3.35    0.33
  -2   5   1    3.28    0.27
  -2   5   1    3.09    0.27
   2   5  -1    3.19    0.29
  -2  -5   1    2.53    0.31
  -2  -5   1    3.66    0.35
   2  -5  -1    3.29    0.31
   2  -5  -1    2.82    0.29
   2  -5  -1    3.30    0.30
   2  -5  -1    3.12    0.34
   2   5   0    1.15    0.19
  -2   5   0    0.92    0.20
   2   5   0    0.94    0.18
  -2  -5   0    1.09    0.21
  -2  -5   0    0.73    0.16
   2  -5   0    0.97    0.24
  -2  -5   0    0.93    0.20
   2   5   1    0.28    0.22
   2   5   1    0.36    0.19
   2   5   1    0.05    0.22
  -2  -5  -1    0.24    0.22
  -2  -5  -1    0.42    0.16
   2   5   2    0.45    0.24
   2   5   2    1.42    0.19
   2   5   2    1.20    0.24
  -2  -5  -2    1.19    0.20
  -2  -5  -2    1.31    0.24
   2   5   3   31.13    2.17
   2   5   3   31.47    1.84
   2   5   3   28.18    2.26
   2   5   3   31.51    2.25
  -2  -5  -3   26.19    2.12
  -2  -5  -3   30.79    2.17
  -2  -5  -3   31.89    2.29
  -2  -5  -3   28.55    2.06
   2   5   4    0.31    0.25
   2   5   4    0.21    0.23
   2   5   4    0.44    0.21
   2   5   4    0.09    0.19
  -2  -5  -4    0.22    0.23
  -2  -5  -4    0.58    0.24
   2   5   5   20.98    1.07
   2   5   5   21.23    1.00
  -2  -5  -5   20.07    0.95
  -2  -5  -5   20.92    1.01
  -2   6   7   -0.10    0.36
   2  -6  -7    0.15    0.32
   2  -6  -7    0.02    0.25
  -2   6   6    0.02    0.20
  -2   6   6    0.22    0.30
  -2   6   6    0.08    0.30
  -2   6   6   -0.10    0.12
   2  -6  -6    0.24    0.28
   2  -6  -6    0.07    0.27
   2  -6  -6    0.37    0.41
  -2   6   5    2.94    0.29
  -2   6   5    2.65    0.37
  -2   6   5    2.60    0.34
  -2   6   5    2.69    0.28
  -2   6   5    2.55    0.32
  -2   6   5    2.29    0.29
   2  -6  -5    2.88    0.35
   2  -6  -5    2.30    0.29
   2  -6  -5    2.46    0.45
   2  -6  -5    2.88    0.40
  -2   6   4    0.48    0.19
  -2   6   4    0.48    0.27
  -2   6   4    0.27    0.23
  -2   6   4    0.26    0.17
  -2   6   4    0.58    0.20
  -2   6   4    0.34    0.24
   2  -6  -4    0.45    0.24
   2  -6  -4    0.24    0.22
   2  -6  -4    0.20    0.31
   2  -6  -4    0.45    0.24
   2  -6  -4    0.46    0.21
  -2   6   3   31.39    2.56
  -2   6   3   31.67    2.11
  -2   6   3   32.84    2.36
  -2   6   3   35.34    2.45
  -2   6   3   34.33    2.38
  -2   6   3   30.83    2.38
  -2   6   3   33.02    2.38
   2  -6  -3   31.29    2.58
   2  -6  -3   32.84    2.51
   2  -6  -3   32.07    2.38
   2  -6  -3   32.44    2.18
   2  -6  -3   29.72    2.23
   2  -6  -3   31.22    2.57
   2  -6  -3   35.66    2.35
  -2   6   2    2.24    0.25
  -2   6   2    2.01    0.26
  -2   6   2    2.03    0.27
  -2   6   2    1.96    0.25
  -2   6   2    2.16    0.30
  -2   6   2    2.83    0.32
   2  -6  -2    2.29    0.30
   2  -6  -2    1.96    0.26
   2  -6  -2    2.07    0.26
   2  -6  -2    2.58    0.23
   2  -6  -2    2.71    0.32
  -2   6   1   13.16    1.07
  -2   6   1   12.43    0.97
  -2   6   1   14.12    0.96
   2   6  -1   13.66    0.97
  -2   6   1   11.61    0.98
  -2   6   1   12.66    1.01
  -2  -6   1   14.27    0.95
  -2  -6   1   11.65    0.97
   2  -6  -1   14.18    0.94
   2  -6  -1   12.66    0.96
   2  -6  -1   13.44    1.01
   2  -6  -1    9.19    1.07
  -2   6   0    4.60    0.39
   2   6   0    5.10    0.34
  -2  -6   0    4.55    0.34
   2  -6   0    5.06    0.38
  -2  -6   0    3.62    0.35
  -2  -6   0    4.91    0.36
   2   6   1    0.51    0.21
   2   6   1    0.68    0.22
   2   6   1    0.34    0.19
   2   6   1    0.58    0.22
  -2  -6  -1    0.29    0.20
  -2  -6  -1    0.37    0.21
   2   6   2   10.02    0.70
   2   6   2    8.83    0.76
   2   6   2    9.90    0.85
   2   6   2   10.65    0.80
   2   6   2   10.36    0.77
  -2  -6  -2   10.72    0.78
  -2  -6  -2    9.60    0.88
  -2  -6  -2   10.72    0.79
   2   6   3    8.51    0.75
   2   6   3   10.63    0.75
   2   6   3   10.30    0.80
  -2  -6  -3    9.66    0.71
  -2  -6  -3    9.71    0.86
  -2  -6  -3   10.39    0.80
  -2  -6  -3   10.80    0.78
   2   6   4    4.36    0.37
   2   6   4    2.99    0.37
   2   6   4    2.84    0.39
   2   6   4    2.98    0.34
  -2  -6  -4    3.06    0.34
  -2  -6  -4    2.96    0.39
  -2  -6  -4    2.93    0.40
  -2  -6  -4    2.70    0.40
   2   6   5    0.42    0.29
   2   6   5    0.42    0.33
  -2  -6  -5    0.39    0.26
  -2  -6  -5    0.71    0.32
   2   6   6    0.06    0.33
  -2  -6  -6    0.35    0.34
   2  -7  -8   -0.10    0.34
   2  -7  -7    2.98    0.42
  -2   7   6    0.63    0.28
  -2   7   6    0.80    0.25
  -2   7   6    0.98    0.31
  -2   7   6    1.40    0.35
   2  -7  -6    1.44    0.40
   2  -7  -6    1.32    0.40
   2  -7  -6    1.05    0.30
   2  -7  -6    1.10    0.33
  -2   7   5    1.54    0.27
  -2   7   5    0.90    0.27
  -2   7   5    1.46    0.28
  -2   7   5    1.04    0.22
  -2   7   5    1.35    0.33
   2  -7  -5    0.84    0.32
   2  -7  -5    0.89    0.38
   2  -7  -5    0.88    0.28
   2  -7  -5    0.69    0.32
   2  -7  -5    1.15    0.29
  -2   7   4   27.61    2.03
  -2   7   4   27.41    2.04
  -2   7   4   25.86    2.07
  -2   7   4   26.65    2.01
  -2   7   4   24.80    1.91
  -2   7   4   28.24    1.92
   2  -7  -4   27.26    1.94
   2  -7  -4   27.00    2.10
   2  -7  -4   29.28    2.03
   2  -7  -4   26.74    1.99
   2  -7  -4   27.20    2.01
  -2   7   3   18.61    1.23
  -2   7   3   19.40    1.52
  -2   7   3   17.09    1.45
  -2   7   3   17.49    1.40
  -2   7   3   18.15    1.41
  -2   7   3   17.64    1.50
   2  -7  -3   17.94    1.40
   2  -7  -3   19.48    1.30
   2  -7  -3   19.47    1.45
   2  -7  -3   19.51    1.44
   2  -7  -3   19.01    1.36
   2  -7  -3   19.36    1.41
  -2   7   2   18.04    1.36
  -2   7   2   18.13    1.41
  -2   7   2   19.15    1.37
  -2   7   2   16.92    1.42
  -2   7   2   19.19    1.23
  -2   7   2   17.71    1.37
   2  -7  -2   18.95    1.40
   2  -7  -2   17.96    1.54
   2  -7  -2   18.54    1.31
   2  -7  -2   17.86    1.40
  -2   7   1   26.62    1.36
  -2   7   1   27.96    1.40
  -2   7   1   27.41    1.34
  -2   7   1   28.56    1.40
   2   7  -1   29.31    1.30
  -2   7   1   27.60    1.45
   2  -7  -1   28.46    1.45
   2  -7  -1   25.16    1.44
   2  -7  -1   26.05    1.36
   2  -7  -1   26.46    1.45
  -2  -7   1   26.00    1.38
  -2  -7   1   26.73    1.37
   2   7   0    5.16    0.38
  -2   7   0    6.01    0.44
   2   7   0    4.65    0.40
   2   7   0    5.13    0.40
  -2  -7   0    4.81    0.43
  -2  -7   0    4.58    0.41
  -2  -7   0    4.89    0.45
   2  -7   0    4.56    0.43
   2   7   1   37.36    2.38
   2   7   1   33.30    2.61
   2   7   1   32.46    2.44
   2   7   1   36.56    2.59
  -2  -7  -1   35.54    2.43
  -2  -7  -1   36.22    2.40
  -2  -7  -1   32.10    2.57
  -2  -7  -1   29.47    2.78
   2   7   2    4.94    0.43
   2   7   2    4.02    0.42
   2   7   2    4.78    0.41
   2   7   2    4.21    0.48
   2   7   2    4.52    0.47
  -2  -7  -2    3.99    0.48
  -2  -7  -2    4.08    0.44
  -2  -7  -2    5.34    0.45
   2   7   3   39.09    2.40
   2   7   3   37.30    2.82
   2   7   3   38.39    2.87
   2   7   3   37.95    2.75
   2   7   3   37.55    2.74
  -2  -7  -3   38.10    2.91
  -2  -7  -3   40.22    2.75
  -2  -7  -3   35.87    2.91
   2   7   4    5.43    0.45
   2   7   4    4.42    0.52
   2   7   4    4.86    0.43
   2   7   4    5.70    0.50
  -2  -7  -4    4.90    0.56
  -2  -7  -4    4.75    0.45
  -2  -7  -4    5.01    0.53
  -2  -7  -4    5.15    0.47
   2   7   5    2.28    0.37
   2   7   5    2.54    0.39
  -2  -7  -5    1.95    0.40
   2   7   6   12.34    1.03
  -2   8   7    4.26    0.43
   2  -8  -7    3.60    0.50
   2  -8  -7    3.00    0.50
  -2   8   6   -0.10    0.32
  -2   8   6   -0.24    0.31
  -2   8   6    0.36    0.24
   2  -8  -6    0.12    0.34
   2  -8  -6   -0.06    0.46
   2  -8  -6    0.05    0.36
  -2   8   5    3.76    0.38
  -2   8   5    3.40    0.37
  -2   8   5    3.02    0.40
  -2   8   5    3.15    0.39
  -2   8   5    3.52    0.53
   2  -8  -5    2.95    0.38
   2  -8  -5    3.29    0.45
   2  -8  -5    2.99    0.44
   2  -8  -5    3.59    0.45
   2  -8  -5    3.83    0.47
  -2   8   4    2.50    0.35
  -2   8   4    2.76    0.33
  -2   8   4    2.38    0.39
  -2   8   4    2.52    0.34
  -2   8   4    3.11    0.41
   2  -8  -4    2.34    0.39
   2  -8  -4    2.39    0.40
   2  -8  -4    2.60    0.31
   2  -8  -4    2.57    0.30
   2  -8  -4    2.38    0.48
  -2   8   3    0.14    0.34
  -2   8   3    0.17    0.29
  -2   8   3    0.33    0.24
  -2   8   3    0.33    0.28
  -2   8   3    0.40    0.29
  -2   8   3    0.45    0.28
   2  -8  -3    0.06    0.38
   2  -8  -3    0.04    0.19
   2  -8  -3    0.07    0.23
   2  -8  -3    0.25    0.30
   2  -8  -3    0.38    0.32
  -2   8   2   19.40    1.49
  -2   8   2   19.90    1.40
  -2   8   2   20.29    1.55
  -2   8   2   20.47    1.51
  -2   8   2   20.59    1.55
  -2   8   2   18.90    1.48
   2  -8  -2   19.51    1.54
   2  -8  -2   20.34    1.51
   2  -8  -2   22.08    1.56
   2  -8  -2   16.59    1.59
   2  -8  -2   19.49    1.36
  -2   8   1    0.14    0.35
  -2   8   1    0.21    0.25
   2   8  -1    0.20    0.36
  -2   8   1    0.03    0.23
  -2   8   1    0.01    0.28
   2  -8  -1   -0.10    0.34
   2  -8  -1    0.03    0.27
   2  -8  -1    0.10    0.26
  -2  -8   1    0.30    0.32
  -2  -8   1    0.42    0.35
  -2  -8   1   -0.08    0.17
   2   8   0   13.78    0.83
   2   8   0   13.84    0.85
   2   8   0   13.92    0.87
  -2   8   0   15.34    0.82
  -2  -8   0   13.32    0.82
  -2  -8   0   15.08    0.85
  -2  -8   0   14.79    0.87
   2  -8   0   14.07    0.85
   2   8   1    4.59    0.43
   2   8   1    4.05    0.40
   2   8   1    4.49    0.50
   2   8   1    4.93    0.47
   2   8   1    4.77    0.46
  -2  -8  -1    5.66    0.52
  -2  -8  -1    4.56    0.40
  -2  -8  -1    4.77    0.47
  -2  -8  -1    4.36    0.36
  -2  -8  -1    4.53    0.52
  -2  -8  -1    5.49    0.45
   2   8   2   12.94    0.81
   2   8   2   11.17    0.87
   2   8   2   11.94    0.97
   2   8   2   11.47    0.85
   2   8   2   12.02    0.95
  -2  -8  -2   11.98    1.05
  -2  -8  -2   11.05    0.94
  -2  -8  -2   10.86    0.95
   2   8   3    0.01    0.43
   2   8   3    0.01    0.30
   2   8   3    0.11    0.32
  -2  -8  -3    0.08    0.34
  -2  -8  -3    0.08    0.37
  -2  -8  -3   -0.13    0.35
   2   8   4    7.71    0.59
   2   8   4    7.30    0.75
   2   8   4    8.02    0.68
  -2  -8  -4    7.77    0.71
  -2  -8  -4    7.36    0.67
  -2  -8  -4    7.54    0.70
   2   8   5    4.70    0.45
   2   8   5    4.42    0.53
  -2  -8  -5    4.37    0.48
  -2  -8  -5    3.10    0.54
  -2  -8  -5    3.20    0.34
  -2  -8  -7    1.03    0.47
  -2  -8  -8   -0.21    0.33
   2  -9  -9    0.24    0.53
   2  -9  -8   -0.29    0.42
  -2   9   7    2.72    0.40
  -2   9   6    0.43    0.33
  -2   9   6    0.66    0.33
  -2   9   6    0.46    0.37
   2  -9  -6    0.22    0.33
   2  -9  -6    0.10    0.38
  -2   9   5    5.14    0.60
  -2   9   5    4.29    0.45
  -2   9   5    4.66    0.47
   2  -9  -5    4.28    0.58
   2  -9  -5    4.35    0.42
   2  -9  -5    3.57    0.59
   2  -9  -5    4.82    0.50
   2  -9  -5    4.07    0.44
  -2   9   4    0.36    0.28
  -2   9   4    0.79    0.35
  -2   9   4   -0.38    0.44
   2  -9  -4   -0.09    0.39
   2  -9  -4   -0.03    0.37
   2  -9  -4    0.30    0.46
  -2   9   3    1.09    0.36
  -2   9   3    0.55    0.32
  -2   9   3    1.48    0.32
  -2   9   3    1.28    0.31
  -2   9   3    0.86    0.28
   2  -9  -3    1.21    0.41
   2  -9  -3    1.06    0.40
   2  -9  -3    0.87    0.26
   2  -9  -3    0.91    0.22
   2  -9  -3    1.12    0.36
  -2   9   2    1.33    0.28
  -2   9   2    1.01    0.29
  -2   9   2    0.83    0.31
  -2   9   2    1.11    0.32
  -2   9   2    0.97    0.30
   2  -9  -2    1.29    0.34
   2  -9  -2    1.30    0.32
   2  -9  -2    0.87    0.30
   2  -9  -2    0.87    0.39
  -2   9   1    2.90    0.33
  -2   9   1    3.24    0.34
  -2   9   1    3.10    0.38
   2  -9  -1    2.78    0.39
   2  -9  -1    2.44    0.38
   2  -9  -1    3.01    0.44
  -2   9   0    1.38    0.39
   2   9   0    0.66    0.39
  -2  -9   0    1.05    0.39
  -2  -9   0    1.23    0.34
   2  -9   0    0.78    0.44
   2  -9   0    0.15    0.32
   2  -9   0   -0.01    0.32
   2   9   1    2.99    0.42
   2   9   1    3.10    0.30
   2   9   1    3.11    0.43
  -2  -9  -1    3.07    0.41
  -2  -9  -1    2.84    0.40
  -2  -9  -1    2.72    0.27
  -2  -9  -1    2.81    0.30
  -2  -9  -1    3.23    0.51
   2   9   2    3.12    0.49
   2   9   2    3.36    0.42
   2   9   2    3.10    0.42
  -2  -9  -2    3.06    0.49
  -2  -9  -2    3.60    0.48
  -2  -9  -2    3.21    0.45
   2   9   3    0.79    0.37
   2   9   3    1.52    0.47
   2   9   3    0.34    0.37
  -2  -9  -3    1.24    0.43
  -2  -9  -3    1.25    0.43
  -2  -9  -3    0.81    0.38
   2   9   4    1.05    0.37
   2   9   4    1.04    0.37
  -2  -9  -4    0.80    0.35
  -2  -9  -4    0.88    0.41
  -2  -9  -5   -0.03    0.42
   2   9   6    0.80    0.37
  -2  -9  -6    1.08    0.48
  -2  -9  -7    0.44    0.59
  -2  -9  -8    0.32    0.52
   2 -10  -8    0.20    0.61
   2 -10  -8    0.37    0.45
  -2  10   7    0.86    0.43
   2 -10  -7    0.52    0.43
   2 -10  -7    1.38    0.60
   2 -10  -6    3.29    0.58
  -2  10   5    0.54    0.40
   2 -10  -5    0.97    0.47
  -2  10   4   15.48    1.07
  -2  10   4   14.38    1.18
   2 -10  -4   14.38    1.12
   2 -10  -4   13.25    1.15
  -2  10   3    5.63    0.52
  -2  10   3    5.95    0.62
  -2  10   3    5.29    0.55
   2 -10  -3    6.39    0.60
   2 -10  -3    6.22    0.45
   2 -10  -3    5.70    0.61
   2 -10  -3    5.06    0.56
   2 -10  -3    5.83    0.60
  -2  10   2    0.28    0.32
  -2  10   2   -0.08    0.35
  -2  10   2    0.24    0.28
   2 -10  -2    0.19    0.39
   2 -10  -2    0.20    0.30
   2 -10  -2    0.16    0.32
  -2  10   1    0.13    0.27
  -2  10   1   -0.04    0.29
  -2 -10   1   -0.29    0.39
   2 -10  -1   -0.28    0.29
   2 -10  -1    0.81    0.37
   2 -10  -1    1.26    0.43
  -2 -10   1   -0.08    0.29
  -2 -10   0   -0.22    0.42
   2 -10   0   -0.10    0.34
   2 -10   0   -0.24    0.52
  -2 -10   0   -0.34    0.45
   2  10   1    2.53    0.39
  -2 -10  -1    2.67    0.44
  -2 -10  -1    2.45    0.25
  -2 -10  -1    2.61    0.43
  -2 -10  -1    2.64    0.29
   2  10   2    0.98    0.40
  -2 -10  -2    1.24    0.41
   2  10   3    5.04    0.56
  -2 -10  -3    5.02    0.55
   2  10   4    1.84    0.54
  -2 -10  -4    1.17    0.47
  -2 -10  -4    2.71    0.44
   2  10   5    0.45    0.38
   2  10   5    0.97    0.51
  -2 -10  -5   -0.01    0.49
  -2 -10  -5    0.21    0.49
  -2 -10  -5    0.72    0.45
   2  10   6    1.16    0.37
  -2 -10  -6    0.38    0.51
  -2 -10  -6    0.71    0.44
  -2 -10  -6    0.79    0.42
  -2 -10  -7   -0.25    0.50
  -2 -10  -8    0.39    0.46
  -2  11   7    3.91    0.54
  -2  11   7    4.73    0.68
   2 -11  -7    4.92    0.72
   2 -11  -7    3.90    0.60
  -2  11   6   20.56    1.42
  -2  11   6   24.18    1.79
   2 -11  -6   19.65    1.81
   2 -11  -5    2.18    0.58
  -2  11   3    0.67    0.39
   2 -11  -3    1.04    0.44
  -2  11   2    4.86    0.56
   2 -11  -2    5.20    0.52
  -2  11   1    0.11    0.27
  -2  11   1    0.14    0.31
   2 -11  -1    1.33    0.47
  -2 -11   1    0.26    0.32
   2 -11  -1    0.01    0.32
  -2 -11   0    0.35    0.45
   2 -11   0    0.07    0.37
   2  11   1   -1.10    0.60
  -2 -11  -1   -0.31    0.47
   2  11   2    7.16    0.67
   2  11   2    5.33    0.62
  -2 -11  -2    5.37    0.62
  -2 -11  -2    3.48    0.67
  -2 -11  -2    7.87    0.72
   2  11   3   -0.16    0.50
   2  11   3    0.02    0.40
  -2 -11  -3    0.78    0.42
  -2 -11  -3   -0.56    0.53
  -2 -11  -3    0.30    0.51
   2  11   4    2.38    0.55
   2  11   4    1.90    0.45
  -2 -11  -4    2.07    0.51
  -2 -11  -4    1.81    0.49
  -2 -11  -4    2.92    0.54
   2  11   5    6.01    0.68
   2  11   5    6.31    0.56
  -2 -11  -5    4.85    0.65
  -2 -11  -5    6.76    0.72
  -2 -11  -5    5.45    0.70
   2  11   6   10.36    0.76
   2  11   6   10.09    0.94
  -2 -11  -6    7.38    0.89
  -2 -11  -6    8.46    0.88
   2  11   7    0.14    0.50
   2  11   7   -0.20    0.45
  -2 -11  -7    0.57    0.53
  -2  12   6    0.73    0.40
  -2  12   6    0.81    0.53
   2 -12  -6    0.07    0.58
   2 -12  -6    0.41    0.49
   2 -12  -6    0.04    0.51
  -2  12   5    1.80    0.55
  -2  12   5    2.18    0.45
   2 -12  -5    2.55    0.57
   2 -12  -5    1.87    0.64
   2 -12  -5    1.96    0.51
  -2  12   4   10.13    0.78
  -2  12   4   10.26    0.95
   2 -12  -4   10.11    1.00
   2 -12  -4   10.24    0.98
   2 -12  -4   10.86    0.94
  -2  12   3    0.68    0.50
   2 -12  -3    0.31    0.51
   2 -12  -2    1.30    0.51
  -2  12   1    0.12    0.34
  -2 -12   1   -0.23    0.42
   2 -12  -1    0.68    0.54
  -2 -12   0    0.87    0.52
  -2 -12   0    1.21    0.53
   2 -12   0    0.14    0.47
   2  12   1   -0.23    0.49
  -2 -12  -1    0.12    0.49
  -2 -12  -1   -0.09    0.46
   2  12   2    0.70    0.49
   2  12   2    0.37    0.47
  -2 -12  -2    0.59    0.46
  -2 -12  -2    0.56    0.51
   2  12   3   -0.01    0.54
   2  12   3    0.39    0.41
  -2 -12  -3   -0.17    0.47
  -2 -12  -3    0.29    0.49
  -2 -12  -3   -0.28    0.52
   2  12   4    7.64    0.74
   2  12   4    6.55    0.60
  -2 -12  -4    7.17    0.82
  -2 -12  -4    6.77    0.78
   2  12   5    0.83    0.43
   2  12   5    0.87    0.60
  -2 -12  -5    0.68    0.58
  -2 -12  -5    1.03    0.54
  -2  13   4    0.13    0.50
  -2  13   4    0.19    0.44
   2 -13  -4    0.52    0.56
   2 -13  -4   -0.02    0.50
  -2  13   3    0.59    0.41
  -2  13   3    0.56    0.49
   2 -13  -3    0.38    0.47
   2 -13  -3    0.47    0.53
  -2  13   2    0.93    0.42
   2 -13  -2    0.28    0.48
   2 -13  -2    0.13    0.54
   2 -13  -1    3.81    0.66
   2 -13  -1    3.37    0.63
  -2 -13   0    0.89    0.60
   2 -13   0    0.25    0.47
   2 -13   0   -0.39    0.42
   2  13   1    1.63    0.48
  -2 -13  -1    1.97    0.51
   2  13   2   -0.13    0.53
   2  13   2   -0.24    0.55
  -2 -13  -2   -0.14    0.51
   2  13   3    0.58    0.52
   2  13   3   -0.10    0.47
  -2 -13  -3    0.37    0.51
  -2 -13  -3    0.10    0.61
   3   0  -2   27.81    1.98
  -3   0   2   26.92    1.92
   3   0  -2   26.23    2.05
  -3   0   1    0.04    0.10
   3   0  -1   -0.02    0.10
   3   0  -1    0.08    0.06
  -3   0   1   -0.01    0.06
   3   0  -1    0.03    0.09
  -3   0   0    0.01    0.11
  -3   0   0    0.01    0.10
   3   0   0    0.01    0.04
   3   0   0    0.04    0.05
  -3   0   0    0.05    0.09
   3   0   0    0.03    0.06
  -3   0   0    0.06    0.04
   3   0   0   -0.01    0.09
   3   0   0    0.02    0.10
  -3   0   0    0.05    0.04
  -3   0  -1    0.15    0.11
  -3   1   3    2.76    0.25
  -3   1   3    2.41    0.24
  -3   1   3    2.59    0.28
   3  -1  -3    2.68    0.26
   3   1  -2    0.69    0.13
  -3   1   2    0.93    0.12
  -3   1   2    0.86    0.16
  -3   1   2    0.99    0.14
  -3   1   2    0.65    0.12
   3  -1  -2    0.52    0.13
   3  -1  -2    0.85    0.12
  -3  -1   2    1.12    0.14
  -3  -1   2    0.75    0.15
   3  -1  -2    1.05    0.17
   3  -1  -2    0.90    0.12
   3   1  -1   18.48    1.27
  -3   1   1   17.73    1.37
   3   1  -1   16.01    1.29
  -3   1   1   16.67    1.32
  -3   1   1   16.37    1.26
   3   1  -1   18.29    1.31
   3   1  -1   17.83    1.16
   3   1  -1   17.29    1.27
   3   1  -1   15.68    1.39
   3  -1  -1   16.73    1.35
  -3  -1   1   16.02    1.16
   3  -1  -1   16.42    1.19
   3  -1  -1   17.78    1.21
   3  -1  -1   17.38    1.13
  -3  -1   1   15.70    1.28
  -3  -1   1   19.44    1.26
  -3  -1   1   17.45    1.42
  -3  -1   1   16.77    1.30
   3  -1  -1   15.93    1.33
   3   1   0   32.17    1.88
   3   1   0   28.45    2.31
  -3   1   0   28.41    2.16
  -3   1   0   26.14    2.48
   3   1   0   29.00    2.04
   3   1   0   29.44    2.14
   3   1   0   27.94    2.26
   3   1   0   30.39    2.20
  -3   1   0   30.01    2.18
  -3  -1   0   26.72    2.13
  -3  -1   0   33.16    2.34
   3  -1   0   30.19    2.05
   3  -1   0   31.89    2.37
  -3  -1   0   31.63    2.30
  -3  -1   0   30.31    2.16
  -3  -1   0   29.14    2.38
  -3  -1   0   29.10    1.87
   3   1   1    1.31    0.18
   3   1   1    1.37    0.13
   3   1   1    1.35    0.13
  -3  -1  -1    1.27    0.15
  -3  -1  -1    1.24    0.12
  -3  -1  -1    1.28    0.16
  -3   2   4    0.11    0.18
  -3   2   3    0.17    0.14
  -3   2   3    0.12    0.15
  -3   2   3    0.22    0.12
   3  -2  -3    0.15    0.14
   3  -2  -3    0.34    0.19
   3  -2  -3    0.20    0.17
  -3   2   2   19.22    1.32
  -3   2   2   19.97    1.42
  -3   2   2   17.30    1.25
  -3   2   2   18.09    1.30
  -3   2   2   17.79    1.34
  -3   2   2   18.37    1.37
   3  -2  -2   18.51    1.39
   3  -2  -2   18.45    1.21
   3  -2  -2   17.26    1.28
   3  -2  -2   18.79    1.37
   3  -2  -2   18.06    1.43
   3  -2  -2   18.34    1.46
   3   2  -1   29.93    2.34
   3   2  -1   32.01    2.25
  -3   2   1   29.33    2.48
   3   2  -1   30.99    2.20
  -3   2   1   28.18    2.38
  -3   2   1   22.76    2.09
   3   2  -1   29.59    2.37
   3   2  -1   32.33    2.21
   3   2  -1   31.70    2.22
  -3   2   1   33.38    2.37
  -3  -2   1   29.41    2.27
   3  -2  -1   30.44    2.23
  -3  -2   1   28.97    2.06
   3  -2  -1   32.17    2.26
   3  -2  -1   29.79    2.10
  -3  -2   1   29.59    2.23
  -3  -2   1   31.52    2.21
   3  -2  -1   32.34    2.38
  -3   2   0    0.27    0.11
   3   2   0    0.04    0.07
   3   2   0    0.11    0.09
   3   2   0    0.07    0.08
   3   2   0    0.17    0.11
   3   2   0    0.11    0.10
  -3   2   0    0.13    0.10
  -3   2   0    0.21    0.13
   3   2   0    0.11    0.08
   3   2   0    0.10    0.10
   3   2   0    0.31    0.13
  -3  -2   0    0.16    0.09
   3  -2   0    0.07    0.14
  -3  -2   0    0.21    0.11
   3  -2   0    0.11    0.11
  -3  -2   0    0.12    0.09
  -3  -2   0    0.10    0.11
   3   2   1    0.77    0.15
   3   2   1    1.05    0.13
   3   2   1    1.23    0.13
   3   2   1    0.95    0.11
   3   2   1    0.85    0.13
   3   2   1    0.96    0.16
  -3  -2  -1    0.95    0.14
  -3  -2  -1    0.96    0.13
  -3  -2  -1    1.00    0.15
  -3  -2  -1    1.04    0.12
  -3  -2  -1    0.89    0.12
   3   2   2    0.35    0.13
   3   2   2    0.35    0.12
  -3  -2  -2    0.56    0.13
  -3  -2  -2    0.47    0.13
  -3   3   4   52.80    3.86
  -3   3   4   56.31    4.29
   3  -3  -4   58.38    3.69
   3  -3  -4   49.39    4.12
   3  -3  -4   62.13    4.10
   3  -3  -4   58.00    4.71
  -3   3   3    9.12    0.64
  -3   3   3    8.43    0.66
  -3   3   3    7.95    0.64
  -3   3   3    8.00    0.65
   3  -3  -3    9.31    0.69
   3  -3  -3    9.06    0.60
   3  -3  -3    8.52    0.74
   3  -3  -3    8.92    0.70
   3  -3  -3    8.24    0.69
   3  -3  -3    9.33    0.64
  -3   3   2   13.70    1.01
  -3   3   2   13.43    1.07
  -3   3   2   13.13    1.05
  -3   3   2   14.11    1.00
  -3   3   2   12.02    1.02
  -3   3   2   13.21    1.09
  -3   3   2   14.17    0.91
   3  -3  -2   14.95    0.95
   3  -3  -2   14.39    1.00
   3  -3  -2   12.68    0.98
   3  -3  -2   13.77    1.06
   3  -3  -2   14.17    1.04
   3  -3  -2   12.96    0.94
   3  -3  -2   12.41    1.21
   3   3  -1   34.69    2.70
   3   3  -1   39.08    2.44
   3   3  -1   33.48    3.09
  -3   3   1   37.04    2.78
  -3   3   1   37.35    2.62
   3   3  -1   39.01    2.66
  -3   3   1   35.21    2.59
   3   3  -1   36.76    2.92
  -3   3   1   40.26    2.97
  -3   3   1   35.84    2.62
   3  -3  -1   36.67    2.69
  -3  -3   1   38.55    2.69
  -3  -3   1   37.63    2.70
   3  -3  -1   36.07    2.64
  -3  -3   1   33.85    2.68
   3  -3  -1   37.17    2.72
  -3  -3   1   39.05    2.48
   3  -3  -1   29.95    3.19
   3  -3  -1   38.90    2.83
   3  -3  -1   33.53    2.62
   3   3   0   29.06    2.20
   3   3   0   27.40    2.16
  -3   3   0   31.35    2.12
   3   3   0   30.72    2.09
   3   3   0   28.00    2.33
   3   3   0   28.22    2.06
  -3   3   0   27.41    2.07
   3   3   0   30.22    2.08
  -3   3   0   31.93    2.09
  -3  -3   0   27.93    2.29
  -3  -3   0   29.05    2.21
  -3  -3   0   30.32    2.15
  -3  -3   0   27.92    1.97
   3  -3   0   30.03    2.16
  -3  -3   0   25.78    1.99
  -3  -3   0   27.70    2.12
   3   3   1   34.45    2.65
   3   3   1   37.79    2.84
   3   3   1   36.60    2.43
   3   3   1   31.72    2.48
   3   3   1   34.77    2.67
   3   3   1   35.09    2.62
   3   3   1   35.46    2.63
  -3  -3  -1   35.35    2.59
  -3  -3  -1   38.83    2.51
  -3  -3  -1   38.75    2.34
  -3  -3  -1   36.75    2.95
  -3  -3  -1   35.15    2.67
  -3  -3  -1   35.61    2.64
  -3  -3  -1   34.38    2.33
   3   3   2   27.61    1.67
   3   3   2   25.92    1.76
   3   3   2   22.25    1.91
   3   3   2   25.80    1.60
  -3  -3  -2   24.66    1.83
  -3  -3  -2   24.97    1.78
  -3  -3  -2   22.61    1.64
  -3  -3  -2   20.98    1.81
  -3  -3  -2   25.02    1.82
   3   3   3   20.66    1.45
   3   3   3   18.52    1.45
  -3  -3  -3   19.47    1.21
  -3  -3  -3   16.79    1.38
   3  -4  -5    1.08    0.31
  -3   4   4   31.76    2.46
  -3   4   4   33.08    2.25
  -3   4   4   35.91    2.61
  -3   4   4   36.79    2.57
   3  -4  -4   34.24    2.47
   3  -4  -4   32.65    2.62
   3  -4  -4   35.26    2.77
   3  -4  -4   34.70    2.31
  -3   4   3    9.65    0.91
  -3   4   3   10.61    0.74
  -3   4   3   11.83    0.84
  -3   4   3   11.20    0.71
  -3   4   3   10.46    0.83
  -3   4   3   10.41    0.76
   3  -4  -3   11.07    0.75
   3  -4  -3    7.20    0.82
   3  -4  -3    9.72    0.78
   3  -4  -3   10.32    0.84
   3  -4  -3   10.96    0.92
   3  -4  -3    9.76    0.70
   3  -4  -3   10.42    0.74
  -3   4   2    0.02    0.11
  -3   4   2    0.02    0.13
  -3   4   2    0.11    0.11
  -3   4   2    0.01    0.19
  -3   4   2   -0.07    0.19
  -3   4   2    0.01    0.12
   3  -4  -2    0.07    0.17
   3  -4  -2    0.06    0.12
   3  -4  -2    0.16    0.12
   3  -4  -2   -0.03    0.20
   3  -4  -2    0.06    0.18
   3  -4  -2   -0.18    0.19
   3  -4  -2   -0.05    0.14
  -3   4   1    2.27    0.19
  -3   4   1    2.38    0.24
   3   4  -1    2.19    0.24
  -3   4   1    2.04    0.21
   3   4  -1    2.36    0.23
  -3  -4   1    1.91    0.23
   3  -4  -1    2.19    0.21
   3  -4  -1    2.43    0.19
   3  -4  -1    2.17    0.22
   3  -4  -1    2.38    0.24
   3  -4  -1    2.15    0.28
  -3  -4   1    2.23    0.23
   3   4   0    2.51    0.24
   3   4   0    2.56    0.26
   3   4   0    3.10    0.24
   3   4   0    3.15    0.24
   3   4   0    2.39    0.28
  -3  -4   0    2.85    0.24
  -3  -4   0    2.63    0.27
  -3  -4   0    2.29    0.24
  -3  -4   0    2.97    0.26
  -3  -4   0    3.20    0.27
  -3  -4   0    3.03    0.26
   3  -4   0    3.06    0.28
   3   4   1    0.24    0.19
   3   4   1    0.38    0.14
   3   4   1    0.26    0.17
   3   4   1    0.40    0.13
   3   4   1    0.30    0.13
   3   4   1    0.24    0.11
   3   4   1    0.32    0.12
   3   4   1    0.07    0.14
   3   4   1    0.19    0.15
  -3  -4  -1    0.23    0.14
  -3  -4  -1    0.28    0.17
  -3  -4  -1    0.19    0.12
  -3  -4  -1    0.28    0.18
  -3  -4  -1    0.29    0.17
   3   4   2    8.06    0.61
   3   4   2    7.47    0.61
   3   4   2    7.97    0.60
   3   4   2    7.48    0.64
   3   4   2    7.98    0.55
  -3  -4  -2    8.26    0.61
  -3  -4  -2    7.24    0.67
  -3  -4  -2    7.79    0.56
  -3  -4  -2    7.99    0.63
  -3  -4  -2    8.16    0.63
  -3  -4  -2    7.89    0.63
   3   4   3   20.67    1.49
   3   4   3   20.47    1.35
   3   4   3   19.94    1.58
  -3  -4  -3   20.85    1.48
  -3  -4  -3   20.71    1.43
   3   4   4   12.80    0.98
  -3   5   6    0.40    0.32
  -3   5   6    0.93    0.38
   3  -5  -6    0.72    0.29
   3  -5  -6    0.77    0.26
   3  -5  -6    0.10    0.47
  -3   5   5    0.32    0.25
  -3   5   5    0.17    0.28
  -3   5   5    0.15    0.22
  -3   5   5    0.29    0.18
  -3   5   5    0.29    0.21
   3  -5  -5    0.34    0.34
   3  -5  -5    0.29    0.19
   3  -5  -5    0.24    0.34
   3  -5  -5    0.42    0.22
  -3   5   4    0.09    0.16
  -3   5   4    0.22    0.20
  -3   5   4    0.40    0.26
  -3   5   4    0.30    0.23
  -3   5   4    0.15    0.18
  -3   5   4    0.36    0.17
   3  -5  -4    0.17    0.25
   3  -5  -4    0.23    0.27
   3  -5  -4    0.52    0.28
   3  -5  -4    0.19    0.18
   3  -5  -4    0.19    0.20
  -3   5   3    5.99    0.51
  -3   5   3    6.90    0.51
  -3   5   3    7.02    0.56
  -3   5   3    6.53    0.58
  -3   5   3    7.36    0.49
  -3   5   3    5.71    0.58
   3  -5  -3    6.37    0.64
   3  -5  -3    7.01    0.54
   3  -5  -3    6.52    0.55
   3  -5  -3    7.33    0.49
   3  -5  -3    6.39    0.54
   3  -5  -3    7.92    0.56
   3  -5  -3    6.46    0.60
  -3   5   2    5.49    0.36
  -3   5   2    4.56    0.49
  -3   5   2    4.83    0.47
  -3   5   2    4.76    0.42
  -3   5   2    5.53    0.38
  -3   5   2    4.83    0.39
   3  -5  -2    3.95    0.46
   3  -5  -2    4.60    0.40
   3  -5  -2    4.25    0.43
   3  -5  -2    5.33    0.44
   3  -5  -2    5.13    0.43
   3  -5  -2    4.39    0.40
   3  -5  -2    5.15    0.48
  -3   5   1    1.13    0.17
   3   5  -1    1.74    0.26
   3   5  -1    1.00    0.23
  -3   5   1    0.91    0.22
  -3   5   1    1.04    0.23
   3  -5  -1    1.14    0.18
   3  -5  -1    1.10    0.24
  -3  -5   1    1.17    0.24
  -3  -5   1    0.72    0.22
   3   5   0    0.77    0.24
  -3  -5   0    0.76    0.17
  -3  -5   0    1.28    0.26
   3  -5   0    0.58    0.27
  -3  -5   0    0.34    0.26
   3   5   1    0.49    0.16
   3   5   1    0.93    0.20
   3   5   1    0.74    0.23
   3   5   1    0.78    0.18
   3   5   1    0.25    0.29
   3   5   1    0.73    0.14
   3   5   1    0.76    0.23
  -3  -5  -1    1.03    0.17
  -3  -5  -1    0.53    0.26
  -3  -5  -1    0.95    0.25
  -3  -5  -1   -0.02    0.20
   3   5   2    6.10    0.42
   3   5   2    5.50    0.51
   3   5   2    5.76    0.49
   3   5   2    6.24    0.46
   3   5   2    6.11    0.42
  -3  -5  -2    5.80    0.51
  -3  -5  -2    6.10    0.53
  -3  -5  -2    5.91    0.49
   3   5   3   14.10    1.12
   3   5   3   14.94    1.10
   3   5   3   13.46    1.01
   3   5   3   12.77    0.99
  -3  -5  -3   13.18    1.08
  -3  -5  -3   14.20    1.07
  -3  -5  -3   15.35    1.11
   3   5   4    1.12    0.24
   3   5   4    1.16    0.27
   3   5   4    1.35    0.27
   3   5   5    1.29    0.31
  -3   6   7    6.90    0.63
   3  -6  -7    7.15    0.61
   3  -6  -7    6.14    0.59
  -3   6   6    4.95    0.40
  -3   6   6    4.48    0.45
  -3   6   6    4.46    0.48
   3  -6  -6    4.59    0.51
   3  -6  -6    4.77    0.45
   3  -6  -6    4.13    0.60
   3  -6  -6    4.36    0.41
  -3   6   5    3.06    0.44
  -3   6   5    3.58    0.41
  -3   6   5    3.18    0.43
  -3   6   5    3.43    0.38
  -3   6   5    3.85    0.34
  -3   6   5    4.33    0.34
   3  -6  -5    3.78    0.35
   3  -6  -5    3.07    0.47
   3  -6  -5    3.07    0.42
   3  -6  -5    3.40    0.37
  -3   6   4    6.75    0.56
  -3   6   4    6.28    0.56
  -3   6   4    6.49    0.46
  -3   6   4    5.34    0.62
  -3   6   4    6.50    0.52
   3  -6  -4    6.75    0.52
   3  -6  -4    6.44    0.52
   3  -6  -4    6.05    0.56
   3  -6  -4    6.16    0.54
   3  -6  -4    6.60    0.48
   3  -6  -4    6.36    0.55
   3  -6  -4    6.75    0.62
  -3   6   3   12.32    1.32
  -3   6   3   14.86    1.22
  -3   6   3   15.14    1.00
  -3   6   3   16.80    1.22
  -3   6   3   15.40    1.13
  -3   6   3   15.16    1.20
  -3   6   3   14.69    1.28
   3  -6  -3   14.79    1.13
   3  -6  -3   15.94    1.18
   3  -6  -3   16.41    1.05
   3  -6  -3   18.48    1.30
   3  -6  -3   16.37    1.27
   3  -6  -3   15.02    1.08
   3  -6  -3   15.24    1.18
  -3   6   2    1.41    0.27
  -3   6   2    1.51    0.26
  -3   6   2    1.44    0.23
  -3   6   2    1.54    0.21
  -3   6   2    1.83    0.24
  -3   6   2    1.96    0.31
   3  -6  -2    1.33    0.30
   3  -6  -2    1.39    0.21
   3  -6  -2    1.53    0.28
   3  -6  -2    1.31    0.24
   3  -6  -2    1.63    0.23
   3  -6  -2    1.78    0.26
   3   6  -1    1.51    0.24
  -3   6   1    1.61    0.27
  -3   6   1    1.77    0.27
  -3   6   1    1.39    0.22
  -3   6   1    1.42    0.24
   3   6  -1    1.81    0.26
   3  -6  -1    1.09    0.29
  -3  -6   1    1.52    0.26
   3  -6  -1    1.58    0.22
  -3  -6   1    1.21    0.26
   3  -6  -1    1.25    0.22
   3  -6  -1    1.14    0.27
   3   6   0    0.19    0.21
   3   6   0    0.34    0.24
  -3  -6   0    0.34    0.18
  -3  -6   0    0.47    0.15
  -3  -6   0    0.63    0.26
  -3  -6   0    0.52    0.19
   3  -6   0    0.34    0.28
  -3  -6   0    0.21    0.28
  -3  -6   0    0.40    0.27
   3   6   1    5.46    0.50
   3   6   1    6.36    0.48
   3   6   1    6.04    0.49
   3   6   1    6.17    0.47
   3   6   1    6.62    0.47
  -3  -6  -1    5.20    0.51
  -3  -6  -1    5.60    0.54
  -3  -6  -1    6.33    0.48
   3   6   2    0.92    0.22
   3   6   2    1.01    0.23
   3   6   2    0.84    0.14
   3   6   2    1.06    0.14
   3   6   2    0.91    0.23
  -3  -6  -2    1.01    0.26
  -3  -6  -2    1.05    0.23
  -3  -6  -2    0.68    0.18
   3   6   3    3.27    0.41
   3   6   3    3.47    0.37
   3   6   3    3.24    0.33
   3   6   3    3.76    0.35
  -3  -6  -3    3.49    0.42
  -3  -6  -3    3.78    0.32
  -3  -6  -3    3.11    0.38
  -3  -6  -3    3.79    0.32
   3   6   4    1.44    0.29
   3   6   4    1.48    0.29
   3   6   4    1.69    0.27
  -3  -6  -4    0.74    0.29
   3   6   5    2.14    0.39
  -3  -6  -6    3.68    0.46
   3  -7  -8    0.08    0.40
  -3   7   7    2.77    0.41
   3  -7  -7    4.22    0.47
   3  -7  -7    3.56    0.43
   3  -7  -7    3.44    0.56
  -3   7   6    0.76    0.28
  -3   7   6    0.65    0.30
  -3   7   6    0.45    0.26
  -3   7   6    0.99    0.34
   3  -7  -6    0.84    0.30
   3  -7  -6    0.67    0.31
   3  -7  -6    0.21    0.44
   3  -7  -6    1.16    0.40
  -3   7   5    1.25    0.30
  -3   7   5    1.37    0.26
  -3   7   5    1.31    0.28
  -3   7   5    1.35    0.25
  -3   7   5    1.46    0.33
   3  -7  -5    0.86    0.39
   3  -7  -5    1.17    0.32
   3  -7  -5    1.36    0.30
   3  -7  -5    1.29    0.28
   3  -7  -5    1.44    0.27
  -3   7   4    0.07    0.24
  -3   7   4   -0.28    0.27
  -3   7   4   -0.18    0.32
  -3   7   4   -0.18    0.36
  -3   7   4    0.01    0.28
  -3   7   4    0.07    0.24
   3  -7  -4   -0.12    0.29
   3  -7  -4   -0.03    0.35
   3  -7  -4   -0.25    0.27
   3  -7  -4   -0.14    0.22
   3  -7  -4    0.03    0.29
   3  -7  -4    0.37    0.30
   3  -7  -4   -0.09    0.29
  -3   7   3    8.57    0.71
  -3   7   3    8.33    0.69
  -3   7   3    8.99    0.62
  -3   7   3    9.10    0.79
  -3   7   3    9.08    0.69
  -3   7   3    9.17    0.78
   3  -7  -3    8.80    0.69
   3  -7  -3    7.94    0.76
   3  -7  -3    9.20    0.72
   3  -7  -3    8.68    0.70
   3  -7  -3   10.20    0.75
   3  -7  -3    8.41    0.76
   3  -7  -3    8.83    0.77
  -3   7   2   48.80    3.71
  -3   7   2   49.42    3.53
  -3   7   2   48.66    3.40
  -3   7   2   50.77    3.87
  -3   7   2   45.99    3.68
  -3   7   2   48.96    3.73
   3  -7  -2   48.29    3.66
   3  -7  -2   48.93    3.72
   3  -7  -2   49.38    3.45
   3  -7  -2   49.90    3.56
  -3   7   1   15.54    0.96
  -3   7   1   14.95    0.91
   3   7  -1   16.85    0.97
  -3   7   1   14.14    0.96
  -3   7   1   14.99    0.96
  -3  -7   1   15.49    0.95
   3  -7  -1   14.71    0.89
   3  -7  -1   14.71    0.94
   3  -7  -1   14.73    0.98
   3  -7  -1   13.64    0.95
   3   7   0   10.26    0.59
   3   7   0   10.87    0.57
  -3  -7   0    8.56    0.56
  -3  -7   0   11.34    0.58
   3  -7   0   11.11    0.57
  -3  -7   0    9.72    0.63
  -3  -7   0   10.59    0.52
  -3  -7   0   10.42    0.47
   3   7   1   61.58    4.31
   3   7   1   61.36    4.73
   3   7   1   58.14    3.79
   3   7   1   64.70    4.05
   3   7   1   57.38    4.65
  -3  -7  -1   60.79    4.42
  -3  -7  -1   61.60    4.70
  -3  -7  -1   62.50    4.78
   3   7   2   48.28    3.37
   3   7   2   48.94    3.47
   3   7   2   43.97    3.10
  -3  -7  -2   44.21    3.48
  -3  -7  -2   46.46    3.34
   3   7   3    1.09    0.15
   3   7   3    1.14    0.17
   3   7   3    1.12    0.27
   3   7   3    0.75    0.29
   3   7   3    1.44    0.31
   3   7   3    0.74    0.30
  -3  -7  -3    0.87    0.34
  -3  -7  -3    0.78    0.20
  -3  -7  -3    1.34    0.35
   3   7   4    0.71    0.21
   3   7   4    0.95    0.29
   3   7   4    0.64    0.30
  -3  -7  -4    0.77    0.22
  -3  -7  -4    0.59    0.33
  -3  -7  -4    0.66    0.32
  -3  -7  -4    0.80    0.21
  -3  -7  -4    0.81    0.37
   3   7   5    0.80    0.35
   3   7   5    0.79    0.33
  -3  -7  -5    0.64    0.39
   3   7   6   13.64    1.11
  -3  -7  -7   -0.06    0.35
  -3   8   8   -0.04    0.34
  -3   8   8   -0.05    0.28
  -3   8   7    0.20    0.29
  -3   8   7    0.10    0.27
   3  -8  -7    0.03    0.42
   3  -8  -7    0.67    0.39
  -3   8   6    3.93    0.40
  -3   8   6    3.69    0.45
  -3   8   6    3.97    0.40
  -3   8   6    3.72    0.43
  -3   8   6    3.13    0.45
   3  -8  -6    3.16    0.46
   3  -8  -6    3.88    0.60
   3  -8  -6    4.46    0.49
   3  -8  -6    2.93    0.43
  -3   8   5   -0.12    0.42
  -3   8   5   -0.27    0.29
  -3   8   5   -0.68    0.30
  -3   8   5   -0.15    0.32
  -3   8   5   -0.07    0.27
   3  -8  -5   -0.51    0.38
   3  -8  -5   -0.34    0.46
   3  -8  -5   -0.80    0.34
   3  -8  -5   -0.37    0.37
   3  -8  -5   -0.64    0.33
  -3   8   4   21.62    1.34
  -3   8   4   20.40    1.40
  -3   8   4   19.49    1.63
  -3   8   4   18.79    1.32
  -3   8   4   20.46    1.49
   3  -8  -4   17.66    1.42
   3  -8  -4   16.83    1.54
   3  -8  -4   19.91    1.41
   3  -8  -4   19.78    1.44
   3  -8  -4   18.80    1.46
   3  -8  -4   19.29    1.63
   3  -8  -4   19.71    1.48
  -3   8   3   13.69    1.16
  -3   8   3   13.22    1.06
  -3   8   3   14.86    1.04
  -3   8   3   13.49    0.99
  -3   8   3   14.08    0.95
   3  -8  -3   14.66    1.00
   3  -8  -3   11.44    1.13
   3  -8  -3   14.04    1.06
   3  -8  -3   11.87    1.07
   3  -8  -3   14.97    1.13
  -3   8   2    0.40    0.25
  -3   8   2    0.25    0.37
  -3   8   2    0.56    0.34
  -3   8   2   -0.02    0.31
  -3   8   2    0.24    0.26
  -3   8   2    0.25    0.29
   3  -8  -2    0.12    0.30
   3  -8  -2    0.34    0.30
   3  -8  -2    0.47    0.27
   3  -8  -2    0.42    0.35
  -3   8   1    5.10    0.46
  -3   8   1    5.43    0.53
  -3   8   1    5.52    0.47
  -3   8   1    5.85    0.53
   3  -8  -1    5.50    0.55
  -3  -8   1    3.99    0.50
   3  -8  -1    6.20    0.48
  -3  -8   1    5.47    0.52
   3  -8  -1    4.85    0.43
   3  -8  -1    5.71    0.51
  -3   8   0   -0.15    0.31
   3   8   0    1.03    0.36
   3  -8   0    0.30    0.38
  -3  -8   0    0.71    0.27
  -3  -8   0    0.88    0.23
  -3  -8   0    1.27    0.34
  -3  -8   0    0.59    0.29
   3  -8   0    0.09    0.21
   3   8   1    2.28    0.34
   3   8   1    2.42    0.34
   3   8   1    2.34    0.34
   3   8   1    2.19    0.25
  -3  -8  -1    2.34    0.37
  -3  -8  -1    2.08    0.43
  -3  -8  -1    1.77    0.23
  -3  -8  -1    2.05    0.24
   3   8   2    2.56    0.37
   3   8   2    3.33    0.38
   3   8   2    3.04    0.43
  -3  -8  -2    2.40    0.45
  -3  -8  -2    3.00    0.38
   3   8   3    8.20    0.90
   3   8   3    9.38    0.63
   3   8   3    9.99    0.74
  -3  -8  -3    9.04    0.89
  -3  -8  -3    8.60    0.80
  -3  -8  -3    8.79    0.74
   3   8   4   -0.10    0.33
   3   8   4    0.41    0.32
  -3  -8  -4   -0.81    0.40
  -3  -8  -4    0.24    0.35
  -3  -8  -4   -0.35    0.37
   3   8   5    2.84    0.37
   3   8   5    3.28    0.45
  -3  -8  -5    3.86    0.36
  -3  -8  -5    3.09    0.35
  -3  -8  -6    0.55    0.42
  -3  -8  -7    3.15    0.53
   3  -9  -9    0.43    0.48
  -3   9   8    2.14    0.45
   3  -9  -8    2.08    0.61
  -3   9   7    2.39    0.43
   3  -9  -7    2.23    0.56
  -3   9   6    0.92    0.32
  -3   9   6    1.32    0.36
  -3   9   6    0.87    0.42
   3  -9  -6    0.91    0.40
   3  -9  -6    0.62    0.38
   3  -9  -6    1.85    0.40
  -3   9   5    1.91    0.32
  -3   9   5    1.03    0.37
  -3   9   5    1.06    0.48
  -3   9   5    1.49    0.35
  -3   9   5    1.64    0.37
   3  -9  -5    1.33    0.33
   3  -9  -5    1.36    0.36
   3  -9  -5    1.50    0.41
   3  -9  -5    1.31    0.34
  -3   9   4   14.72    1.00
  -3   9   4   14.46    1.14
  -3   9   4   14.47    1.12
  -3   9   4   15.50    1.17
   3  -9  -4   15.16    1.18
   3  -9  -4   14.93    1.12
   3  -9  -4   14.27    1.16
   3  -9  -4   14.87    1.26
   3  -9  -4   14.56    1.19
  -3   9   3    1.61    0.38
  -3   9   3    2.06    0.33
  -3   9   3    1.89    0.32
  -3   9   3    1.61    0.32
  -3   9   3    1.62    0.37
   3  -9  -3    1.65    0.33
   3  -9  -3    1.91    0.50
   3  -9  -3    1.68    0.41
   3  -9  -3    1.38    0.37
   3  -9  -3    1.84    0.37
  -3   9   2    0.85    0.29
  -3   9   2    0.80    0.29
  -3   9   2    0.70    0.33
  -3   9   2    0.57    0.34
   3  -9  -2    0.49    0.42
   3  -9  -2    0.62    0.32
   3  -9  -2    0.84    0.31
   3  -9  -2    0.91    0.33
  -3   9   1    0.33    0.30
  -3   9   1    0.21    0.34
  -3   9   1    0.34    0.29
  -3  -9   1    0.11    0.37
   3  -9  -1    0.53    0.38
   3  -9  -1    0.05    0.33
  -3  -9   1    0.30    0.32
   3  -9  -1    0.24    0.32
   3  -9  -1    0.11    0.41
  -3   9   0   -0.01    0.35
   3  -9   0    0.12    0.41
  -3  -9   0    0.05    0.33
  -3  -9   0   -0.09    0.17
  -3  -9   0   -0.01    0.22
   3  -9   0   -0.05    0.24
   3  -9   0   -0.08    0.24
  -3  -9   0   -0.10    0.38
   3   9   1    1.43    0.37
   3   9   1    1.29    0.36
   3   9   1    1.25    0.36
   3   9   1    1.29    0.24
  -3  -9  -1    1.36    0.33
  -3  -9  -1    1.37    0.22
  -3  -9  -1    1.25    0.27
  -3  -9  -1    1.20    0.42
  -3  -9  -1    1.62    0.39
   3   9   2   -0.35    0.34
   3   9   2   -0.61    0.35
   3   9   2   -1.12    0.48
  -3  -9  -2   -0.13    0.36
  -3  -9  -2   -0.95    0.49
  -3  -9  -2   -0.27    0.39
   3   9   3   13.65    1.02
   3   9   3   11.04    1.00
  -3  -9  -3   12.10    1.07
  -3  -9  -3   14.52    1.02
   3   9   4   29.05    2.20
  -3  -9  -4   30.91    2.29
   3   9   5    1.71    0.38
  -3  -9  -5    1.63    0.43
  -3  -9  -5    1.65    0.47
   3   9   6    4.74    0.48
  -3  -9  -6    4.23    0.60
  -3  -9  -7    1.03    0.53
  -3  -9  -8   -0.05    0.46
   3 -10  -8    1.44    0.47
   3 -10  -8    1.73    0.59
   3 -10  -7    1.19    0.59
  -3  10   6   12.62    0.83
   3 -10  -6   11.89    1.02
   3 -10  -6   10.13    1.14
  -3  10   5   12.76    1.04
  -3  10   5   12.82    1.13
   3 -10  -5   14.28    0.92
   3 -10  -5   12.83    1.12
   3 -10  -5   10.45    1.06
  -3  10   4    7.06    0.73
  -3  10   4    8.23    0.64
   3 -10  -4    8.10    0.68
   3 -10  -4    7.93    0.60
   3 -10  -4    7.06    0.75
   3 -10  -4    6.62    0.70
  -3  10   3    0.07    0.40
  -3  10   3    0.16    0.35
  -3  10   3   -0.03    0.37
   3 -10  -3    0.51    0.34
   3 -10  -3    0.37    0.30
   3 -10  -3    0.09    0.37
  -3  10   2    1.45    0.37
  -3  10   2    1.90    0.37
  -3  10   2    2.45    0.37
   3 -10  -2    1.62    0.41
   3 -10  -2    2.01    0.40
   3 -10  -2    2.20    0.49
  -3  10   1    0.36    0.38
  -3  10   1    0.21    0.31
   3 -10  -1    0.63    0.40
  -3 -10   1   -0.14    0.36
   3 -10  -1    0.70    0.43
   3 -10  -1   -0.27    0.35
  -3 -10   0   -0.22    0.38
   3 -10   0    0.14    0.28
   3 -10   0   -0.04    0.45
   3  10   1    0.59    0.24
   3  10   1    0.75    0.42
  -3 -10  -1    0.61    0.37
  -3 -10  -1    0.55    0.23
  -3 -10  -1    0.56    0.19
   3  10   2    6.81    0.68
  -3 -10  -2    7.51    0.68
   3  10   3    4.29    0.50
   3  10   3    4.37    0.57
  -3 -10  -3    4.29    0.53
  -3 -10  -3    3.43    0.56
   3  10   4   14.01    1.00
   3  10   4   13.29    1.13
   3  10   4   13.72    1.09
  -3 -10  -4   13.06    1.18
  -3 -10  -4   13.59    1.15
  -3 -10  -4   14.03    1.14
   3  10   5   12.03    1.10
   3  10   5   10.10    0.84
  -3 -10  -5   10.74    1.00
  -3 -10  -5   11.55    0.93
  -3 -10  -5   10.89    0.97
   3  10   6    9.98    0.82
  -3 -10  -6   10.04    0.89
  -3 -10  -7    0.75    0.48
  -3  11   7    0.43    0.39
  -3  11   7    0.33    0.54
   3 -11  -7   -0.05    0.48
   3 -11  -7    0.12    0.61
   3 -11  -6    1.51    0.50
   3 -11  -6    2.08    0.61
   3 -11  -5    0.09    0.54
  -3  11   4    1.41    0.37
   3 -11  -4    2.34    0.50
   3 -11  -4    1.25    0.53
  -3  11   3    1.61    0.40
  -3  11   3    0.24    0.45
  -3  11   3    0.37    0.34
   3 -11  -3    1.14    0.44
   3 -11  -3    1.51    0.54
   3 -11  -3    0.73    0.33
  -3  11   2   10.14    0.98
  -3  11   2   10.57    0.85
   3 -11  -2   11.31    0.89
  -3  11   1    0.12    0.36
  -3  11   1    0.20    0.33
  -3 -11   1    0.05    0.40
  -3 -11   1    0.04    0.37
   3 -11  -1    0.22    0.32
   3  11   0    0.31    0.41
   3 -11   0    0.06    0.32
  -3 -11   0    0.15    0.47
  -3 -11   0    0.66    0.47
   3  11   1    7.75    0.69
   3  11   1    7.60    0.71
  -3 -11  -1    8.13    0.74
  -3 -11  -1    6.28    0.69
   3  11   2    9.70    0.87
   3  11   2   10.94    0.93
  -3 -11  -2   10.60    1.05
  -3 -11  -2   11.94    0.97
  -3 -11  -2   12.43    0.95
   3  11   3    6.14    0.59
   3  11   3    5.32    0.56
  -3 -11  -3    4.80    0.68
  -3 -11  -3    5.31    0.61
  -3 -11  -3    5.31    0.66
   3  11   4    8.15    0.73
   3  11   4    9.69    0.91
  -3 -11  -4    8.73    0.91
  -3 -11  -4    8.11    0.77
  -3 -11  -4    8.45    0.79
   3  11   5    0.97    0.41
  -3 -11  -5    1.44    0.51
  -3 -11  -5    1.76    0.63
  -3 -11  -5    0.21    0.48
   3  11   6    0.61    0.60
   3  11   6    0.65    0.45
  -3 -11  -6    0.37    0.43
  -3 -11  -6    0.31    0.51
  -3  12   6   -0.21    0.52
  -3  12   6   -0.40    0.40
   3 -12  -6    0.38    0.51
   3 -12  -6    0.41    0.52
   3 -12  -6    0.12    0.60
  -3  12   5   -0.53    0.43
  -3  12   5    0.27    0.49
   3 -12  -5    0.05    0.43
   3 -12  -5    0.04    0.52
   3 -12  -5    0.26    0.53
  -3  12   4    0.45    0.47
   3 -12  -4    0.75    0.46
   3 -12  -4    0.17    0.50
   3 -12  -3    1.37    0.55
   3 -12  -2    3.82    0.58
  -3  12   1   -0.08    0.37
   3 -12  -1    0.95    0.57
  -3 -12   1   -0.07    0.43
  -3 -12   1   -0.21    0.46
   3 -12   0    0.26    0.42
  -3 -12   0    0.33    0.51
  -3 -12   0   -0.02    0.50
   3  12   1    1.38    0.42
   3  12   1    1.74    0.56
  -3 -12  -1    1.27    0.54
  -3 -12  -1    2.10    0.51
   3  12   2   -0.41    0.54
   3  12   2   -0.19    0.44
  -3 -12  -2   -0.02    0.48
  -3 -12  -2   -0.37    0.48
  -3 -12  -2   -1.90    0.66
   3  12   3    0.85    0.56
   3  12   3    0.70    0.44
  -3 -12  -3    0.38    0.61
  -3 -12  -3    0.22    0.46
  -3 -12  -3    0.05    0.54
   3  12   4    1.63    0.48
   3  12   4    1.92    0.58
  -3 -12  -4    1.32    0.54
  -3 -12  -4    1.14    0.55
  -3 -12  -4    1.05    0.47
   3  12   5    0.81    0.59
   3  12   5    0.27    0.42
  -3 -12  -5    0.14    0.52
  -3 -12  -5    0.83    0.52
  -3  13   4    4.01    0.54
  -3  13   4    4.06    0.61
   3 -13  -4    4.46    0.67
   3 -13  -4    3.82    0.57
  -3  13   3    1.32    0.47
  -3  13   3    1.05    0.50
   3 -13  -3    0.31    0.47
   3 -13  -3    0.78    0.57
   3 -13  -2   -0.28    0.43
   3 -13  -2   -0.03    0.52
  -3 -13   1   -0.10    0.46
   3 -13  -1    1.42    0.63
   3 -13  -1    1.13    0.56
  -3 -13   0    1.95    0.56
  -3 -13   0    1.85    0.58
   3  13   1   -0.31    0.46
   3  13   1    0.15    0.53
  -3 -13  -1    0.26    0.53
  -3 -13  -1   -0.25    0.48
   3  13   2    0.65    0.45
   3  13   2    0.06    0.58
  -3 -13  -2    0.02    0.51
   3  13   3    2.32    0.59
   3  13   3    2.56    0.53
  -3 -13  -3    2.31    0.54
  -3 -13  -3    1.74    0.61
   4   0  -3   -0.05    0.16
   4   0  -3   -0.10    0.27
  -4   0   3   -0.01    0.08
   4   0  -2    5.95    0.47
  -4   0   2    6.11    0.52
   4   0  -2    6.24    0.50
  -4   0   2    6.16    0.47
   4   0  -2    6.12    0.48
  -4   0   1    0.02    0.17
  -4   0   1   -0.01    0.08
   4   0  -1    0.08    0.08
   4   0  -1    0.01    0.14
   4   0  -1   -0.05    0.11
   4   0   0  440.25   28.41
  -4   0   0  385.91   32.85
  -4   0   0  372.66   28.86
  -4   0   0  407.59   26.19
   4   0   0  408.52   27.67
   4   0   0  390.91   28.17
   4   0   0  377.59   30.49
  -4   0   0  394.04   26.81
  -4   0   0  372.06   31.32
   4   0   0  352.11   30.80
  -4   0  -1   -0.03    0.17
  -4   0  -1    0.02    0.14
  -4   1   4   -0.05    0.17
  -4   1   4    0.04    0.13
  -4   1   4   -0.06    0.13
  -4   1   3    1.14    0.23
  -4   1   3    1.51    0.18
  -4   1   3    1.52    0.19
   4  -1  -3    1.24    0.17
   4  -1  -3    1.47    0.29
   4  -1  -3    1.74    0.19
   4  -1  -3    1.34    0.21
   4   1  -2  125.34    8.39
  -4   1   2  117.27    8.19
  -4   1   2  120.33    8.99
  -4   1   2  127.38    9.34
   4   1  -2  123.48    9.56
   4   1  -2  106.13    8.70
  -4   1   2  116.81    8.46
   4  -1  -2  115.97    8.36
   4  -1  -2  113.74    9.22
  -4  -1   2  124.22    9.33
  -4  -1   2  126.60    8.50
   4  -1  -2  119.93    9.32
  -4  -1   2  118.00    8.17
   4  -1  -2  111.46    8.49
   4   1  -1    0.07    0.08
  -4   1   1    0.05    0.16
   4   1  -1    0.11    0.07
   4   1  -1    0.11    0.12
   4   1  -1    0.16    0.11
  -4   1   1    0.09    0.10
   4   1  -1    0.08    0.08
   4  -1  -1    0.13    0.15
   4  -1  -1    0.05    0.10
  -4  -1   1    0.08    0.14
   4  -1  -1    0.08    0.15
  -4  -1   1    0.10    0.16
  -4  -1   1    0.05    0.08
  -4  -1   1    0.05    0.07
   4  -1  -1    0.07    0.15
   4  -1  -1    0.17    0.13
  -4  -1   1    0.09    0.08
  -4  -1   1    0.10    0.15
   4   1   0   -0.01    0.07
   4   1   0   -0.02    0.14
   4   1   0   -0.05    0.14
   4   1   0   -0.02    0.09
  -4   1   0    0.01    0.15
   4   1   0    0.11    0.16
   4   1   0    0.03    0.07
  -4   1   0    0.06    0.12
  -4  -1   0    0.06    0.09
  -4  -1   0    0.00    0.15
   4  -1   0   -0.01    0.11
   4  -1   0   -0.06    0.18
  -4  -1   0   -0.08    0.15
  -4  -1   0    0.01    0.14
  -4  -1   0    0.05    0.07
  -4  -1   0    0.02    0.09
   4   1   1    0.07    0.14
   4   1   1    0.03    0.11
   4   1   1    0.02    0.08
   4   1   1    0.05    0.18
  -4   1  -1   -0.09    0.15
  -4  -1  -1   -0.06    0.13
  -4  -1  -1   -0.05    0.16
  -4  -1  -1    0.07    0.10
  -4  -1  -1    0.02    0.10
  -4   2   5   -0.02    0.15
  -4   2   4    1.32    0.24
  -4   2   4    1.73    0.27
  -4   2   4    1.68    0.21
   4  -2  -4    1.40    0.22
   4  -2  -4    1.38    0.27
   4  -2  -4    0.61    0.34
  -4   2   3    0.03    0.16
  -4   2   3    0.13    0.26
  -4   2   3    0.20    0.20
  -4   2   3    0.10    0.17
   4  -2  -3    0.22    0.20
   4  -2  -3    0.16    0.09
   4  -2  -3    0.24    0.16
   4  -2  -3    0.07    0.18
   4  -2  -3    0.13    0.25
  -4   2   2    0.70    0.18
  -4   2   2    0.59    0.14
   4   2  -2    0.52    0.28
  -4   2   2    0.46    0.19
   4   2  -2    0.37    0.16
  -4   2   2    0.56    0.17
  -4  -2   2    0.55    0.22
   4  -2  -2    0.51    0.15
   4  -2  -2    0.43    0.16
   4  -2  -2    0.43    0.23
   4  -2  -2    0.46    0.20
  -4  -2   2    0.59    0.16
  -4   2   1    1.38    0.20
   4   2  -1    0.80    0.15
  -4   2   1    0.88    0.21
  -4   2   1    0.85    0.15
   4   2  -1    0.84    0.14
   4   2  -1    0.98    0.15
   4   2  -1    0.95    0.19
   4   2  -1    1.40    0.20
   4   2  -1    1.16    0.16
  -4   2   1    0.80    0.20
  -4  -2   1    1.09    0.17
   4  -2  -1    1.24    0.21
  -4  -2   1    1.10    0.22
   4  -2  -1    1.22    0.17
   4  -2  -1    0.78    0.21
  -4  -2   1    1.54    0.21
  -4  -2   1    0.72    0.14
  -4  -2   1    0.69    0.14
   4  -2  -1    0.95    0.22
  -4  -2   1    0.89    0.17
  -4   2   0   52.98    4.23
   4   2   0   50.00    4.10
   4   2   0   53.63    3.71
   4   2   0   53.69    3.76
  -4   2   0   55.27    3.96
   4   2   0   57.09    3.53
  -4   2   0   54.32    4.19
   4   2   0   53.16    3.83
   4   2   0   51.38    4.46
   4   2   0   60.57    4.01
   4   2   0   55.51    4.24
  -4  -2   0   55.66    4.06
   4  -2   0   51.91    4.38
   4  -2   0   56.80    3.89
   4  -2   0   54.28    4.05
  -4  -2   0   55.30    4.24
  -4  -2   0   54.33    4.16
  -4  -2   0   56.23    3.97
   4   2   1    0.80    0.16
   4   2   1    1.16    0.29
   4   2   1    1.09    0.17
   4   2   1    1.63    0.21
   4   2   1    1.15    0.17
  -4  -2  -1    1.11    0.18
   4   2   2   -0.03    0.16
   4   2   2    0.08    0.13
  -4  -2  -2   -0.10    0.20
  -4  -2  -2   -0.02    0.13
  -4  -2  -2   -0.07    0.17
  -4  -2  -2    0.09    0.14
  -4   3   5    1.44    0.28
   4  -3  -5    1.88    0.37
   4  -3  -5    1.60    0.38
  -4   3   4   -0.18    0.22
  -4   3   4   -0.11    0.18
  -4   3   4   -0.10    0.21
  -4   3   4   -0.21    0.15
   4  -3  -4   -0.05    0.23
   4  -3  -4   -0.23    0.14
   4  -3  -4   -0.55    0.36
   4  -3  -4   -0.20    0.15
   4  -3  -4   -0.38    0.28
  -4   3   3    1.90    0.19
  -4   3   3    1.60    0.29
  -4   3   3    1.93    0.17
  -4   3   3    1.43    0.27
  -4   3   3    2.19    0.25
  -4   3   3    2.03    0.23
   4  -3  -3    2.17    0.26
   4  -3  -3    1.60    0.22
   4  -3  -3    1.24    0.24
   4  -3  -3    2.13    0.17
   4  -3  -3    2.11    0.33
   4  -3  -3    2.23    0.18
  -4   3   2    5.29    0.30
  -4   3   2    4.49    0.43
  -4   3   2    4.77    0.40
  -4   3   2    4.85    0.27
  -4   3   2    4.31    0.30
  -4   3   2    4.04    0.35
   4  -3  -2    4.58    0.30
   4  -3  -2    4.89    0.39
   4  -3  -2    4.44    0.30
   4  -3  -2    4.72    0.44
   4  -3  -2    4.39    0.34
   4  -3  -2    3.88    0.34
   4  -3  -2    4.05    0.39
  -4  -3   2    4.84    0.37
   4   3  -1    0.16    0.14
  -4   3   1    0.04    0.21
   4   3  -1    0.17    0.16
   4   3  -1    0.13    0.22
   4   3  -1    0.00    0.14
  -4   3   1    0.11    0.17
  -4   3   1    0.08    0.15
   4   3  -1   -0.01    0.14
   4   3  -1    0.09    0.13
  -4   3   1    0.10    0.19
   4  -3  -1    0.09    0.17
  -4  -3   1    0.08    0.15
  -4  -3   1    0.15    0.15
   4  -3  -1    0.10    0.08
   4  -3  -1    0.11    0.19
  -4  -3   1   -0.01    0.14
  -4  -3   1    0.10    0.14
   4  -3  -1    0.02    0.19
   4  -3  -1   -0.04    0.21
  -4  -3   1    0.04    0.16
   4  -3  -1    0.10    0.09
   4   3   0    0.08    0.13
   4   3   0    0.06    0.14
   4   3   0    0.08    0.18
   4   3   0    0.07    0.14
  -4   3   0    0.24    0.18
   4   3   0    0.05    0.15
   4   3   0    0.02    0.16
  -4   3   0   -0.03    0.18
   4   3   0   -0.06    0.14
   4   3   0    0.05    0.18
  -4   3   0    0.05    0.20
   4  -3   0   -0.02    0.15
  -4  -3   0    0.17    0.15
  -4  -3   0    0.16    0.18
  -4  -3   0    0.01    0.18
  -4  -3   0    0.01    0.14
   4  -3   0    0.11    0.23
   4   3   1    0.65    0.18
   4   3   1    0.63    0.20
   4   3   1    0.49    0.15
   4   3   1    0.70    0.18
   4   3   1    0.74    0.17
   4   3   1    0.52    0.15
  -4  -3  -1    0.78    0.17
  -4  -3  -1    0.63    0.18
  -4  -3  -1    0.69    0.23
  -4  -3  -1    0.90    0.16
  -4  -3  -1    0.62    0.20
  -4  -3  -1    0.42    0.17
   4   3   2    7.70    0.51
   4   3   2    7.53    0.59
   4   3   2    6.50    0.56
   4   3   2    6.93    0.62
  -4  -3  -2    7.34    0.55
  -4  -3  -2    6.71    0.61
  -4  -3  -2    8.19    0.56
  -4  -3  -2    7.31    0.58
  -4  -3  -2    7.92    0.62
   4   3   3    3.82    0.37
   4   3   3    3.99    0.33
  -4  -3  -3    3.69    0.38
  -4  -3  -3    3.62    0.30
  -4   4   6   -0.02    0.11
  -4   4   6    0.01    0.13
   4  -4  -6   -0.11    0.25
  -4   4   5   11.00    0.80
  -4   4   5    9.83    0.83
  -4   4   5   11.03    0.84
  -4   4   5   10.08    0.89
   4  -4  -5   10.90    0.80
   4  -4  -5   12.45    0.93
   4  -4  -5   11.20    0.90
   4  -4  -5    9.31    0.70
  -4   4   4   19.74    1.34
  -4   4   4   18.42    1.50
  -4   4   4   18.87    1.19
  -4   4   4   17.24    1.29
  -4   4   4   18.16    1.34
   4  -4  -4   16.93    1.18
   4  -4  -4   15.39    1.39
   4  -4  -4   19.23    1.34
   4  -4  -4   18.03    1.28
   4  -4  -4   17.74    1.50
   4  -4  -4   16.47    1.33
  -4   4   3    2.06    0.19
  -4   4   3    2.08    0.18
  -4   4   3    1.49    0.22
  -4   4   3    1.89    0.20
  -4   4   3    2.31    0.28
  -4   4   3    1.59    0.32
  -4   4   3    2.18    0.28
   4  -4  -3    1.73    0.31
   4  -4  -3    1.65    0.28
   4  -4  -3    1.71    0.24
   4  -4  -3    1.19    0.28
   4  -4  -3    2.12    0.21
   4  -4  -3    1.78    0.29
   4  -4  -3    2.09    0.18
  -4   4   2    0.47    0.12
  -4   4   2    0.43    0.12
  -4   4   2    0.22    0.26
  -4   4   2    0.30    0.15
  -4   4   2    0.04    0.29
  -4   4   2    0.21    0.23
  -4   4   2    0.42    0.15
   4  -4  -2    0.35    0.23
   4  -4  -2   -0.32    0.31
   4  -4  -2   -0.42    0.31
   4  -4  -2    0.29    0.14
  -4  -4   2    0.16    0.15
   4  -4  -2   -0.14    0.19
  -4  -4   2    0.01    0.16
  -4  -4   2    0.18    0.15
  -4  -4   2    0.08    0.20
   4  -4  -2   -0.65    0.30
   4  -4  -2   -0.19    0.26
   4   4  -1    0.00    0.19
   4   4  -1    0.03    0.26
  -4   4   1    0.21    0.20
  -4   4   1    0.16    0.25
   4   4  -1    0.09    0.18
   4   4  -1    0.09    0.16
  -4   4   1    0.23    0.20
  -4   4   1    0.28    0.13
   4   4  -1    0.19    0.17
  -4  -4   1    0.01    0.16
   4  -4  -1    0.04    0.19
   4  -4  -1   -0.22    0.21
   4  -4  -1    0.15    0.13
   4  -4  -1    0.15    0.13
  -4  -4   1    0.08    0.17
   4  -4  -1    0.08    0.26
  -4  -4   1    0.22    0.18
   4  -4  -1    0.02    0.22
  -4  -4   1    0.00    0.20
   4   4   0    0.89    0.16
  -4   4   0    0.35    0.23
   4   4   0    0.46    0.19
   4   4   0    0.59    0.16
   4   4   0    0.05    0.22
   4   4   0    0.80    0.16
  -4   4   0    0.76    0.22
  -4   4   0    0.45    0.24
   4   4   0    0.09    0.23
   4   4   0    0.67    0.18
  -4  -4   0    0.26    0.23
  -4  -4   0   -0.03    0.27
  -4  -4   0    0.52    0.17
   4  -4   0    0.60    0.23
  -4  -4   0    0.17    0.18
  -4  -4   0    0.02    0.21
  -4  -4   0    0.38    0.11
   4   4   1    7.60    0.70
   4   4   1    7.44    0.63
   4   4   1    7.79    0.54
   4   4   1    7.12    0.61
   4   4   1    7.49    0.59
  -4  -4  -1    8.16    0.56
  -4  -4  -1    7.15    0.65
   4   4   2    0.47    0.18
   4   4   2    0.39    0.21
   4   4   2    0.67    0.18
   4   4   2    0.58    0.21
   4   4   2    0.49    0.16
  -4  -4  -2    0.47    0.19
  -4  -4  -2    0.51    0.23
  -4  -4  -2    0.48    0.18
  -4  -4  -2    0.55    0.20
  -4  -4  -2    0.33    0.20
   4   4   3    6.06    0.56
   4   4   3    5.77    0.54
   4   4   3    6.37    0.52
   4   4   3    7.04    0.51
  -4  -4  -3    5.96    0.50
  -4  -4  -3    7.00    0.57
  -4  -4  -3    7.33    0.55
  -4  -4  -3    6.74    0.51
   4   4   4   24.38    1.58
   4   4   4   25.74    2.00
  -4  -4  -4   23.26    1.72
  -4  -4  -4   22.15    1.60
  -4   5   6    0.26    0.34
  -4   5   6    0.99    0.28
  -4   5   6    0.27    0.27
   4  -5  -6    0.81    0.22
   4  -5  -6    1.01    0.40
   4  -5  -6    0.72    0.37
   4  -5  -6    0.44    0.26
  -4   5   5    1.19    0.24
  -4   5   5    0.79    0.25
  -4   5   5    1.05    0.32
   4  -5  -5    1.40    0.22
   4  -5  -5    1.00    0.23
   4  -5  -5    0.53    0.31
   4  -5  -5    1.23    0.34
  -4   5   4    0.01    0.16
  -4   5   4   -0.05    0.26
  -4   5   4    0.01    0.18
  -4   5   4   -0.02    0.17
  -4   5   4    0.13    0.20
   4  -5  -4    0.04    0.18
   4  -5  -4    0.14    0.27
   4  -5  -4    0.06    0.20
   4  -5  -4   -0.09    0.17
   4  -5  -4    0.20    0.30
   4  -5  -4    0.11    0.31
  -4   5   3    6.64    0.52
  -4   5   3    6.62    0.48
  -4   5   3    6.79    0.64
  -4   5   3    7.31    0.59
  -4   5   3    7.41    0.54
  -4   5   3    6.45    0.51
   4  -5  -3    6.14    0.52
   4  -5  -3    7.13    0.50
   4  -5  -3    6.62    0.59
   4  -5  -3    6.66    0.51
   4  -5  -3    5.86    0.61
   4  -5  -3    5.80    0.52
   4  -5  -3    5.91    0.57
  -4   5   2    1.35    0.29
  -4   5   2    1.08    0.18
  -4   5   2    1.56    0.17
  -4   5   2    1.27    0.17
  -4   5   2    1.30    0.27
  -4   5   2    1.51    0.22
   4   5  -2    1.30    0.26
   4  -5  -2    1.30    0.18
   4  -5  -2    1.67    0.27
   4  -5  -2    1.37    0.17
   4  -5  -2    1.38    0.29
   4  -5  -2    1.44    0.26
   4  -5  -2    1.35    0.28
   4   5  -1    0.28    0.19
  -4   5   1    0.28    0.25
  -4   5   1    0.31    0.26
   4   5  -1    0.27    0.22
  -4   5   1    0.16    0.23
  -4   5   1    0.19    0.15
   4   5  -1    0.35    0.30
   4   5  -1    0.10    0.21
  -4  -5   1    0.29    0.21
   4  -5  -1    0.15    0.16
   4  -5  -1    0.10    0.29
  -4  -5   1    0.14    0.20
  -4  -5   1    0.01    0.20
  -4  -5   1    0.28    0.24
   4  -5  -1    0.20    0.25
   4  -5  -1    0.19    0.15
  -4  -5   1   -0.01    0.07
   4   5   0    0.21    0.16
   4   5   0    0.15    0.24
   4   5   0    0.25    0.17
  -4   5   0    0.04    0.20
   4   5   0    0.15    0.25
   4   5   0    0.18    0.21
  -4   5   0   -0.25    0.23
  -4   5   0    0.12    0.27
  -4  -5   0    0.29    0.21
  -4  -5   0    0.04    0.23
  -4  -5   0    0.13    0.23
  -4  -5   0    0.12    0.14
  -4  -5   0    0.25    0.23
   4  -5   0    0.18    0.26
  -4  -5   0    0.08    0.17
   4   5   1    0.92    0.20
   4   5   1    0.49    0.28
   4   5   1    0.95    0.18
   4   5   1    0.58    0.15
   4   5   1    1.04    0.16
   4   5   1    0.86    0.20
   4   5   1    0.58    0.20
   4   5   1    0.60    0.24
   4   5   1    0.86    0.21
  -4  -5  -1    0.77    0.22
  -4  -5  -1    0.49    0.24
  -4  -5  -1    1.06    0.16
  -4  -5  -1    0.77    0.25
  -4  -5  -1    0.94    0.23
   4   5   2    1.83    0.29
   4   5   2    2.16    0.23
   4   5   2    1.85    0.22
   4   5   2    2.08    0.27
   4   5   2    2.16    0.26
  -4  -5  -2    2.01    0.27
  -4  -5  -2    2.10    0.27
  -4  -5  -2    1.77    0.26
  -4  -5  -2    1.54    0.25
  -4  -5  -2    2.20    0.26
  -4  -5  -2    2.01    0.29
   4   5   3   11.01    0.89
   4   5   3   10.51    0.86
   4   5   3   10.59    0.93
   4   5   3   11.70    0.75
   4   5   3   11.67    0.83
  -4  -5  -3   11.32    0.87
  -4  -5  -3   11.35    0.85
  -4  -5  -3   10.77    0.82
  -4  -5  -3    9.84    0.85
  -4  -5  -3   11.29    0.88
   4   5   4    0.51    0.26
   4   5   4    0.64    0.27
   4   5   4    1.08    0.31
   4   5   4    1.11    0.30
  -4  -5  -4    0.70    0.28
  -4  -5  -4    0.92    0.30
  -4  -5  -5    0.69    0.31
  -4   6   7    0.82    0.36
  -4   6   7    0.01    0.30
  -4   6   7   -0.11    0.38
   4  -6  -7    1.55    0.40
   4  -6  -7    0.19    0.35
   4  -6  -7    0.13    0.58
   4  -6  -7    0.16    0.55
  -4   6   6   -0.12    0.31
  -4   6   6   -0.07    0.27
  -4   6   6   -0.07    0.31
   4  -6  -6    0.29    0.40
   4  -6  -6    0.19    0.26
   4  -6  -6    0.16    0.24
   4  -6  -6    0.66    0.47
  -4   6   5    0.08    0.26
  -4   6   5    0.14    0.22
  -4   6   5    0.12    0.33
  -4   6   5    0.12    0.25
   4  -6  -5    0.07    0.23
   4  -6  -5   -0.06    0.40
   4  -6  -5    0.29    0.40
   4  -6  -5   -0.35    0.38
   4  -6  -5    0.04    0.24
  -4   6   4    1.93    0.24
  -4   6   4    2.17    0.25
  -4   6   4    2.38    0.28
  -4   6   4    2.33    0.36
  -4   6   4    2.29    0.43
  -4   6   4    1.76    0.32
   4  -6  -4    1.91    0.37
   4  -6  -4    2.40    0.29
   4  -6  -4    2.57    0.30
   4  -6  -4    2.12    0.41
   4  -6  -4    2.00    0.37
   4  -6  -4    1.77    0.37
   4  -6  -4    1.98    0.29
  -4   6   3    0.24    0.21
  -4   6   3    0.15    0.18
  -4   6   3    0.08    0.19
  -4   6   3    0.16    0.28
  -4   6   3    0.29    0.29
  -4   6   3    0.06    0.19
   4  -6  -3    0.18    0.27
   4  -6  -3    0.27    0.21
   4  -6  -3   -0.18    0.26
   4  -6  -3    0.21    0.29
   4  -6  -3    0.20    0.23
   4  -6  -3    0.19    0.20
   4  -6  -3    0.04    0.32
  -4   6   2    0.50    0.28
   4   6  -2    0.58    0.26
  -4   6   2    0.65    0.22
  -4   6   2    0.45    0.16
  -4   6   2    0.41    0.27
  -4   6   2    0.18    0.18
   4  -6  -2    0.37    0.30
   4  -6  -2    0.43    0.27
   4  -6  -2    0.28    0.20
   4  -6  -2    0.46    0.25
  -4  -6   2    0.06    0.21
   4  -6  -2    0.56    0.20
  -4  -6   2    0.11    0.18
   4   6  -1    0.04    0.25
   4   6  -1   -0.30    0.28
   4   6  -1   -0.01    0.53
  -4   6   1    0.10    0.27
  -4   6   1    0.06    0.21
   4   6  -1    0.27    0.30
  -4   6   1    0.12    0.26
   4  -6  -1    0.03    0.21
  -4  -6   1    0.01    0.29
   4  -6  -1    0.03    0.30
   4  -6  -1   -0.02    0.21
  -4  -6   1   -0.09    0.20
  -4  -6   1    0.36    0.30
   4  -6  -1   -0.31    0.34
   4   6   0    3.21    0.40
   4   6   0    3.41    0.43
   4   6   0    3.91    0.40
   4   6   0    3.83    0.41
  -4  -6   0    4.22    0.35
  -4  -6   0    4.02    0.35
  -4  -6   0    4.09    0.42
  -4  -6   0    4.29    0.43
  -4  -6   0    3.86    0.44
   4  -6   0    4.25    0.45
   4   6   1    1.74    0.32
   4   6   1    1.31    0.27
   4   6   1    1.43    0.22
   4   6   1    1.60    0.18
   4   6   1    1.48    0.21
   4   6   1    1.32    0.23
   4   6   1    1.37    0.24
   4   6   1    1.26    0.25
   4   6   1    1.34    0.26
  -4  -6  -1    1.55    0.30
  -4  -6  -1    1.45    0.30
  -4  -6  -1    1.32    0.23
  -4  -6  -1    1.39    0.27
   4   6   2    1.44    0.25
   4   6   2    1.18    0.31
   4   6   2    1.72    0.23
   4   6   2    2.20    0.32
   4   6   2    1.45    0.28
   4   6   2    1.86    0.25
   4   6   2    1.69    0.20
  -4  -6  -2    1.53    0.24
  -4  -6  -2    1.36    0.30
  -4  -6  -2    1.33    0.32
  -4  -6  -2    1.39    0.27
   4   6   3    0.38    0.28
   4   6   3    0.37    0.25
   4   6   3    0.68    0.28
   4   6   3    0.36    0.27
   4   6   3    1.30    0.35
  -4  -6  -3    1.24    0.32
  -4  -6  -3    1.14    0.34
  -4  -6  -3    0.74    0.26
  -4  -6  -3    0.74    0.31
  -4  -6  -3    0.26    0.34
   4   6   4    4.02    0.42
   4   6   4    3.52    0.42
   4   6   4    5.11    0.51
  -4  -6  -4    4.48    0.47
  -4  -6  -4    4.80    0.43
   4   6   5   -0.17    0.34
  -4   7   8   -0.13    0.32
  -4   7   8    0.05    0.24
   4  -7  -8    0.31    0.36
   4  -7  -8    0.62    0.38
  -4   7   7    0.02    0.39
  -4   7   7    0.12    0.36
  -4   7   7    0.09    0.34
   4  -7  -7    0.30    0.37
   4  -7  -7    0.42    0.47
   4  -7  -7    0.43    0.28
  -4   7   6    6.56    0.54
   4  -7  -6    5.42    0.72
   4  -7  -6    7.34    0.67
   4  -7  -6    6.11    0.53
  -4   7   5    0.88    0.25
  -4   7   5    0.86    0.34
  -4   7   5   -0.05    0.25
  -4   7   5    0.53    0.22
  -4   7   5    0.84    0.38
   4  -7  -5    0.69    0.29
   4  -7  -5    0.42    0.37
   4  -7  -5    0.82    0.36
   4  -7  -5    0.75    0.43
   4  -7  -5    0.85    0.35
   4  -7  -5    0.77    0.30
  -4   7   4    2.88    0.34
  -4   7   4    2.65    0.44
  -4   7   4    2.75    0.37
  -4   7   4    2.95    0.39
  -4   7   4    3.04    0.32
  -4   7   4    2.82    0.49
   4  -7  -4    3.46    0.36
   4  -7  -4    3.04    0.35
   4  -7  -4    3.10    0.44
   4  -7  -4    2.08    0.41
   4  -7  -4    2.62    0.35
   4  -7  -4    2.59    0.37
   4  -7  -4    3.05    0.43
  -4   7   3   -0.17    0.32
  -4   7   3   -0.16    0.27
  -4   7   3   -0.19    0.23
  -4   7   3   -0.09    0.21
  -4   7   3   -0.02    0.21
  -4   7   3   -0.22    0.33
   4  -7  -3   -0.10    0.27
   4  -7  -3   -0.35    0.33
   4  -7  -3   -0.17    0.29
   4  -7  -3   -0.04    0.33
   4  -7  -3   -0.24    0.27
   4  -7  -3   -0.15    0.29
   4  -7  -3   -0.12    0.26
  -4   7   2    0.55    0.30
  -4   7   2    0.84    0.27
  -4   7   2    0.44    0.31
  -4   7   2    0.99    0.23
   4   7  -2    0.01    0.25
   4  -7  -2    0.64    0.33
   4  -7  -2    0.44    0.34
   4  -7  -2    0.88    0.26
  -4  -7   2    0.05    0.21
  -4  -7   2   -0.10    0.22
   4  -7  -2    0.44    0.24
  -4   7   1    7.27    0.51
   4   7  -1    5.68    0.59
   4   7  -1    8.00    0.54
  -4   7   1    7.10    0.54
  -4   7   1    6.60    0.60
  -4  -7   1    8.36    0.57
   4  -7  -1    7.36    0.54
  -4  -7   1    6.08    0.61
   4  -7  -1    6.63    0.52
  -4  -7   1    7.16    0.55
   4  -7  -1    8.16    0.60
   4  -7  -1    6.79    0.63
   4   7   0    0.36    0.32
   4   7   0    0.58    0.33
   4   7   0    1.07    0.30
   4   7   0    0.10    0.29
  -4  -7   0    0.02    0.22
  -4  -7   0    0.54    0.24
  -4  -7   0    0.50    0.28
  -4  -7   0    0.21    0.20
  -4  -7   0    0.30    0.33
  -4  -7   0    0.47    0.34
   4  -7   0    0.32    0.33
   4   7   1    7.66    0.70
   4   7   1    8.31    0.64
   4   7   1    8.50    0.63
   4   7   1    7.80    0.73
   4   7   1    7.67    0.69
   4   7   1    8.21    0.68
   4   7   1    7.97    0.65
  -4  -7  -1    8.32    0.68
  -4  -7  -1    7.23    0.67
  -4  -7  -1    8.42    0.71
  -4  -7  -1    8.49    0.69
   4   7   2    2.92    0.33
   4   7   2    2.98    0.33
   4   7   2    2.26    0.39
   4   7   2    2.82    0.26
   4   7   2    2.44    0.28
   4   7   2    2.75    0.38
  -4  -7  -2    2.77    0.43
  -4  -7  -2    2.64    0.39
  -4  -7  -2    3.00    0.35
   4   7   3    1.44    0.25
   4   7   3    1.46    0.32
   4   7   3    1.63    0.22
   4   7   3    1.79    0.30
  -4  -7  -3    1.63    0.33
  -4  -7  -3    1.79    0.31
  -4  -7  -3    1.53    0.37
   4   7   4    3.71    0.41
   4   7   4    2.86    0.37
   4   7   4    3.07    0.37
  -4  -7  -4    3.34    0.36
  -4  -7  -4    3.02    0.44
  -4  -7  -4    3.29    0.38
   4   7   5   -0.27    0.37
   4   7   5    0.36    0.38
  -4  -7  -5   -0.15    0.30
  -4  -7  -5    0.15    0.27
   4   7   6    1.84    0.41
  -4   8   8    0.24    0.40
  -4   8   8    0.11    0.36
   4  -8  -8   -0.04    0.53
   4  -8  -8    0.55    0.53
   4  -8  -8   -0.22    0.41
  -4   8   7    0.82    0.30
  -4   8   7    0.01    0.30
  -4   8   7    0.72    0.31
  -4   8   7    1.12    0.41
   4  -8  -7   -0.42    0.51
   4  -8  -7    0.09    0.37
  -4   8   6    0.16    0.30
  -4   8   6    1.01    0.28
  -4   8   6    0.41    0.37
  -4   8   6    1.00    0.28
   4  -8  -6    0.36    0.32
   4  -8  -6    0.89    0.29
   4  -8  -6    1.17    0.40
  -4   8   5    2.21    0.43
  -4   8   5    1.70    0.32
  -4   8   5    1.94    0.31
  -4   8   5    1.02    0.46
   4  -8  -5    1.87    0.42
   4  -8  -5    1.85    0.42
   4  -8  -5    2.21    0.39
   4  -8  -5    2.32    0.43
   4  -8  -5    2.20    0.54
  -4   8   4    5.99    0.52
  -4   8   4    5.69    0.57
  -4   8   4    5.66    0.64
  -4   8   4    5.66    0.53
  -4   8   4    5.30    0.65
  -4   8   4    6.03    0.46
   4  -8  -4    5.17    0.55
   4  -8  -4    6.44    0.58
   4  -8  -4    6.05    0.60
   4  -8  -4    6.17    0.57
   4  -8  -4    6.48    0.51
   4  -8  -4    6.40    0.56
   4  -8  -4    5.82    0.61
  -4   8   3    1.53    0.28
  -4   8   3    1.47    0.35
  -4   8   3    1.36    0.31
  -4   8   3    1.39    0.28
  -4   8   3    1.13    0.25
   4  -8  -3    0.75    0.31
   4  -8  -3    1.32    0.29
   4  -8  -3    1.18    0.33
   4  -8  -3    1.53    0.37
   4  -8  -3    1.64    0.46
  -4   8   2    0.25    0.35
  -4   8   2    0.34    0.24
  -4   8   2    0.55    0.31
  -4  -8   2   -0.11    0.25
   4  -8  -2    0.46    0.28
   4  -8  -2    0.44    0.27
   4  -8  -2    0.43    0.37
   4  -8  -2    0.44    0.35
  -4   8   1    1.28    0.32
  -4   8   1    1.16    0.32
  -4   8   1    1.50    0.36
   4   8  -1    0.83    0.36
   4  -8  -1    1.34    0.30
  -4  -8   1    1.67    0.35
   4  -8  -1    1.56    0.30
   4  -8  -1    1.30    0.41
  -4  -8   1    1.64    0.37
   4  -8  -1    1.48    0.38
   4   8   0    7.80    0.66
   4   8   0    8.21    0.64
  -4  -8   0    8.37    0.67
  -4  -8   0    8.01    0.61
  -4  -8   0    6.59    0.59
  -4  -8   0    9.37    0.62
  -4  -8   0    7.49    0.62
   4   8   1    1.43    0.31
   4   8   1    1.53    0.36
   4   8   1    1.21    0.24
   4   8   1    0.96    0.25
  -4  -8  -1    1.04    0.40
  -4  -8  -1    1.24    0.35
  -4  -8  -1    1.05    0.33
  -4  -8  -1    1.27    0.27
   4   8   2    1.61    0.29
   4   8   2    1.25    0.33
  -4  -8  -2    1.65    0.36
  -4  -8  -2    1.86    0.40
   4   8   3    1.89    0.33
   4   8   3    1.33    0.36
   4   8   3    1.99    0.22
   4   8   3    1.82    0.21
  -4  -8  -3    1.32    0.31
  -4  -8  -3    2.02    0.38
  -4  -8  -3    1.80    0.35
   4   8   4   11.46    0.89
   4   8   4   10.51    0.82
   4   8   4   11.37    0.96
   4   8   4   12.82    0.76
  -4  -8  -4   11.95    0.92
  -4  -8  -4   11.39    0.95
  -4  -8  -4   11.37    1.07
   4   8   5   -0.02    0.38
   4   8   5    0.10    0.33
  -4  -8  -5    0.02    0.26
  -4  -8  -5   -0.03    0.30
   4   8   6    0.37    0.42
  -4  -8  -6    1.18    0.44
  -4  -8  -7    0.94    0.51
   4  -9  -9    0.61    0.47
  -4   9   8    1.57    0.44
   4  -9  -8    0.80    0.54
  -4   9   7    0.40    0.40
   4  -9  -7   -0.61    0.54
   4  -9  -7    0.16    0.37
  -4   9   6   13.78    0.94
  -4   9   6   13.07    1.19
  -4   9   6   14.17    1.21
   4  -9  -6   14.94    1.16
   4  -9  -6   13.65    1.16
  -4   9   5    1.21    0.32
  -4   9   5    1.01    0.40
  -4   9   5    0.98    0.34
  -4   9   5    0.13    0.32
  -4   9   5    0.76    0.44
   4  -9  -5    0.79    0.33
   4  -9  -5    0.90    0.36
   4  -9  -5    0.72    0.37
   4  -9  -5    1.16    0.41
   4  -9  -5    0.50    0.35
  -4   9   4    0.22    0.32
  -4   9   4    0.15    0.33
  -4   9   4    0.24    0.41
   4  -9  -4   -0.11    0.33
   4  -9  -4    0.10    0.36
   4  -9  -4   -0.10    0.33
   4  -9  -4    0.02    0.36
   4  -9  -4    0.23    0.28
   4  -9  -4    0.75    0.48
  -4   9   3   -0.13    0.32
  -4   9   3   -0.04    0.34
  -4   9   3    0.11    0.41
  -4   9   3   -0.39    0.31
  -4   9   3    0.48    0.34
   4  -9  -3    0.12    0.43
   4  -9  -3   -0.70    0.39
   4  -9  -3   -0.19    0.35
   4  -9  -3   -0.79    0.32
  -4   9   2    5.30    0.51
  -4   9   2    5.28    0.43
  -4   9   2    5.17    0.49
   4  -9  -2    6.68    0.52
   4  -9  -2    4.10    0.51
   4  -9  -2    5.11    0.47
   4  -9  -2    4.61    0.47
  -4   9   1    0.40    0.33
  -4   9   1    0.36    0.35
  -4   9   1    0.04    0.40
   4  -9  -1    0.37    0.31
   4  -9  -1   -0.10    0.46
  -4  -9   1    0.98    0.38
   4  -9  -1    0.52    0.35
  -4  -9   1    0.10    0.40
   4   9   0   -0.69    0.35
   4  -9   0    0.31    0.41
  -4  -9   0   -0.23    0.36
  -4  -9   0   -0.16    0.29
   4   9   1    0.59    0.38
   4   9   1    1.16    0.26
   4   9   1    2.07    0.39
   4   9   1    1.32    0.30
  -4  -9  -1    1.03    0.35
  -4  -9  -1    0.41    0.43
   4   9   2    1.48    0.35
   4   9   2    1.48    0.42
  -4  -9  -2    1.56    0.41
  -4  -9  -2    1.77    0.39
   4   9   3    0.18    0.32
  -4  -9  -3    0.21    0.32
   4   9   4    0.09    0.14
   4   9   4    0.26    0.34
   4   9   4   -0.10    0.53
   4   9   4    0.16    0.15
  -4  -9  -4    0.22    0.37
   4   9   5    0.92    0.41
   4   9   5    1.00    0.38
  -4  -9  -5    0.80    0.48
  -4  -9  -5    0.48    0.43
   4   9   6    0.32    0.38
  -4  -9  -6    0.83    0.46
  -4  -9  -7    0.73    0.53
  -4  -9  -8    0.08    0.44
   4 -10  -8   -0.19    0.61
   4 -10  -8    0.62    0.41
  -4  10   7   -0.25    0.39
   4 -10  -7   -0.25    0.54
  -4  10   6    4.16    0.54
  -4  10   6    3.92    0.58
  -4  10   6    3.12    0.42
   4 -10  -6    3.39    0.51
   4 -10  -6    3.42    0.62
   4 -10  -6    4.48    0.51
  -4  10   5    3.40    0.51
  -4  10   5    3.81    0.48
   4 -10  -5    2.89    0.44
   4 -10  -5    3.58    0.51
   4 -10  -5    3.19    0.62
   4 -10  -5    4.75    0.51
  -4  10   4    9.21    0.85
  -4  10   4   10.03    0.71
  -4  10   4    9.01    0.87
   4 -10  -4    9.97    0.93
   4 -10  -4   10.26    0.83
   4 -10  -4   11.14    0.90
   4 -10  -4    9.81    0.81
  -4  10   3    7.10    0.79
  -4  10   3    8.34    0.70
  -4  10   3    7.61    0.65
  -4  10   3    7.84    0.61
  -4  10   3    6.93    0.68
   4 -10  -3    8.90    0.63
   4 -10  -3    7.00    0.77
   4 -10  -3    7.34    0.68
  -4  10   2    1.12    0.34
  -4  10   2    0.72    0.42
  -4  10   2    1.52    0.39
   4 -10  -2    1.42    0.38
   4 -10  -2    0.74    0.33
   4 -10  -2    1.19    0.40
  -4  10   1    2.03    0.37
  -4  10   1    2.09    0.40
  -4  10   1    1.91    0.45
   4 -10  -1    2.48    0.45
  -4 -10   1    0.82    0.46
   4 -10  -1    2.15    0.39
   4  10   0    9.04    0.83
  -4 -10   0    9.47    0.78
  -4 -10   0    9.18    0.77
  -4 -10   0    8.48    0.66
   4  10   1    0.36    0.26
   4  10   1    0.32    0.24
  -4 -10  -1    0.63    0.28
  -4 -10  -1    0.05    0.37
   4  10   2    1.86    0.42
  -4 -10  -2    2.20    0.45
   4  10   3   -0.34    0.38
   4  10   3    0.01    0.38
   4  10   3    0.74    0.49
  -4 -10  -3   -0.36    0.41
  -4 -10  -3   -0.19    0.44
   4  10   4   32.04    2.25
   4  10   4   31.85    2.08
   4  10   4   29.23    2.33
  -4 -10  -4   29.21    2.31
  -4 -10  -4   29.61    2.16
  -4 -10  -4   29.00    2.42
   4  10   5    2.90    0.43
   4  10   5    2.76    0.60
  -4 -10  -5    3.58    0.53
  -4 -10  -5    2.17    0.54
  -4 -10  -5    2.47    0.51
   4  10   6    2.01    0.48
  -4 -10  -6    0.91    0.53
  -4 -10  -7    2.65    0.61
  -4  11   7   -0.03    0.58
   4 -11  -7   -0.19    0.47
   4 -11  -7    0.28    0.61
   4 -11  -6   19.54    1.60
  -4  11   5    0.49    0.37
   4 -11  -5    0.40    0.46
   4 -11  -5    1.05    0.59
  -4  11   4    0.03    0.42
  -4  11   4    0.06    0.43
  -4  11   4    0.77    0.38
   4 -11  -4    0.24    0.41
   4 -11  -4    0.77    0.51
  -4  11   3    0.16    0.42
  -4  11   3    1.17    0.37
  -4  11   3    0.48    0.47
   4 -11  -3    0.50    0.40
   4 -11  -3    1.04    0.50
   4 -11  -3    0.55    0.33
  -4  11   2    1.22    0.46
  -4  11   2    1.79    0.42
   4 -11  -2    1.38    0.51
   4 -11  -2    1.55    0.44
  -4  11   1    0.48    0.39
  -4  11   1    0.04    0.48
   4 -11  -1    0.04    0.40
   4 -11  -1    2.10    0.57
  -4 -11   1    1.89    0.49
  -4 -11   1   -0.28    0.46
  -4 -11   0    0.71    0.46
  -4 -11   0    0.74    0.42
   4 -11   0    0.39    0.45
   4  11   1    3.17    0.54
  -4 -11  -1    3.85    0.56
  -4 -11  -1    4.05    0.51
   4  11   2    9.44    0.87
   4  11   2   10.89    0.92
   4  11   2    9.99    0.78
  -4 -11  -2    9.48    0.89
  -4 -11  -2    9.13    0.85
  -4 -11  -2    9.20    0.90
   4  11   3    0.44    0.51
   4  11   3   -0.06    0.46
   4  11   3   -0.14    0.40
  -4 -11  -3   -0.25    0.41
  -4 -11  -3    0.21    0.48
  -4 -11  -3    0.25    0.53
   4  11   4    1.11    0.43
   4  11   4    0.82    0.60
  -4 -11  -4    1.40    0.54
  -4 -11  -4    0.27    0.54
  -4 -11  -4    0.81    0.46
   4  11   5    0.76    0.57
   4  11   5    0.53    0.41
  -4 -11  -5    0.66    0.54
  -4 -11  -5    0.67    0.53
  -4 -11  -5    0.42    0.51
   4  11   6    1.76    0.44
   4  11   6    3.03    0.62
  -4 -11  -6    2.39    0.61
  -4 -11  -6    2.33    0.52
  -4  12   6    1.34    0.54
  -4  12   6    0.97    0.41
   4 -12  -6    1.04    0.54
   4 -12  -6    1.81    0.54
   4 -12  -6    0.98    0.56
  -4  12   5    3.35    0.58
   4 -12  -5    4.70    0.62
   4 -12  -5    3.76    0.64
   4 -12  -4    3.19    0.57
   4 -12  -3    0.92    0.52
  -4  12   2    0.37    0.47
   4 -12  -2    0.45    0.52
  -4  12   1   -0.08    0.38
  -4 -12   1   -0.19    0.43
   4 -12  -1    0.49    0.55
  -4 -12   1    0.64    0.52
   4  12   0   -0.68    0.50
  -4 -12   0    0.05    0.53
  -4 -12   0   -0.22    0.46
   4  12   1    0.12    0.47
   4  12   1   -0.23    0.48
  -4 -12  -1    0.01    0.45
  -4 -12  -1   -0.21    0.54
   4  12   2    1.21    0.58
   4  12   2    1.60    0.50
  -4 -12  -2    1.67    0.52
  -4 -12  -2    1.50    0.54
  -4 -12  -2    2.34    0.58
   4  12   3    0.05    0.43
   4  12   3   -0.04    0.63
  -4 -12  -3    0.43    0.52
  -4 -12  -3    0.09    0.58
  -4 -12  -3    0.15    0.49
   4  12   4   11.57    0.96
   4  12   4   11.24    0.86
  -4 -12  -4   10.15    1.06
  -4 -12  -4    9.54    0.96
  -4 -12  -4   10.43    0.95
  -4  13   3    1.78    0.45
   4 -13  -3    2.06    0.49
   4 -13  -3    1.69    0.52
   4 -13  -2    1.12    0.49
   4 -13  -2    0.45    0.56
  -4 -13   1   -0.20    0.47
   4 -13  -1    0.40    0.61
  -4 -13   1    0.14    0.50
   4 -13  -1    0.01    0.52
  -4 -13   0    0.07    0.53
  -4 -13   0    0.01    0.53
   4  13   1    0.31    0.50
   4  13   1   -0.59    0.47
  -4 -13  -1   -0.07    0.50
  -4 -13  -1    0.51    0.53
   4  13   2    0.12    0.52
   4  13   2    1.15    0.48
  -4 -13  -2    0.82    0.50
  -4 -13  -2    1.10    0.55
  -4 -13  -2    0.80    0.54
  -5   0   4    2.18    0.28
  -5   0   4    1.86    0.35
   5   0  -3   -0.13    0.21
   5   0  -3    0.01    0.18
  -5   0   3    0.14    0.15
  -5   0   2  164.51   11.54
   5   0  -2  154.35   10.89
  -5   0   2  160.42   10.77
  -5   0   2  143.38   10.22
   5   0  -2  129.02   10.25
   5   0  -2  145.59    9.63
  -5   0   2  135.42   10.63
   5   0  -2  151.91   11.31
  -5   0   1    0.04    0.08
   5   0  -1    0.01    0.07
  -5   0   1   -0.05    0.21
   5   0  -1    0.01    0.08
  -5   0   1   -0.02    0.08
  -5   0   1    0.03    0.20
   5   0  -1   -0.07    0.18
   5   0  -1   -0.03    0.08
   5   0  -1    0.02    0.11
   5   0  -1    0.06    0.06
   5   0  -1   -0.08    0.18
  -5   0   1   -0.02    0.10
  -5   0   0    0.02    0.17
   5   0   0    0.08    0.20
  -5   0   0    0.02    0.23
   5   0   0   -0.02    0.19
  -5   0   0   -0.02    0.08
   5   0   0    0.01    0.20
   5   0   0    0.09    0.11
  -5   0   0   -0.02    0.09
  -5   0   0    0.08    0.19
   5   0   0    0.06    0.09
  -5   0  -1    0.19    0.21
  -5   0  -1   -0.01    0.17
   5   0   1   -0.10    0.23
  -5   1   4   18.21    1.53
  -5   1   4   19.36    1.36
  -5   1   4   20.06    1.33
   5  -1  -4   15.81    1.49
   5  -1  -4   18.38    1.44
  -5   1   3    1.43    0.20
   5   1  -3    1.05    0.31
   5   1  -3    0.83    0.23
  -5   1   3    1.12    0.25
  -5   1   3    1.27    0.31
  -5   1   3    1.14    0.21
   5  -1  -3    1.18    0.20
   5  -1  -3    1.43    0.31
   5  -1  -3    1.02    0.24
  -5  -1   3    0.74    0.19
  -5  -1   3    0.69    0.25
   5  -1  -3    1.14    0.22
  -5   1   2    2.04    0.22
  -5   1   2    2.67    0.31
   5   1  -2    1.88    0.28
   5   1  -2    2.26    0.19
  -5   1   2    2.56    0.29
  -5   1   2    2.33    0.25
   5   1  -2    2.32    0.32
   5   1  -2    2.38    0.25
  -5  -1   2    2.34    0.20
  -5  -1   2    2.46    0.28
  -5  -1   2    2.12    0.20
  -5  -1   2    2.66    0.30
   5  -1  -2    2.54    0.24
   5  -1  -2    2.34    0.34
  -5  -1   2    2.30    0.23
  -5  -1   2    1.79    0.24
   5  -1  -2    2.17    0.29
  -5   1   1    0.62    0.19
   5   1  -1    1.20    0.14
   5   1  -1    1.27    0.25
   5   1  -1    1.25    0.25
  -5   1   1    0.85    0.22
  -5   1   1    1.35    0.18
   5   1  -1    1.54    0.13
   5   1  -1    1.01    0.12
   5   1  -1    1.24    0.13
   5   1  -1    1.42    0.15
   5   1  -1    1.10    0.20
   5   1  -1    1.16    0.20
  -5  -1   1    1.18    0.15
  -5  -1   1    1.29    0.23
   5  -1  -1    1.20    0.24
   5  -1  -1    1.20    0.17
  -5  -1   1    1.22    0.22
  -5  -1   1    1.35    0.13
  -5  -1   1    1.15    0.14
   5   1   0  135.12    9.80
   5   1   0  129.09    8.29
   5   1   0  124.42   10.54
   5   1   0  135.82    9.70
  -5   1   0  129.50   10.25
  -5   1   0  132.14    9.39
   5   1   0  134.45    9.82
   5   1   0  128.27   10.24
   5   1   0  132.35    9.13
  -5  -1   0  139.02    9.14
  -5  -1   0  136.78   10.84
  -5  -1   0  131.80    9.39
   5  -1   0  136.06    9.81
  -5  -1   0  143.00   10.09
  -5  -1   0  126.87    8.87
   5  -1   0  139.95   10.24
  -5  -1   0  122.61   10.26
   5   1   1    1.29    0.24
   5   1   1    1.15    0.24
  -5   1  -1    1.16    0.24
   5   1   1    1.32    0.18
  -5   1  -1    1.90    0.31
   5   1   1    1.48    0.16
  -5  -1  -1    1.61    0.24
  -5  -1  -1    1.18    0.22
  -5  -1  -1    1.29    0.17
  -5  -1  -1    1.22    0.15
  -5  -1  -2   -0.04    0.21
  -5  -1  -2    0.01    0.18
  -5   2   5    0.86    0.32
  -5   2   5    1.18    0.29
  -5   2   5    0.90    0.26
   5  -2  -5    1.43    0.45
  -5   2   4    1.51    0.27
  -5   2   4    1.30    0.23
  -5   2   4    1.32    0.26
   5  -2  -4    0.34    0.26
   5  -2  -4    0.93    0.29
   5  -2  -4    0.92    0.33
   5  -2  -4    1.19    0.23
   5   2  -3   -0.38    0.27
  -5   2   3   -0.43    0.32
  -5   2   3   -0.07    0.21
  -5   2   3   -0.11    0.20
  -5   2   3   -0.17    0.25
   5   2  -3   -0.63    0.46
   5  -2  -3   -0.11    0.24
  -5  -2   3   -0.20    0.30
   5  -2  -3   -0.56    0.24
   5  -2  -3   -0.54    0.24
  -5  -2   3   -0.15    0.21
  -5   2   2   47.42    3.41
   5   2  -2   47.83    3.33
   5   2  -2   47.00    3.19
   5   2  -2   41.75    3.52
  -5   2   2   47.47    3.43
   5   2  -2   43.18    3.38
  -5   2   2   40.64    3.70
   5  -2  -2   44.35    3.59
   5  -2  -2   46.27    3.26
   5  -2  -2   45.66    3.16
  -5  -2   2   44.39    3.53
  -5  -2   2   47.39    3.36
  -5  -2   2   47.39    3.57
  -5  -2   2   44.37    3.28
  -5  -2   2   47.55    3.28
   5  -2  -2   44.02    3.53
   5  -2  -2   45.25    3.24
   5   2  -1   12.66    0.97
   5   2  -1   13.00    1.09
   5   2  -1   13.97    1.03
   5   2  -1   13.07    1.05
  -5   2   1   14.78    1.09
   5   2  -1   12.28    1.08
   5   2  -1   13.03    1.03
  -5   2   1   14.37    1.00
  -5   2   1   13.29    1.11
  -5   2   1   14.21    1.02
  -5  -2   1   13.94    1.06
   5  -2  -1   13.25    1.13
   5  -2  -1   12.72    1.09
  -5  -2   1   13.19    1.09
  -5  -2   1   14.09    0.99
  -5  -2   1   13.06    1.08
  -5  -2   1   14.43    0.99
   5  -2  -1   14.54    1.05
  -5  -2   1   14.19    0.97
   5  -2  -1   13.76    1.04
   5   2   0    0.50    0.19
   5   2   0    0.65    0.23
   5   2   0    0.81    0.14
   5   2   0    0.45    0.14
   5   2   0    0.49    0.13
  -5   2   0    0.35    0.17
   5   2   0    0.44    0.21
   5   2   0    0.89    0.18
   5   2   0    0.55    0.13
  -5   2   0    0.36    0.21
  -5  -2   0    0.87    0.16
  -5  -2   0    0.55    0.22
  -5  -2   0    0.72    0.14
  -5  -2   0    0.48    0.21
   5  -2   0    0.44    0.18
   5  -2   0    0.66    0.25
   5  -2   0    0.71    0.22
   5   2   1    3.12    0.33
   5   2   1    3.76    0.27
   5   2   1    3.02    0.33
   5   2   1    3.29    0.33
   5   2   1    3.36    0.27
   5   2   1    2.56    0.24
  -5  -2  -1    3.33    0.35
  -5  -2  -1    3.16    0.26
  -5  -2  -1    3.21    0.28
  -5  -2  -1    3.25    0.31
  -5  -2  -1    3.35    0.26
   5   2   2    9.90    1.01
   5   2   2   13.21    0.84
   5   2   2   12.67    1.01
  -5  -2  -2   11.98    0.98
  -5  -2  -2   12.32    0.75
  -5  -2  -2   12.55    0.87
  -5  -2  -2   10.26    0.89
  -5   3   6    0.06    0.20
  -5   3   6    1.09    0.29
  -5   3   6   -0.01    0.14
   5  -3  -6   -0.01    0.30
  -5   3   5    1.15    0.27
  -5   3   5    0.85    0.32
  -5   3   5    0.91    0.30
   5  -3  -5    0.70    0.43
   5  -3  -5    1.06    0.32
   5  -3  -5    0.98    0.28
  -5   3   4    4.10    0.39
  -5   3   4    4.63    0.44
  -5   3   4    4.45    0.39
  -5   3   4    3.56    0.36
   5  -3  -4    4.30    0.38
   5  -3  -4    4.74    0.46
   5  -3  -4    4.47    0.43
   5  -3  -4    4.44    0.29
   5  -3  -4    3.84    0.33
   5  -3  -4    4.24    0.49
  -5   3   3    0.58    0.27
  -5   3   3    0.85    0.13
  -5   3   3    0.91    0.23
  -5   3   3    1.26    0.23
  -5   3   3    0.02    0.36
   5  -3  -3    0.54    0.27
   5  -3  -3    0.95    0.27
   5  -3  -3   -0.13    0.39
   5  -3  -3    1.13    0.15
   5  -3  -3    1.16    0.23
   5  -3  -3    1.17    0.11
  -5   3   2    1.19    0.34
   5   3  -2    1.82    0.21
  -5   3   2    1.98    0.25
   5   3  -2    2.51    0.25
  -5   3   2    2.04    0.32
   5   3  -2    1.80    0.39
  -5  -3   2    2.43    0.20
   5  -3  -2    0.58    0.36
  -5  -3   2    2.02    0.22
   5  -3  -2    0.69    0.39
  -5  -3   2    2.22    0.25
   5  -3  -2    2.06    0.27
  -5  -3   2    2.20    0.29
   5   3  -1    6.11    0.47
   5   3  -1    5.72    0.43
   5   3  -1    5.86    0.50
   5   3  -1    6.48    0.48
  -5   3   1    5.74    0.51
   5   3  -1    4.76    0.48
  -5   3   1    5.00    0.49
  -5   3   1    5.56    0.51
   5   3  -1    5.76    0.56
  -5   3   1    5.60    0.60
  -5  -3   1    6.20    0.51
   5  -3  -1    6.22    0.53
  -5  -3   1    5.79    0.58
  -5  -3   1    5.97    0.49
   5  -3  -1    5.66    0.59
  -5  -3   1    7.06    0.47
   5  -3  -1    6.25    0.48
   5  -3  -1    6.00    0.55
  -5  -3   1    6.08    0.53
  -5  -3   1    5.50    0.48
   5   3   0   12.96    0.91
   5   3   0   13.35    0.82
   5   3   0   13.65    1.00
   5   3   0   10.13    0.96
  -5   3   0   14.45    1.02
   5   3   0   13.00    0.88
   5   3   0   11.25    1.14
  -5   3   0   12.57    1.03
   5   3   0   12.21    1.03
   5   3   0   12.06    1.04
   5  -3   0   13.52    1.02
  -5  -3   0   14.11    0.96
  -5  -3   0   12.38    1.09
   5  -3   0   13.08    0.98
  -5  -3   0   11.72    1.08
  -5  -3   0   13.50    0.97
   5   3   1    0.38    0.27
   5   3   1    1.19    0.30
   5   3   1   -0.34    0.24
   5   3   1    0.94    0.20
   5   3   1    0.99    0.19
  -5  -3  -1   -0.40    0.34
  -5  -3  -1   -0.20    0.22
  -5  -3  -1   -0.32    0.23
  -5  -3  -1    1.14    0.31
  -5  -3  -1    0.36    0.28
  -5  -3  -1    0.98    0.23
   5   3   2    0.70    0.22
   5   3   2    0.54    0.26
   5   3   2    0.99    0.20
   5   3   2    0.55    0.17
  -5  -3  -2    0.87    0.19
  -5  -3  -2    0.52    0.17
  -5  -3  -2    0.70    0.19
  -5  -3  -2    0.90    0.22
   5   3   3    3.62    0.31
   5   3   3    3.77    0.31
  -5  -3  -3    3.48    0.32
  -5  -3  -3    3.50    0.26
  -5   4   6    0.08    0.32
  -5   4   6    0.08    0.27
  -5   4   6   -0.15    0.32
   5  -4  -6    0.02    0.16
   5  -4  -6   -1.19    0.45
   5  -4  -6    0.10    0.12
   5  -4  -6   -0.10    0.37
  -5   4   5    2.20    0.35
  -5   4   5    1.29    0.30
  -5   4   5    1.82    0.23
  -5   4   5    1.33    0.35
   5  -4  -5    1.36    0.21
   5  -4  -5    1.34    0.35
   5  -4  -5    1.40    0.33
   5  -4  -5    1.94    0.45
   5  -4  -5    1.39    0.18
  -5   4   4    2.48    0.37
  -5   4   4    2.76    0.42
  -5   4   4    3.14    0.35
  -5   4   4    2.32    0.25
  -5   4   4    2.70    0.30
   5  -4  -4    2.15    0.32
   5  -4  -4    2.31    0.25
   5  -4  -4    2.57    0.22
   5  -4  -4    2.54    0.41
   5  -4  -4    2.39    0.27
   5  -4  -4    2.54    0.35
  -5   4   3    0.06    0.11
  -5   4   3   -0.06    0.13
  -5   4   3    0.06    0.12
  -5   4   3   -0.13    0.26
  -5   4   3    0.10    0.22
  -5   4   3   -0.02    0.11
  -5   4   3   -0.15    0.28
   5  -4  -3    0.02    0.12
   5  -4  -3    0.17    0.30
   5  -4  -3   -0.04    0.13
   5  -4  -3   -0.06    0.22
   5  -4  -3    0.01    0.26
   5  -4  -3   -0.14    0.30
   5  -4  -3   -0.16    0.25
  -5   4   2    3.57    0.29
  -5   4   2    3.81    0.28
  -5   4   2    2.95    0.43
  -5   4   2    4.14    0.38
   5   4  -2    3.18    0.36
  -5   4   2    3.90    0.44
   5   4  -2    4.18    0.50
  -5  -4   2    4.31    0.34
   5  -4  -2    3.88    0.39
  -5  -4   2    3.63    0.35
  -5  -4   2    3.45    0.34
   5  -4  -2    3.78    0.31
   5  -4  -2    4.14    0.36
   5  -4  -2    3.88    0.44
  -5  -4   2    3.57    0.42
   5  -4  -2    3.90    0.40
   5  -4  -2    3.92    0.39
  -5   4   1    6.02    0.58
   5   4  -1    6.91    0.54
   5   4  -1    5.21    0.54
  -5   4   1    6.47    0.59
   5   4  -1    6.74    0.52
   5   4  -1    5.44    0.55
   5   4  -1    6.23    0.51
  -5   4   1    6.86    0.54
   5   4  -1    5.98    0.52
  -5  -4   1    6.38    0.58
   5  -4  -1    6.26    0.58
   5  -4  -1    6.81    0.46
   5  -4  -1    7.35    0.48
   5  -4  -1    5.80    0.54
   5  -4  -1    6.30    0.51
  -5  -4   1    5.66    0.54
  -5  -4   1    5.61    0.58
  -5  -4   1    5.36    0.53
   5  -4  -1    5.77    0.55
  -5  -4   1    6.03    0.47
  -5   4   0    2.36    0.44
   5   4   0    3.67    0.28
   5   4   0    3.13    0.31
   5   4   0    3.43    0.37
   5   4   0    3.66    0.38
   5   4   0    3.95    0.31
   5   4   0    3.76    0.31
   5   4   0    3.28    0.38
   5   4   0    3.43    0.34
  -5  -4   0    3.12    0.38
   5  -4   0    2.61    0.37
  -5  -4   0    3.55    0.38
   5  -4   0    4.04    0.49
  -5  -4   0    2.72    0.42
   5   4   1    1.52    0.22
   5   4   1    1.11    0.21
   5   4   1    1.32    0.21
   5   4   1    0.82    0.21
   5   4   1    1.19    0.25
   5   4   1    1.27    0.22
   5   4   1    0.97    0.13
   5   4   1    1.14    0.20
   5   4   1    1.59    0.24
  -5  -4  -1    1.16    0.30
  -5  -4  -1    0.91    0.23
  -5  -4  -1    1.24    0.27
  -5  -4  -1    1.03    0.22
   5   4   2    0.49    0.16
   5   4   2    0.55    0.23
   5   4   2    0.66    0.25
   5   4   2    0.54    0.19
   5   4   2    0.45    0.20
  -5  -4  -2    0.65    0.23
  -5  -4  -2    0.40    0.21
  -5  -4  -2    0.62    0.22
  -5  -4  -2    0.81    0.25
  -5  -4  -2    0.53    0.24
   5   4   3    1.22    0.26
   5   4   3    1.01    0.23
   5   4   3    0.84    0.23
   5   4   3    1.37    0.35
  -5  -4  -3    1.13    0.27
  -5  -4  -3    0.98    0.24
  -5  -4  -3    1.05    0.31
  -5  -4  -3    0.80    0.28
   5   4   4    1.55    0.35
  -5  -4  -4    2.09    0.33
  -5  -4  -4    1.52    0.28
  -5   5   7   -0.09    0.23
  -5   5   7    0.07    0.29
  -5   5   7   -0.11    0.36
   5  -5  -7    0.26    0.41
   5  -5  -7   -0.08    0.22
   5  -5  -7   -0.12    0.19
  -5   5   6   -0.06    0.37
  -5   5   6   -0.01    0.32
  -5   5   6   -0.03    0.26
   5  -5  -6    0.10    0.22
   5  -5  -6    0.25    0.41
   5  -5  -6    0.17    0.37
   5  -5  -6    0.13    0.23
  -5   5   5    0.45    0.24
  -5   5   5    1.04    0.37
  -5   5   5    0.45    0.27
   5  -5  -5    1.36    0.34
   5  -5  -5    1.67    0.37
   5  -5  -5    1.50    0.21
  -5   5   4    0.70    0.16
  -5   5   4    0.34    0.21
  -5   5   4    0.72    0.30
  -5   5   4    0.55    0.16
  -5   5   4    0.40    0.37
  -5   5   4    0.66    0.19
  -5   5   4    0.84    0.30
   5  -5  -4    0.32    0.30
   5  -5  -4    0.63    0.35
   5  -5  -4    0.36    0.31
   5  -5  -4    0.53    0.19
   5  -5  -4    0.51    0.27
   5  -5  -4    0.51    0.31
  -5   5   3    0.74    0.21
  -5   5   3    0.98    0.28
  -5   5   3    1.09    0.28
  -5   5   3    1.04    0.30
  -5   5   3    1.02    0.17
   5  -5  -3    1.38    0.21
   5  -5  -3    0.90    0.28
   5  -5  -3    0.66    0.18
   5  -5  -3    0.50    0.30
   5  -5  -3    0.68    0.27
  -5   5   2    4.45    0.35
  -5   5   2    4.24    0.42
   5   5  -2    4.46    0.64
   5   5  -2    4.06    0.41
  -5   5   2    3.99    0.48
  -5   5   2    4.37    0.43
  -5   5   2    4.63    0.51
   5  -5  -2    3.99    0.36
   5  -5  -2    4.07    0.36
   5  -5  -2    4.47    0.44
   5  -5  -2    4.32    0.44
   5  -5  -2    3.13    0.41
  -5  -5   2    4.96    0.40
   5  -5  -2    4.13    0.49
  -5  -5   2    3.73    0.40
  -5  -5   2    4.17    0.41
  -5  -5   2    5.40    0.51
   5   5  -1    0.41    0.23
   5   5  -1    0.17    0.29
   5   5  -1    0.33    0.23
  -5   5   1    0.35    0.31
  -5   5   1    0.54    0.20
  -5   5   1    0.49    0.25
   5   5  -1    0.68    0.26
  -5   5   1    0.55    0.28
   5   5  -1    0.20    0.22
  -5  -5   1    0.44    0.26
   5  -5  -1    0.72    0.34
  -5  -5   1    0.72    0.18
  -5  -5   1    0.40    0.24
   5  -5  -1    0.44    0.28
  -5  -5   1    0.47    0.24
  -5  -5   1    0.36    0.22
   5  -5  -1    0.51    0.17
   5  -5  -1    0.53    0.17
   5   5   0    2.11    0.27
   5   5   0    2.00    0.31
   5   5   0    2.24    0.27
  -5   5   0    2.88    0.45
   5   5   0    2.29    0.30
   5   5   0    1.99    0.28
   5   5   0    1.90    0.23
   5   5   0    1.54    0.25
  -5   5   0    2.94    0.39
  -5  -5   0    1.94    0.36
  -5  -5   0    2.19    0.30
  -5  -5   0    1.99    0.29
  -5  -5   0    1.89    0.20
   5  -5   0    2.02    0.32
  -5  -5   0    1.76    0.32
   5   5   1   -0.01    0.14
   5   5   1    0.14    0.19
   5   5   1    0.16    0.28
   5   5   1    0.09    0.22
   5   5   1   -0.04    0.20
   5   5   1   -0.07    0.18
   5   5   1    0.04    0.20
   5   5   1   -0.01    0.23
   5   5   1    0.42    0.23
  -5  -5  -1    0.03    0.14
  -5  -5  -1    0.01    0.25
  -5  -5  -1   -0.03    0.28
  -5  -5  -1    0.14    0.26
  -5  -5  -1    0.12    0.28
   5   5   2    5.12    0.45
   5   5   2    4.78    0.49
   5   5   2    5.31    0.42
   5   5   2    4.97    0.49
   5   5   2    5.72    0.43
  -5  -5  -2    4.12    0.46
  -5  -5  -2    5.96    0.48
  -5  -5  -2    5.26    0.45
  -5  -5  -2    5.50    0.47
  -5  -5  -2    5.18    0.49
   5   5   3    0.54    0.32
   5   5   3    0.86    0.22
   5   5   3    0.83    0.31
   5   5   3    0.94    0.24
   5   5   3    0.60    0.26
  -5  -5  -3    0.54    0.31
  -5  -5  -3    0.84    0.25
  -5  -5  -3    0.71    0.30
  -5  -5  -3    0.49    0.33
  -5  -5  -3    0.55    0.29
   5   5   4    0.12    0.23
   5   5   4    0.03    0.25
  -5  -5  -4   -0.08    0.25
  -5  -5  -4    0.21    0.28
  -5  -5  -4    0.18    0.28
  -5  -5  -5    0.16    0.31
  -5   6   8   -0.03    0.24
  -5   6   8    0.05    0.30
  -5   6   8   -0.05    0.27
   5  -6  -8   -0.06    0.27
   5  -6  -8    0.13    0.21
   5  -6  -8    0.07    0.36
  -5   6   7    0.20    0.41
  -5   6   7   -0.35    0.39
  -5   6   7   -0.02    0.34
   5  -6  -7   -0.14    0.32
   5  -6  -7   -1.09    0.52
   5  -6  -7   -0.39    0.31
  -5   6   6   -0.03    0.33
  -5   6   6   -0.04    0.26
  -5   6   6   -0.10    0.41
   5  -6  -6   -0.09    0.44
   5  -6  -6   -0.18    0.41
   5  -6  -6    0.09    0.27
   5  -6  -6    0.03    0.21
  -5   6   5    0.04    0.26
  -5   6   5    0.47    0.32
  -5   6   5    0.27    0.30
  -5   6   5    0.67    0.22
   5  -6  -5    0.49    0.23
   5  -6  -5    1.07    0.29
   5  -6  -5    1.32    0.38
   5  -6  -5    0.63    0.36
   5  -6  -5    0.62    0.40
   5  -6  -5    0.93    0.25
  -5   6   4   -0.66    0.29
  -5   6   4   -0.43    0.36
  -5   6   4   -0.10    0.22
  -5   6   4   -0.25    0.36
  -5   6   4   -0.92    0.43
  -5   6   4   -0.35    0.21
   5  -6  -4   -0.29    0.36
   5  -6  -4   -0.46    0.26
   5  -6  -4   -0.62    0.34
   5  -6  -4   -0.52    0.25
  -5   6   3    6.52    0.59
  -5   6   3    5.14    0.67
  -5   6   3    6.46    0.52
  -5   6   3    7.10    0.45
  -5   6   3    6.88    0.53
  -5   6   3    6.62    0.49
  -5   6   3    6.69    0.63
   5  -6  -3    5.95    0.63
   5  -6  -3    5.42    0.52
   5  -6  -3    6.62    0.59
   5  -6  -3    5.15    0.52
   5  -6  -3    5.46    0.55
   5  -6  -3    6.63    0.57
   5  -6  -3    6.24    0.60
   5   6  -2    2.80    0.36
  -5   6   2    2.12    0.37
  -5   6   2    3.26    0.38
  -5   6   2    2.75    0.36
  -5   6   2    2.82    0.27
  -5  -6   2    2.21    0.36
   5  -6  -2    2.62    0.28
  -5  -6   2    2.87    0.33
   5  -6  -2    2.36    0.40
   5  -6  -2    2.70    0.38
   5  -6  -2    2.99    0.29
   5  -6  -2    2.41    0.35
   5  -6  -2    2.55    0.39
   5   6  -1   11.68    0.88
  -5   6   1   12.50    1.01
   5   6  -1   10.12    1.03
   5   6  -1   10.62    0.93
  -5   6   1   11.86    1.01
  -5   6   1   12.76    0.91
  -5   6   1   11.55    1.00
   5   6  -1   12.54    0.86
  -5  -6   1   12.70    0.91
   5  -6  -1   14.69    0.96
   5  -6  -1   10.48    0.92
   5  -6  -1   11.38    1.07
  -5  -6   1   11.26    0.95
  -5  -6   1   11.96    1.02
   5  -6  -1   11.46    0.89
  -5  -6   1   11.86    0.97
  -5  -6   1   12.65    0.86
   5   6   0    2.46    0.39
   5   6   0    2.66    0.36
   5   6   0    3.72    0.32
   5   6   0    3.31    0.32
   5   6   0    3.12    0.35
   5   6   0    3.38    0.33
  -5  -6   0    3.23    0.41
  -5  -6   0    2.80    0.27
  -5  -6   0    2.96    0.31
  -5  -6   0    2.80    0.37
   5  -6   0    3.21    0.42
  -5  -6   0    2.88    0.33
   5   6   1    4.61    0.41
   5   6   1    4.53    0.41
   5   6   1    3.68    0.37
   5   6   1    3.57    0.42
   5   6   1    3.81    0.47
   5   6   1    3.74    0.36
   5   6   1    3.90    0.34
   5   6   1    4.46    0.41
   5   6   1    5.48    0.41
  -5  -6  -1    3.54    0.46
  -5  -6  -1    3.48    0.43
  -5  -6  -1    4.08    0.44
  -5  -6  -1    3.86    0.37
  -5  -6  -1    3.19    0.44
   5   6   2    0.37    0.32
   5   6   2    0.80    0.39
   5   6   2    0.54    0.22
  -5  -6  -2    1.73    0.35
   5   6   3    0.84    0.29
   5   6   3    0.36    0.26
   5   6   3    0.80    0.25
   5   6   3    0.36    0.26
  -5  -6  -3    0.47    0.28
  -5  -6  -3    0.28    0.32
  -5  -6  -3    0.52    0.31
  -5  -6  -3    0.65    0.31
   5   6   4   -0.11    0.28
   5   6   4   -0.10    0.30
   5   6   4    0.19    0.37
  -5  -6  -4    0.29    0.33
  -5  -6  -4   -0.17    0.32
  -5  -6  -4    0.37    0.32
   5   6   5    0.40    0.31
  -5   7   8    0.20    0.49
  -5   7   8   -0.01    0.35
  -5   7   8   -0.02    0.38
   5  -7  -8    1.35    0.52
   5  -7  -8    0.58    0.33
   5  -7  -8    0.31    0.35
   5  -7  -8    0.68    0.55
  -5   7   7    0.56    0.51
  -5   7   7    0.12    0.32
  -5   7   7   -0.01    0.37
   5  -7  -7    0.66    0.31
   5  -7  -7    0.72    0.30
   5  -7  -7    0.47    0.50
  -5   7   6    0.01    0.29
  -5   7   6    0.40    0.42
  -5   7   6    0.02    0.31
  -5   7   6    0.71    0.29
   5  -7  -6    0.99    0.48
   5  -7  -6    0.28    0.30
   5  -7  -6   -0.69    0.51
   5  -7  -6    0.65    0.29
  -5   7   5    0.02    0.38
  -5   7   5   -0.01    0.30
  -5   7   5    1.15    0.23
  -5   7   5    0.93    0.25
  -5   7   5    1.01    0.34
   5  -7  -5    0.66    0.35
   5  -7  -5    0.85    0.43
   5  -7  -5    0.88    0.42
   5  -7  -5    0.98    0.30
   5  -7  -5    1.03    0.39
   5  -7  -5    0.33    0.30
  -5   7   4    1.43    0.47
  -5   7   4    0.55    0.42
  -5   7   4    1.53    0.29
  -5   7   4    1.33    0.26
  -5   7   4    1.86    0.27
  -5   7   4    1.47    0.27
   5  -7  -4    1.36    0.30
   5  -7  -4    1.66    0.40
   5  -7  -4    1.44    0.39
   5  -7  -4    1.59    0.38
   5  -7  -4    1.22    0.30
   5  -7  -4    1.44    0.32
   5  -7  -4    1.57    0.40
  -5   7   3   11.79    0.72
  -5   7   3   11.80    0.88
  -5   7   3   10.14    0.91
  -5   7   3   11.22    0.95
  -5   7   3   10.06    0.86
   5  -7  -3   11.48    0.94
   5  -7  -3   11.90    0.83
   5  -7  -3   11.24    0.84
   5  -7  -3   11.73    0.94
   5  -7  -3   11.12    1.01
   5  -7  -3   10.39    1.04
  -5   7   2    2.36    0.43
  -5   7   2    2.11    0.31
  -5   7   2    2.26    0.36
   5   7  -2    2.32    0.35
   5  -7  -2    2.26    0.42
  -5  -7   2    2.31    0.36
   5  -7  -2    2.28    0.30
   5  -7  -2    2.72    0.40
  -5  -7   2    1.85    0.35
   5  -7  -2    2.44    0.32
  -5   7   1   16.08    1.25
   5   7  -1   18.80    1.32
  -5   7   1   15.12    1.42
   5   7  -1   18.63    1.38
  -5   7   1   17.43    1.42
  -5   7   1   16.91    1.33
   5   7  -1   16.44    1.33
   5   7  -1   17.81    1.51
  -5  -7   1   18.81    1.37
  -5  -7   1   17.33    1.31
  -5  -7   1   17.23    1.35
  -5  -7   1   18.03    1.42
   5  -7  -1   18.17    1.27
   5  -7  -1   15.62    1.37
   5  -7  -1   17.69    1.37
  -5  -7   1   19.25    1.46
   5  -7  -1   17.72    1.25
   5   7   0    6.16    0.52
   5   7   0    6.35    0.54
   5   7   0    6.11    0.57
   5   7   0    6.50    0.53
  -5  -7   0    5.92    0.51
  -5  -7   0    6.34    0.48
  -5  -7   0    6.33    0.57
  -5  -7   0    6.03    0.52
  -5  -7   0    5.13    0.58
  -5  -7   0    7.00    0.55
   5   7   1   16.02    1.13
   5   7   1   14.54    1.10
   5   7   1   13.04    1.02
   5   7   1   15.26    1.10
   5   7   1   14.38    1.05
   5   7   1   15.17    1.20
   5   7   1   13.85    1.11
  -5  -7  -1   14.33    1.15
  -5  -7  -1   13.16    1.19
  -5  -7  -1   14.71    1.06
  -5  -7  -1   13.88    1.30
   5   7   2    0.36    0.41
   5   7   2    0.68    0.24
   5   7   2    1.40    0.23
   5   7   2    0.75    0.25
   5   7   2    0.64    0.33
  -5  -7  -2    1.15    0.36
  -5  -7  -2    0.73    0.27
  -5  -7  -2    0.80    0.34
  -5  -7  -2    0.39    0.33
   5   7   3    1.57    0.27
   5   7   3    0.99    0.28
   5   7   3    1.25    0.31
   5   7   3    0.91    0.23
  -5  -7  -3    1.10    0.34
  -5  -7  -3    1.07    0.31
  -5  -7  -3    1.73    0.36
   5   7   4    2.54    0.40
   5   7   4    3.50    0.40
   5   7   4    2.61    0.41
  -5  -7  -4    2.66    0.44
  -5  -7  -4    3.49    0.39
  -5  -7  -4    3.34    0.40
   5   7   5    0.15    0.47
   5   7   5   -0.13    0.33
  -5  -7  -5    0.03    0.36
  -5  -7  -5   -0.52    0.43
   5   7   6    0.03    0.38
  -5  -7  -6   -0.11    0.41
  -5   8   9    0.05    0.46
   5  -8  -9    2.63    0.47
  -5   8   8   -0.03    0.39
  -5   8   8    0.02    0.57
   5  -8  -8   -0.72    0.61
   5  -8  -8   -0.26    0.56
   5  -8  -8   -0.29    0.43
  -5   8   7    0.11    0.35
  -5   8   7    0.26    0.40
  -5   8   7    0.23    0.45
   5  -8  -7    1.21    0.49
   5  -8  -7    1.49    0.35
   5  -8  -7    1.92    0.53
   5  -8  -7    1.45    0.37
  -5   8   6   13.55    1.00
  -5   8   6   12.17    1.05
   5  -8  -6   13.58    1.16
  -5   8   5    3.76    0.34
  -5   8   5    3.89    0.38
  -5   8   5    3.93    0.45
   5  -8  -5    3.68    0.40
   5  -8  -5    3.08    0.55
   5  -8  -5    3.64    0.49
   5  -8  -5    3.78    0.44
   5  -8  -5    3.59    0.47
   5  -8  -5    3.91    0.42
  -5   8   4    9.50    0.77
  -5   8   4   10.03    0.78
  -5   8   4    9.02    0.75
  -5   8   4   10.76    0.67
  -5   8   4    8.60    0.94
  -5   8   4    6.20    0.92
   5  -8  -4    9.24    0.84
   5  -8  -4   11.92    0.86
   5  -8  -4   10.06    0.90
   5  -8  -4   10.29    0.86
   5  -8  -4    9.33    0.77
   5  -8  -4    9.66    0.75
  -5   8   3    5.89    0.54
  -5   8   3    5.83    0.50
  -5   8   3    4.79    0.69
  -5   8   3    6.35    0.58
  -5   8   3    6.50    0.47
   5  -8  -3    6.05    0.52
   5  -8  -3    6.21    0.62
   5  -8  -3    6.19    0.60
   5  -8  -3    5.08    0.51
   5  -8  -3    6.10    0.54
  -5   8   2    6.43    0.67
  -5   8   2    6.25    0.59
  -5   8   2    6.16    0.60
   5  -8  -2    6.30    0.66
   5  -8  -2    7.20    0.63
   5  -8  -2    7.45    0.55
   5  -8  -2    6.24    0.61
  -5  -8   2    5.66    0.60
   5   8  -1    2.95    0.51
  -5   8   1    3.36    0.40
  -5   8   1    3.21    0.44
  -5   8   1    2.81    0.41
   5   8  -1    2.49    0.46
  -5  -8   1    3.95    0.44
  -5  -8   1    3.62    0.38
   5  -8  -1    3.10    0.40
  -5  -8   1    2.32    0.45
  -5  -8   1    2.89    0.39
   5  -8  -1    3.00    0.39
   5  -8  -1    3.01    0.46
   5  -8  -1    3.28    0.52
   5   8   0    0.51    0.36
   5   8   0    0.50    0.36
  -5  -8   0    0.59    0.26
  -5  -8   0    0.71    0.34
  -5  -8   0    0.71    0.42
  -5  -8   0    0.45    0.25
   5  -8   0    0.16    0.39
  -5  -8   0    0.58    0.30
   5   8   1    5.31    0.50
   5   8   1    5.38    0.47
   5   8   1    3.20    0.55
   5   8   1    4.78    0.49
   5   8   1    5.45    0.50
  -5  -8  -1    5.93    0.48
  -5  -8  -1    4.71    0.54
  -5  -8  -1    5.74    0.56
  -5  -8  -1    5.57    0.55
   5   8   2    3.24    0.32
   5   8   2    2.57    0.48
   5   8   2    2.32    0.35
   5   8   2    3.43    0.42
  -5  -8  -2    2.13    0.43
  -5  -8  -2    2.88    0.44
  -5  -8  -2    3.00    0.40
   5   8   3    5.04    0.48
   5   8   3    4.56    0.36
   5   8   3    4.21    0.44
   5   8   3    3.52    0.42
  -5  -8  -3    4.46    0.50
  -5  -8  -3    2.87    0.49
  -5  -8  -3    5.47    0.48
   5   8   4    0.99    0.27
   5   8   4    1.60    0.26
   5   8   4    1.20    0.33
  -5  -8  -4    1.27    0.32
   5   8   5   -0.04    0.41
   5   8   5   -0.02    0.38
   5   8   5    0.16    0.35
  -5  -8  -5    0.58    0.36
   5   8   6    1.32    0.39
  -5  -8  -6    0.54    0.47
  -5   9   9   -0.24    0.49
   5  -9  -9   -0.02    0.58
  -5   9   8    3.26    0.56
   5  -9  -8    3.98    0.72
  -5   9   7    0.82    0.42
  -5   9   7    0.65    0.46
   5  -9  -7    0.69    0.53
   5  -9  -7    0.44    0.35
   5  -9  -7    0.04    0.52
  -5   9   6    1.97    0.54
  -5   9   6    3.25    0.38
  -5   9   6    3.26    0.44
  -5   9   6    3.63    0.36
   5  -9  -6    3.40    0.57
   5  -9  -6    3.74    0.53
   5  -9  -6    1.78    0.45
   5  -9  -6    3.42    0.48
  -5   9   5    2.27    0.36
  -5   9   5    2.10    0.32
  -5   9   5    1.82    0.36
  -5   9   5    2.07    0.50
  -5   9   5    1.59    0.41
   5  -9  -5    1.75    0.38
   5  -9  -5    2.54    0.46
   5  -9  -5    2.68    0.42
   5  -9  -5    2.34    0.42
   5  -9  -5    2.20    0.41
   5  -9  -5    1.84    0.45
  -5   9   4    4.34    0.49
  -5   9   4    4.16    0.47
  -5   9   4    4.69    0.63
  -5   9   4    4.43    0.48
  -5   9   4    4.79    0.47
   5  -9  -4    5.20    0.49
   5  -9  -4    4.41    0.46
   5  -9  -4    5.04    0.58
   5  -9  -4    4.31    0.52
   5  -9  -4    4.98    0.52
  -5   9   3    0.06    0.27
  -5   9   3    0.50    0.28
  -5   9   3    0.24    0.38
  -5   9   3    0.27    0.31
   5  -9  -3    0.51    0.38
   5  -9  -3    0.17    0.33
   5  -9  -3    0.24    0.31
  -5   9   2    0.92    0.32
  -5   9   2    0.32    0.39
  -5   9   2    0.30    0.44
   5  -9  -2    0.58    0.32
   5  -9  -2    1.06    0.42
  -5  -9   2   -0.05    0.34
   5  -9  -2    1.30    0.41
   5  -9  -2    1.41    0.33
   5   9  -1    0.36    0.46
  -5   9   1   -0.08    0.44
  -5   9   1    0.03    0.35
  -5   9   1    0.01    0.39
  -5  -9   1    0.91    0.39
   5  -9  -1    0.37    0.45
   5  -9  -1    0.09    0.36
  -5  -9   1    0.08    0.40
  -5  -9   1    1.02    0.44
  -5  -9   1    0.48    0.31
   5  -9  -1    0.43    0.39
   5   9   0    3.33    0.45
  -5  -9   0    3.29    0.43
  -5  -9   0    3.31    0.38
  -5  -9   0    2.86    0.41
  -5  -9   0    4.38    0.46
   5   9   1    0.26    0.26
   5   9   1    0.14    0.29
  -5  -9  -1    0.19    0.31
  -5  -9  -1   -0.01    0.31
   5   9   2    3.83    0.46
  -5  -9  -2    4.56    0.45
   5   9   3    0.06    0.33
   5   9   3   -0.08    0.22
  -5  -9  -3   -0.85    0.46
  -5  -9  -3   -0.11    0.37
   5   9   4   10.77    0.88
   5   9   4   12.63    0.88
   5   9   4   12.14    1.01
  -5  -9  -4   12.45    1.04
   5   9   5    0.30    0.35
   5   9   5    0.36    0.38
  -5  -9  -5    0.25    0.40
   5   9   6    1.48    0.47
   5 -10  -8    0.54    0.65
  -5  10   7    1.34    0.57
   5 -10  -7    2.03    0.50
   5 -10  -7    1.25    0.61
  -5  10   6    6.07    0.75
  -5  10   6    6.32    0.59
  -5  10   6    5.44    0.67
   5 -10  -6    6.82    0.62
   5 -10  -6    5.65    0.77
   5 -10  -6    7.59    0.67
   5 -10  -6    6.92    0.64
  -5  10   5    0.72    0.40
  -5  10   5    0.90    0.37
   5 -10  -5    0.51    0.34
   5 -10  -5    0.44    0.59
   5 -10  -5    1.13    0.40
   5 -10  -5    1.00    0.44
   5 -10  -5    1.23    0.44
  -5  10   4    4.59    0.46
  -5  10   4    4.60    0.58
  -5  10   4    5.09    0.56
  -5  10   4    4.22    0.51
  -5  10   4    4.14    0.54
   5 -10  -4    4.33    0.60
   5 -10  -4    5.07    0.52
   5 -10  -4    5.62    0.57
   5 -10  -4    4.87    0.59
  -5  10   3    1.15    0.45
  -5  10   3    1.96    0.36
  -5  10   3    1.76    0.32
   5 -10  -3    1.54    0.44
   5 -10  -3    1.75    0.39
   5 -10  -3    1.31    0.37
  -5  10   2    0.30    0.41
  -5  10   2    0.41    0.33
  -5  10   2    0.43    0.45
   5 -10  -2   -0.07    0.37
   5 -10  -2    0.52    0.44
   5 -10  -2   -0.02    0.36
   5  10  -1    5.01    0.62
  -5  10   1    6.49    0.57
  -5  10   1    6.56    0.54
  -5  10   1    5.91    0.54
   5 -10  -1    7.26    0.52
  -5 -10   1    6.50    0.56
   5 -10  -1    6.31    0.52
   5  10   0    3.55    0.44
   5  10   0    2.41    0.54
  -5 -10   0    3.15    0.37
  -5 -10   0    3.65    0.43
  -5 -10   0    3.26    0.43
   5  10   1    0.42    0.46
   5  10   1    0.85    0.28
   5  10   1    0.83    0.32
  -5 -10  -1    1.23    0.34
  -5 -10  -1    1.51    0.39
  -5 -10  -1    1.68    0.50
   5  10   2    0.85    0.37
   5  10   2    1.57    0.40
  -5 -10  -2    1.18    0.43
  -5 -10  -2    0.76    0.44
   5  10   3    0.12    0.39
   5  10   3    0.29    0.34
  -5 -10  -3    0.12    0.44
  -5 -10  -3   -0.19    0.44
   5  10   4    0.25    0.40
   5  10   4    0.15    0.39
  -5 -10  -4    0.43    0.42
  -5 -10  -4    0.15    0.42
   5  10   5   -0.37    0.44
   5  10   5   -0.07    0.40
  -5 -10  -5    0.23    0.50
   5  10   6    0.63    0.39
   5 -11  -7   -0.75    0.62
  -5  11   6    0.12    0.41
   5 -11  -6   -0.50    0.58
   5 -11  -6   -0.09    0.41
  -5  11   5    0.24    0.39
  -5  11   5    1.49    0.50
   5 -11  -5    1.14    0.56
   5 -11  -5    0.42    0.49
   5 -11  -5    1.59    0.50
  -5  11   4    0.16    0.40
  -5  11   4    0.10    0.41
  -5  11   4    0.12    0.49
   5 -11  -4   -0.17    0.37
   5 -11  -4    0.24    0.49
   5 -11  -4    0.07    0.38
  -5  11   3    1.00    0.39
  -5  11   3    0.90    0.45
   5 -11  -3    0.43    0.37
   5 -11  -3    0.39    0.47
   5 -11  -3    1.40    0.40
  -5  11   2    0.01    0.56
  -5  11   2    0.20    0.48
   5 -11  -2    0.30    0.49
   5 -11  -2    0.30    0.40
  -5 -11   2   -0.10    0.35
   5 -11  -1    4.53    0.62
   5 -11  -1    2.70    0.48
  -5 -11   1    4.48    0.54
  -5 -11   0    0.65    0.39
  -5 -11   0    0.43    0.42
   5  11   1    3.36    0.48
  -5 -11  -1    2.86    0.52
  -5 -11  -1    2.35    0.45
   5  11   2    0.91    0.46
   5  11   2    1.04    0.40
  -5 -11  -2    1.35    0.44
  -5 -11  -2    0.87    0.50
   5  11   3    0.02    0.44
   5  11   3   -0.34    0.42
  -5 -11  -3   -0.30    0.52
  -5 -11  -3   -0.23    0.45
   5  11   4   -0.03    0.44
  -5 -11  -4   -0.41    0.43
  -5 -11  -4   -0.48    0.52
   5  11   5   -0.05    0.42
   5  11   5   -0.12    0.64
  -5 -11  -5   -0.34    0.52
   5 -12  -5   -0.05    0.57
   5 -12  -4    0.03    0.51
  -5  12   3    0.31    0.42
   5 -12  -3   -0.04    0.40
   5 -12  -3   -0.30    0.54
  -5  12   2    1.41    0.57
  -5 -12   2    0.02    0.32
   5 -12  -2    0.55    0.45
   5 -12  -2    0.47    0.56
  -5  12   1   -0.10    0.46
   5 -12  -1    1.27    0.51
  -5 -12   1    0.89    0.56
  -5 -12   1    1.89    0.51
   5 -12  -1   -0.35    0.47
  -5 -12   0    1.50    0.51
  -5 -12   0    1.52    0.50
   5  12   1    1.91    0.47
  -5 -12  -1    1.71    0.50
  -5 -12  -1    1.38    0.52
   5  12   2    0.73    0.50
  -5 -12  -2    1.09    0.55
  -5 -12  -2    0.21    0.47
   5  12   3    0.29    0.47
  -5 -12  -3   -0.05    0.50
  -5 -12  -3    0.41    0.45
   5 -13  -2    0.47    0.58
  -5 -13   1   -0.17    0.59
  -5 -13   1   -0.06    0.50
   5 -13  -1    0.29    0.57
  -5 -13   0    0.49    0.50
  -5 -13   0    0.82    0.49
  -6   0   5    0.20    0.25
  -6   0   5   -0.08    0.17
   6   0  -5    0.07    0.39
   6   0  -4    1.17    0.29
   6   0  -4    1.22    0.39
  -6   0   4    1.27    0.26
  -6   0   3   -0.40    0.19
   6   0  -3   -0.82    0.35
   6   0  -3   -0.36    0.24
  -6   0   3   -0.89    0.40
  -6   0   2    3.54    0.48
  -6   0   2    3.97    0.28
   6   0  -2    4.34    0.34
   6   0  -2    3.41    0.28
   6   0  -2    3.12    0.48
  -6   0   2    4.25    0.33
   6   0  -1   -0.32    0.29
  -6   0   1   -0.44    0.16
   6   0  -1   -0.71    0.26
   6   0  -1   -0.17    0.10
   6   0  -1   -0.19    0.10
  -6   0   1   -0.34    0.30
   6   0  -1   -0.40    0.25
  -6   0   1   -0.30    0.29
  -6   0   0  131.76   11.00
  -6   0   0  151.90   10.20
   6   0   0  151.66   11.33
  -6   0   0  140.36    9.99
   6   0   0  154.76   10.58
   6   0   0  142.99   12.11
   6   0   0  135.46   10.33
   6   0   0  162.38   10.77
  -6   0   0  164.82   11.63
  -6   0   0  151.63   10.90
  -6   0  -1   -0.02    0.07
   6   0   1   -0.61    0.34
  -6   0  -1   -0.55    0.33
  -6   0  -1   -0.44    0.28
  -6   0  -1   -0.05    0.08
  -6   1   5    2.46    0.41
  -6   1   5    2.83    0.31
   6  -1  -5    2.53    0.48
   6  -1  -5    3.20    0.36
  -6   1   4    0.09    0.27
  -6   1   4    0.34    0.23
  -6   1   4    0.49    0.23
   6   1  -4    0.38    0.28
   6  -1  -4    0.19    0.25
   6  -1  -4    0.41    0.23
   6  -1  -4   -0.03    0.35
   6  -1  -4    0.26    0.28
  -6   1   3    6.39    0.34
  -6   1   3    6.29    0.31
   6   1  -3    4.51    0.49
   6   1  -3    5.87    0.34
   6   1  -3    6.51    0.37
  -6   1   3    5.55    0.44
  -6   1   3    5.17    0.44
   6  -1  -3    5.49    0.35
  -6  -1   3    6.22    0.36
  -6  -1   3    6.26    0.38
  -6  -1   3    5.67    0.42
   6  -1  -3    5.72    0.38
  -6  -1   3    5.97    0.30
   6  -1  -3    5.60    0.35
  -6   1   2  125.05    9.79
   6   1  -2  138.08    9.24
   6   1  -2  124.08    9.20
  -6   1   2  132.93   10.11
   6   1  -2  132.64   10.52
   6   1  -2  135.03   10.29
  -6   1   2  123.68    9.80
   6  -1  -2  126.29    9.48
  -6  -1   2  122.84    8.59
   6  -1  -2  132.56    9.43
  -6  -1   2  121.66   10.03
   6  -1  -2  134.68    9.75
  -6  -1   2  140.75   10.27
   6  -1  -2  146.32    9.66
  -6  -1   2  141.64    9.57
   6  -1  -2  124.89    9.52
  -6  -1   2  128.98   10.88
  -6  -1   2  127.78    9.65
   6   1  -1   69.52    6.14
   6   1  -1   81.22    6.08
  -6   1   1   80.27    6.24
   6   1  -1   75.37    6.61
   6   1  -1   81.40    5.96
   6   1  -1   86.31    5.65
   6   1  -1   76.74    5.27
   6   1  -1   87.38    5.30
   6   1  -1   77.70    6.01
  -6   1   1   80.43    5.93
   6   1  -1   85.56    6.25
   6  -1  -1   84.17    5.96
   6  -1  -1   81.77    6.02
  -6  -1   1   81.18    6.18
  -6  -1   1   89.08    6.37
  -6  -1   1   84.69    6.59
  -6  -1   1   90.08    6.46
  -6  -1   1   79.95    5.59
   6   1   0    2.23    0.34
  -6   1   0    0.84    0.29
   6   1   0    0.39    0.29
   6   1   0    0.37    0.14
  -6   1   0    1.08    0.29
  -6  -1   0    0.06    0.31
   6  -1   0    1.33    0.34
  -6  -1   0    0.81    0.32
   6   1   1    5.02    0.41
  -6   1  -1    4.99    0.49
   6   1   1    5.02    0.48
  -6   1  -1    5.27    0.55
   6   1   1    5.25    0.53
  -6  -1  -1    5.17    0.52
  -6  -1  -1    5.10    0.47
   6  -1   1    5.07    0.58
  -6  -1  -1    4.83    0.38
  -6  -1  -1    5.52    0.40
   6   1   2    2.23    0.39
  -6  -1  -2    2.37    0.30
  -6  -1  -2    2.49    0.35
  -6   2   6   -0.10    0.22
  -6   2   6   -0.07    0.18
  -6   2   6    0.01    0.28
   6  -2  -6    0.36    0.41
  -6   2   5    2.30    0.33
  -6   2   5    2.66    0.35
  -6   2   5    1.86    0.39
   6  -2  -5    2.43    0.51
   6  -2  -5    2.57    0.38
   6  -2  -5    2.73    0.36
  -6   2   4    1.50    0.25
   6   2  -4    0.24    0.50
  -6   2   4    1.46    0.38
  -6   2   4    1.76    0.35
  -6   2   4    1.65    0.28
   6  -2  -4    1.45    0.34
   6  -2  -4    1.86    0.29
   6  -2  -4    1.42    0.30
   6  -2  -4    1.87    0.26
  -6   2   3    6.19    0.39
  -6   2   3    5.95    0.34
   6   2  -3    6.15    0.32
   6   2  -3    5.30    0.40
  -6   2   3    6.07    0.32
   6   2  -3    5.70    0.51
  -6   2   3    6.29    0.47
  -6  -2   3    6.37    0.34
   6  -2  -3    5.93    0.43
   6  -2  -3    5.83    0.34
   6  -2  -3    6.47    0.33
  -6  -2   3    5.96    0.43
  -6   2   2   -1.01    0.47
  -6   2   2    0.33    0.23
   6   2  -2   -0.86    0.44
   6   2  -2    0.50    0.17
   6   2  -2    0.16    0.29
  -6   2   2    0.70    0.30
   6   2  -2    0.63    0.24
  -6  -2   2    0.25    0.31
   6  -2  -2    0.22    0.24
  -6  -2   2    0.27    0.24
   6  -2  -2   -0.85    0.48
  -6  -2   2    0.40    0.15
   6  -2  -2   -0.66    0.38
  -6  -2   2    0.66    0.17
  -6  -2   2   -1.01    0.46
   6  -2  -2   -0.77    0.46
  -6  -2   2    0.88    0.16
   6   2  -1   46.69    3.08
   6   2  -1   48.42    3.25
   6   2  -1   44.57    3.18
  -6   2   1   49.75    3.63
   6   2  -1   42.51    3.47
  -6   2   1   50.57    3.37
   6   2  -1   46.05    3.43
  -6   2   1   41.06    3.33
   6   2  -1   45.37    3.09
  -6   2   1   42.96    3.52
   6   2  -1   45.02    3.33
   6   2  -1   45.60    3.38
   6  -2  -1   46.31    3.47
  -6  -2   1   44.36    3.33
   6  -2  -1   47.92    3.55
  -6  -2   1   44.83    3.43
   6  -2  -1   39.22    3.27
   6  -2  -1   47.24    3.57
  -6  -2   1   43.78    3.54
   6   2   0    3.46    0.31
   6   2   0    3.95    0.28
  -6   2   0    3.56    0.44
   6   2   0    3.82    0.34
   6   2   0    3.75    0.31
  -6   2   0    3.79    0.40
   6   2   0    3.10    0.38
  -6  -2   0    3.21    0.31
  -6  -2   0    2.92    0.47
   6  -2   0    3.70    0.39
   6  -2   0    4.13    0.35
  -6  -2   0    3.10    0.42
  -6  -2   0    3.36    0.30
   6  -2   0    3.79    0.38
  -6  -2   0    3.68    0.33
   6  -2   0    4.18    0.42
   6   2   1    7.00    0.54
   6   2   1    7.71    0.54
   6   2   1    7.29    0.64
   6   2   1    8.26    0.66
   6   2   1    7.27    0.53
  -6   2  -1    7.92    0.76
   6   2   1    8.54    0.64
  -6   2  -1    6.29    0.70
  -6  -2  -1    8.03    0.62
  -6  -2  -1    7.05    0.59
  -6  -2  -1    7.35    0.53
  -6  -2  -1    8.22    0.57
   6   2   2    0.06    0.16
   6   2   2    0.02    0.22
   6   2   2    0.08    0.32
  -6  -2  -2    0.22    0.26
  -6  -2  -2    0.02    0.17
  -6  -2  -2    0.08    0.26
  -6  -2  -2    0.10    0.17
  -6   3   6    2.82    0.42
  -6   3   6    2.73    0.37
  -6   3   6    2.66    0.44
   6  -3  -6    1.52    0.54
  -6   3   5    8.19    0.54
  -6   3   5    9.42    0.45
  -6   3   5    9.57    0.44
   6  -3  -5    9.23    0.48
   6  -3  -5    9.05    0.58
   6  -3  -5    9.21    0.46
  -6   3   4    0.38    0.35
  -6   3   4    0.59    0.25
  -6   3   4    0.40    0.24
  -6   3   4    0.31    0.12
  -6   3   4    0.55    0.32
   6  -3  -4    0.31    0.11
   6  -3  -4    0.13    0.29
   6  -3  -4    0.31    0.12
   6  -3  -4    0.40    0.23
   6  -3  -4    0.30    0.41
   6  -3  -4    0.57    0.30
  -6   3   3    1.30    0.23
   6   3  -3    1.54    0.28
  -6   3   3    0.46    0.33
  -6   3   3    1.36    0.30
   6   3  -3    1.86    0.38
   6  -3  -3    1.17    0.28
  -6  -3   3    1.49    0.25
   6  -3  -3    1.10    0.26
   6  -3  -3    1.42    0.36
   6  -3  -3    1.53    0.31
   6  -3  -3    1.46    0.39
  -6  -3   3    1.68    0.35
  -6   3   2   14.04    1.02
   6   3  -2   11.59    1.11
  -6   3   2   12.78    1.03
   6   3  -2   13.87    0.94
  -6   3   2   13.55    1.15
   6   3  -2   12.57    1.17
   6   3  -2   10.98    1.04
  -6  -3   2   12.91    0.88
   6  -3  -2   13.04    1.06
   6  -3  -2   13.53    0.90
   6  -3  -2   13.24    1.14
  -6  -3   2   13.58    0.94
  -6  -3   2   13.43    1.02
   6  -3  -2   12.94    1.08
  -6  -3   2   12.36    0.97
  -6   3   1    0.66    0.26
   6   3  -1    0.66    0.18
   6   3  -1    0.49    0.21
   6   3  -1    0.55    0.21
   6   3  -1    0.60    0.18
   6   3  -1    0.61    0.30
   6   3  -1    0.77    0.16
  -6   3   1    0.61    0.33
  -6   3   1    0.44    0.21
   6   3  -1    0.62    0.25
  -6   3   1    0.82    0.31
  -6  -3   1    0.92    0.21
   6  -3  -1    0.76    0.28
  -6  -3   1    0.80    0.19
   6  -3  -1    0.75    0.30
   6  -3  -1    0.78    0.29
   6  -3  -1    0.43    0.21
  -6  -3   1    0.51    0.21
  -6  -3   1    0.63    0.31
  -6  -3   1    0.74    0.28
   6   3   0    0.75    0.20
  -6   3   0    0.86    0.29
   6   3   0    1.06    0.24
  -6   3   0    0.89    0.30
   6   3   0    0.62    0.30
   6   3   0    0.86    0.18
   6   3   0    0.49    0.23
   6   3   0    0.68    0.18
   6   3   0    0.85    0.27
   6   3   0    0.93    0.25
  -6  -3   0    0.86    0.30
  -6  -3   0    0.61    0.20
   6  -3   0    0.68    0.24
  -6  -3   0    0.87    0.31
   6  -3   0    0.73    0.34
  -6  -3   0    0.62    0.22
   6   3   1    4.78    0.50
   6   3   1    5.84    0.45
   6   3   1    5.41    0.42
   6   3   1    5.35    0.49
   6   3   1    5.63    0.39
   6   3   1    4.89    0.49
  -6  -3  -1    5.05    0.47
  -6  -3  -1    4.87    0.42
  -6  -3  -1    5.03    0.44
  -6  -3  -1    5.05    0.56
  -6  -3  -1    4.87    0.51
  -6  -3  -1    5.96    0.53
   6   3   2    2.52    0.37
   6   3   2    2.08    0.24
   6   3   2    2.25    0.29
   6   3   2    2.30    0.26
  -6  -3  -2    2.13    0.33
  -6  -3  -2    1.95    0.28
  -6  -3  -2    1.96    0.31
  -6  -3  -2    1.88    0.27
   6   3   3    9.72    0.78
   6   3   3   10.26    0.75
  -6  -3  -3   10.04    0.79
  -6  -3  -3   10.89    0.69
  -6  -3  -3   11.44    0.65
  -6  -3  -3    9.55    0.86
  -6   4   7   -0.08    0.24
  -6   4   7    0.22    0.32
   6  -4  -7    0.06    0.41
  -6   4   6    2.12    0.36
  -6   4   6    2.02    0.41
  -6   4   6    0.23    0.26
   6  -4  -6    0.31    0.30
   6  -4  -6    1.53    0.40
   6  -4  -6    1.08    0.23
   6  -4  -6    0.65    0.18
  -6   4   5    2.76    0.40
  -6   4   5    1.77    0.44
  -6   4   5    1.86    0.36
   6  -4  -5    3.16    0.40
   6  -4  -5    3.56    0.40
   6  -4  -5    3.11    0.39
   6  -4  -5    2.98    0.28
   6  -4  -5    2.62    0.26
   6  -4  -5    3.04    0.53
  -6   4   4    9.51    0.91
  -6   4   4    9.48    0.79
  -6   4   4    9.99    0.75
  -6   4   4    9.03    0.74
  -6   4   4    9.23    0.82
   6  -4  -4   11.09    0.71
   6  -4  -4    8.49    0.80
   6  -4  -4    8.71    0.70
   6  -4  -4    9.90    0.68
   6  -4  -4   10.47    0.86
   6  -4  -4    8.62    0.83
  -6   4   3   26.93    1.08
  -6   4   3   27.37    1.31
  -6   4   3   26.54    1.17
  -6   4   3   26.55    1.17
  -6   4   3   26.45    1.13
  -6   4   3   25.91    1.27
  -6   4   3   28.56    1.33
   6  -4  -3   26.34    1.20
   6  -4  -3   27.31    1.29
   6  -4  -3   26.47    1.28
   6  -4  -3   25.47    1.31
   6  -4  -3   28.10    1.15
   6   4  -2    0.41    0.21
  -6   4   2    0.30    0.33
   6   4  -2    0.48    0.23
  -6   4   2    0.47    0.12
  -6   4   2    0.34    0.32
  -6   4   2    0.36    0.26
   6   4  -2    0.49    0.33
   6  -4  -2    0.32    0.30
   6  -4  -2    0.53    0.27
  -6  -4   2    0.29    0.22
  -6  -4   2    0.28    0.24
  -6  -4   2    0.51    0.28
   6  -4  -2    0.61    0.29
   6  -4  -2    0.34    0.11
   6  -4  -2    0.43    0.13
  -6  -4   2    0.39    0.21
   6  -4  -2    0.21    0.32
   6  -4  -2    0.57    0.26
   6   4  -1   17.33    1.17
   6   4  -1   16.63    1.35
  -6   4   1   17.80    1.37
   6   4  -1   17.37    1.27
  -6   4   1   16.51    1.31
   6   4  -1   16.99    1.23
   6   4  -1   15.08    1.21
   6   4  -1   13.81    1.28
   6  -4  -1   17.15    1.35
  -6  -4   1   16.31    1.28
  -6  -4   1   16.57    1.19
  -6  -4   1   16.20    1.44
   6  -4  -1   16.76    1.21
   6  -4  -1   16.98    1.23
  -6  -4   1   17.51    1.15
   6  -4  -1   16.82    1.31
  -6  -4   1   15.82    1.45
  -6  -4   1   15.32    1.28
   6   4   0   22.68    1.94
   6   4   0   25.56    1.86
   6   4   0   22.93    1.71
   6   4   0   24.53    1.74
   6   4   0   25.03    1.56
   6   4   0   23.72    1.83
   6   4   0   25.18    1.71
  -6   4   0   24.65    1.81
  -6   4   0   25.74    1.95
   6   4   0   25.24    2.00
  -6  -4   0   24.41    1.76
  -6  -4   0   22.98    1.92
  -6  -4   0   26.92    2.08
   6  -4   0   24.25    2.02
   6  -4   0   22.95    1.74
  -6  -4   0   22.24    1.81
   6   4   1    6.73    0.50
   6   4   1    6.55    0.54
   6   4   1    5.94    0.61
   6   4   1    6.19    0.59
   6   4   1    6.67    0.49
   6   4   1    6.22    0.52
   6   4   1    6.31    0.55
  -6  -4  -1    6.98    0.58
  -6  -4  -1    6.26    0.56
  -6  -4  -1    6.76    0.52
  -6  -4  -1    6.35    0.64
  -6  -4  -1    5.83    0.48
   6   4   2    0.11    0.16
   6   4   2    0.06    0.26
   6   4   2   -0.01    0.20
   6   4   2   -0.12    0.21
   6   4   2    0.15    0.29
  -6  -4  -2    0.14    0.26
  -6  -4  -2   -0.02    0.23
  -6  -4  -2   -0.12    0.25
  -6  -4  -2   -0.01    0.24
  -6  -4  -2    0.12    0.24
   6   4   3    6.43    0.59
   6   4   3    6.71    0.55
   6   4   3    5.04    0.66
  -6  -4  -3    6.73    0.53
  -6  -4  -3    5.74    0.61
  -6  -4  -3    6.77    0.62
  -6  -4  -3    7.25    0.56
   6   4   4    0.90    0.31
  -6  -4  -4    0.71    0.29
  -6  -4  -4    1.30    0.32
  -6   5   7    0.06    0.31
  -6   5   7   -0.03    0.37
  -6   5   7   -0.42    0.46
   6  -5  -7    0.58    0.31
   6  -5  -7    1.59    0.50
   6  -5  -7    1.05    0.64
   6  -5  -7    0.62    0.25
  -6   5   6    0.23    0.44
  -6   5   6    0.09    0.23
  -6   5   6    0.01    0.34
   6  -5  -6    0.29    0.19
   6  -5  -6    0.59    0.42
   6  -5  -6    0.73    0.22
   6  -5  -6    0.72    0.34
   6  -5  -6    0.91    0.48
  -6   5   5    2.96    0.40
  -6   5   5    1.91    0.27
  -6   5   5    0.94    0.43
   6  -5  -5    2.34    0.26
   6  -5  -5    2.53    0.47
   6  -5  -5    2.58    0.46
   6  -5  -5    2.12    0.36
   6  -5  -5    2.64    0.40
   6  -5  -5    2.66    0.25
  -6   5   4    1.64    0.57
  -6   5   4    2.66    0.41
  -6   5   4    1.70    0.47
  -6   5   3    5.39    0.38
  -6   5   3    5.45    0.33
  -6   5   3    6.74    0.48
  -6   5   3    5.69    0.31
  -6   5   3    5.90    0.44
  -6   5   3    5.77    0.32
  -6   5   3    5.12    0.50
   6  -5  -3    5.91    0.47
   6  -5  -3    5.93    0.46
   6  -5  -3    5.99    0.44
   6  -5  -3    6.45    0.52
   6  -5  -3    5.68    0.34
   6  -5  -3    6.33    0.47
  -6   5   2    7.18    0.57
  -6   5   2    7.26    0.61
   6   5  -2    7.26    0.59
  -6   5   2    7.69    0.66
  -6   5   2    6.91    0.72
   6   5  -2    7.80    0.70
  -6   5   2    7.10    0.54
  -6  -5   2    7.97    0.54
  -6  -5   2    7.65    0.58
   6  -5  -2    7.38    0.67
   6  -5  -2    7.43    0.53
  -6  -5   2    7.70    0.63
  -6  -5   2    7.64    0.59
   6  -5  -2    7.78    0.65
   6  -5  -2    9.03    0.63
   6  -5  -2    7.78    0.59
   6  -5  -2    6.96    0.51
   6   5  -1   37.97    1.76
   6   5  -1   34.34    1.65
   6   5  -1   35.43    1.65
   6   5  -1   37.17    1.58
   6   5  -1   35.55    1.79
  -6   5   1   35.87    1.79
   6   5  -1   35.28    1.65
  -6   5   1   36.30    1.78
  -6   5   1   35.41    1.75
  -6  -5   1   35.86    1.64
  -6  -5   1   38.41    1.75
  -6  -5   1   36.91    1.68
   6  -5  -1   33.62    1.68
  -6  -5   1   35.02    1.75
   6  -5  -1   35.10    1.76
  -6  -5   1   35.61    1.74
  -6  -5   1   34.60    1.60
   6  -5  -1   35.15    1.64
   6   5   0    2.22    0.33
   6   5   0    2.09    0.28
   6   5   0    1.91    0.28
   6   5   0    2.15    0.29
   6   5   0    2.20    0.39
   6   5   0    2.56    0.36
   6   5   0    1.95    0.32
   6   5   0    1.91    0.28
  -6   5   0    3.08    0.40
  -6   5   0    2.90    0.49
   6  -5   0    2.12    0.36
  -6  -5   0    2.51    0.35
  -6  -5   0    1.89    0.31
  -6  -5   0    1.91    0.38
  -6  -5   0    2.52    0.38
   6  -5   0    3.40    0.49
   6   5   1    5.28    0.50
   6   5   1    6.95    0.54
   6   5   1    6.69    0.62
   6   5   1    6.25    0.52
   6   5   1    5.95    0.55
   6   5   1    7.47    0.57
   6   5   1    6.30    0.51
   6   5   1    6.15    0.60
   6   5   1    6.52    0.57
  -6  -5  -1    6.09    0.59
  -6  -5  -1    7.73    0.54
  -6  -5  -1    6.76    0.60
  -6  -5  -1    7.09    0.65
   6   5   2    6.37    0.73
   6   5   2    8.25    0.69
   6   5   2    9.28    0.71
   6   5   2    7.75    0.72
   6   5   2    8.03    0.61
  -6  -5  -2    9.63    0.65
  -6  -5  -2    6.33    0.71
  -6  -5  -2   10.21    0.78
  -6  -5  -2    8.52    0.71
  -6  -5  -2    9.81    0.66
   6   5   3    1.22    0.28
   6   5   3    1.56    0.38
   6   5   3    1.35    0.26
   6   5   3    1.35    0.27
   6   5   3    1.62    0.35
  -6  -5  -3    1.05    0.32
  -6  -5  -3    1.32    0.34
  -6  -5  -3    1.81    0.29
  -6  -5  -3    1.36    0.36
   6   5   4    0.32    0.47
  -6  -5  -4    0.23    0.43
  -6  -5  -4    0.66    0.39
  -6  -5  -4    0.42    0.32
  -6   6   8    0.13    0.46
  -6   6   8    0.12    0.35
  -6   6   8   -0.20    0.34
   6  -6  -8   -0.06    0.25
   6  -6  -8   -0.04    0.31
   6  -6  -8    0.29    0.57
  -6   6   6   -0.01    0.32
  -6   6   6    0.11    0.44
  -6   6   6    0.09    0.26
   6  -6  -6    0.15    0.24
   6  -6  -6    0.60    0.42
   6  -6  -6   -0.58    0.54
   6  -6  -6   -0.09    0.44
   6  -6  -6    0.15    0.24
  -6   6   5    2.10    0.51
  -6   6   5    2.36    0.25
  -6   6   5    1.08    0.44
  -6   6   5    2.48    0.31
   6  -6  -5    2.17    0.30
   6  -6  -5    2.19    0.45
   6  -6  -5    3.46    0.49
   6  -6  -5    2.44    0.38
   6  -6  -5    2.75    0.49
   6  -6  -5    1.90    0.42
  -6   6   4    0.01    0.18
  -6   6   4    0.30    0.46
  -6   6   4    0.15    0.38
  -6   6   4    0.37    0.24
  -6   6   4    0.14    0.21
  -6   6   4    0.42    0.17
   6  -6  -4    0.17    0.23
   6  -6  -4    0.25    0.33
   6  -6  -4    0.56    0.34
   6  -6  -4    0.52    0.37
   6  -6  -4    0.22    0.20
   6  -6  -4    0.14    0.28
   6  -6  -4    0.05    0.40
  -6   6   3    2.72    0.25
  -6   6   3    2.19    0.43
  -6   6   3    2.73    0.27
  -6   6   3    3.38    0.22
  -6   6   3    2.90    0.46
  -6   6   3    3.72    0.39
   6  -6  -3    2.45    0.41
   6  -6  -3    2.61    0.39
   6  -6  -3    2.48    0.41
   6  -6  -3    2.81    0.28
   6  -6  -3    2.59    0.36
   6  -6  -3    2.52    0.41
  -6   6   2    2.55    0.44
  -6   6   2    0.60    0.22
  -6   6   2    1.25    0.39
   6   6  -2    0.79    0.54
  -6   6   2    2.50    0.41
   6   6  -2    0.62    0.29
   6  -6  -2    1.28    0.23
  -6  -6   2    1.40    0.30
   6  -6  -2    1.61    0.41
   6  -6  -2    1.32    0.26
  -6  -6   2    0.68    0.30
   6  -6  -2    1.20    0.38
  -6  -6   2    0.48    0.33
  -6  -6   2    0.86    0.44
   6  -6  -2    0.57    0.42
   6   6  -1   12.17    0.94
   6   6  -1   12.21    1.01
  -6   6   1   13.12    1.03
   6   6  -1   12.97    0.89
  -6   6   1   11.88    0.96
   6   6  -1   13.55    0.97
  -6   6   1   10.31    0.97
   6   6  -1   12.50    0.84
  -6   6   1   11.36    1.07
  -6  -6   1   11.77    0.98
  -6  -6   1   13.05    0.98
   6  -6  -1   11.19    0.98
  -6  -6   1   13.09    0.89
   6  -6  -1   11.45    1.08
   6  -6  -1   12.12    0.89
  -6  -6   1   10.67    1.03
   6  -6  -1   12.71    0.89
  -6  -6   1    9.74    0.93
   6   6   0   -0.37    0.39
  -6   6   0   -0.71    0.46
   6   6   0    0.96    0.30
   6   6   0    0.94    0.30
  -6   6   0   -0.19    0.36
   6   6   0    0.82    0.40
  -6  -6   0    0.65    0.17
   6  -6   0    0.43    0.35
  -6  -6   0   -0.69    0.37
  -6  -6   0    1.83    0.33
   6  -6   0   -0.15    0.40
   6   6   1    0.32    0.30
   6   6   1    0.09    0.29
   6   6   1    0.48    0.28
   6   6   1    0.06    0.29
   6   6   1   -0.47    0.26
   6   6   1   -0.37    0.31
   6   6   1   -0.32    0.40
   6   6   1    0.32    0.20
  -6  -6  -1   -0.05    0.21
  -6  -6  -1   -0.49    0.38
  -6  -6  -1    0.01    0.37
  -6  -6  -1   -0.39    0.37
   6   6   2    0.24    0.27
   6   6   2    0.01    0.28
   6   6   2   -0.08    0.38
   6   6   2    0.20    0.28
   6   6   2    0.04    0.30
   6   6   2   -0.05    0.25
   6   6   2    0.13    0.20
  -6  -6  -2    0.23    0.32
  -6  -6  -2    0.64    0.36
  -6  -6  -2    0.43    0.32
   6   6   3    1.00    0.23
   6   6   3    0.58    0.32
   6   6   3    0.81    0.29
  -6  -6  -3    1.17    0.36
  -6  -6  -3    0.70    0.36
  -6  -6  -3    1.07    0.36
  -6  -6  -3    1.30    0.33
   6   6   4    0.38    0.33
   6   6   4    0.13    0.32
   6   6   4    0.20    0.44
  -6  -6  -4   -0.53    0.39
  -6  -6  -4   -0.16    0.37
  -6  -6  -4   -0.51    0.42
  -6  -6  -6    0.12    0.29
  -6   7   9    0.19    0.42
   6  -7  -9   -0.10    0.31
  -6   7   8   -0.01    0.32
  -6   7   8    0.17    0.49
  -6   7   8    0.17    0.39
   6  -7  -8    0.11    0.32
   6  -7  -8   -0.43    0.30
   6  -7  -8   -0.15    0.56
   6  -7  -8   -0.20    0.53
  -6   7   7    0.01    0.36
  -6   7   7    0.05    0.29
  -6   7   7    0.32    0.46
   6  -7  -7    0.15    0.28
   6  -7  -7    0.64    0.28
   6  -7  -7    0.43    0.55
  -6   7   6    1.23    0.23
  -6   7   6    0.34    0.28
  -6   7   6   -0.02    0.44
   6  -7  -6    1.11    0.40
   6  -7  -6    0.35    0.28
   6  -7  -6    0.56    0.47
  -6   7   5    2.92    0.62
  -6   7   5    3.70    0.40
   6  -7  -5    2.96    0.35
   6  -7  -5    4.34    0.52
   6  -7  -5    3.91    0.42
   6  -7  -5    3.18    0.52
  -6   7   4    1.02    0.43
  -6   7   4    0.79    0.24
  -6   7   4    1.06    0.26
  -6   7   4    0.72    0.24
  -6   7   4    0.79    0.24
  -6   7   4   -0.07    0.43
   6  -7  -4    0.93    0.43
   6  -7  -4    1.05    0.26
   6  -7  -4    0.53    0.43
   6  -7  -4    0.66    0.35
   6  -7  -4    1.06    0.38
   6  -7  -4    0.91    0.25
  -6   7   3    1.36    0.22
  -6   7   3    2.25    0.45
  -6   7   3    1.27    0.23
   6  -7  -3    2.34    0.34
   6  -7  -3    1.30    0.40
   6  -7  -3    1.57    0.26
   6  -7  -3    2.29    0.40
   6  -7  -3    1.90    0.41
   6  -7  -3    1.28    0.41
   6   7  -2    7.44    0.65
   6   7  -2    8.56    0.77
  -6   7   2    7.08    0.69
  -6   7   2    6.32    0.73
  -6  -7   2    9.24    0.62
  -6  -7   2    6.35    0.67
  -6  -7   2    8.01    0.60
   6  -7  -2    8.12    0.75
   6  -7  -2    7.16    0.64
   6  -7  -2    6.13    0.52
   6  -7  -2    6.15    0.70
  -6  -7   2    8.65    0.74
   6   7  -1    0.49    0.28
  -6   7   1    0.41    0.29
   6   7  -1    0.53    0.30
   6   7  -1    0.48    0.31
  -6   7   1    0.54    0.36
   6   7  -1    0.74    0.37
  -6   7   1    0.25    0.42
  -6  -7   1    0.43    0.33
  -6  -7   1    0.34    0.34
   6  -7  -1    0.46    0.28
   6  -7  -1    0.57    0.45
   6  -7  -1    0.56    0.29
   6  -7  -1    0.39    0.39
  -6  -7   1    0.48    0.22
  -6  -7   1    0.56    0.28
  -6  -7   1    0.74    0.34
   6   7   0    1.06    0.34
   6   7   0    0.80    0.33
   6   7   0    1.15    0.34
   6   7   0    1.01    0.36
   6   7   0    0.42    0.25
   6   7   0    1.19    0.33
   6   7   0    1.12    0.34
  -6  -7   0    0.86    0.40
   6  -7   0   -0.14    0.34
  -6  -7   0    1.24    0.35
  -6  -7   0    1.19    0.36
  -6  -7   0    0.81    0.22
   6   7   1   -0.11    0.37
   6   7   1    0.07    0.26
   6   7   1    0.01    0.24
   6   7   1    0.15    0.23
   6   7   1    0.22    0.31
   6   7   1   -0.15    0.33
   6   7   1    0.16    0.27
  -6  -7  -1   -0.09    0.23
  -6  -7  -1    0.10    0.38
  -6  -7  -1    0.08    0.35
  -6  -7  -1   -0.16    0.35
  -6  -7  -1   -0.01    0.33
   6   7   2   -0.16    0.41
   6   7   2    0.20    0.27
   6   7   2    0.09    0.26
   6   7   2    0.05    0.26
   6   7   2    0.17    0.34
  -6  -7  -2    0.23    0.34
  -6  -7  -2   -0.16    0.37
  -6  -7  -2    0.16    0.40
   6   7   3    8.34    0.64
   6   7   3    8.02    0.71
   6   7   3    8.17    0.71
   6   7   3    7.78    0.68
  -6  -7  -3    7.24    0.82
  -6  -7  -3   11.02    0.86
   6   7   4    0.15    0.27
   6   7   4    0.29    0.35
  -6  -7  -4    0.07    0.33
  -6  -7  -4    0.08    0.38
   6   7   5    1.88    0.52
   6   7   5    1.84    0.37
  -6  -7  -5    1.68    0.46
  -6  -7  -5    1.34    0.37
  -6  -7  -5    1.82    0.46
  -6  -7  -6    0.05    0.40
  -6   8   9   -0.26    0.54
   6  -8  -9   -0.03    0.40
   6  -8  -9    0.02    0.57
  -6   8   8    0.42    0.54
  -6   8   8    0.10    0.36
  -6   8   8    0.15    0.39
   6  -8  -8    0.33    0.35
   6  -8  -8    0.38    0.60
   6  -8  -8    0.52    0.52
  -6   8   7    0.24    0.47
  -6   8   7    0.10    0.38
  -6   8   7    0.06    0.37
   6  -8  -7    0.74    0.36
   6  -8  -7    1.48    0.51
   6  -8  -7    1.32    0.31
   6  -8  -7    0.80    0.52
  -6   8   6    0.84    0.28
  -6   8   6    0.23    0.44
  -6   8   6    0.06    0.33
  -6   8   6    0.90    0.40
   6  -8  -6    0.30    0.51
   6  -8  -6    0.53    0.40
   6  -8  -6    0.27    0.49
   6  -8  -6    0.67    0.37
  -6   8   5    8.48    0.68
  -6   8   5    8.56    0.72
  -6   8   5    8.36    0.72
  -6   8   5    6.68    0.63
  -6   8   5    9.16    0.89
   6  -8  -5    8.30    0.71
   6  -8  -5    8.63    0.72
   6  -8  -5    8.54    0.71
   6  -8  -5    8.60    0.78
   6  -8  -5    9.44    0.74
  -6   8   4    1.08    0.26
  -6   8   4    0.80    0.26
  -6   8   4    1.32    0.32
  -6   8   4    0.31    0.49
  -6   8   4    1.07    0.27
  -6   8   4    1.21    0.50
   6  -8  -4    0.44    0.46
   6  -8  -4    1.47    0.46
   6  -8  -4    1.18    0.31
   6  -8  -4    1.14    0.34
   6  -8  -4    1.42    0.41
   6  -8  -4    0.63    0.39
   6  -8  -4    0.95    0.42
  -6   8   3    1.56    0.32
  -6   8   3    1.15    0.45
  -6   8   3    1.21    0.30
   6  -8  -3    1.68    0.32
   6  -8  -3    0.60    0.44
  -6   8   2   -0.63    0.49
   6   8  -2   -0.35    0.70
  -6   8   2   -0.47    0.42
  -6   8   2   -0.21    0.28
  -6  -8   2   -0.04    0.38
  -6  -8   2    0.01    0.45
   6  -8  -2   -0.20    0.40
   6  -8  -2   -0.11    0.29
   6  -8  -2   -0.15    0.28
   6  -8  -2   -0.14    0.42
  -6  -8   2    0.11    0.34
  -6   8   1    1.50    0.36
   6   8  -1    1.12    0.39
  -6   8   1    0.35    0.49
  -6   8   1    1.19    0.42
   6   8  -1    1.73    0.44
  -6  -8   1    1.22    0.30
  -6  -8   1    0.72    0.30
   6  -8  -1    1.71    0.34
   6  -8  -1    1.33    0.48
   6  -8  -1    0.54    0.42
   6  -8  -1    1.32    0.32
  -6  -8   1    0.92    0.39
  -6  -8   1    1.00    0.39
   6   8   0    4.50    0.52
   6   8   0    4.88    0.47
  -6  -8   0    4.81    0.51
  -6  -8   0    5.23    0.44
  -6  -8   0    5.06    0.56
  -6  -8   0    4.81    0.51
   6   8   1    7.56    0.67
   6   8   1    8.65    0.73
   6   8   1    7.51    0.70
   6   8   1    7.61    0.75
   6   8   1    8.01    0.69
  -6  -8  -1    6.50    0.75
  -6  -8  -1    6.69    0.66
  -6  -8  -1    8.63    0.76
  -6  -8  -1    9.04    0.72
   6   8   2    0.91    0.24
   6   8   2    0.90    0.28
   6   8   2    0.92    0.28
   6   8   2    1.26    0.34
  -6  -8  -2    0.55    0.41
  -6  -8  -2    0.81    0.31
  -6  -8  -2    1.34    0.40
   6   8   3    2.17    0.33
   6   8   3    1.84    0.32
   6   8   3    2.01    0.30
  -6  -8  -3    1.87    0.38
   6   8   4    0.10    0.28
   6   8   4    0.13    0.33
   6   8   4    0.15    0.32
  -6  -8  -4   -0.26    0.42
  -6  -8  -4    0.39    0.35
   6   8   5    1.79    0.37
   6   8   5    1.33    0.43
  -6  -8  -5    1.26    0.46
  -6  -8  -5    1.81    0.54
   6   8   6   -0.05    0.43
  -6  -8  -6    0.32    0.41
  -6  -8  -7   -0.51    0.39
  -6   9   9    0.05    0.52
   6  -9  -9   -0.97    0.60
  -6   9   8    0.42    0.52
   6  -9  -8   -0.05    0.40
   6  -9  -8    0.27    0.64
  -6   9   7    1.45    0.35
  -6   9   7    1.67    0.53
  -6   9   7    0.13    0.40
  -6   9   7    0.77    0.46
   6  -9  -7    0.86    0.42
   6  -9  -7    1.02    0.51
   6  -9  -7    0.81    0.57
  -6   9   6    4.34    0.54
  -6   9   6    4.15    0.40
  -6   9   6    4.87    0.40
   6  -9  -6    3.90    0.48
   6  -9  -6    2.71    0.61
   6  -9  -6    4.96    0.63
   6  -9  -6    4.44    0.53
   6  -9  -6    4.30    0.51
  -6   9   5    0.51    0.36
  -6   9   5   -0.42    0.33
  -6   9   5    0.03    0.30
  -6   9   5   -0.26    0.46
  -6   9   5   -0.40    0.31
  -6   9   5   -0.46    0.62
   6  -9  -5    0.12    0.35
   6  -9  -5   -0.12    0.39
   6  -9  -5    0.09    0.50
   6  -9  -5    0.44    0.46
   6  -9  -5   -0.09    0.54
   6  -9  -5   -0.05    0.38
   6  -9  -5    1.71    0.50
  -6   9   4    0.82    0.31
  -6   9   4    0.96    0.28
  -6   9   4    0.75    0.52
  -6   9   4    0.81    0.34
  -6   9   4    0.94    0.31
   6  -9  -4    0.67    0.39
   6  -9  -4    0.66    0.39
   6  -9  -4    0.22    0.42
   6  -9  -4    0.40    0.35
   6  -9  -4    0.64    0.41
  -6   9   3    0.26    0.28
  -6   9   3    0.36    0.28
  -6   9   3    0.45    0.45
   6  -9  -3    0.56    0.42
   6  -9  -3    0.68    0.39
   6  -9  -3    0.34    0.32
  -6   9   2    8.69    0.74
  -6   9   2    9.52    0.78
  -6   9   2   10.25    0.62
   6  -9  -2    9.93    0.72
   6  -9  -2   10.44    0.68
   6  -9  -2    9.93    0.66
  -6   9   1   -0.18    0.36
  -6   9   1    0.26    0.50
   6   9  -1   -0.02    0.44
  -6   9   1    0.22    0.43
   6  -9  -1    0.26    0.55
  -6  -9   1    0.11    0.30
   6  -9  -1   -0.09    0.33
  -6  -9   1   -0.03    0.42
  -6  -9   1   -0.03    0.31
   6  -9  -1   -0.05    0.36
   6   9   0    0.39    0.38
  -6  -9   0    0.14    0.31
  -6  -9   0    0.05    0.31
  -6  -9   0   -0.08    0.37
   6   9   1    0.14    0.32
   6   9   1    0.28    0.32
  -6  -9  -1    0.66    0.40
  -6  -9  -1   -0.04    0.29
   6   9   2    0.18    0.30
   6   9   2    0.22    0.33
  -6  -9  -2    0.42    0.33
  -6  -9  -2    0.12    0.42
   6   9   3    1.80    0.51
   6   9   3    1.07    0.35
   6   9   3    0.84    0.41
   6   9   3    0.71    0.22
  -6  -9  -3    0.60    0.40
  -6  -9  -3    1.09    0.42
  -6  -9  -3    1.10    0.43
  -6  -9  -3    2.93    0.53
   6   9   4    0.19    0.48
   6   9   4    0.12    0.39
   6   9   4   -0.11    0.25
   6   9   4   -0.03    0.33
  -6  -9  -4    0.55    0.46
  -6  -9  -4    0.21    0.43
   6   9   5    0.23    0.38
   6   9   5    0.33    0.36
  -6  -9  -5   -0.35    0.48
  -6  -9  -6   -0.24    0.51
  -6  -9  -7    0.54    0.52
  -6  10   8    0.17    0.48
   6 -10  -8   -0.37    0.61
  -6  10   7    1.97    0.60
  -6  10   7    1.54    0.51
   6 -10  -7    1.31    0.54
   6 -10  -7    1.68    0.44
  -6  10   6    0.85    0.34
  -6  10   6    0.58    0.46
  -6  10   6    0.07    0.28
  -6  10   6    0.63    0.53
   6 -10  -6    0.89    0.46
   6 -10  -6    1.33    0.59
   6 -10  -6    0.61    0.36
   6 -10  -6   -0.09    0.52
  -6  10   5    2.81    0.41
  -6  10   5    2.93    0.62
  -6  10   5    3.27    0.43
  -6  10   5    2.78    0.44
  -6  10   5    2.75    0.40
   6 -10  -5    3.78    0.47
   6 -10  -5    3.06    0.45
   6 -10  -5    2.12    0.58
   6 -10  -5    3.19    0.43
   6 -10  -5    2.50    0.46
  -6  10   4    1.24    0.33
  -6  10   4    1.67    0.36
  -6  10   4    1.51    0.37
  -6  10   4    0.39    0.45
   6 -10  -4    1.67    0.53
   6 -10  -4    1.49    0.40
   6 -10  -4    1.33    0.42
   6 -10  -4    1.27    0.38
  -6  10   3    0.01    0.30
  -6  10   3    0.27    0.33
  -6  10   3    0.44    0.48
   6 -10  -3    0.42    0.33
   6 -10  -3   -0.58    0.45
   6 -10  -3   -0.10    0.38
   6 -10  -3   -0.56    0.45
  -6  10   2    0.30    0.37
  -6  10   2    0.44    0.55
  -6  10   2    0.27    0.41
   6 -10  -2    1.72    0.49
   6 -10  -2    0.31    0.40
   6 -10  -2    0.36    0.39
   6 -10  -2    0.16    0.46
  -6 -10   2    0.47    0.42
   6  10  -1    0.78    0.48
  -6  10   1    0.97    0.50
  -6  10   1    1.29    0.44
  -6  10   1    1.17    0.48
   6  10  -1    1.40    0.48
   6 -10  -1    1.40    0.52
  -6 -10   1    1.13    0.36
   6 -10  -1   -0.13    0.38
   6 -10  -1   -0.11    0.54
  -6 -10   1    0.98    0.49
  -6 -10   1    0.91    0.44
  -6 -10   1    0.99    0.37
   6 -10  -1   -0.14    0.38
   6  10   0   13.32    0.83
   6  10   0   13.26    0.93
  -6 -10   0   13.03    0.94
  -6 -10   0   12.27    1.03
  -6 -10   0   13.21    0.94
   6  10   1    2.61    0.55
   6  10   1    3.21    0.44
   6  10   1    3.73    0.46
  -6 -10  -1    3.83    0.54
  -6 -10  -1    3.51    0.56
  -6 -10  -1    3.59    0.45
  -6 -10  -1    3.23    0.50
   6  10   2    2.28    0.43
   6  10   2    2.65    0.53
   6  10   2    2.16    0.43
  -6 -10  -2    2.25    0.53
  -6 -10  -2    1.92    0.56
  -6 -10  -2    2.53    0.40
   6  10   3    0.73    0.35
   6  10   3    0.49    0.50
   6  10   3    0.61    0.41
  -6 -10  -3    0.87    0.41
  -6 -10  -3    0.56    0.45
  -6 -10  -3    0.14    0.49
   6  10   4    0.75    0.62
   6  10   4    0.45    0.38
  -6 -10  -4    0.43    0.48
  -6 -10  -4   -0.02    0.57
   6  10   5    0.09    0.43
  -6 -10  -5    0.08    0.48
  -6 -10  -5    0.53    0.44
   6  10   6   -0.18    0.44
  -6  11   6    3.47    0.43
  -6  11   6    2.19    0.48
   6 -11  -6    3.43    0.56
   6 -11  -6    2.59    0.65
   6 -11  -6    3.00    0.49
  -6  11   5    5.40    0.48
  -6  11   5    4.59    0.56
  -6  11   5    2.02    0.69
   6 -11  -5    3.76    0.52
   6 -11  -5    2.94    0.63
  -6  11   4   -0.45    0.49
  -6  11   4   -0.79    0.39
  -6  11   4   -0.56    0.43
   6 -11  -4   -0.22    0.42
   6 -11  -4   -0.79    0.42
   6 -11  -4   -0.45    0.55
  -6  11   3    9.68    0.77
  -6  11   3    9.07    0.95
   6 -11  -3   10.76    0.92
   6 -11  -3   10.42    0.77
   6 -11  -3    9.01    0.86
  -6  11   2    3.01    0.60
  -6  11   2    1.76    0.52
   6 -11  -2    2.83    0.58
   6 -11  -2    2.38    0.48
  -6  11   1    0.19    0.45
  -6  11   1    0.15    0.53
   6 -11  -1   -0.39    0.44
   6 -11  -1    1.43    0.56
   6 -11  -1   -0.21    0.36
  -6 -11   1    1.27    0.43
  -6 -11   1    0.58    0.44
  -6 -11   1    0.51    0.46
   6  11   0   -0.13    0.52
   6  11   0    0.13    0.44
  -6 -11   0    0.55    0.42
  -6 -11   0    0.36    0.53
   6  11   1    1.49    0.45
   6  11   1    0.88    0.56
  -6 -11  -1    0.26    0.56
  -6 -11  -1    0.90    0.41
  -6 -11  -1    1.14    0.48
   6  11   2    2.97    0.62
   6  11   2    1.44    0.47
  -6 -11  -2    1.67    0.64
  -6 -11  -2    1.07    0.43
  -6 -11  -2    0.93    0.54
   6  11   3    9.65    0.86
   6  11   3    9.33    0.81
  -6 -11  -3    8.62    0.89
  -6 -11  -3    9.34    0.94
  -6 -11  -3    8.21    0.81
   6  11   4    1.39    0.42
  -6 -11  -4    0.36    0.48
  -6 -11  -4    0.51    0.55
  -6  12   4    0.71    0.38
   6 -12  -4    0.90    0.59
   6 -12  -4    0.68    0.43
  -6  12   3    3.68    0.48
   6 -12  -3    3.30    0.47
   6 -12  -3    3.04    0.58
  -6  12   2    1.30    0.61
   6 -12  -2    2.27    0.47
  -6 -12   2   -0.01    0.42
   6 -12  -2    2.34    0.58
  -6  12   1   -0.16    0.49
  -6 -12   1    1.94    0.50
   6 -12  -1    0.46    0.40
   6 -12  -1   -0.06    0.49
   6  12   0    2.81    0.53
   6  12   0    3.37    0.57
  -6 -12   0    3.64    0.59
  -6 -12   0    3.44    0.52
   6  12   1   -0.06    0.56
   6  12   1    0.80    0.48
  -6 -12  -1   -0.19    0.53
   6  12   2    1.43    0.54
   6  12   2    0.94    0.57
  -6 -12  -2    1.58    0.59
  -6 -12  -2    1.86    0.54
   7   0  -5   -0.13    0.35
  -7   0   5   -0.06    0.29
  -7   0   5   -0.02    0.19
  -7   0   5    0.22    0.38
   7   0  -5    0.07    0.48
  -7   0   4    9.37    0.71
   7   0  -4    8.05    0.76
   7   0  -4    9.68    0.80
   7   0  -3   -0.04    0.25
   7   0  -3    0.15    0.13
  -7   0   3    0.05    0.20
  -7   0   3   -0.05    0.12
  -7   0   3    0.01    0.33
   7   0  -3    0.14    0.22
  -7   0   3   -0.03    0.11
   7   0  -3   -0.31    0.29
  -7   0   2  391.21   28.22
   7   0  -2  397.90   28.10
  -7   0   2  359.13   26.32
   7   0  -2  393.18   26.86
   7   0  -2  367.07   29.75
   7   0  -2  403.52   28.07
  -7   0   2  381.05   27.42
   7   0  -2  362.57   24.78
  -7   0   1   -0.16    0.33
   7   0  -1   -0.01    0.29
   7   0  -1    0.10    0.25
   7   0  -1    0.02    0.31
  -7   0   1    0.02    0.12
   7   0  -1    0.01    0.14
   7   0  -1    0.01    0.14
   7   0  -1    0.01    0.12
   7   0  -1    0.13    0.37
   7   0  -1    0.04    0.12
  -7   0   1   -0.09    0.29
  -7   0   1    0.01    0.16
   7   0   0    0.75    0.19
  -7   0   0    0.61    0.16
   7   0   0    1.02    0.31
   7   0   0    0.65    0.31
   7   0   0    0.80    0.33
  -7   0   0    0.68    0.14
  -7   0   0    0.58    0.30
  -7   0   0    0.34    0.33
   7   0   0    0.60    0.16
  -7   0   0    0.97    0.39
  -7   0  -1   -0.01    0.14
   7   0   1   -0.09    0.30
  -7   0  -1    0.01    0.31
  -7   0  -1   -0.13    0.15
  -7   0  -1    0.09    0.25
   7   0   1   -0.30    0.37
  -7   0  -2    0.10    0.31
  -7   0  -2   -0.15    0.32
   7   0   2   -0.04    0.36
  -7   1   6   -0.20    0.25
  -7   1   6   -0.16    0.33
   7  -1  -6   -0.48    0.48
  -7   1   5    0.89    0.29
  -7   1   5    0.72    0.31
  -7   1   5    0.58    0.36
   7  -1  -5    1.34    0.33
   7  -1  -5    0.66    0.44
  -7   1   4    8.06    0.69
  -7   1   4    8.26    0.57
   7   1  -4    8.15    0.69
  -7   1   4    7.85    0.74
   7   1  -4    8.03    0.51
   7   1  -4    7.56    0.75
  -7   1   4    7.82    0.59
   7  -1  -4    8.79    0.65
   7  -1  -4    8.78    0.58
  -7  -1   4    8.61    0.56
   7  -1  -4    8.00    0.62
  -7  -1   4    6.58    0.71
  -7   1   3    2.23    0.31
  -7   1   3    1.89    0.36
   7   1  -3    1.95    0.24
   7   1  -3    2.05    0.30
  -7   1   3    1.92    0.26
  -7   1   3    2.32    0.45
   7   1  -3    2.39    0.43
   7   1  -3    2.33    0.34
  -7  -1   3    2.21    0.22
   7  -1  -3    1.40    0.37
  -7  -1   3    2.19    0.38
   7  -1  -3    2.31    0.31
  -7  -1   3    2.05    0.47
  -7  -1   3    2.33    0.22
   7  -1  -3    2.15    0.35
   7  -1  -3    2.39    0.27
  -7  -1   3    2.32    0.26
  -7  -1   3    2.23    0.31
   7   1  -2    6.65    0.40
   7   1  -2    5.13    0.48
   7   1  -2    6.23    0.59
  -7   1   2    4.84    0.57
   7   1  -2    5.58    0.45
   7   1  -2    6.04    0.53
  -7   1   2    6.10    0.49
   7   1  -2    6.08    0.55
   7   1  -2    5.02    0.46
  -7  -1   2    5.71    0.49
  -7  -1   2    5.28    0.46
   7  -1  -2    4.83    0.48
  -7  -1   2    6.02    0.57
   7  -1  -2    7.37    0.49
   7  -1  -2    6.54    0.55
  -7  -1   2    5.57    0.46
  -7  -1   2    7.07    0.57
   7   1  -1    1.32    0.26
   7   1  -1    1.58    0.36
  -7   1   1    0.54    0.27
   7   1  -1    1.14    0.34
  -7   1   1    0.90    0.12
   7   1  -1    1.37    0.33
   7   1  -1    0.86    0.16
  -7   1   1    1.07    0.21
   7   1  -1    1.29    0.21
   7   1  -1    1.29    0.17
  -7   1   1    1.12    0.13
   7   1  -1    1.34    0.16
   7   1  -1    1.37    0.16
  -7   1   1    0.81    0.32
  -7  -1   1    1.34    0.34
  -7  -1   1    1.08    0.17
   7  -1  -1    1.12    0.31
   7  -1  -1    1.18    0.22
  -7  -1   1    1.22    0.16
   7  -1  -1    0.70    0.14
  -7  -1   1    1.11    0.17
  -7  -1   1    1.57    0.37
   7   1   0  124.14    9.53
   7   1   0  125.17    9.22
  -7   1   0  128.73    9.74
   7   1   0  131.73    9.16
   7   1   0  127.25    9.65
  -7   1   0  124.36    8.11
  -7   1   0  119.14    8.49
   7   1   0  122.25    9.74
  -7   1   0  128.91    9.23
   7   1   0  128.35    9.14
   7  -1   0  120.64    9.55
  -7  -1   0  128.62    9.00
  -7  -1   0  129.07    8.36
  -7  -1   0  134.07   10.06
   7  -1   0  129.62    9.11
  -7  -1   0  121.50    9.77
  -7  -1   0  128.02    9.58
   7   1   1    8.11    0.56
   7   1   1    7.56    0.69
  -7   1  -1    6.63    0.70
  -7   1  -1    7.83    0.69
   7   1   1    7.62    0.64
  -7  -1  -1    6.27    0.57
  -7  -1  -1    7.22    0.56
  -7  -1  -1    6.24    0.74
   7  -1   1    9.55    0.76
  -7  -1  -1    8.08    0.64
   7   1   2   -0.09    0.14
   7   1   2   -0.13    0.38
  -7  -1  -2   -0.07    0.35
  -7  -1  -2    0.02    0.14
  -7  -1  -2   -0.05    0.16
  -7  -1  -2    0.25    0.33
  -7   2   6    0.88    0.35
  -7   2   6    0.55    0.44
  -7   2   6    0.65    0.34
   7  -2  -6    0.88    0.44
   7  -2  -6    0.42    0.57
  -7   2   5   10.74    0.76
  -7   2   5    9.53    0.74
  -7   2   5   10.15    0.73
   7  -2  -5    8.64    0.98
   7  -2  -5    9.57    0.92
   7  -2  -5    9.05    0.89
   7  -2  -5    9.84    0.77
   7   2  -4    0.34    0.52
  -7   2   4    0.03    0.34
  -7   2   4    0.37    0.29
  -7   2   4    0.62    0.41
   7   2  -4    0.07    0.32
  -7   2   4    0.23    0.30
   7  -2  -4    0.28    0.29
  -7  -2   4    0.15    0.32
   7  -2  -4    0.40    0.42
   7  -2  -4    0.18    0.33
   7  -2  -4    0.03    0.27
  -7  -2   4    0.21    0.38
   7   2  -3    8.69    0.64
   7   2  -3    8.56    0.73
   7   2  -3    8.97    0.78
  -7   2   3    8.06    0.83
  -7   2   3    9.47    0.76
  -7   2   3    8.54    0.68
   7   2  -3    7.95    0.85
   7  -2  -3    9.40    0.65
  -7  -2   3    7.53    0.67
   7  -2  -3    8.01    0.68
   7  -2  -3   10.58    0.74
  -7  -2   3    8.09    0.66
  -7  -2   3    8.79    0.73
  -7  -2   3    8.26    0.66
  -7  -2   3    8.37    0.70
   7  -2  -3    8.64    0.74
   7  -2  -3    8.17    0.78
  -7   2   2    0.26    0.33
   7   2  -2    0.26    0.16
  -7   2   2    0.08    0.35
   7   2  -2    0.07    0.26
   7   2  -2    0.12    0.18
   7   2  -2   -0.06    0.33
   7   2  -2    0.19    0.24
  -7   2   2    0.17    0.21
  -7  -2   2    0.47    0.26
   7  -2  -2    0.19    0.28
   7  -2  -2    0.22    0.34
   7  -2  -2    0.26    0.30
  -7  -2   2    0.22    0.30
  -7  -2   2    0.32    0.19
  -7  -2   2    0.38    0.16
  -7  -2   2    0.15    0.11
   7  -2  -2    0.29    0.22
  -7  -2   2    0.47    0.37
   7  -2  -2    0.20    0.31
  -7   2   1    6.12    0.53
   7   2  -1    5.64    0.52
  -7   2   1    6.78    0.59
   7   2  -1    6.25    0.62
   7   2  -1    5.91    0.46
  -7   2   1    5.75    0.51
   7   2  -1    5.66    0.58
   7   2  -1    5.48    0.42
   7   2  -1    4.94    0.42
  -7   2   1    5.60    0.62
   7   2  -1    5.82    0.59
   7   2  -1    5.26    0.45
   7  -2  -1    5.42    0.49
   7  -2  -1    4.96    0.56
   7  -2  -1    5.70    0.58
   7  -2  -1    4.99    0.58
  -7  -2   1    5.72    0.49
  -7  -2   1    5.83    0.44
  -7  -2   1    5.99    0.57
  -7  -2   1    5.89    0.45
  -7  -2   1    6.00    0.58
  -7   2   0    0.10    0.25
   7   2   0    0.28    0.16
   7   2   0    0.16    0.26
  -7   2   0   -0.20    0.36
   7   2   0    0.02    0.20
   7   2   0    0.07    0.29
   7   2   0    0.15    0.16
   7   2   0    0.27    0.31
   7   2   0   -0.02    0.28
   7  -2   0    0.35    0.31
  -7  -2   0    0.14    0.17
   7  -2   0    0.14    0.22
   7  -2   0    0.23    0.37
   7  -2   0    0.23    0.29
  -7  -2   0   -0.03    0.18
  -7  -2   0    0.15    0.31
  -7  -2   0   -0.21    0.31
  -7  -2   0    0.28    0.18
   7   2   1    1.65    0.24
  -7   2  -1    1.42    0.38
   7   2   1    1.86    0.27
   7   2   1    1.84    0.32
   7   2   1    1.34    0.33
  -7   2  -1    2.40    0.46
   7   2   1    1.98    0.32
  -7  -2  -1    1.70    0.25
  -7  -2  -1    1.74    0.34
   7  -2   1    1.61    0.46
  -7  -2  -1    2.06    0.22
  -7  -2  -1    1.23    0.31
   7   2   2    3.69    0.46
   7   2   2    3.00    0.37
  -7  -2  -2    3.78    0.36
  -7  -2  -2    3.71    0.45
  -7  -2  -2    3.20    0.41
  -7  -2  -2    3.76    0.34
   7   2   3   -0.09    0.17
  -7  -2  -3   -0.04    0.16
  -7  -2  -3   -0.04    0.18
  -7   3   7   -0.02    0.35
   7  -3  -7   -0.03    0.48
  -7   3   6    0.05    0.36
  -7   3   6    0.46    0.39
  -7   3   6    0.08    0.37
   7  -3  -6    0.44    0.37
   7  -3  -6    0.93    0.47
   7  -3  -6    0.70    0.51
  -7   3   5    3.55    0.30
  -7   3   5    3.29    0.44
  -7   3   5    3.61    0.42
  -7   3   5    3.98    0.53
   7  -3  -5    2.94    0.50
   7  -3  -5    3.90    0.28
   7  -3  -5    3.03    0.49
   7  -3  -5    3.50    0.46
  -7   3   4   11.00    0.80
  -7   3   4   11.06    0.92
  -7   3   4   10.80    0.89
  -7   3   4   11.23    0.78
  -7   3   4   11.40    0.85
   7  -3  -4   11.12    0.87
   7  -3  -4   11.64    0.71
   7  -3  -4   11.03    0.89
   7  -3  -4    9.87    0.72
   7  -3  -4    9.80    0.96
   7  -3  -4   11.44    0.87
  -7   3   3    3.51    0.53
  -7   3   3    5.00    0.49
   7   3  -3    4.28    0.36
   7   3  -3    4.16    0.45
  -7   3   3    4.56    0.42
   7   3  -3    4.36    0.39
   7   3  -3    4.45    0.56
  -7  -3   3    4.65    0.45
  -7  -3   3    2.93    0.49
   7  -3  -3    3.82    0.50
  -7  -3   3    4.88    0.36
   7  -3  -3    3.25    0.54
  -7  -3   3    3.04    0.37
   7  -3  -3    3.66    0.44
   7  -3  -3    2.77    0.51
   7  -3  -3    3.75    0.43
   7   3  -2    0.68    0.21
   7   3  -2    0.50    0.23
   7   3  -2    1.03    0.26
  -7   3   2    0.90    0.39
  -7   3   2    0.79    0.26
  -7   3   2    0.59    0.34
   7   3  -2    1.23    0.29
   7   3  -2    0.87    0.37
  -7  -3   2    0.75    0.24
   7  -3  -2    1.02    0.27
   7  -3  -2    0.96    0.29
  -7  -3   2    0.70    0.42
   7  -3  -2    1.07    0.34
  -7  -3   2    1.01    0.36
  -7  -3   2    0.88    0.14
  -7  -3   2    1.03    0.22
  -7  -3   2    0.87    0.26
   7  -3  -2    0.57    0.35
   7  -3  -2    0.92    0.36
   7   3  -1    1.02    0.23
   7   3  -1    1.09    0.30
  -7   3   1    1.03    0.40
   7   3  -1    1.37    0.21
  -7   3   1    1.63    0.37
   7   3  -1    1.06    0.38
   7   3  -1    1.62    0.27
   7   3  -1    1.03    0.19
  -7   3   1    1.39    0.34
   7   3  -1    0.92    0.37
   7   3  -1    1.09    0.27
  -7   3   1    1.17    0.28
   7  -3  -1    0.81    0.35
   7  -3  -1    1.49    0.36
   7  -3  -1    1.15    0.35
   7  -3  -1    1.05    0.27
  -7  -3   1    1.13    0.33
  -7  -3   1    1.17    0.33
  -7  -3   1    1.35    0.26
  -7  -3   1    1.05    0.22
  -7   3   0   56.14    4.51
   7   3   0   60.10    4.57
   7   3   0   61.35    4.32
   7   3   0   59.88    3.79
   7   3   0   60.22    4.28
   7   3   0   54.46    4.50
   7   3   0   58.86    3.98
   7   3   0   60.44    4.01
   7   3   0   54.20    4.04
  -7   3   0   60.19    4.63
  -7  -3   0   57.23    4.36
   7  -3   0   58.11    4.22
  -7  -3   0   58.84    4.80
  -7  -3   0   55.69    4.76
   7  -3   0   57.98    4.09
   7  -3   0   61.66    4.84
  -7  -3   0   60.70    4.41
   7   3   1    2.44    0.35
   7   3   1    2.19    0.35
   7   3   1    2.56    0.29
   7   3   1    1.94    0.40
   7   3   1    1.90    0.27
   7   3   1    2.80    0.24
   7  -3   1    0.46    0.48
  -7  -3  -1    1.71    0.37
  -7  -3  -1    2.13    0.27
  -7  -3  -1    2.40    0.37
  -7  -3  -1    2.26    0.31
  -7  -3  -1    2.19    0.26
   7   3   2   -0.07    0.23
   7   3   2    0.01    0.25
   7   3   2    0.08    0.35
  -7  -3  -2    0.02    0.24
  -7  -3  -2   -0.07    0.26
  -7  -3  -2   -0.14    0.38
  -7  -3  -2   -0.22    0.29
   7   3   3   15.60    1.21
   7   3   3   14.40    1.11
  -7  -3  -3   14.64    1.25
  -7  -3  -3   15.58    1.17
  -7  -3  -3   14.19    1.16
  -7  -3  -3   14.66    1.03
  -7   4   7    1.54    0.50
  -7   4   7    0.05    0.39
   7  -4  -7    0.31    0.53
  -7   4   6    0.18    0.44
  -7   4   6    0.40    0.23
  -7   4   6    0.28    0.32
   7  -4  -6    0.33    0.21
   7  -4  -6    0.60    0.37
   7  -4  -6    0.35    0.18
   7  -4  -6   -0.05    0.49
   7  -4  -6    0.61    0.42
  -7   4   5   15.58    1.32
  -7   4   5   16.21    1.17
  -7   4   5   14.71    1.37
  -7   4   5   14.99    1.08
  -7   4   5   15.54    1.09
   7  -4  -5   15.70    1.13
   7  -4  -5   14.76    1.18
   7  -4  -5   14.56    1.07
   7  -4  -5   16.35    1.25
   7  -4  -5   14.20    1.15
   7  -4  -5   14.84    1.25
  -7   4   4    9.71    0.89
  -7   4   4   10.23    0.79
  -7   4   4   12.40    0.91
  -7   4   4    8.66    0.71
   7  -4  -4   10.65    0.74
   7  -4  -4   10.71    0.89
   7   4  -3    0.84    0.22
  -7   4   3    1.08    0.31
   7   4  -3    1.27    0.33
  -7   4   3    1.07    0.13
   7   4  -3    0.86    0.49
  -7   4   3    1.25    0.39
  -7   4   3    1.28    0.43
  -7  -4   3    1.11    0.30
  -7  -4   3    0.98    0.23
   7  -4  -3    0.96    0.36
  -7  -4   3    0.75    0.41
   7  -4  -3    0.37    0.39
   7  -4  -3    1.04    0.43
  -7  -4   3    0.81    0.23
   7  -4  -3    0.72    0.33
   7  -4  -3    0.42    0.31
   7   4  -2   51.50    4.06
  -7   4   2   56.82    4.34
  -7   4   2   50.93    4.03
   7   4  -2   58.65    3.97
   7   4  -2   56.41    3.85
   7   4  -2   56.15    3.72
  -7   4   2   53.52    4.47
   7   4  -2   49.60    4.22
  -7   4   2   54.84    3.90
   7  -4  -2   52.88    3.88
  -7  -4   2   52.01    4.07
   7  -4  -2   53.32    4.02
   7  -4  -2   57.67    3.88
   7  -4  -2   50.48    3.72
   7  -4  -2   53.91    4.18
  -7  -4   2   55.62    4.21
  -7  -4   2   51.18    3.78
   7  -4  -2   53.85    3.68
   7  -4  -2   52.05    4.00
  -7  -4   2   49.21    3.60
  -7   4   1    2.09    0.35
   7   4  -1    2.03    0.30
  -7   4   1    2.09    0.43
   7   4  -1    1.82    0.28
   7   4  -1    1.60    0.37
   7   4  -1    1.92    0.27
   7   4  -1    2.00    0.32
  -7   4   1    1.79    0.36
   7   4  -1    2.16    0.31
   7   4  -1    2.19    0.29
   7  -4  -1    1.95    0.35
  -7  -4   1    1.86    0.41
  -7  -4   1    2.50    0.38
   7  -4  -1    2.05    0.41
   7  -4  -1    2.01    0.41
   7  -4  -1    2.09    0.42
  -7  -4   1    1.91    0.33
  -7  -4   1    2.57    0.30
   7   4   0   10.43    0.92
   7   4   0   11.27    0.87
  -7   4   0    9.68    0.74
  -7   4   0   10.69    0.90
   7   4   0   11.74    0.83
   7   4   0    9.78    0.82
   7   4   0   10.07    0.91
   7   4   0   10.49    0.81
   7   4   0    9.14    0.92
   7   4   0   10.29    0.73
  -7  -4   0   10.95    0.80
   7  -4   0    9.19    0.98
  -7  -4   0   10.00    0.91
   7  -4   0   11.30    0.80
  -7  -4   0   10.52    0.87
  -7  -4   0    9.96    0.89
   7   4   1    4.59    0.44
   7   4   1    5.00    0.41
   7   4   1    4.44    0.55
   7   4   1    5.40    0.43
   7   4   1    4.38    0.42
   7   4   1    4.24    0.51
   7   4   1    4.54    0.43
  -7  -4  -1    4.27    0.61
  -7  -4  -1    5.40    0.43
  -7  -4  -1    4.02    0.41
  -7  -4  -1    4.80    0.49
  -7  -4  -1    4.51    0.43
   7   4   2    2.40    0.41
   7   4   2    2.02    0.35
   7   4   2    2.71    0.28
   7   4   2    2.63    0.31
   7   4   2    2.24    0.28
  -7  -4  -2    2.05    0.31
  -7  -4  -2    1.99    0.47
  -7  -4  -2    2.69    0.34
  -7  -4  -2    2.66    0.40
   7   4   3    3.95    0.54
   7   4   3    3.33    0.41
   7   4   3    3.71    0.40
  -7  -4  -3    3.67    0.41
  -7  -4  -3    3.83    0.50
  -7  -4  -3    3.77    0.41
  -7  -4  -3    3.74    0.45
  -7  -4  -4    0.30    0.30
  -7   5   8   -0.16    0.48
  -7   5   7    0.91    0.56
   7  -5  -7    3.70    0.33
   7  -5  -7    2.21    0.63
   7  -5  -7    3.84    0.55
   7  -5  -6    4.74    0.41
   7  -5  -6    4.48    0.69
   7  -5  -6    5.14    0.58
   7  -5  -6    4.66    0.34
   7  -5  -6    5.04    0.52
  -7   5   5    1.44    0.24
  -7   5   5    1.52    0.20
  -7   5   5    0.20    0.37
  -7   5   5    1.92    0.54
  -7   5   5    2.05    0.43
   7  -5  -5    1.44    0.41
   7  -5  -5    1.79    0.40
   7  -5  -5    1.35    0.22
   7  -5  -5    1.87    0.52
   7  -5  -5    1.46    0.34
  -7   5   4   -0.11    0.45
  -7   5   4    0.01    0.16
  -7   5   4   -0.04    0.15
  -7   5   4    0.04    0.19
  -7   5   4    0.03    0.33
  -7   5   4   -0.04    0.44
   7  -5  -4   -0.18    0.40
   7  -5  -4   -0.24    0.37
   7  -5  -4    0.72    0.47
   7  -5  -4    0.01    0.31
   7  -5  -4   -0.02    0.18
   7  -5  -4    0.39    0.50
   7   5  -3   -0.12    0.25
  -7   5   3   -0.97    0.39
   7   5  -3    0.14    0.66
  -7  -5   3   -0.04    0.40
  -7  -5   3   -0.27    0.51
  -7  -5   3    0.07    0.26
  -7  -5   3    0.02    0.25
   7   5  -2    2.05    0.35
  -7   5   2    3.66    0.45
   7   5  -2    2.08    0.41
   7   5  -2    2.43    0.53
   7  -5  -2    2.96    0.26
  -7  -5   2    2.35    0.41
  -7  -5   2    2.29    0.40
  -7  -5   2    2.57    0.46
  -7  -5   2    1.73    0.35
   7   5  -1    0.52    0.29
  -7   5   1    1.62    0.39
   7   5  -1    0.87    0.29
  -7   5   1    0.37    0.35
   7   5  -1    1.61    0.38
  -7   5   1    1.30    0.48
   7   5  -1    0.81    0.26
   7   5  -1    0.43    0.30
   7  -5  -1    0.80    0.34
  -7  -5   1    0.58    0.51
  -7  -5   1    0.32    0.28
   7   5   0    1.22    0.29
  -7   5   0    0.32    0.45
   7   5   0   -0.47    0.38
  -7   5   0    1.04    0.45
   7   5   0    0.94    0.30
   7   5   0    0.28    0.46
   7   5   0   -0.57    0.33
  -7  -5   0   -0.35    0.44
   7  -5   0    0.36    0.36
  -7  -5   0   -0.20    0.34
   7  -5   0   -0.75    0.57
   7   5   1    1.46    0.37
   7   5   1    1.64    0.34
   7   5   1    0.94    0.35
   7   5   1    2.09    0.33
   7   5   1    1.49    0.36
   7   5   1    1.84    0.30
   7   5   1    2.26    0.31
   7   5   1    1.06    0.28
  -7  -5  -1    1.14    0.42
  -7  -5  -1    1.29    0.33
  -7  -5  -1    1.27    0.32
  -7  -5  -1    1.17    0.39
   7   5   2    6.22    0.61
   7   5   2    7.34    0.52
   7   5   2    6.10    0.54
   7   5   2    6.65    0.59
   7   5   2    6.19    0.52
  -7  -5  -2    6.26    0.55
  -7  -5  -2    6.46    0.54
  -7  -5  -2    7.50    0.67
  -7  -5  -2    6.09    0.62
  -7  -5  -2    6.99    0.59
   7   5   3    3.32    0.35
   7   5   3    3.40    0.37
   7   5   3    3.35    0.49
  -7  -5  -3    3.35    0.42
  -7  -5  -3    3.64    0.44
  -7  -5  -3    3.18    0.48
   7   5   4    3.83    0.70
  -7  -5  -4    5.03    0.58
  -7  -5  -4    4.71    0.53
  -7  -5  -4    4.73    0.65
  -7   6   9    0.40    0.40
  -7   6   8    0.19    0.31
  -7   6   8    0.44    0.55
   7  -6  -8    1.50    0.32
   7  -6  -8    1.72    0.65
   7  -6  -8    1.08    0.29
  -7   6   7    0.20    0.40
  -7   6   7    0.13    0.51
  -7   6   7    0.30    0.28
   7  -6  -7    0.80    0.29
   7  -6  -7    1.44    0.61
   7  -6  -7    0.92    0.28
   7  -6  -6   10.53    0.91
   7  -6  -6   10.11    0.85
   7  -6  -6   10.54    0.79
   7  -6  -6   10.71    0.89
   7  -6  -6   10.24    0.78
  -7   6   5   -0.32    0.53
  -7   6   5   -0.09    0.27
  -7   6   5   -0.02    0.46
  -7   6   5    0.04    0.22
  -7   6   5    0.05    0.17
   7  -6  -5   -0.69    0.49
   7  -6  -5   -0.71    0.35
   7  -6  -5   -1.36    0.53
   7  -6  -5   -0.51    0.43
   7  -6  -5   -0.53    0.43
   7  -6  -5    0.04    0.21
  -7   6   4    0.84    0.18
  -7   6   4    0.39    0.45
  -7   6   4    0.51    0.19
  -7   6   4    0.62    0.19
  -7   6   4    0.82    0.51
  -7   6   4    0.63    0.22
   7  -6  -4    0.99    0.40
   7  -6  -4    0.70    0.20
   7  -6  -4    0.12    0.49
   7  -6  -4    0.60    0.24
   7  -6  -4    0.63    0.38
   7  -6  -4    0.96    0.44
   7  -6  -4    0.95    0.39
  -7   6   3    0.75    0.44
  -7   6   3    0.66    0.19
   7   6  -3    0.36    0.29
  -7   6   3    0.55    0.20
  -7   6   3    0.37    0.47
   7   6  -3    0.39    0.69
   7  -6  -3    0.77    0.41
  -7  -6   3    0.45    0.28
   7  -6  -3    0.71    0.39
  -7  -6   3   -0.02    0.44
   7  -6  -3    0.47    0.20
  -7  -6   3    0.54    0.28
  -7  -6   3   -0.13    0.51
   7  -6  -3    0.11    0.42
   7  -6  -3    0.42    0.32
   7  -6  -3    0.26    0.40
   7   6  -2    2.55    0.34
  -7   6   2    2.47    0.46
  -7   6   2    2.31    0.45
   7   6  -2    1.42    0.44
  -7   6   2    2.21    0.26
   7   6  -2    2.33    0.33
   7  -6  -2    2.46    0.28
  -7  -6   2    2.91    0.38
  -7  -6   2    2.29    0.42
   7  -6  -2    1.87    0.46
  -7  -6   2    2.41    0.40
   7  -6  -2    2.12    0.42
   7  -6  -2    2.08    0.26
   7  -6  -2    2.22    0.41
   7  -6  -2    1.70    0.41
  -7  -6   2    2.88    0.36
   7   6  -1    0.46    0.31
  -7   6   1    0.26    0.36
   7   6  -1    0.63    0.32
  -7   6   1    0.28    0.41
   7   6  -1    0.48    0.28
   7   6  -1    0.34    0.24
  -7   6   1    0.41    0.37
   7   6  -1    0.50    0.37
   7   6  -1    0.54    0.33
  -7  -6   1    0.31    0.16
  -7  -6   1    0.40    0.32
  -7  -6   1    0.45    0.39
   7  -6  -1    0.25    0.37
  -7  -6   1    0.51    0.28
   7  -6  -1   -0.12    0.15
  -7  -6   1    0.37    0.38
  -7  -6   1    0.63    0.32
   7  -6  -1    0.04    0.13
   7  -6  -1    0.31    0.44
   7   6   0    0.03    0.28
  -7   6   0    0.22    0.49
   7   6   0    0.23    0.27
   7   6   0    0.31    0.42
   7   6   0    0.22    0.37
  -7   6   0   -0.34    0.42
   7   6   0    0.11    0.29
   7   6   0    0.07    0.25
   7   6   0   -0.39    0.35
   7   6   0    0.09    0.35
  -7  -6   0   -0.23    0.36
  -7  -6   0    0.39    0.45
   7  -6   0    0.19    0.35
  -7  -6   0    0.07    0.14
  -7  -6   0    0.07    0.40
   7  -6   0    0.32    0.47
  -7  -6   0    0.03    0.32
   7   6   1    0.80    0.30
   7   6   1    1.02    0.30
   7   6   1    1.01    0.33
   7   6   1    1.29    0.38
   7   6   1    1.03    0.31
   7   6   1    1.06    0.35
   7   6   1    0.78    0.34
   7   6   1    0.83    0.34
  -7  -6  -1    1.05    0.31
  -7  -6  -1    0.98    0.43
  -7  -6  -1    1.03    0.42
  -7  -6  -1    0.70    0.37
   7   6   2   11.88    0.91
   7   6   2   10.44    1.04
   7   6   2   10.57    0.85
   7   6   2   10.63    0.87
   7   6   2   11.56    0.75
  -7  -6  -2   11.58    0.85
  -7  -6  -2   10.82    1.04
  -7  -6  -2   11.74    0.85
   7   6   3    0.50    0.23
   7   6   3    0.19    0.37
   7   6   3    0.07    0.33
  -7  -6  -3    0.28    0.35
  -7  -6  -3   -0.02    0.33
  -7  -6  -3    0.37    0.41
   7   6   4   -0.04    0.48
   7   6   4   -0.25    0.31
  -7  -6  -4    0.42    0.44
  -7  -6  -4   -0.12    0.35
   7   6   5   -0.14    0.51
  -7  -6  -5    0.40    0.46
  -7  -6  -5   -0.24    0.47
  -7  -6  -6    0.20    0.30
  -7   7   9    0.86    0.62
   7  -7  -9    1.77    0.40
   7  -7  -9    1.15    0.34
  -7   7   8    0.13    0.52
  -7   7   8    0.07    0.35
   7  -7  -8    0.31    0.31
   7  -7  -8    0.36    0.28
   7  -7  -8    0.59    0.50
  -7   7   7   -0.11    0.50
  -7   7   7    0.03    0.30
  -7   7   7    0.12    0.39
   7  -7  -7    0.86    0.54
   7  -7  -7    0.40    0.53
   7  -7  -7    0.32    0.30
   7  -7  -7    0.84    0.31
   7  -7  -7    0.90    0.56
  -7   7   6   -0.01    0.33
  -7   7   6    0.02    0.31
  -7   7   6    0.09    0.49
   7  -7  -6    0.18    0.57
   7  -7  -6   -0.18    0.29
   7  -7  -6    0.38    0.49
   7  -7  -6    0.39    0.41
   7  -7  -6   -0.22    0.45
  -7   7   5   -0.04    0.23
  -7   7   5    0.21    0.25
  -7   7   5    0.04    0.21
  -7   7   5   -0.06    0.50
  -7   7   5   -0.33    0.57
   7  -7  -5   -0.07    0.42
   7  -7  -5   -0.14    0.45
   7  -7  -5   -0.01    0.48
   7  -7  -5   -0.27    0.33
   7  -7  -5    0.03    0.28
  -7   7   4   17.16    1.47
  -7   7   4   18.22    1.44
  -7   7   4   17.68    1.36
  -7   7   4   20.73    1.48
  -7   7   4   16.66    1.22
   7  -7  -4   18.69    1.44
   7  -7  -4   20.83    1.35
   7  -7  -4   22.34    1.28
   7  -7  -4   18.42    1.42
   7  -7  -4   19.54    1.52
  -7   7   3    0.14    0.44
  -7   7   3    0.09    0.20
  -7   7   3    0.13    0.22
   7   7  -3    0.28    0.90
   7  -7  -3   -0.30    0.42
   7  -7  -3    0.17    0.45
   7  -7  -3   -0.71    0.44
  -7  -7   3   -0.20    0.42
  -7  -7   3   -0.35    0.56
   7  -7  -3    0.28    0.23
   7  -7  -3    0.40    0.35
  -7  -7   3    0.12    0.27
   7  -7  -3   -0.19    0.41
  -7   7   2    0.87    0.42
   7   7  -2    1.19    0.50
  -7   7   2    1.29    0.25
  -7   7   2    1.06    0.40
   7  -7  -2    1.28    0.25
  -7  -7   2    1.49    0.45
   7  -7  -2    1.23    0.28
   7  -7  -2    1.65    0.41
   7  -7  -2    1.32    0.45
  -7  -7   2    1.93    0.39
  -7  -7   2    1.35    0.37
  -7   7   1    0.12    0.31
   7   7  -1   -0.21    0.40
  -7   7   1   -0.06    0.36
   7   7  -1   -0.13    0.37
   7   7  -1    0.19    0.43
  -7   7   1   -0.08    0.48
  -7  -7   1   -0.08    0.20
   7  -7  -1   -0.21    0.41
   7  -7  -1   -0.07    0.20
   7  -7  -1   -0.02    0.20
  -7  -7   1   -0.12    0.35
   7  -7  -1   -0.28    0.50
  -7  -7   1    0.09    0.32
  -7  -7   1   -0.17    0.40
   7   7   0    3.99    0.50
   7   7   0    3.87    0.44
   7   7   0    3.64    0.48
   7   7   0    4.12    0.39
   7   7   0    3.71    0.38
   7   7   0    3.08    0.49
  -7  -7   0    4.15    0.49
  -7  -7   0    4.30    0.46
  -7  -7   0    3.42    0.30
  -7  -7   0    3.77    0.47
   7   7   1    1.13    0.36
   7   7   1    1.02    0.41
   7   7   1    1.21    0.36
   7   7   1    1.49    0.33
   7   7   1    0.62    0.44
   7   7   1    2.47    0.33
  -7  -7  -1    0.97    0.46
  -7  -7  -1    1.82    0.30
  -7  -7  -1    1.10    0.43
  -7  -7  -1    1.46    0.41
  -7  -7  -1    1.75    0.42
   7   7   2    8.63    0.70
   7   7   2    9.89    0.69
   7   7   2    8.27    0.78
   7   7   2    8.13    0.87
   7   7   2    8.21    0.73
   7   7   2    8.52    0.73
  -7  -7  -2    9.61    0.84
  -7  -7  -2   10.06    0.90
  -7  -7  -2    9.74    0.71
   7   7   3    5.18    0.49
   7   7   3    4.65    0.54
   7   7   3    5.26    0.46
   7   7   3    3.35    0.41
  -7  -7  -3    5.25    0.54
  -7  -7  -3    5.03    0.55
   7   7   4    0.37    0.30
   7   7   4    0.44    0.40
  -7  -7  -4    0.15    0.37
  -7  -7  -4   -0.08    0.44
   7   7   5    3.87    0.52
   7   7   5    3.96    0.65
  -7  -7  -5    3.73    0.63
  -7  -7  -5    4.07    0.55
  -7  -7  -5    3.63    0.54
  -7  -7  -6    5.26    0.61
  -7   8   9   -0.17    0.56
   7  -8  -9   -0.25    0.36
   7  -8  -9    0.27    0.71
  -7   8   8    0.90    0.62
   7  -8  -8    3.50    0.59
   7  -8  -8    2.07    0.37
   7  -8  -8    1.94    0.40
  -7   8   7    0.61    0.56
  -7   8   7    2.22    0.42
   7  -8  -7    2.15    0.52
   7  -8  -7    1.22    0.39
   7  -8  -7    2.29    0.65
   7  -8  -7    3.01    0.60
   7  -8  -7    1.23    0.57
  -7   8   6   -0.18    0.52
  -7   8   6    0.69    0.37
  -7   8   6    0.69    0.29
  -7   8   6    0.14    0.29
   7  -8  -6    1.39    0.51
   7  -8  -6    1.10    0.46
   7  -8  -6    1.34    0.39
   7  -8  -6    0.45    0.52
   7  -8  -6    0.57    0.33
   7  -8  -6    0.91    0.47
  -7   8   5    1.12    0.65
  -7   8   5    2.77    0.35
  -7   8   5    3.10    0.33
  -7   8   5    3.34    0.38
  -7   8   5    2.94    0.33
  -7   8   5    3.35    0.54
   7  -8  -5    3.54    0.36
   7  -8  -5    3.53    0.50
   7  -8  -5    3.30    0.52
   7  -8  -5    3.09    0.44
   7  -8  -5    2.47    0.60
   7  -8  -5    2.36    0.38
  -7   8   4   23.24    1.89
  -7   8   4   23.57    1.64
  -7   8   4   21.33    2.00
  -7   8   4   22.15    1.63
  -7   8   4   24.08    1.59
   7  -8  -4   21.33    1.63
   7  -8  -4   20.76    1.75
   7  -8  -4   23.07    1.74
   7  -8  -4   21.55    1.66
  -7   8   3   10.90    0.66
  -7   8   3   10.85    0.64
  -7   8   3   11.15    0.83
   7  -8  -3    9.64    0.73
   7  -8  -3   10.75    0.81
   7  -8  -3    9.73    0.74
   7  -8  -3   10.88    0.76
  -7   8   2    1.45    0.51
  -7   8   2    1.41    0.28
   7   8  -2    0.41    0.44
  -7   8   2    1.47    0.43
   7  -8  -2    0.98    0.29
   7  -8  -2    0.91    0.42
  -7  -8   2    0.95    0.41
  -7  -8   2    0.87    0.51
   7  -8  -2    0.93    0.30
  -7  -8   2    1.35    0.42
  -7   8   1    0.23    0.53
   7   8  -1    1.33    0.48
  -7   8   1    1.15    0.42
  -7   8   1    1.12    0.34
   7   8  -1    1.13    0.42
  -7  -8   1    0.84    0.35
  -7  -8   1    1.03    0.26
   7  -8  -1    0.51    0.42
  -7  -8   1    0.89    0.44
   7  -8  -1    1.71    0.55
   7  -8  -1    0.20    0.28
   7  -8  -1    0.31    0.26
  -7  -8   1    1.01    0.39
   7   8   0   14.93    0.93
   7   8   0   14.74    1.03
   7   8   0   13.02    1.02
   7   8   0   14.05    0.99
  -7  -8   0   14.16    0.94
  -7  -8   0   14.56    1.15
  -7  -8   0   14.88    1.05
   7   8   1   10.33    0.76
   7   8   1   10.47    0.76
   7   8   1   10.04    0.90
   7   8   1   10.08    0.87
   7   8   1   10.13    0.87
  -7  -8  -1   10.26    0.87
  -7  -8  -1   11.99    0.93
  -7  -8  -1   10.94    0.94
   7   8   2    2.42    0.37
   7   8   2    2.52    0.34
   7   8   2    2.28    0.37
   7   8   2    2.23    0.33
  -7  -8  -2    2.77    0.46
   7   8   3    0.39    0.26
   7   8   3    0.39    0.30
   7   8   3   -0.42    0.51
   7   8   3    0.48    0.35
  -7  -8  -3    0.13    0.41
  -7  -8  -3    0.13    0.45
   7   8   4    0.01    0.33
   7   8   4    0.01    0.31
   7   8   4    0.10    0.37
  -7  -8  -4    0.33    0.43
  -7  -8  -4   -0.49    0.43
  -7  -8  -4    0.35    0.40
   7   8   5   -0.19    0.44
  -7  -8  -5   -0.43    0.51
  -7  -8  -5    0.07    0.52
  -7  -8  -6    0.65    0.48
  -7  -8  -7   -0.09    0.42
  -7   9   8    9.42    0.85
   7  -9  -8    9.63    1.02
   7  -9  -8    9.44    0.99
  -7   9   7    0.29    0.48
  -7   9   7   -0.01    0.56
   7  -9  -7   -0.04    0.61
   7  -9  -7    0.20    0.41
   7  -9  -7   -0.16    0.57
  -7   9   6    2.47    0.44
  -7   9   6    0.40    0.63
  -7   9   6    2.42    0.36
  -7   9   6    2.32    0.38
   7  -9  -6    2.98    0.50
   7  -9  -6    2.17    0.56
   7  -9  -6    2.73    0.46
   7  -9  -6    2.95    0.44
   7  -9  -6    2.21    0.54
   7  -9  -6    2.47    0.56
  -7   9   5    6.18    0.59
  -7   9   5    6.85    0.76
  -7   9   5    6.01    0.62
  -7   9   5    7.76    0.57
  -7   9   5    6.74    0.77
  -7   9   5    5.91    0.51
   7  -9  -5    6.52    0.71
   7  -9  -5    7.37    0.65
   7  -9  -5    7.25    0.62
   7  -9  -5    5.95    0.76
   7  -9  -5    7.28    0.68
   7  -9  -5    5.48    0.79
   7  -9  -5    6.90    0.64
  -7   9   4    2.09    0.36
  -7   9   4    2.25    0.38
  -7   9   4    2.39    0.59
   7  -9  -4    3.68    0.50
   7  -9  -4    3.86    0.58
   7  -9  -4    2.30    0.40
   7  -9  -4    3.58    0.52
   7  -9  -4    1.52    0.52
  -7   9   3    2.87    0.54
  -7   9   3    2.78    0.38
  -7   9   3    2.91    0.36
   7  -9  -3    2.90    0.39
   7  -9  -3    3.71    0.56
   7  -9  -3    2.75    0.50
   7  -9  -3    2.73    0.46
  -7   9   2    1.57    0.52
  -7   9   2    1.84    0.58
  -7   9   2    2.45    0.34
   7   9  -2    1.94    0.58
   7  -9  -2    2.15    0.35
   7  -9  -2    2.04    0.33
  -7  -9   2    1.76    0.54
  -7  -9   2    2.15    0.43
   7  -9  -2    2.01    0.51
  -7   9   1    0.91    0.43
  -7   9   1    0.34    0.42
  -7   9   1    0.42    0.51
   7   9  -1    0.74    0.48
  -7  -9   1    0.42    0.45
   7  -9  -1    0.34    0.54
   7  -9  -1    0.01    0.33
   7  -9  -1   -0.30    0.33
  -7  -9   1    0.43    0.36
  -7  -9   1   -0.10    0.30
   7   9   0    3.03    0.50
   7   9   0    2.67    0.51
   7   9   0    3.17    0.49
  -7  -9   0    2.70    0.38
  -7  -9   0    2.87    0.54
   7   9   1    0.50    0.35
   7   9   1    0.01    0.33
   7   9   1    0.36    0.30
   7   9   1   -0.32    0.47
  -7  -9  -1    0.66    0.29
  -7  -9  -1    0.30    0.42
  -7  -9  -1    0.04    0.52
   7   9   2    4.91    0.44
   7   9   2    3.93    0.64
   7   9   2    6.22    0.57
   7   9   2    4.33    0.53
  -7  -9  -2    5.30    0.59
  -7  -9  -2    6.65    0.69
  -7  -9  -2    4.94    0.53
   7   9   3    0.64    0.39
   7   9   3    0.39    0.31
   7   9   3   -0.23    0.52
  -7  -9  -3    1.10    0.49
  -7  -9  -3    0.60    0.42
  -7  -9  -3    0.86    0.47
   7   9   4   20.27    1.31
  -7  -9  -4   18.40    1.56
  -7  -9  -4   20.19    1.63
   7   9   5    2.94    0.48
  -7  -9  -5    2.95    0.53
  -7  -9  -6    1.70    0.53
  -7  10   7    0.79    0.42
  -7  10   7    1.27    0.63
   7 -10  -7    0.34    0.46
   7 -10  -7    1.20    0.63
   7 -10  -7    0.37    0.43
  -7  10   6    9.67    0.97
  -7  10   6    9.78    0.69
  -7  10   6    8.99    0.83
   7 -10  -6   10.26    0.97
   7 -10  -6    9.46    0.86
   7 -10  -6    9.62    0.90
   7 -10  -6    9.52    0.99
  -7  10   5    0.31    0.34
  -7  10   5    0.61    0.31
  -7  10   5    0.31    0.55
   7 -10  -5   -0.69    0.48
   7 -10  -5    0.30    0.50
   7 -10  -5    1.11    0.40
   7 -10  -5    0.19    0.46
  -7  10   4    0.38    0.31
  -7  10   4    0.21    0.35
  -7  10   4   -0.36    0.48
   7 -10  -4    0.24    0.45
   7 -10  -4    0.39    0.56
   7 -10  -4   -0.31    0.43
   7 -10  -4    0.18    0.39
  -7  10   3    0.45    0.47
  -7  10   3   -0.10    0.29
  -7  10   3    0.08    0.31
   7 -10  -3   -0.19    0.35
  -7 -10   3    0.27    0.24
   7 -10  -3    0.19    0.48
   7 -10  -3    0.24    0.42
   7 -10  -3   -0.18    0.53
  -7  10   2    2.24    0.53
   7  10  -2    3.18    0.63
  -7  10   2    2.27    0.37
  -7  10   2    2.31    0.61
   7 -10  -2    2.91    0.43
  -7 -10   2    1.43    0.51
   7 -10  -2    2.26    0.50
   7 -10  -2    3.01    0.42
   7 -10  -2    2.79    0.56
   7  10  -1    1.78    0.50
  -7  10   1    0.86    0.40
  -7  10   1    1.48    0.59
   7  10  -1    0.97    0.49
  -7 -10   1    1.65    0.36
   7 -10  -1   -0.32    0.54
  -7 -10   1    2.09    0.46
  -7 -10   1    1.94    0.45
   7 -10  -1    2.58    0.58
   7 -10  -1    0.01    0.37
   7  10   0    1.54    0.53
   7  10   0    0.40    0.45
   7  10   0    0.50    0.44
  -7 -10   0    0.12    0.45
  -7 -10   0    1.14    0.34
  -7 -10   0    1.29    0.47
   7  10   1   -0.05    0.33
   7  10   1   -0.05    0.41
   7  10   1   -0.12    0.49
  -7 -10  -1    0.44    0.52
  -7 -10  -1    0.12    0.50
  -7 -10  -1   -0.11    0.32
   7  10   2   16.86    1.14
  -7 -10  -2   17.94    1.35
  -7 -10  -2   15.80    1.46
   7  10   3    0.97    0.43
   7  10   3    2.51    0.61
  -7 -10  -3    0.30    0.52
  -7 -10  -3    1.96    0.58
   7  10   4    0.37    0.44
   7  10   4    0.27    0.61
  -7 -10  -4    0.47    0.47
  -7 -10  -4    0.20    0.58
   7  10   5    0.22    0.62
   7  10   5   -0.24    0.39
  -7 -10  -5   -0.13    0.48
  -7  11   6    1.09    0.38
  -7  11   6    0.55    0.39
   7 -11  -6    0.68    0.61
   7 -11  -6    0.59    0.43
   7 -11  -6    1.04    0.49
  -7  11   5   -0.17    0.37
  -7  11   5   -0.06    0.40
  -7  11   5    0.60    0.58
   7 -11  -5    0.15    0.36
   7 -11  -5   -0.08    0.55
  -7  11   4    4.21    0.64
  -7  11   4    4.92    0.52
   7 -11  -4    3.81    0.50
   7 -11  -4    3.61    0.55
   7 -11  -4    3.19    0.64
  -7  11   3    3.38    0.48
  -7  11   3    3.37    0.64
   7 -11  -3    3.00    0.67
   7 -11  -3    3.77    0.52
   7 -11  -3    3.62    0.49
  -7  11   2   -0.49    0.57
  -7  11   2   -0.43    0.63
  -7  11   2    0.09    0.43
   7 -11  -2    0.20    0.48
  -7 -11   2    0.30    0.39
   7 -11  -2    0.39    0.56
  -7 -11   2    0.20    0.42
  -7 -11   2    0.12    0.34
   7 -11  -2    0.24    0.43
  -7  11   1    0.27    0.56
  -7 -11   1   -0.10    0.45
   7 -11  -1    0.28    0.40
   7 -11  -1    0.01    0.57
   7  11   0    3.55    0.55
  -7 -11   0    3.34    0.56
   7  11   1    1.82    0.59
   7  11   1    2.42    0.51
  -7 -11  -1    2.00    0.65
  -7 -11  -1    2.91    0.60
   7  11   2    1.55    0.59
   7  11   2    1.62    0.48
  -7 -11  -2    1.94    0.56
  -7 -11  -2    1.62    0.62
   7  11   3    1.81    0.48
   7  11   3    1.60    0.57
  -7 -11  -3    2.94    0.61
  -7 -11  -3    2.09    0.58
  -7  12   3    1.80    0.56
  -7  12   3    1.83    0.41
   7 -12  -3    1.68    0.45
   7 -12  -3    1.31    0.58
  -7  12   2    2.93    0.70
   7 -12  -2    2.84    0.60
   7 -12  -2    3.21    0.50
  -7  12   1   -0.32    0.53
   7 -12  -1    0.44    0.50
   7 -12  -1   -0.28    0.42
   7  12   0    2.61    0.56
   7  12   0    2.85    0.54
  -7 -12   0    1.67    0.51
   7  12   1    1.08    0.48
   7  12   1    1.15    0.57
  -7 -12  -1    0.36    0.64
  -7 -12  -1    1.26    0.56
  -8   0   6    0.21    0.40
   8   0  -5   -0.29    0.60
  -8   0   5   -0.03    0.32
   8   0  -5   -0.17    0.38
  -8   0   5   -0.01    0.36
   8   0  -4   11.30    0.65
   8   0  -4   12.48    0.71
  -8   0   4   11.66    0.63
  -8   0   4   11.04    0.87
  -8   0   3   -0.23    0.45
  -8   0   3   -0.13    0.14
   8   0  -3   -0.07    0.29
   8   0  -3   -0.12    0.34
  -8   0   3   -0.14    0.18
  -8   0   3   -0.06    0.12
   8   0  -3    0.15    0.25
   8   0  -3    0.01    0.12
  -8   0   2    0.17    0.21
   8   0  -2    0.23    0.13
  -8   0   2    0.17    0.14
   8   0  -2    0.34    0.12
   8   0  -2    0.29    0.41
   8   0  -2    0.29    0.15
   8   0  -2    0.05    0.23
  -8   0   2    0.67    0.44
   8   0  -2    0.49    0.40
   8   0  -2    0.35    0.40
  -8   0   2    0.26    0.41
   8   0  -2    0.30    0.13
   8   0  -2    0.32    0.31
  -8   0   1    0.04    0.14
   8   0  -1   -0.10    0.32
  -8   0   1    0.08    0.46
   8   0  -1    0.18    0.44
   8   0  -1   -0.16    0.13
   8   0  -1   -0.05    0.21
   8   0  -1    0.07    0.17
   8   0  -1    0.10    0.35
   8   0  -1    0.20    0.20
  -8   0   1   -0.03    0.41
   8   0  -1   -0.13    0.39
  -8   0   1    0.35    0.23
   8   0   0   22.85    2.08
   8   0   0   24.19    1.83
   8   0   0   25.96    2.02
  -8   0   0   25.38    2.13
  -8   0   0   24.61    2.20
  -8   0   0   26.60    1.77
   8   0   0   21.76    1.80
  -8   0   0   25.56    2.00
  -8   0   0   22.25    1.54
   8   0   0   25.98    1.70
  -8   0  -1   -0.02    0.32
  -8   0  -1    0.01    0.40
   8   0   1    0.06    0.34
  -8   0  -1    0.17    0.19
   8   0   1   -0.36    0.40
   8   0   1    0.10    0.26
  -8   0  -1    0.08    0.21
   8   0   2    0.02    0.42
  -8   0  -2    1.50    0.48
  -8   0  -2    1.02    0.40
  -8   1   6    0.89    0.48
  -8   1   6    1.06    0.36
  -8   1   5    3.38    0.46
  -8   1   5    3.02    0.42
  -8   1   5    3.65    0.35
   8   1  -5    2.81    0.44
   8  -1  -5    3.47    0.41
   8  -1  -5    3.68    0.42
   8  -1  -5    3.11    0.54
  -8   1   4    0.59    0.51
  -8   1   4   -0.09    0.38
  -8   1   4    0.27    0.12
   8   1  -4   -0.11    0.35
  -8   1   4    0.11    0.29
  -8   1   4    0.23    0.27
   8   1  -4    0.03    0.41
   8   1  -4    0.01    0.32
  -8  -1   4   -0.11    0.13
  -8  -1   4    0.07    0.25
   8  -1  -4   -0.17    0.49
   8  -1  -4    0.47    0.32
  -8  -1   4   -0.20    0.41
  -8  -1   4    0.05    0.12
   8  -1  -4    0.12    0.31
  -8  -1   4    0.03    0.33
   8  -1  -4    0.05    0.35
  -8   1   3    0.13    0.23
  -8   1   3    0.31    0.38
   8   1  -3    0.07    0.37
   8   1  -3   -0.02    0.16
   8   1  -3    0.17    0.30
  -8   1   3    0.04    0.36
   8   1  -3    0.21    0.34
  -8  -1   3   -0.08    0.30
   8  -1  -3    0.13    0.42
   8  -1  -3   -0.15    0.34
  -8  -1   3   -0.10    0.19
  -8  -1   3    0.05    0.38
   8  -1  -3    0.11    0.25
  -8  -1   3    0.08    0.16
   8  -1  -3   -0.07    0.42
  -8  -1   3   -0.01    0.37
   8  -1  -3    0.16    0.30
  -8  -1   3    0.17    0.18
   8   1  -2   44.32    3.24
  -8   1   2   48.23    3.35
   8   1  -2   45.36    3.32
   8   1  -2   44.03    3.22
   8   1  -2   45.99    3.40
   8   1  -2   46.78    3.62
   8   1  -2   43.48    3.60
   8   1  -2   42.83    3.36
  -8   1   2   37.97    3.68
   8   1  -2   47.21    2.82
   8   1  -2   45.99    3.44
  -8  -1   2   46.65    3.38
   8  -1  -2   41.75    3.26
   8  -1  -2   48.93    3.27
  -8  -1   2   48.83    3.45
   8  -1  -2   51.53    3.50
  -8  -1   2   47.69    3.29
  -8  -1   2   42.70    4.00
  -8   1   1    0.19    0.24
   8   1  -1    0.01    0.34
   8   1  -1    0.08    0.16
  -8   1   1   -0.01    0.34
   8   1  -1   -0.10    0.40
   8   1  -1   -0.08    0.15
   8   1  -1    0.05    0.38
  -8   1   1    0.11    0.11
   8   1  -1    0.05    0.16
   8   1  -1    0.06    0.28
  -8   1   1   -0.13    0.32
   8   1  -1    0.28    0.21
  -8   1   1    0.13    0.11
   8   1  -1    0.02    0.19
  -8  -1   1    0.05    0.18
  -8  -1   1   -0.06    0.43
  -8  -1   1    0.12    0.17
  -8  -1   1    0.08    0.20
   8  -1  -1    0.14    0.13
   8  -1  -1    0.07    0.24
  -8  -1   1    0.02    0.41
   8  -1  -1    0.06    0.35
   8   1   0    0.57    0.16
   8   1   0    0.57    0.36
   8   1   0    0.36    0.35
   8   1   0    0.45    0.32
   8   1   0    0.52    0.20
   8   1   0    0.43    0.17
  -8   1   0    0.57    0.39
  -8   1   0    0.57    0.17
  -8   1   0    0.46    0.34
  -8   1   0    0.37    0.16
   8  -1   0    0.84    0.38
  -8  -1   0    0.60    0.21
   8  -1   0    0.66    0.18
   8  -1   0    0.35    0.37
  -8  -1   0    0.46    0.18
  -8  -1   0    0.63    0.36
  -8  -1   0    0.55    0.37
  -8  -1   0    0.54    0.41
   8  -1   0    0.51    0.23
   8   1   1    1.98    0.40
   8   1   1    2.76    0.41
  -8   1  -1    3.39    0.40
  -8   1  -1    3.33    0.46
   8   1   1    2.35    0.27
  -8  -1  -1    2.19    0.34
  -8  -1  -1    2.48    0.27
  -8  -1  -1    2.41    0.23
   8  -1   1    3.39    0.47
  -8  -1  -1    1.76    0.40
   8   1   2    0.09    0.45
   8   1   2   -0.01    0.24
  -8  -1  -2    0.56    0.42
  -8  -1  -2   -0.09    0.19
  -8  -1  -2    0.27    0.40
  -8  -1  -2    0.17    0.23
  -8   2   7    0.10    0.42
  -8   2   6    0.77    0.38
  -8   2   6    1.20    0.47
  -8   2   5    3.08    0.34
  -8   2   5    3.32    0.43
  -8   2   5    2.74    0.37
   8   2  -5    2.46    0.70
  -8   2   5    2.83    0.48
   8  -2  -5    3.02    0.44
   8  -2  -5    2.56    0.43
   8  -2  -5    3.01    0.48
   8  -2  -5    3.08    0.53
  -8   2   4    0.88    0.43
   8   2  -4    0.62    0.27
  -8   2   4    0.22    0.36
   8   2  -4    0.99    0.54
  -8   2   4    0.40    0.25
   8   2  -4    0.66    0.39
  -8   2   4   -0.01    0.29
  -8  -2   4    0.55    0.42
   8  -2  -4    0.42    0.32
  -8  -2   4    0.01    0.32
  -8  -2   4   -0.02    0.15
   8  -2  -4    1.25    0.45
   8  -2  -4    1.24    0.39
  -8  -2   4    0.09    0.20
  -8  -2   4   -0.07    0.14
   8  -2  -4    0.49    0.34
  -8   2   3    2.25    0.45
  -8   2   3    1.25    0.42
   8   2  -3    1.12    0.27
   8   2  -3    1.87    0.48
  -8   2   3    1.47    0.28
   8   2  -3    1.38    0.24
   8   2  -3    1.34    0.33
  -8  -2   3    1.32    0.24
   8  -2  -3    1.09    0.43
   8  -2  -3    1.11    0.40
   8  -2  -3    1.49    0.37
   8  -2  -3    0.97    0.33
  -8  -2   3    1.18    0.38
  -8  -2   3    1.49    0.21
  -8  -2   3    1.56    0.25
   8  -2  -3    1.65    0.29
  -8  -2   3    0.76    0.46
  -8  -2   3    1.62    0.33
   8   2  -2    1.93    0.39
   8   2  -2    2.14    0.24
   8   2  -2    2.24    0.28
   8   2  -2    2.36    0.24
   8   2  -2    2.50    0.42
  -8   2   2    2.80    0.32
   8   2  -2    2.23    0.24
   8   2  -2    2.31    0.33
  -8   2   2    2.81    0.50
  -8   2   2    3.09    0.46
   8  -2  -2    2.40    0.46
  -8  -2   2    2.22    0.26
   8  -2  -2    2.23    0.32
   8  -2  -2    1.92    0.46
  -8  -2   2    2.29    0.34
   8  -2  -2    2.63    0.41
   8  -2  -2    2.08    0.38
  -8  -2   2    2.24    0.23
  -8  -2   2    1.68    0.48
  -8  -2   2    1.66    0.42
  -8   2   1    3.19    0.21
   8   2  -1    3.14    0.44
   8   2  -1    2.87    0.37
   8   2  -1    2.89    0.32
   8   2  -1    3.12    0.28
  -8   2   1    2.94    0.25
  -8   2   1    2.84    0.49
  -8   2   1    2.78    0.50
  -8   2   1    3.35    0.46
  -8   2   1    3.12    0.36
   8   2  -1    2.30    0.46
   8   2  -1    2.78    0.45
   8   2  -1    2.56    0.30
   8   2  -1    2.72    0.32
   8   2  -1    2.90    0.29
  -8  -2   1    2.94    0.32
  -8  -2   1    2.87    0.50
  -8  -2   1    3.01    0.48
   8  -2  -1    3.63    0.47
   8  -2  -1    3.30    0.45
   8  -2  -1    2.10    0.45
   8  -2  -1    2.85    0.24
  -8  -2   1    3.38    0.32
   8  -2  -1    2.81    0.36
   8   2   0   19.84    1.40
   8   2   0   22.53    1.58
  -8   2   0   20.99    1.64
   8   2   0   20.65    1.44
  -8   2   0   21.27    1.63
   8   2   0   18.85    1.60
   8   2   0   21.05    1.34
   8   2   0   19.85    1.56
   8   2   0   20.08    1.46
   8   2   0   15.92    1.37
   8  -2   0   20.85    1.51
   8  -2   0   21.24    1.42
  -8  -2   0   18.91    1.41
  -8  -2   0   18.36    1.73
  -8  -2   0   20.08    1.29
  -8  -2   0   19.42    1.39
  -8  -2   0   20.39    1.65
   8   2   1    2.01    0.39
   8   2   1    2.31    0.40
  -8   2  -1    2.58    0.47
   8   2   1    1.95    0.27
   8   2   1    2.04    0.38
  -8   2  -1    2.37    0.49
   8   2   1    1.85    0.25
   8  -2   1    2.94    0.61
  -8  -2  -1    2.24    0.27
  -8  -2  -1    2.13    0.40
  -8  -2  -1    1.88    0.37
  -8  -2  -1    2.16    0.28
   8   2   2    1.61    0.46
   8   2   2    1.86    0.33
  -8  -2  -2    1.99    0.28
  -8  -2  -2    1.66    0.37
  -8  -2  -2    1.68    0.30
  -8  -2  -2    1.56    0.45
   8   2   3    0.10    0.21
   8   2   3    0.23    0.42
  -8  -2  -3    0.12    0.45
  -8  -2  -3   -0.01    0.20
  -8  -2  -3    0.26    0.34
  -8  -2  -3    0.19    0.20
  -8   3   7    2.15    0.60
  -8   3   6    1.33    0.51
   8  -3  -6    1.58    0.44
   8  -3  -6    1.57    0.41
   8  -3  -6    0.53    0.41
  -8   3   5    1.46    0.55
   8   3  -5   -0.12    0.63
  -8   3   5    1.20    0.35
  -8   3   5    1.62    0.35
  -8   3   5    1.13    0.44
  -8   3   5    0.86    0.15
   8  -3  -5    0.98    0.14
   8  -3  -5    1.21    0.39
   8  -3  -5    1.04    0.13
   8  -3  -5    1.12    0.47
  -8  -3   5    0.02    0.46
   8  -3  -5    1.10    0.35
   8  -3  -5    0.95    0.37
   8   3  -4    3.16    0.59
  -8   3   4    3.49    0.35
  -8   3   4    3.25    0.43
  -8   3   4    3.63    0.58
   8   3  -4    3.43    0.43
   8  -3  -4    3.12    0.54
  -8  -3   4    4.13    0.52
   8  -3  -4    3.48    0.36
  -8  -3   4    2.58    0.40
   8  -3  -4    3.42    0.52
   8  -3  -4    3.12    0.37
   8  -3  -4    2.97    0.44
   8   3  -3    1.28    0.37
  -8   3   3    1.14    0.32
  -8   3   3    0.91    0.49
   8   3  -3    1.64    0.42
   8   3  -3    1.51    0.25
  -8   3   3    1.11    0.47
   8   3  -3    0.97    0.36
   8  -3  -3    2.34    0.51
   8  -3  -3    2.54    0.43
  -8  -3   3    1.34    0.27
  -8  -3   3    1.58    0.26
  -8  -3   3    1.64    0.24
   8  -3  -3    1.65    0.35
  -8  -3   3    1.78    0.45
  -8  -3   3    1.84    0.36
  -8   3   2   11.01    0.84
   8   3  -2    9.63    0.94
   8   3  -2   10.42    0.84
   8   3  -2   10.42    0.86
   8   3  -2   10.55    0.79
   8   3  -2   10.07    0.82
  -8   3   2   11.88    0.91
  -8   3   2    9.93    0.90
   8   3  -2    8.72    0.85
  -8  -3   2   11.26    0.88
   8  -3  -2   10.34    0.79
   8  -3  -2   10.09    0.95
   8  -3  -2   11.17    0.75
   8  -3  -2   10.14    0.82
  -8  -3   2   10.51    0.93
  -8  -3   2   11.06    0.73
  -8  -3   2   10.21    0.78
  -8  -3   2   10.01    0.76
   8  -3  -2    9.95    0.88
  -8  -3   2    9.39    0.81
   8   3  -1    9.48    0.63
  -8   3   1    8.91    0.82
  -8   3   1    8.89    0.75
   8   3  -1    8.71    0.71
   8   3  -1    9.44    0.82
   8   3  -1    8.97    0.69
   8   3  -1    9.77    0.75
  -8   3   1    8.80    0.90
   8   3  -1    9.23    0.84
   8   3  -1    8.38    0.73
   8   3  -1    8.98    0.69
  -8   3   1    8.70    0.90
   8  -3  -1    9.63    0.81
  -8  -3   1    7.46    0.87
  -8  -3   1    8.33    0.71
   8  -3  -1    7.44    0.65
   8  -3  -1    9.50    0.86
  -8  -3   1    8.01    0.74
  -8  -3   1    9.50    0.80
   8  -3  -1    9.33    0.87
   8   3   0    1.08    0.36
   8   3   0    1.32    0.27
  -8   3   0    1.56    0.40
   8   3   0    1.75    0.31
   8   3   0    1.50    0.24
  -8   3   0    2.11    0.47
   8   3   0    1.65    0.33
   8   3   0    1.39    0.23
   8   3   0    0.98    0.36
   8   3   0    1.15    0.41
   8  -3   0    1.57    0.38
   8  -3   0    1.52    0.50
  -8  -3   0    1.28    0.45
  -8  -3   0    1.50    0.30
   8  -3   0    2.03    0.33
  -8  -3   0    1.59    0.49
  -8  -3   0    1.36    0.29
   8   3   1   10.53    0.65
   8   3   1    9.88    0.76
   8   3   1   10.88    0.80
   8   3   1   10.65    0.74
   8   3   1   10.28    0.88
   8   3   1   11.01    0.73
  -8  -3  -1   10.36    0.72
  -8  -3  -1   10.03    0.78
  -8  -3  -1   11.00    0.89
  -8  -3  -1   10.99    0.80
   8   3   2    0.63    0.28
   8   3   2    0.72    0.39
   8   3   2    0.68    0.24
  -8  -3  -2    0.93    0.39
  -8  -3  -2    0.59    0.32
  -8  -3  -2    0.73    0.28
  -8  -3  -2    0.77    0.27
   8   3   3    4.46    0.44
   8   3   3    4.36    0.60
  -8  -3  -3    4.01    0.58
  -8  -3  -3    3.99    0.48
  -8  -3  -3    3.65    0.40
  -8  -3  -3    3.67    0.47
  -8   4   8   -0.26    0.48
  -8   4   6    0.23    0.20
  -8   4   6    0.56    0.49
   8  -4  -6   -0.02    0.51
   8  -4  -6    0.68    0.47
   8  -4  -6    0.28    0.18
   8  -4  -6    0.41    0.20
   8  -4  -6   -0.34    0.37
   8  -4  -6   -0.52    0.47
  -8   4   5   11.68    0.92
  -8   4   5   13.56    1.18
  -8   4   5   11.42    0.94
  -8   4   5   12.46    1.01
  -8   4   5   13.09    1.07
   8  -4  -5   12.60    1.13
   8  -4  -5   13.18    0.95
   8  -4  -5   13.01    1.09
   8  -4  -5   11.37    0.86
   8  -4  -5   11.43    1.02
   8  -4  -5   12.60    0.81
  -8   4   4    2.32    0.50
  -8   4   4    3.14    0.39
  -8   4   4    3.21    0.45
   8   4  -4    3.30    0.81
  -8  -4   4    3.52    0.55
   8  -4  -4    3.71    0.54
   8  -4  -4    2.38    0.39
   8  -4  -4    3.29    0.41
  -8  -4   4    3.33    0.61
   8  -4  -4    2.73    0.44
   8  -4  -4    2.45    0.56
  -8   4   3   30.22    2.44
  -8   4   3   28.91    2.73
   8   4  -3   31.19    2.25
   8   4  -3   31.19    2.38
  -8   4   3   31.31    2.34
   8   4  -3   30.24    2.55
   8  -4  -3   29.33    2.21
  -8  -4   3   29.90    2.10
   8  -4  -3   31.52    2.09
   8  -4  -3   31.82    2.37
  -8  -4   3   31.03    2.48
   8  -4  -3   29.55    2.50
   8  -4  -3   33.77    2.55
  -8  -4   3   30.31    2.28
  -8  -4   3   30.54    2.19
   8   4  -2    1.61    0.28
   8   4  -2    1.46    0.33
  -8   4   2    0.79    0.44
   8   4  -2    1.07    0.26
   8   4  -2    1.08    0.29
  -8   4   2    1.20    0.35
   8   4  -2    1.23    0.35
   8   4  -2    1.42    0.45
  -8   4   2    1.31    0.48
   8  -4  -2    1.66    0.33
   8  -4  -2    1.05    0.50
  -8  -4   2    1.47    0.30
   8  -4  -2    0.79    0.38
  -8  -4   2    1.95    0.37
  -8  -4   2    1.83    0.44
  -8  -4   2    1.14    0.16
   8  -4  -2    0.89    0.42
  -8  -4   2    0.89    0.53
  -8  -4   2    1.39    0.30
   8  -4  -2    0.81    0.44
   8   4  -1   22.46    1.60
   8   4  -1   19.57    1.67
  -8   4   1   20.36    1.59
   8   4  -1   20.06    1.35
   8   4  -1   20.69    1.75
   8   4  -1   20.82    1.40
  -8   4   1   20.50    1.78
   8   4  -1   22.73    1.52
   8   4  -1   21.30    1.56
  -8   4   1   20.11    1.64
   8   4  -1   19.27    1.43
   8  -4  -1   20.19    1.62
  -8  -4   1   21.07    1.54
   8  -4  -1   20.33    1.71
  -8  -4   1   22.83    1.77
  -8  -4   1   21.03    1.57
   8  -4  -1   19.77    1.73
  -8  -4   1   22.40    1.90
   8  -4  -1   19.26    1.59
   8   4   0   -0.22    0.34
   8   4   0    0.13    0.29
   8   4   0   -0.02    0.41
  -8   4   0   -0.24    0.44
   8   4   0    0.03    0.33
   8   4   0   -0.09    0.33
   8   4   0    0.13    0.24
   8   4   0   -0.10    0.24
  -8   4   0   -0.02    0.45
   8   4   0   -0.17    0.40
  -8  -4   0    0.04    0.28
  -8  -4   0   -0.39    0.44
  -8  -4   0   -0.13    0.27
   8  -4   0   -0.01    0.54
  -8  -4   0   -0.02    0.49
   8  -4   0    0.09    0.35
   8   4   1    2.18    0.31
   8   4   1    2.22    0.43
   8   4   1    1.37    0.36
   8   4   1    2.14    0.33
   8   4   1    2.47    0.37
   8   4   1    2.17    0.41
   8   4   1    2.50    0.32
  -8  -4  -1    2.54    0.33
  -8  -4  -1    1.78    0.50
  -8  -4  -1    2.26    0.43
  -8  -4  -1    2.77    0.36
  -8  -4  -1    2.54    0.32
   8   4   2    2.68    0.40
   8   4   2    3.23    0.33
   8   4   2    2.90    0.34
   8   4   2    2.90    0.46
  -8  -4  -2    3.12    0.35
  -8  -4  -2    2.94    0.46
  -8  -4  -2    2.74    0.42
  -8  -4  -2    3.33    0.52
   8   4   3    0.18    0.29
   8   4   3   -0.18    0.41
   8   4   3    0.08    0.33
  -8  -4  -3   -0.64    0.46
  -8  -4  -3   -0.26    0.37
  -8  -4  -3   -0.21    0.34
   8   4   4   -0.07    0.49
  -8  -4  -4   -0.04    0.46
  -8  -4  -4    0.22    0.37
  -8  -4  -4   -0.10    0.37
  -8   5   8    2.63    0.55
  -8   5   8   -0.01    0.25
   8  -5  -8    0.20    0.18
   8  -5  -8    0.04    0.22
  -8   5   7   -0.04    0.23
  -8   5   7   -0.39    0.52
   8  -5  -7   -0.31    0.22
   8  -5  -7    0.12    0.24
  -8   5   6    3.25    0.61
  -8   5   6    3.36    0.36
   8  -5  -6    4.10    0.55
   8  -5  -6    3.46    0.57
   8  -5  -6    3.86    0.33
   8  -5  -6    3.54    0.54
   8  -5  -6    4.44    0.36
   8  -5  -6    4.03    0.46
  -8   5   5   -0.35    0.57
  -8   5   5   -0.09    0.45
  -8   5   5   -0.28    0.20
  -8   5   5   -0.10    0.17
   8  -5  -5   -0.26    0.42
   8  -5  -5   -0.69    0.59
   8  -5  -5    0.10    0.18
   8  -5  -5   -0.14    0.34
   8  -5  -5   -0.27    0.49
   8  -5  -5   -0.32    0.42
   8   5  -3    0.91    0.28
   8   5  -3    0.80    0.57
  -8   5   3    0.88    0.13
  -8   5   3    0.97    0.46
  -8   5   3    0.57    0.15
   8   5  -3    1.01    0.35
  -8   5   3    0.94    0.55
  -8   5   3    0.85    0.38
  -8  -5   3    0.72    0.28
   8  -5  -3    1.15    0.42
   8  -5  -3    0.74    0.39
   8  -5  -3    0.64    0.46
   8  -5  -3    0.81    0.13
   8  -5  -3    0.89    0.37
  -8  -5   3    1.30    0.49
   8  -5  -3    1.11    0.45
  -8  -5   3    1.05    0.29
  -8  -5   3    1.19    0.41
  -8   5   2    0.85    0.38
   8   5  -2    0.45    0.34
   8   5  -2    0.61    0.28
  -8   5   2    0.46    0.16
   8   5  -2    0.43    0.31
  -8   5   2    0.32    0.47
  -8   5   2    0.69    0.42
  -8   5   2    0.58    0.47
   8   5  -2    0.39    0.48
   8   5  -2    0.32    0.36
   8  -5  -2    0.53    0.16
  -8  -5   2    0.83    0.43
   8  -5  -2    0.31    0.46
   8  -5  -2    0.60    0.42
   8  -5  -2    0.47    0.34
  -8  -5   2    0.58    0.33
   8  -5  -2    0.23    0.40
  -8  -5   2    0.41    0.30
  -8  -5   2    0.65    0.30
   8  -5  -2    0.62    0.18
   8   5  -1    1.63    0.51
  -8   5   1    2.42    0.42
   8   5  -1    2.65    0.31
   8   5  -1    2.15    0.35
   8   5  -1    1.87    0.46
   8   5  -1    1.80    0.31
   8   5  -1    1.63    0.32
   8   5  -1    1.92    0.31
  -8   5   1    2.56    0.48
  -8   5   1    1.97    0.43
   8   5  -1    2.06    0.42
   8  -5  -1    2.56    0.50
  -8  -5   1    2.21    0.45
   8  -5  -1    2.59    0.39
  -8  -5   1    2.18    0.35
   8  -5  -1    2.61    0.42
  -8  -5   1    2.34    0.49
  -8  -5   1    3.03    0.54
   8   5   0    5.36    0.65
   8   5   0    7.07    0.60
  -8   5   0    6.95    0.62
   8   5   0    6.02    0.55
  -8   5   0    6.04    0.77
   8   5   0    5.69    0.51
   8   5   0    5.96    0.57
   8   5   0    4.61    0.61
   8   5   0    5.28    0.61
   8   5   0    6.27    0.52
   8  -5   0    7.23    0.75
  -8  -5   0    6.05    0.62
  -8  -5   0    7.06    0.69
  -8  -5   0    6.08    0.66
  -8  -5   0    6.43    0.55
   8  -5   0    5.71    0.61
   8   5   1   11.49    0.90
   8   5   1   10.47    0.84
   8   5   1    9.68    0.89
   8   5   1    9.13    0.87
   8   5   1    9.33    0.78
   8   5   1   10.15    0.97
   8   5   1   11.40    0.78
   8   5   1   10.39    0.78
  -8  -5  -1    9.12    0.86
  -8  -5  -1   10.97    0.85
  -8  -5  -1   10.87    1.00
  -8  -5  -1   12.33    1.03
   8   5   2    0.60    0.16
   8   5   2    0.63    0.29
   8   5   2    0.50    0.37
   8   5   2    1.20    0.32
   8   5   2    0.66    0.28
  -8  -5  -2    0.93    0.38
  -8  -5  -2    0.80    0.37
  -8  -5  -2    0.69    0.37
  -8  -5  -2    1.10    0.33
  -8  -5  -2    0.76    0.35
   8   5   3   -0.08    0.26
   8   5   3   -0.11    0.46
   8   5   3    0.20    0.35
  -8  -5  -3    0.23    0.40
  -8  -5  -3   -0.07    0.35
  -8  -5  -3    0.37    0.40
   8   5   4   -0.07    0.59
  -8  -5  -4   -0.10    0.58
  -8  -5  -4    0.03    0.43
   8  -6  -9   -0.03    0.25
  -8   6   8   -0.80    0.80
  -8   6   7    0.47    0.54
  -8   6   7    0.04    0.26
   8  -6  -7    0.43    0.24
   8  -6  -7    0.21    0.24
  -8   6   6    6.75    0.56
   8  -6  -6    7.37    0.76
   8  -6  -6    6.79    0.67
   8  -6  -6    5.60    0.55
   8  -6  -6    7.06    0.62
   8  -6  -6    5.44    0.72
  -8   6   5    0.18    0.20
  -8   6   5   -0.21    0.51
  -8   6   5   -0.52    0.50
  -8   6   5   -0.06    0.22
   8  -6  -5   -0.04    0.25
   8  -6  -5   -0.36    0.45
   8  -6  -5    0.11    0.38
   8  -6  -5   -0.24    0.55
   8  -6  -5   -0.30    0.36
   8  -6  -5   -0.01    0.54
   8   6  -4    1.55    1.06
  -8   6   4    0.92    0.18
  -8   6   4    0.34    0.56
  -8   6   4    0.84    0.50
  -8   6   4    1.24    0.19
   8  -6  -4    1.88    0.39
   8  -6  -4    1.51    0.45
   8  -6  -4    1.88    0.53
  -8  -6   4   -0.81    0.77
  -8  -6   4    0.40    0.54
   8  -6  -4    2.01    0.44
  -8   6   3    1.42    0.22
  -8   6   3    2.70    0.52
   8   6  -3    2.19    0.58
  -8   6   3    1.14    0.49
  -8   6   3    1.54    0.20
   8   6  -3    1.85    0.33
  -8  -6   3    1.44    0.53
   8  -6  -3    1.49    0.49
   8  -6  -3    1.56    0.46
   8  -6  -3    1.54    0.41
   8  -6  -3    2.26    0.45
   8  -6  -3    1.65    0.24
  -8  -6   3    1.89    0.47
   8  -6  -3    1.28    0.49
  -8  -6   3    1.63    0.33
  -8  -6   3    1.45    0.32
   8   6  -2   -0.23    0.44
   8   6  -2   -0.02    0.38
  -8   6   2    0.03    0.19
   8   6  -2   -0.12    0.34
  -8   6   2   -0.30    0.43
   8   6  -2   -0.05    0.31
  -8   6   2   -0.01    0.51
  -8  -6   2    0.19    0.43
   8  -6  -2    0.01    0.19
   8  -6  -2    0.05    0.19
  -8  -6   2    0.10    0.32
  -8  -6   2   -0.01    0.33
  -8  -6   2    0.01    0.33
   8  -6  -2   -0.04    0.43
   8  -6  -2    0.46    0.39
   8  -6  -2   -0.28    0.46
   8  -6  -2   -0.06    0.43
   8   6  -1    0.53    0.31
   8   6  -1    0.52    0.39
  -8   6   1    0.83    0.40
   8   6  -1    1.00    0.33
   8   6  -1    0.74    0.41
   8   6  -1    0.59    0.38
  -8   6   1    0.71    0.47
   8   6  -1    0.32    0.37
   8   6  -1    0.60    0.31
   8   6  -1    1.02    0.33
   8  -6  -1    1.09    0.49
  -8  -6   1    0.94    0.48
  -8  -6   1    0.68    0.41
  -8  -6   1    0.49    0.35
   8  -6  -1    1.22    0.39
  -8   6   0    2.01    0.58
   8   6   0    2.06    0.31
   8   6   0    2.01    0.42
   8   6   0    1.89    0.34
   8   6   0    2.10    0.33
   8   6   0    1.76    0.46
   8   6   0    1.23    0.31
   8   6   0    2.00    0.41
  -8  -6   0    1.74    0.43
  -8  -6   0    1.91    0.37
  -8  -6   0    1.63    0.50
   8  -6   0    0.57    0.43
  -8  -6   0    1.43    0.42
   8   6   1    1.10    0.38
   8   6   1    1.04    0.31
   8   6   1    1.47    0.31
   8   6   1    0.54    0.43
   8   6   1    1.21    0.33
   8   6   1    1.49    0.39
  -8  -6  -1    0.83    0.48
  -8  -6  -1    0.84    0.46
  -8  -6  -1    1.20    0.35
  -8  -6  -1    0.82    0.40
   8   6   2    1.59    0.22
   8   6   2    1.32    0.40
   8   6   2    1.89    0.33
   8   6   2    2.46    0.37
   8   6   2    2.78    0.48
   8   6   2    1.67    0.38
  -8  -6  -2    1.76    0.41
  -8  -6  -2    1.77    0.45
  -8  -6  -2    1.35    0.35
   8   6   3    0.76    0.42
   8   6   3    0.35    0.32
   8   6   3    0.68    0.20
  -8  -6  -3    0.67    0.43
  -8  -6  -3    0.74    0.41
   8   6   4    4.11    0.48
   8   6   4    4.66    0.63
  -8  -6  -4    4.14    0.65
  -8  -6  -4    5.11    0.54
   8   6   5    0.24    0.61
  -8  -6  -5   -0.13    0.44
  -8  -6  -5    0.05    0.49
  -8  -6  -5   -0.01    0.49
   8  -7  -9   -0.11    0.37
   8  -7  -9   -1.42    0.61
   8  -7  -8    9.48    0.87
   8  -7  -8    7.67    0.68
  -8   7   7    0.78    0.35
  -8   7   7    0.14    0.55
   8  -7  -7    0.98    0.56
   8  -7  -7    1.04    0.32
  -8   7   6   15.48    1.25
  -8   7   6   15.68    1.35
   8  -7  -6   15.59    1.32
   8  -7  -6   15.80    1.39
   8  -7  -6   15.68    1.16
   8  -7  -6   15.20    1.19
  -8   7   5    0.58    0.23
  -8   7   5    0.03    0.52
  -8   7   5    0.29    0.23
  -8   7   5   -0.16    0.56
  -8   7   5    0.50    0.25
   8  -7  -5    0.77    0.38
   8  -7  -5    0.14    0.28
   8  -7  -5    0.42    0.51
   8  -7  -5    0.14    0.58
   8  -7  -5    0.05    0.41
  -8   7   4    0.29    0.51
  -8   7   4    0.56    0.54
  -8   7   4    0.53    0.21
  -8   7   4    0.62    0.24
   8  -7  -4    1.25    0.53
   8  -7  -4    0.45    0.24
   8  -7  -4    0.46    0.48
   8  -7  -4    0.37    0.40
   8  -7  -4    0.88    0.46
  -8   7   3    0.19    0.21
   8   7  -3   -0.01    0.75
  -8   7   3    0.17    0.49
  -8  -7   3    0.10    0.47
   8  -7  -3    0.37    0.44
   8  -7  -3    0.33    0.24
   8  -7  -3    0.99    0.44
   8  -7  -3    0.98    0.48
  -8  -7   3   -0.41    0.64
  -8  -7   3    0.30    0.32
   8  -7  -3    0.08    0.51
   8  -7  -3    0.30    0.45
  -8   7   2   -0.14    0.53
  -8   7   2   -0.30    0.21
  -8   7   2    0.20    0.47
   8   7  -2   -0.55    0.38
   8   7  -2   -0.73    0.53
  -8  -7   2   -0.51    0.52
  -8  -7   2   -0.17    0.41
   8  -7  -2   -0.33    0.24
   8  -7  -2   -0.30    0.53
   8  -7  -2   -0.13    0.24
  -8  -7   2   -0.45    0.39
  -8  -7   2   -0.06    0.19
   8  -7  -2   -0.22    0.44
   8   7  -1    2.66    0.39
  -8   7   1    3.53    0.60
   8   7  -1    2.87    0.51
   8   7  -1    3.72    0.44
   8   7  -1    3.28    0.44
   8  -7  -1    4.17    0.49
  -8  -7   1    3.51    0.52
  -8  -7   1    3.56    0.44
  -8  -7   1    3.64    0.44
  -8  -7   1    3.33    0.25
  -8  -7   1    2.98    0.51
   8   7   0    2.06    0.40
   8   7   0    1.65    0.42
   8   7   0    1.48    0.49
   8   7   0    2.15    0.44
   8   7   0    1.92    0.39
   8   7   0    1.61    0.35
  -8   7   0    1.10    0.55
  -8  -7   0    1.06    0.41
  -8  -7   0    1.49    0.50
  -8  -7   0    1.77    0.22
  -8  -7   0    1.09    0.53
  -8  -7   0    1.62    0.45
   8   7   1    7.68    0.69
   8   7   1    7.01    0.67
   8   7   1    6.96    0.57
   8   7   1    6.48    0.62
   8   7   1    7.33    0.72
   8   7   1    6.31    0.66
  -8  -7  -1    7.17    0.79
  -8  -7  -1    6.79    0.74
  -8  -7  -1    7.76    0.67
  -8  -7  -1    7.01    0.73
   8   7   2   20.46    1.29
   8   7   2   18.39    1.45
   8   7   2   21.92    1.59
   8   7   2   21.27    1.46
   8   7   2   16.42    1.45
  -8  -7  -2   19.24    1.48
  -8  -7  -2   21.03    1.69
   8   7   3    4.97    0.51
   8   7   3    5.12    0.59
   8   7   3    4.80    0.44
  -8  -7  -3    4.89    0.58
   8   7   4    2.62    0.46
   8   7   4    2.88    0.50
  -8  -7  -4    2.93    0.49
  -8  -7  -4    2.63    0.53
  -8  -7  -4    2.85    0.49
   8   7   5    3.20    0.65
  -8  -7  -5    2.71    0.64
  -8  -7  -5    2.79    0.49
  -8  -7  -6   -0.21    0.45
   8  -8  -9    3.32    0.65
   8  -8  -9    1.29    0.39
   8  -8  -8    2.58    0.70
   8  -8  -8    3.78    0.42
  -8   8   7    0.63    0.62
  -8   8   7    2.06    0.42
   8  -8  -7    3.18    0.60
   8  -8  -7    2.01    0.58
   8  -8  -7    1.52    0.36
  -8   8   6    2.05    0.68
  -8   8   6    0.26    0.58
  -8   8   6    1.72    0.35
   8  -8  -6    1.83    0.54
   8  -8  -6    1.98    0.35
   8  -8  -6    1.12    0.56
   8  -8  -6    2.38    0.46
  -8   8   5    0.25    0.27
  -8   8   5    0.95    0.24
  -8   8   5    0.48    0.58
  -8   8   5    0.45    0.28
   8  -8  -5    0.39    0.47
   8  -8  -5    0.85    0.54
   8  -8  -5    0.66    0.51
   8  -8  -5    1.32    0.44
   8  -8  -5    0.84    0.53
  -8   8   4   16.82    1.08
  -8   8   4   14.17    1.45
  -8   8   4   16.07    1.21
  -8   8   4   16.58    1.37
   8  -8  -4   14.05    1.36
   8  -8  -4   13.96    1.14
   8  -8  -4   17.10    1.34
   8  -8  -4   16.40    1.21
   8  -8  -4   16.21    1.29
   8   8  -3    0.22    0.82
  -8   8   3   -0.27    0.26
  -8   8   3    0.04    0.28
  -8   8   3    0.16    0.50
  -8  -8   3    0.34    0.64
   8  -8  -3   -0.21    0.48
   8  -8  -3    0.19    0.45
  -8  -8   3   -0.06    0.45
  -8  -8   3   -0.07    0.40
   8  -8  -3    0.13    0.28
   8  -8  -3    0.12    0.44
   8   8  -2    2.08    0.54
  -8   8   2    2.06    0.52
  -8   8   2    1.67    0.29
  -8  -8   2    1.56    0.59
  -8  -8   2    0.54    0.31
   8  -8  -2    1.62    0.31
  -8  -8   2    1.25    0.41
   8  -8  -2    1.51    0.32
  -8  -8   2    1.58    0.44
  -8   8   1    0.21    0.57
   8   8  -1    0.32    0.47
  -8   8   1   -0.18    0.33
   8   8  -1    0.11    0.35
  -8  -8   1    0.36    0.23
  -8  -8   1    0.30    0.37
   8  -8  -1    0.10    0.23
  -8  -8   1    0.20    0.46
  -8  -8   1    0.58    0.44
   8  -8  -1    0.23    0.26
   8   8   0   -0.10    0.40
   8   8   0   -0.10    0.37
   8   8   0   -0.07    0.43
  -8  -8   0    0.13    0.21
  -8  -8   0    0.24    0.49
   8   8   1   -0.16    0.38
   8   8   1    0.42    0.32
   8   8   1   -0.01    0.36
   8   8   1    0.28    0.39
  -8  -8  -1   -0.05    0.51
  -8  -8  -1    0.45    0.47
   8   8   2    7.51    0.66
   8   8   2    7.06    0.66
   8   8   2    6.96    0.75
   8   8   2    8.03    0.81
  -8  -8  -2    8.06    0.76
  -8  -8  -2    8.77    0.89
   8   8   3    1.04    0.43
   8   8   3    1.13    0.54
   8   8   3    0.86    0.40
   8   8   3    1.29    0.39
  -8  -8  -3    0.82    0.46
  -8  -8  -3    1.18    0.49
  -8  -8  -3    1.17    0.44
   8   8   4   20.33    1.54
   8   8   4   21.42    1.51
  -8  -8  -4   21.86    1.71
  -8  -8  -4   22.35    1.71
  -8  -8  -5    1.26    0.55
  -8  -8  -6   15.01    1.23
  -8   9   8    0.35    0.67
   8  -9  -8    3.10    0.69
   8  -9  -8    3.59    0.67
   8  -9  -8    2.28    0.52
  -8   9   7   -0.36    0.41
  -8   9   7   -0.04    0.62
   8  -9  -7   -0.08    0.39
   8  -9  -7   -0.18    0.58
  -8   9   6   14.28    1.26
  -8   9   6   12.64    0.87
   8  -9  -6   10.43    1.03
   8  -9  -6   11.64    1.08
   8  -9  -6   13.05    1.06
   8  -9  -6   11.99    1.17
  -8   9   5    6.44    0.84
  -8   9   5    6.36    0.84
  -8   9   5    4.91    0.47
  -8   9   5    6.12    0.53
   8  -9  -5    5.79    0.71
   8  -9  -5    6.47    0.66
   8  -9  -5    5.19    0.55
   8  -9  -5    6.35    0.66
   8  -9  -5    5.49    0.75
  -8   9   4    1.12    0.57
  -8   9   4    1.65    0.31
   8  -9  -4    1.50    0.54
   8  -9  -4    1.47    0.32
   8  -9  -4    1.47    0.54
   8  -9  -4    1.71    0.47
   8  -9  -4    1.13    0.50
  -8   9   3   -0.13    0.57
  -8   9   3    0.60    0.31
  -8   9   3    0.10    0.27
   8   9  -3   -0.32    0.83
  -8  -9   3   -0.18    0.60
   8  -9  -3    0.48    0.48
   8  -9  -3    0.13    0.32
   8  -9  -3    1.15    0.50
  -8  -9   3    0.21    0.45
  -8   9   2    0.24    0.30
   8   9  -2    0.29    0.53
  -8   9   2    0.14    0.56
   8  -9  -2    0.04    0.36
  -8  -9   2    0.34    0.45
   8  -9  -2   -0.04    0.34
  -8  -9   2    0.18    0.55
   8  -9  -2    0.23    0.48
  -8  -9   2    0.65    0.35
  -8   9   1    0.65    0.69
   8   9  -1   -0.42    0.58
  -8   9   1   -0.26    0.31
   8   9  -1    0.17    0.45
   8  -9  -1   -0.22    0.29
  -8  -9   1    0.15    0.37
   8  -9  -1    0.62    0.51
  -8  -9   1    0.08    0.47
  -8  -9   1    0.30    0.27
   8  -9  -1   -0.10    0.27
   8   9   0    5.30    0.60
   8   9   0    5.37    0.62
   8   9   0    5.23    0.64
  -8  -9   0    5.64    0.70
  -8  -9   0    4.80    0.64
   8   9   1    0.37    0.38
   8   9   1    0.36    0.40
   8   9   1    0.16    0.50
   8   9   1   -0.19    0.39
   8   9   1    0.17    0.35
  -8  -9  -1    0.67    0.49
  -8  -9  -1    0.18    0.50
  -8  -9  -1    0.01    0.47
   8   9   2    9.59    0.82
   8   9   2   10.08    0.81
   8   9   2   10.17    0.96
  -8  -9  -2   11.61    1.03
  -8  -9  -2    9.85    0.95
  -8  -9  -2   10.56    0.88
   8   9   3    1.49    0.66
   8   9   3    1.96    0.44
   8   9   3    1.46    0.36
  -8  -9  -3    1.77    0.51
  -8  -9  -3    1.19    0.57
   8   9   4    1.79    0.44
   8   9   4    0.66    0.56
  -8  -9  -4    1.41    0.54
  -8  -9  -4    1.52    0.49
   8   9   5    0.44    0.43
  -8  -9  -5    0.71    0.48
  -8  10   7    0.20    0.69
   8 -10  -7    1.79    0.63
   8 -10  -7    0.91    0.59
  -8  10   6    0.24    0.69
  -8  10   6    0.06    0.57
   8 -10  -6    0.49    0.57
   8 -10  -6    0.19    0.52
   8 -10  -6   -0.02    0.42
   8 -10  -6   -0.09    0.46
  -8  10   5   -0.57    0.40
  -8  10   5   -0.07    0.34
  -8  10   5   -0.71    0.71
   8 -10  -5   -0.17    0.39
   8 -10  -5   -1.45    0.53
   8 -10  -5   -0.99    0.51
   8 -10  -5   -0.56    0.60
  -8  10   4   -0.01    0.33
  -8  10   4   -0.37    0.61
   8 -10  -4   -1.29    0.54
   8 -10  -4   -0.43    0.37
   8 -10  -4   -0.36    0.54
  -8  10   3    1.54    0.54
  -8  10   3    1.47    0.33
   8 -10  -3    1.59    0.36
   8 -10  -3    1.25    0.57
   8 -10  -3    1.52    0.47
   8  10  -2    0.30    0.55
  -8  10   2    0.58    0.58
   8 -10  -2    0.44    0.41
  -8 -10   2    0.41    0.48
  -8 -10   2    0.34    0.54
   8 -10  -2   -0.03    0.49
   8  10  -1    0.01    0.47
   8  10  -1    0.20    0.42
  -8  10   1   -0.28    0.67
   8 -10  -1   -0.39    0.53
   8 -10  -1    0.19    0.31
   8 -10  -1   -0.23    0.33
  -8 -10   1    0.47    0.50
  -8 -10   1    0.29    0.41
   8  10   0    3.15    0.49
   8  10   0    2.40    0.51
   8  10   0    3.08    0.54
  -8 -10   0    3.20    0.61
  -8 -10   0    2.08    0.56
  -8 -10   0    2.11    0.56
   8  10   1   -0.28    0.51
   8  10   1    0.22    0.38
   8  10   1   -0.89    0.53
  -8 -10  -1    0.15    0.48
  -8 -10  -1   -1.06    0.62
   8  10   2    1.39    0.46
   8  10   2    0.27    0.60
  -8 -10  -2    1.15    0.57
  -8 -10  -2    3.28    0.58
   8  10   3    0.15    0.42
   8  10   3    0.13    0.56
  -8 -10  -3    0.24    0.52
  -8 -10  -3    0.61    0.51
   8  10   4    1.20    0.45
   8  10   4    1.47    0.63
  -8 -10  -4    0.95    0.60
  -8 -10  -4    1.19    0.54
  -8  11   5    0.26    0.67
   8 -11  -5    0.04    0.45
   8 -11  -5   -0.03    0.54
  -8  11   4    0.35    0.37
  -8  11   4    0.31    0.59
   8 -11  -4    0.40    0.38
   8 -11  -4    0.70    0.58
   8 -11  -4    0.26    0.49
  -8  11   3    0.79    0.38
  -8  11   3    0.52    0.54
   8 -11  -3   -0.15    0.60
   8 -11  -3    0.86    0.49
  -8 -11   3   -0.01    0.35
   8 -11  -3    0.55    0.39
  -8  11   2   18.32    1.54
  -8 -11   2   16.64    1.41
  -8 -11   2   16.06    1.48
   8 -11  -2   19.33    1.39
   8  11  -1    1.65    0.46
  -8  11   1    0.01    0.60
   8  11  -1    1.96    0.55
   8 -11  -1   -0.20    0.35
  -8 -11   1    1.99    0.49
   8 -11  -1    0.73    0.55
   8  11   0    1.58    0.45
   8  11   0    1.59    0.49
  -8 -11   0    1.11    0.56
   8  11   1    0.03    0.45
   8  11   1    0.25    0.56
  -8 -11  -1   -0.39    0.58
  -8 -11  -1    0.14    0.49
   8  11   2   -0.17    0.60
   8  11   2    0.18    0.47
  -8 -11  -2   -0.18    0.51
  -8 -11  -2    0.44    0.61
  -9   0   6    0.05    0.52
  -9   0   6    0.11    0.31
   9   0  -5   -0.02    0.37
  -9   0   5    0.04    0.29
   9   0  -4    1.05    0.18
  -9   0   4    1.18    0.30
  -9   0   4    1.00    0.16
   9   0  -4    1.38    0.37
   9   0  -4    0.79    0.43
  -9   0   4    1.28    0.55
  -9   0   4    0.84    0.18
   9   0  -3   -0.09    0.15
   9   0  -3    0.03    0.40
   9   0  -3   -0.11    0.33
   9   0  -3   -0.05    0.15
  -9   0   3    0.05    0.24
   9   0  -3    0.14    0.27
  -9   0   3   -0.04    0.14
  -9   0   3    0.25    0.47
   9   0  -2   15.45    1.19
   9   0  -2   15.12    1.31
   9   0  -2   16.41    1.24
   9   0  -2   15.48    1.14
   9   0  -2   14.77    1.15
  -9   0   2   15.63    1.17
   9   0  -2   14.21    1.23
   9   0  -2   15.45    1.15
  -9   0   2   13.77    1.34
   9   0  -2   17.61    1.16
   9   0  -2   16.07    1.03
  -9   0   2   14.83    1.29
   9   0  -1    0.12    0.44
  -9   0   1   -0.04    0.26
  -9   0   1    0.07    0.18
   9   0  -1    0.00    0.19
   9   0  -1    0.17    0.41
  -9   0   1    0.11    0.44
   9   0  -1   -0.04    0.20
   9   0  -1   -0.02    0.17
   9   0  -1    0.35    0.34
  -9   0   1    0.25    0.41
   9   0  -1    0.12    0.39
   9   0   0    0.22    0.41
  -9   0   0    0.19    0.43
   9   0   0    0.16    0.24
   9   0   0    0.29    0.21
  -9   0   0    0.13    0.18
   9   0   0    0.22    0.42
  -9   0   0   -0.05    0.50
  -9   0   0    0.25    0.19
   9   0   0    0.36    0.44
  -9   0   0    0.26    0.41
  -9   0  -1    0.33    0.45
   9   0   1    0.19    0.38
  -9   0  -1   -0.11    0.41
   9   0   1   -0.06    0.27
   9   0   1    0.05    0.46
  -9   0  -1   -0.10    0.21
   9   0   1    0.04    0.19
  -9   0  -1    0.09    0.24
  -9   0  -2    2.32    0.57
  -9   1   7   -0.19    0.30
  -9   1   6    0.56    0.46
  -9   1   6    1.00    0.36
  -9   1   5    1.92    0.52
  -9   1   5    3.17    0.38
  -9   1   5    2.48    0.52
  -9  -1   5    2.98    0.45
   9  -1  -5    3.42    0.43
  -9  -1   5    3.30    0.41
  -9   1   4    1.42    0.47
  -9   1   4    1.17    0.14
  -9   1   4    1.68    0.30
   9   1  -4    1.27    0.21
  -9   1   4    0.92    0.39
   9   1  -4    1.07    0.38
   9   1  -4    1.42    0.40
  -9   1   4    1.29    0.16
  -9  -1   4    1.33    0.28
   9  -1  -4    1.25    0.15
  -9  -1   4    1.86    0.23
  -9  -1   4    1.02    0.19
   9  -1  -4    0.94    0.34
   9  -1  -4    1.38    0.39
   9  -1  -4    1.90    0.38
  -9  -1   4    1.59    0.54
  -9  -1   4    2.02    0.44
  -9   1   3    0.18    0.25
   9   1  -3    0.15    0.36
   9   1  -3    0.04    0.16
   9   1  -3    0.19    0.43
  -9   1   3    0.12    0.51
   9   1  -3   -0.08    0.34
   9   1  -3    0.17    0.19
   9  -1  -3   -0.14    0.37
   9  -1  -3    0.26    0.29
  -9  -1   3   -0.23    0.43
   9  -1  -3    0.20    0.41
  -9  -1   3   -0.05    0.33
  -9  -1   3   -0.11    0.53
  -9  -1   3    0.08    0.22
   9  -1  -3    0.01    0.46
  -9  -1   3    0.06    0.18
   9   1  -2    0.43    0.18
   9   1  -2    0.42    0.24
   9   1  -2    0.11    0.47
   9   1  -2   -0.02    0.37
   9   1  -2    0.35    0.18
   9   1  -2    0.37    0.20
  -9   1   2    0.53    0.26
   9   1  -2    0.40    0.18
   9   1  -2    0.49    0.33
   9   1  -2    0.21    0.50
  -9   1   2    0.28    0.48
   9  -1  -2    0.61    0.27
  -9  -1   2    0.62    0.49
  -9  -1   2    0.44    0.19
   9  -1  -2    0.39    0.12
   9  -1  -2    0.01    0.41
  -9  -1   2    0.48    0.22
  -9  -1   2    0.21    0.41
   9  -1  -2    0.44    0.36
   9  -1  -2    0.37    0.11
   9   1  -1    0.14    0.18
  -9   1   1   -0.02    0.35
   9   1  -1    0.03    0.20
   9   1  -1    0.06    0.20
  -9   1   1   -0.21    0.27
   9   1  -1    0.14    0.17
   9   1  -1   -0.06    0.37
   9   1  -1   -0.15    0.39
   9   1  -1    0.12    0.22
   9   1  -1   -0.02    0.42
  -9   1   1    0.02    0.14
  -9   1   1    0.08    0.14
   9   1  -1   -0.11    0.34
  -9   1   1   -0.29    0.43
  -9  -1   1   -0.16    0.21
  -9  -1   1   -0.06    0.50
   9  -1  -1   -0.14    0.24
   9  -1  -1    0.05    0.15
  -9  -1   1    0.07    0.44
   9  -1  -1   -0.03    0.39
  -9   1   0    5.12    0.62
  -9   1   0    5.26    0.33
  -9   1   0    4.53    0.37
   9   1   0    4.45    0.59
   9   1   0    4.74    0.40
   9   1   0    4.32    0.57
   9   1   0    4.92    0.38
  -9   1   0    3.73    0.55
   9   1   0    5.34    0.55
   9  -1   0    4.80    0.54
  -9  -1   0    4.38    0.37
  -9  -1   0    3.99    0.69
   9  -1   0    3.70    0.44
   9  -1   0    4.74    0.59
   9  -1   0    4.81    0.53
  -9  -1   0    4.43    0.58
  -9  -1   0    4.43    0.36
   9  -1   0    4.63    0.39
  -9  -1   0    3.76    0.53
  -9   1  -1    2.04    0.40
   9   1   1    2.17    0.28
   9   1   1    2.04    0.40
  -9   1  -1    2.26    0.49
   9   1   1    1.82    0.46
  -9  -1  -1    0.81    0.37
  -9  -1  -1    2.63    0.39
  -9  -1  -1    2.07    0.25
  -9  -1  -1    1.92    0.27
   9   1   2   -0.18    0.30
  -9   1  -2   -0.31    0.52
   9   1   2    0.05    0.53
  -9  -1  -2    0.19    0.27
  -9  -1  -2    0.14    0.45
  -9  -1  -2   -0.18    0.24
  -9  -1  -2    0.16    0.50
  -9   2   6    2.44    0.57
  -9   2   6    2.29    0.41
   9  -2  -6    2.16    0.39
  -9   2   5   11.96    1.43
  -9   2   5   16.35    1.19
  -9   2   5   13.71    1.41
   9  -2  -5   17.17    1.23
  -9  -2   5   16.13    1.32
   9  -2  -5   16.19    1.17
   9   2  -4    2.73    0.39
  -9   2   4    3.10    0.59
  -9   2   4    2.21    0.35
   9   2  -4    2.58    0.31
  -9   2   4    2.51    0.46
  -9  -2   4    2.40    0.31
  -9  -2   4    2.40    0.30
  -9  -2   4    2.25    0.31
  -9  -2   4    1.48    0.50
   9  -2  -4    2.40    0.55
   9  -2  -4    2.11    0.34
   9  -2  -4    2.76    0.42
   9   2  -3    5.43    0.61
   9   2  -3    6.48    0.49
  -9   2   3    6.32    0.53
  -9   2   3    5.40    0.68
  -9   2   3    6.53    0.68
   9   2  -3    5.47    0.68
   9   2  -3    5.96    0.66
  -9  -2   3    6.21    0.51
   9  -2  -3    6.14    0.57
   9  -2  -3    6.06    0.60
  -9  -2   3    5.83    0.53
  -9  -2   3    5.37    0.78
  -9  -2   3    6.43    0.61
  -9  -2   3    5.75    0.52
   9  -2  -3    6.34    0.68
  -9  -2   3    5.85    0.55
   9  -2  -3    7.82    0.67
  -9   2   2   28.87    2.22
   9   2  -2   23.59    1.98
  -9   2   2   29.53    2.36
   9   2  -2   28.41    1.95
   9   2  -2   25.22    2.17
   9   2  -2   31.98    2.01
   9   2  -2   29.26    2.03
  -9   2   2   30.03    2.21
   9   2  -2   26.78    2.19
   9   2  -2   30.07    2.24
   9   2  -2   28.26    1.88
  -9  -2   2   25.97    2.37
   9  -2  -2   30.37    2.05
   9  -2  -2   28.41    2.22
  -9  -2   2   27.07    2.23
   9  -2  -2   30.33    2.24
  -9  -2   2   28.15    2.14
   9  -2  -2   24.53    2.22
   9  -2  -2   28.73    2.03
  -9  -2   2   27.64    2.07
   9   2  -1    0.85    0.46
  -9   2   1    0.87    0.14
   9   2  -1    1.22    0.20
   9   2  -1    1.61    0.26
   9   2  -1    1.07    0.40
   9   2  -1    1.01    0.36
   9   2  -1    0.91    0.46
  -9   2   1    1.29    0.46
  -9   2   1    1.49    0.50
   9   2  -1    1.12    0.27
   9   2  -1    1.66    0.21
   9   2  -1    1.72    0.24
  -9   2   1    1.24    0.17
  -9   2   1    1.76    0.31
   9  -2  -1    0.90    0.33
  -9  -2   1    1.45    0.27
   9  -2  -1    0.98    0.17
   9  -2  -1    1.21    0.49
  -9  -2   1    1.70    0.52
   9  -2  -1    1.08    0.46
   9  -2  -1    1.76    0.47
  -9  -2   1    1.18    0.24
  -9  -2   1    1.45    0.49
   9   2   0    3.36    0.35
   9   2   0    3.30    0.50
   9   2   0    3.71    0.51
  -9   2   0    2.90    0.49
  -9   2   0    3.85    0.61
   9   2   0    4.36    0.35
   9   2   0    3.22    0.52
   9   2   0    3.58    0.31
   9   2   0    4.12    0.45
   9   2   0    4.17    0.34
   9  -2   0    4.07    0.43
  -9  -2   0    4.36    0.57
  -9  -2   0    3.28    0.34
   9  -2   0    2.95    0.66
  -9  -2   0    3.38    0.36
  -9  -2   0    3.32    0.63
   9   2   1    8.73    0.90
   9   2   1    9.60    0.77
   9   2   1    9.36    0.74
   9   2   1    9.63    0.76
   9   2   1    8.89    0.87
  -9   2  -1    9.29    0.98
   9   2   1   10.28    0.81
  -9  -2  -1   10.21    0.71
  -9  -2  -1    9.65    0.88
  -9  -2  -1   10.28    0.99
  -9  -2  -1    9.38    0.74
   9   2   2    5.32    0.67
   9   2   2    5.96    0.53
  -9  -2  -2    6.02    0.47
  -9  -2  -2    5.04    0.62
  -9  -2  -2    5.55    0.50
  -9  -2  -2    4.69    0.68
   9   2   3   -0.01    0.51
   9   2   3   -0.04    0.27
  -9  -2  -3    0.27    0.44
  -9  -2  -3    0.10    0.31
  -9  -2  -3    0.07    0.24
  -9  -2  -3   -0.24    0.52
  -9   3   5   22.45    1.94
  -9   3   5   24.33    1.84
  -9   3   5   17.76    1.60
   9  -3  -5   23.04    1.64
   9  -3  -5   22.24    1.69
  -9  -3   5   24.47    1.80
   9   3  -4    2.38    0.31
  -9   3   4    1.90    0.51
  -9   3   4    1.87    0.55
  -9   3   4    1.42    0.38
  -9  -3   4    2.15    0.50
   9  -3  -4    2.11    0.37
  -9  -3   4    1.87    0.29
   9  -3  -4    2.53    0.56
   9  -3  -4    1.63    0.38
  -9  -3   4    2.04    0.31
   9   3  -3    3.83    0.50
   9   3  -3    4.83    0.44
  -9   3   3    5.19    0.47
  -9   3   3    5.45    0.59
  -9   3   3    5.54    0.62
   9   3  -3    3.69    0.51
   9   3  -3    4.30    0.65
  -9  -3   3    4.52    0.59
  -9  -3   3    4.27    0.46
   9  -3  -3    5.22    0.57
  -9  -3   3    4.54    0.47
   9  -3  -3    5.46    0.61
   9  -3  -3    4.79    0.54
  -9  -3   3    4.53    0.48
   9  -3  -3    4.96    0.50
  -9  -3   3    3.60    0.67
  -9  -3   3    4.60    0.42
   9  -3  -3    5.21    0.60
   9   3  -2    0.08    0.23
   9   3  -2    0.06    0.25
   9   3  -2   -0.07    0.35
  -9   3   2    0.11    0.47
   9   3  -2   -0.04    0.23
   9   3  -2    0.12    0.35
   9   3  -2   -0.15    0.46
  -9   3   2    0.38    0.44
   9   3  -2   -0.17    0.23
  -9   3   2   -0.07    0.30
   9   3  -2    0.24    0.46
   9  -3  -2    0.18    0.32
  -9  -3   2    0.18    0.42
  -9  -3   2    0.13    0.26
   9  -3  -2   -0.18    0.39
  -9  -3   2    0.04    0.15
  -9  -3   2    0.35    0.48
   9  -3  -2    0.05    0.41
   9  -3  -2    0.08    0.46
  -9   3   1    1.79    0.35
   9   3  -1    2.32    0.31
   9   3  -1    1.85    0.35
   9   3  -1    2.20    0.28
   9   3  -1    1.89    0.41
   9   3  -1    2.44    0.44
   9   3  -1    2.16    0.39
   9   3  -1    2.41    0.46
  -9   3   1    3.30    0.53
  -9   3   1    1.89    0.47
   9   3  -1    2.62    0.28
  -9  -3   1    2.19    0.53
  -9  -3   1    2.87    0.31
   9  -3  -1    1.96    0.37
   9  -3  -1    1.85    0.49
  -9  -3   1    2.77    0.53
   9  -3  -1    2.09    0.45
  -9  -3   1    2.29    0.36
   9   3   0    5.42    0.61
   9   3   0    5.35    0.46
   9   3   0    5.72    0.47
  -9   3   0    5.99    0.71
   9   3   0    5.74    0.52
   9   3   0    4.48    0.53
   9   3   0    5.58    0.63
   9   3   0    5.10    0.61
   9   3   0    5.57    0.46
   9  -3   0    5.03    0.55
  -9  -3   0    5.78    0.67
  -9  -3   0    5.52    0.53
  -9  -3   0    5.10    0.75
   9  -3   0    5.57    0.59
  -9  -3   0    5.63    0.50
   9   3   1   32.28    2.28
   9   3   1   32.40    2.05
   9   3   1   30.65    2.37
   9   3   1   31.42    2.37
   9   3   1   28.96    2.42
   9   3   1   31.17    2.20
   9   3   1   29.86    2.19
  -9  -3  -1   30.08    2.02
  -9  -3  -1   32.56    2.24
  -9  -3  -1   33.94    2.49
  -9  -3  -1   27.67    2.28
   9   3   2    4.78    0.53
   9   3   2    5.70    0.50
   9   3   2    4.54    0.63
  -9  -3  -2    4.84    0.53
  -9  -3  -2    6.14    0.55
  -9  -3  -2    5.28    0.55
  -9  -3  -2    4.54    0.45
   9   3   3    9.17    0.96
   9   3   3    7.98    0.79
  -9  -3  -3   10.14    0.77
  -9  -3  -3    8.38    0.72
  -9   4   7    3.57    0.37
   9  -4  -7    3.57    0.34
   9  -4  -7    3.58    0.29
   9  -4  -7    3.60    0.60
  -9   4   6    9.78    0.88
  -9   4   6    8.98    0.76
   9  -4  -6    9.07    0.62
   9  -4  -6    9.80    0.71
   9  -4  -6   11.35    0.82
   9  -4  -6   10.03    0.93
  -9   4   5   22.99    1.85
  -9   4   5   26.76    2.03
   9  -4  -5   31.08    1.78
   9  -4  -5   27.48    1.91
   9  -4  -5   29.41    1.95
  -9   4   4    6.34    0.77
  -9   4   4    5.52    0.53
  -9   4   4    5.74    0.65
   9   4  -4    4.14    0.50
  -9  -4   4    4.58    0.49
  -9  -4   4    6.90    0.75
   9  -4  -4    4.90    0.59
  -9  -4   4    4.74    0.48
   9  -4  -4    5.31    0.52
   9  -4  -4    5.55    0.64
   9   4  -3   12.18    1.18
   9   4  -3   12.59    1.10
   9   4  -3   12.33    1.05
  -9   4   3   13.50    0.98
  -9   4   3   12.42    1.21
  -9   4   3   12.44    1.25
   9   4  -3   12.14    0.95
   9  -4  -3   13.61    1.00
   9  -4  -3   13.92    0.94
  -9  -4   3   12.74    1.00
  -9  -4   3   14.08    1.09
   9  -4  -3   13.50    1.11
  -9  -4   3   12.68    0.99
  -9  -4   3   13.33    0.99
  -9  -4   3   11.39    0.98
  -9   4   2    4.94    0.56
  -9   4   2    5.18    0.68
   9   4  -2    5.31    0.66
  -9   4   2    5.25    0.70
   9   4  -2    4.94    0.45
   9   4  -2    5.39    0.49
   9   4  -2    4.80    0.57
   9   4  -2    4.86    0.45
   9   4  -2    5.65    0.43
   9   4  -2    5.16    0.62
   9  -4  -2    4.94    0.60
   9  -4  -2    5.24    0.52
  -9  -4   2    5.19    0.50
  -9  -4   2    6.23    0.70
  -9  -4   2    4.99    0.65
   9  -4  -2    4.24    0.59
  -9  -4   2    5.38    0.54
   9   4  -1    1.72    0.42
   9   4  -1    1.22    0.35
   9   4  -1    1.45    0.29
   9   4  -1    1.33    0.48
   9   4  -1    1.43    0.38
   9   4  -1    1.73    0.29
  -9   4   1    1.25    0.54
   9   4  -1    1.65    0.32
   9   4  -1    1.47    0.48
  -9   4   1    1.26    0.39
   9  -4  -1    1.45    0.46
   9  -4  -1    1.53    0.37
  -9  -4   1    1.30    0.37
  -9  -4   1    1.32    0.54
  -9  -4   1    1.17    0.30
  -9  -4   1    1.50    0.53
   9   4   0    1.05    0.31
   9   4   0    0.57    0.40
   9   4   0    0.65    0.38
   9   4   0    0.72    0.37
   9   4   0    0.67    0.26
  -9   4   0    0.91    0.54
   9   4   0    0.88    0.26
   9   4   0    1.06    0.47
   9   4   0    1.06    0.36
  -9  -4   0    0.91    0.46
  -9  -4   0    0.89    0.36
   9  -4   0    1.02    0.37
  -9  -4   0    0.92    0.47
  -9  -4   0    0.56    0.34
  -9   4  -1   -0.12    0.62
   9   4   1    2.42    0.44
   9   4   1    2.30    0.45
   9   4   1    1.95    0.39
   9   4   1    2.18    0.50
   9   4   1    2.17    0.33
   9   4   1    2.49    0.35
   9   4   1    3.38    0.34
  -9  -4  -1    2.08    0.35
  -9  -4  -1    1.67    0.40
  -9  -4  -1    1.78    0.46
   9   4   2    7.21    0.82
   9   4   2    8.02    0.68
   9   4   2    7.96    0.72
  -9  -4  -2    8.48    0.64
  -9  -4  -2    7.93    0.82
  -9  -4  -2    9.20    0.70
  -9  -4  -2    7.92    0.80
   9   4   3   54.75    3.71
  -9  -4  -3   55.02    3.87
  -9  -4  -3   49.82    4.12
  -9  -4  -3   47.88    3.94
   9   4   4    0.12    0.55
  -9  -4  -4    0.21    0.49
  -9  -4  -4    0.38    0.38
  -9  -4  -4   -0.43    0.46
  -9   5   9   -0.01    0.45
   9  -5  -8    4.55    0.43
   9  -5  -8    3.92    0.64
  -9   5   7   54.44    4.19
   9  -5  -7   47.87    3.46
   9  -5  -7   54.12    3.66
  -9   5   6    4.75    0.70
  -9   5   6    5.15    0.44
  -9   5   6    5.50    0.43
  -9   5   6    5.64    0.76
   9  -5  -6    5.58    0.63
   9  -5  -6    4.12    0.58
   9  -5  -6    4.67    0.43
  -9   5   5    4.17    0.35
  -9   5   5    4.01    0.65
  -9   5   5    3.86    0.66
  -9   5   5    4.55    0.36
   9  -5  -5    3.81    0.67
   9  -5  -5    4.12    0.58
   9  -5  -5    3.31    0.54
  -9   5   4    4.64    0.64
  -9  -5   4    2.66    0.42
   9  -5  -4    3.44    0.49
  -9  -5   4    2.91    0.42
   9  -5  -4    2.79    0.48
   9   5  -3    8.39    0.94
   9   5  -3    8.32    0.73
  -9   5   3    9.93    0.99
   9   5  -3    8.81    0.84
  -9   5   3    9.10    0.95
   9  -5  -3    8.93    0.85
  -9  -5   3    8.10    0.79
  -9  -5   3    9.35    0.90
  -9  -5   3    9.64    0.83
   9  -5  -3    8.80    0.78
  -9  -5   3    9.32    0.78
   9  -5  -3    9.98    0.77
   9   5  -2   -0.10    0.36
   9   5  -2   -0.10    0.32
   9   5  -2   -0.21    0.42
  -9   5   2   -0.01    0.48
   9   5  -2   -0.08    0.26
   9   5  -2   -0.02    0.29
  -9   5   2    0.08    0.13
   9   5  -2    0.10    0.28
   9   5  -2    0.11    0.34
   9  -5  -2   -0.14    0.46
  -9  -5   2    0.01    0.36
  -9  -5   2   -0.21    0.40
   9  -5  -2   -0.07    0.15
   9  -5  -2   -0.10    0.38
  -9  -5   2    0.02    0.29
  -9  -5   2   -0.01    0.44
   9  -5  -2   -0.06    0.15
   9   5  -1    1.56    0.30
   9   5  -1    2.12    0.40
  -9   5   1    1.52    0.51
   9   5  -1    1.48    0.51
   9   5  -1    0.89    0.50
   9   5  -1    1.25    0.34
   9   5  -1    1.53    0.33
   9   5  -1    1.44    0.38
   9   5  -1    1.98    0.31
  -9   5   1    1.40    0.39
   9  -5  -1    1.58    0.47
  -9  -5   1    1.36    0.39
  -9  -5   1    1.16    0.51
   9  -5  -1    1.86    0.41
  -9  -5   1    1.24    0.48
  -9  -5   1    1.48    0.36
   9   5   0    0.25    0.35
   9   5   0    0.09    0.33
   9   5   0   -0.27    0.47
   9   5   0   -0.13    0.46
   9   5   0    0.04    0.40
  -9   5   0   -0.23    0.66
   9   5   0    0.28    0.40
   9   5   0    0.20    0.27
   9   5   0    0.35    0.27
   9  -5   0    0.46    0.38
  -9  -5   0    0.14    0.36
  -9  -5   0   -0.40    0.58
  -9  -5   0    0.50    0.53
  -9  -5   0    0.44    0.31
   9   5   1   20.70    1.50
   9   5   1   17.90    1.55
   9   5   1   19.86    1.28
   9   5   1   20.22    1.46
   9   5   1   21.68    1.55
   9   5   1   18.07    1.63
   9   5   1   20.89    1.55
  -9  -5  -1   21.51    1.73
  -9  -5  -1   20.44    1.59
  -9  -5  -1   19.16    1.75
  -9  -5  -1   17.91    1.52
   9   5   2    1.95    0.41
   9   5   2    1.83    0.43
   9   5   2    1.38    0.33
   9   5   2    1.40    0.19
  -9  -5  -2    1.70    0.49
  -9  -5  -2    2.03    0.41
   9   5   3   38.80    1.49
  -9  -5  -3   38.72    1.47
  -9  -5  -3   37.73    1.50
  -9  -5  -3   39.47    1.57
   9   5   4    9.84    1.03
  -9  -5  -4    9.30    0.83
  -9  -5  -4    8.34    0.99
  -9  -5  -5    0.16    0.32
  -9   6  10    0.55    0.44
  -9   6   9   -0.42    0.63
   9  -6  -8    4.83    0.46
   9  -6  -8    4.56    0.69
  -9   6   7    0.36    0.62
   9  -6  -7    0.44    0.25
   9  -6  -7    0.95    0.54
  -9   6   6    6.22    0.81
  -9   6   6    5.08    0.44
  -9   6   6    6.41    0.76
   9  -6  -6    5.31    0.60
   9  -6  -6    4.44    0.72
   9  -6  -6    4.35    0.43
  -9   6   5   26.27    2.42
  -9   6   5   27.77    2.01
   9  -6  -5   27.79    2.07
   9  -6  -5   25.64    2.00
   9   6  -4    4.30    0.41
  -9   6   4    5.42    0.70
  -9   6   4    5.15    0.66
  -9   6   4    4.81    0.32
   9  -6  -4    4.80    0.50
   9  -6  -4    4.48    0.56
   9  -6  -4    5.45    0.55
  -9   6   3    2.99    0.65
  -9   6   3    3.01    0.27
  -9   6   3    2.84    0.26
   9   6  -3    1.03    0.57
   9   6  -3    3.08    0.40
  -9   6   3    3.41    0.59
  -9  -6   3    3.54    0.49
   9  -6  -3    2.75    0.26
  -9  -6   3    2.49    0.45
  -9  -6   3    3.29    0.42
   9  -6  -3    2.71    0.51
   9  -6  -3    2.47    0.56
  -9  -6   3    2.22    0.66
   9  -6  -3    2.63    0.55
   9   6  -2    0.01    0.31
   9   6  -2   -0.53    0.46
   9   6  -2   -0.51    0.52
   9   6  -2   -0.08    0.31
  -9   6   2   -0.13    0.18
   9   6  -2   -0.26    0.38
  -9   6   2    0.34    0.51
  -9  -6   2   -0.36    0.45
   9  -6  -2   -0.10    0.46
  -9  -6   2   -0.01    0.31
   9  -6  -2   -0.24    0.20
   9  -6  -2    0.04    0.45
  -9  -6   2    0.14    0.34
   9  -6  -2   -0.24    0.20
  -9  -6   2   -0.08    0.36
   9   6  -1   -0.20    0.50
   9   6  -1   -0.51    0.45
   9   6  -1    0.20    0.32
   9   6  -1   -0.25    0.41
   9   6  -1   -0.11    0.34
   9   6  -1   -0.06    0.44
   9   6  -1    0.16    0.27
  -9   6   1   -0.29    0.57
  -9  -6   1   -0.30    0.52
  -9  -6   1    0.19    0.36
  -9  -6   1   -0.09    0.44
  -9  -6   1   -0.79    0.57
   9  -6  -1    0.04    0.41
   9   6   0   13.99    0.94
   9   6   0   12.80    0.90
   9   6   0   12.23    0.83
   9   6   0   12.87    0.96
   9   6   0   11.59    1.01
  -9   6   0   13.20    1.17
   9   6   0   11.73    1.03
  -9  -6   0   11.15    0.98
  -9  -6   0   14.34    0.90
  -9  -6   0   11.87    1.12
  -9  -6   0   12.11    1.13
   9   6   1   15.62    1.26
   9   6   1   17.65    1.25
   9   6   1   15.76    1.33
   9   6   1   18.05    1.41
   9   6   1   16.86    1.42
   9   6   1   18.38    1.23
  -9  -6  -1   17.46    1.32
  -9  -6  -1   18.82    1.34
  -9  -6  -1   16.70    1.55
  -9  -6  -1   16.09    1.64
   9   6   2    6.26    0.48
   9   6   2    3.92    0.41
   9   6   2    5.75    0.58
   9   6   2    6.12    0.59
   9   6   2    5.64    0.53
  -9  -6  -2    5.78    0.56
  -9  -6  -2    4.71    0.61
  -9  -6  -2    4.67    0.54
   9   6   3    0.02    0.49
  -9  -6  -3   -0.21    0.44
  -9  -6  -3   -0.38    0.48
   9   6   4   -0.16    0.73
  -9  -6  -4    0.07    0.51
  -9  -6  -4   -0.06    0.47
  -9  -6  -4    0.28    0.44
   9   6   5    0.54    0.70
  -9  -6  -5    0.10    0.45
  -9  -6  -5    0.24    0.55
  -9  -6  -5    0.52    0.66
   9  -7  -9    1.79    0.74
   9  -7  -8    3.97    0.65
   9  -7  -7    5.29    0.66
   9  -7  -7    5.92    0.55
   9  -7  -7    4.92    0.53
   9  -7  -7    6.15    0.83
  -9   7   6    2.76    0.36
  -9   7   6    2.67    0.72
  -9   7   6    2.50    0.62
   9  -7  -6    3.43    0.64
   9  -7  -6    2.92    0.60
   9  -7  -6    3.18    0.46
   9  -7  -6    2.60    0.35
  -9   7   5   11.74    1.28
   9  -7  -5   10.82    1.01
   9  -7  -5   14.56    1.03
  -9   7   4    0.41    0.59
  -9   7   4    0.23    0.54
  -9   7   4    0.34    0.18
   9  -7  -4    0.19    0.39
   9  -7  -4    0.55    0.22
  -9  -7   4    0.23    0.27
   9  -7  -4    0.89    0.54
  -9  -7   4    0.57    0.79
  -9   7   3    1.72    0.25
  -9   7   3    1.59    0.56
  -9   7   3    1.77    0.25
  -9  -7   3    1.67    0.41
  -9  -7   3    1.72    0.63
   9  -7  -3    1.65    0.52
   9  -7  -3    2.20    0.29
   9  -7  -3    2.98    0.54
  -9   7   2    0.28    0.51
   9   7  -2    0.94    0.43
   9   7  -2    0.86    0.43
  -9   7   2    0.38    0.22
   9   7  -2    0.62    0.49
   9  -7  -2    0.56    0.25
   9  -7  -2    0.09    0.24
  -9  -7   2    0.68    0.38
  -9  -7   2    0.60    0.39
  -9  -7   2    0.37    0.56
  -9  -7   2    0.40    0.20
   9   7  -1    0.43    0.53
   9   7  -1    0.73    0.41
  -9   7   1    0.37    0.57
   9   7  -1    0.54    0.47
   9   7  -1    0.52    0.42
   9   7  -1    0.58    0.43
   9   7  -1    0.29    0.36
  -9  -7   1    0.35    0.42
  -9  -7   1    0.22    0.49
  -9  -7   1    0.53    0.50
   9  -7  -1    1.36    0.49
   9   7   0    0.54    0.40
   9   7   0    0.35    0.44
   9   7   0    0.73    0.35
   9   7   0    0.46    0.43
   9   7   0    0.58    0.38
   9   7   0    0.53    0.51
  -9   7   0    0.16    0.65
  -9  -7   0    0.64    0.56
  -9  -7   0    0.78    0.59
  -9  -7   0    0.25    0.40
  -9  -7   0    0.58    0.47
   9   7   1   12.40    1.10
   9   7   1   12.97    1.17
   9   7   1   13.34    0.99
   9   7   1   12.84    1.06
   9   7   1   13.61    0.97
  -9  -7  -1   13.19    1.29
  -9  -7  -1   13.22    1.02
  -9  -7  -1   13.98    1.27
   9   7   2    3.51    0.60
   9   7   2    3.14    0.47
   9   7   2    3.49    0.48
  -9  -7  -2    3.60    0.63
   9   7   3    3.98    0.47
   9   7   3    3.82    0.51
   9   7   3    5.43    0.52
  -9  -7  -3    3.06    0.62
  -9  -7  -3    2.86    0.56
   9   7   4    0.28    0.49
  -9  -7  -4   -0.08    0.50
  -9  -7  -4    0.32    0.46
  -9  -7  -5   -0.43    0.65
  -9  -7  -5   -0.56    0.55
  -9  -7  -6   -0.35    0.45
   9  -8  -8    0.74    0.65
   9  -8  -7    2.83    0.79
   9  -8  -7    4.43    0.60
   9  -8  -7    4.23    0.66
  -9   8   6    7.22    0.88
   9  -8  -6    7.16    0.72
   9  -8  -6    7.02    0.65
   9  -8  -6    6.79    0.62
   9  -8  -6    7.07    0.82
  -9   8   5    7.43    0.95
  -9   8   5    8.27    0.95
   9  -8  -5    8.55    0.84
   9  -8  -5    8.14    0.72
  -9   8   4    7.61    0.52
  -9   8   4    6.07    0.85
  -9   8   4    7.82    0.85
   9  -8  -4    5.98    0.73
   9  -8  -4    6.96    0.68
   9  -8  -4    7.17    0.59
   9  -8  -4    6.94    0.81
  -9   8   3    0.60    0.56
  -9   8   3    0.01    0.25
   9  -8  -3   -0.07    0.48
   9  -8  -3   -0.03    0.28
   9  -8  -3    0.23    0.51
   9  -8  -3   -0.12    0.48
  -9  -8   3    0.51    0.65
   9   8  -2   19.06    1.54
  -9   8   2   17.61    1.54
  -9  -8   2   16.56    1.28
  -9  -8   2   19.30    1.53
   9  -8  -2   17.15    1.35
   9  -8  -2   15.87    1.26
   9   8  -1    9.48    0.88
  -9   8   1   10.49    1.01
   9   8  -1    9.48    0.98
   9   8  -1    8.76    0.98
  -9  -8   1    9.79    0.94
   9   8   0    0.21    0.38
   9   8   0    0.32    0.54
   9   8   0    0.01    0.42
   9   8   0    0.04    0.50
  -9  -8   0   -0.40    0.55
   9   8   1   11.80    0.98
   9   8   1   10.60    0.91
   9   8   1   11.11    0.97
   9   8   1   11.01    0.98
   9   8   1   11.08    0.83
  -9  -8  -1   10.49    1.14
  -9  -8  -1   11.13    1.10
  -9  -8  -1   10.73    1.00
   9   8   2   -0.14    0.36
   9   8   2    0.44    0.38
   9   8   2    0.34    0.41
   9   8   2    0.21    0.52
   9   8   2    0.05    0.39
  -9  -8  -2    0.27    0.42
  -9  -8  -2    0.61    0.51
  -9  -8  -2   -0.03    0.42
   9   8   3    7.12    0.79
   9   8   3    6.49    0.62
   9   8   3    6.12    0.62
  -9  -8  -3    8.07    0.74
  -9  -8  -3    6.87    0.82
  -9  -8  -3    6.36    0.71
   9   8   4    0.42    0.41
   9   8   4    0.64    0.43
  -9  -8  -4   -0.12    0.48
  -9  -8  -4    0.06    0.54
  -9  -8  -5    3.38    0.58
   9  -9  -7    4.65    0.59
   9  -9  -7    4.13    0.74
  -9   9   6   -0.69    0.65
  -9   9   6    1.09    0.78
   9  -9  -6    0.37    0.47
   9  -9  -6    0.56    0.56
   9  -9  -6    0.13    0.51
  -9   9   5   -0.97    0.77
  -9   9   5   -1.00    0.67
   9  -9  -5    1.09    0.48
   9  -9  -5    1.39    0.64
   9  -9  -5    0.25    0.50
  -9   9   4    0.01    0.60
   9  -9  -4    0.39    0.30
   9  -9  -4   -0.52    0.49
   9  -9  -4   -0.20    0.57
  -9  -9   4   -0.03    0.20
   9  -9  -4   -0.54    0.50
  -9   9   3   10.92    0.85
  -9   9   3   11.80    1.08
  -9  -9   3   10.59    0.98
   9  -9  -3   12.20    0.99
   9  -9  -3   11.00    0.97
   9  -9  -3   11.44    0.88
  -9  -9   3   10.14    0.94
   9   9  -2    1.48    0.62
  -9   9   2    2.75    0.65
  -9  -9   2   -0.16    0.67
  -9  -9   2    0.69    0.51
   9  -9  -2    0.96    0.41
  -9  -9   2    1.20    0.54
   9  -9  -2    0.04    0.63
   9   9  -1    0.96    0.49
   9   9  -1    0.60    0.61
  -9   9   1    1.07    0.68
   9   9  -1    0.78    0.42
   9   9  -1    1.21    0.52
   9  -9  -1    1.17    0.52
   9  -9  -1    0.08    0.25
  -9  -9   1    0.97    0.60
  -9  -9   1    1.01    0.44
   9   9   0   12.78    1.19
   9   9   0   13.90    1.10
   9   9   0   12.97    1.17
   9   9   0   14.78    1.11
   9   9   0   12.57    0.97
  -9  -9   0   11.51    1.20
  -9  -9   0   13.28    1.19
  -9  -9   0   14.54    1.16
   9   9   1    0.73    0.39
   9   9   1    0.38    0.43
   9   9   1    0.20    0.32
   9   9   1    0.55    0.52
  -9  -9  -1    0.48    0.49
  -9  -9  -1    0.26    0.48
  -9  -9  -1    0.37    0.57
   9   9   2    1.10    0.39
   9   9   2    0.99    0.43
  -9  -9  -2    1.71    0.52
  -9  -9  -2    1.05    0.65
   9   9   3    9.53    0.83
   9   9   3   12.25    1.01
  -9  -9  -3   10.14    0.91
  -9  -9  -3    9.79    1.02
   9   9   4    2.85    0.46
   9   9   4    3.18    0.62
  -9  -9  -4    2.87    0.60
  -9  10   6    7.32    1.00
  -9  10   6    7.50    0.97
   9 -10  -6    7.23    0.75
   9 -10  -6    7.89    0.91
   9 -10  -6    8.40    0.90
  -9  10   5    2.08    0.72
   9 -10  -5    1.61    0.47
   9 -10  -5    1.20    0.60
   9 -10  -5    1.10    0.57
  -9  10   4    3.94    0.70
   9 -10  -4    4.66    0.58
   9 -10  -4    3.50    0.66
  -9  10   3    3.08    0.65
   9 -10  -3    3.24    0.56
   9 -10  -3    3.50    0.40
   9 -10  -3    3.15    0.65
  -9  10   2   10.52    0.98
   9 -10  -2    9.48    0.73
   9 -10  -2    9.20    0.95
  -9 -10   2    6.97    1.05
   9  10  -1    0.52    0.44
   9  10  -1    0.36    0.59
   9  10  -1   -0.73    0.52
  -9 -10   1    0.69    0.52
   9 -10  -1   -0.01    0.29
   9 -10  -1    0.04    0.53
  -9 -10   1   -1.04    0.61
   9  10   0    4.57    0.62
   9  10   0    4.32    0.65
   9  10   0    4.79    0.57
  -9 -10   0    4.68    0.65
  -9 -10   0    4.54    0.72
   9  10   1    2.37    0.50
   9  10   1    2.00    0.54
  -9 -10  -1    1.75    0.63
  -9 -10  -1    1.74    0.57
   9  10   2    4.05    0.51
   9  10   2    3.93    0.67
  -9 -10  -2    3.83    0.61
  -9 -10  -2    3.72    0.64
   9  10   3    0.42    0.57
   9  10   3    0.32    0.42
  -9 -10  -3    0.69    0.50
  -9 -10  -3    0.17    0.50
  -9  11   3    5.10    0.69
   9 -11  -3    4.94    0.66
   9 -11  -3    5.17    0.60
  -9 -11   2    0.50    0.49
   9 -11  -2    0.94    0.57
   9  11  -1    7.54    0.73
   9  11  -1    6.02    0.62
  -9 -11   1    7.67    0.71
   9  11   0   -0.06    0.57
   9  11   0    0.86    0.48
  -9 -11   0    0.74    0.55
 -10   0   6   27.56    2.07
 -10   0   5   -0.35    0.23
 -10   0   5   -0.40    0.21
  10   0  -5   -0.94    0.50
  10   0  -5   -0.81    0.28
 -10   0   5   -0.05    0.31
  10   0  -4   16.83    1.32
 -10   0   4   19.29    1.54
  10   0  -4   19.76    1.50
  10   0  -4   17.38    1.16
 -10   0   4   17.71    1.41
 -10   0   4   18.66    1.46
  10   0  -4   18.65    1.25
  10   0  -3    0.05    0.13
 -10   0   3    0.00    0.16
 -10   0   3   -0.31    0.51
  10   0  -3    0.17    0.42
 -10   0   3   -0.02    0.26
  10   0  -3    0.30    0.51
 -10   0   3    0.01    0.50
  10   0  -3    0.00    0.15
  10   0  -3    0.04    0.30
  10   0  -2    1.05    0.21
  10   0  -2    1.12    0.17
 -10   0   2    1.24    0.29
 -10   0   2    1.04    0.50
  10   0  -2    1.39    0.21
  10   0  -2    1.18    0.31
 -10   0   2    1.62    0.58
  10   0  -2    1.53    0.42
 -10   0   2    1.00    0.25
  10   0  -2    1.70    0.52
  10   0  -1    0.04    0.25
  10   0  -1    0.05    0.38
 -10   0   1   -0.62    0.50
 -10   0   1    0.15    0.51
  10   0  -1    0.06    0.46
 -10   0   1   -0.16    0.21
  10   0  -1   -0.24    0.21
  10   0  -1    0.18    0.23
 -10   0   0    4.81    0.38
  10   0   0    4.57    0.44
 -10   0   0    4.93    0.62
 -10   0   0    4.79    0.43
  10   0   0    4.25    0.40
  10   0   0    4.10    0.60
 -10   0  -1    0.04    0.47
 -10   0  -1    0.08    0.24
  10   0   1    0.01    0.23
 -10   0  -1    0.01    0.26
  10   0   1   -0.21    0.28
 -10   1   6  113.01    3.41
  10  -1  -6  113.33    3.42
  10   1  -5   31.99    2.14
 -10   1   5   27.57    2.17
 -10   1   5   28.61    2.23
 -10   1   5   30.53    2.10
 -10   1   5   32.43    2.52
  10   1  -5   29.47    2.10
 -10   1   5   27.21    2.33
 -10  -1   5   28.59    2.28
  10  -1  -5   29.98    2.23
  10  -1  -5   28.66    2.32
 -10  -1   5   29.95    2.09
 -10  -1   5   29.93    2.09
 -10  -1   5   27.88    2.38
  10  -1  -5   26.27    2.07
 -10   1   4    0.05    0.47
  10   1  -4   -0.08    0.33
 -10   1   4   -0.15    0.29
  10   1  -4    0.18    0.22
 -10   1   4    0.49    0.57
 -10  -1   4    0.00    0.21
 -10  -1   4   -0.18    0.23
  10  -1  -4    0.20    0.35
  10  -1  -4    0.17    0.56
 -10  -1   4   -0.04    0.48
  10  -1  -4   -0.09    0.40
 -10  -1   4   -0.15    0.25
 -10  -1   4    0.62    0.59
  10   1  -3    2.91    0.59
 -10   1   3    2.78    0.37
  10   1  -3    3.64    0.42
  10   1  -3    3.07    0.28
  10   1  -3    3.27    0.29
 -10   1   3    3.71    0.58
 -10  -1   3    1.73    0.51
  10  -1  -3    2.49    0.47
 -10  -1   3    3.27    0.67
 -10  -1   3    2.86    0.32
  10  -1  -3    3.04    0.40
 -10  -1   3    2.52    0.34
  10   1  -2   26.31    1.81
 -10   1   2   25.94    1.93
 -10   1   2   27.77    2.13
  10   1  -2   25.86    1.85
  10   1  -2   27.53    1.82
  10   1  -2   28.86    1.60
  10   1  -2   24.61    1.95
 -10   1   2   23.37    1.96
  10   1  -2   24.15    1.86
  10   1  -2   25.73    1.85
 -10  -1   2   27.55    2.11
 -10  -1   2   26.12    1.95
  10  -1  -2   22.75    1.85
 -10  -1   2   27.86    1.92
 -10  -1   2   26.19    1.99
 -10  -1   2   26.32    2.20
  10  -1  -2   23.48    1.81
  10  -1  -2   21.88    1.85
  10  -1  -2   26.03    1.94
  10   1  -1    8.95    0.71
 -10   1   1    8.74    0.64
  10   1  -1    8.99    0.68
 -10   1   1    7.95    0.94
 -10   1   1    9.06    0.91
  10   1  -1    8.39    0.66
  10   1  -1   10.56    0.72
  10   1  -1    8.97    0.68
 -10   1   1    8.47    0.68
  10   1  -1    9.20    0.78
  10  -1  -1    9.09    0.76
 -10  -1   1    9.65    0.94
  10  -1  -1    8.61    0.66
  10  -1  -1    8.29    0.74
 -10  -1   1    9.26    0.73
 -10  -1   1    8.25    0.94
  10   1   0    0.52    0.23
 -10   1   0    0.66    0.53
 -10   1   0    0.83    0.22
 -10   1   0    0.54    0.19
  10   1   0    0.26    0.46
  10   1   0    0.64    0.25
  10  -1   0    0.85    0.51
 -10  -1   0    0.44    0.54
 -10  -1   0    0.20    0.41
 -10  -1   0    0.74    0.26
  10  -1   0    0.91    0.34
  10  -1   0    0.64    0.24
 -10  -1   0    0.89    0.26
  10   1   1    9.70    0.74
  10   1   1   11.67    0.68
 -10   1  -1   14.12    0.96
  10   1   1   10.88    0.87
 -10  -1  -1   12.18    0.72
 -10  -1  -1   12.16    0.64
 -10  -1  -1   10.73    1.01
 -10  -1  -2  147.93    5.70
 -10  -1  -2  140.73    5.45
 -10  -1  -2  138.95    6.37
 -10   2   8    0.19    0.55
  10  -2  -6    3.71    0.52
  10  -2  -6    3.59    0.52
 -10   2   5    1.99    0.38
 -10   2   5    4.98    0.71
 -10   2   5    2.79    0.62
  10   2  -5    2.45    0.32
  10  -2  -5    1.90    0.44
  10  -2  -5    3.07    0.46
 -10  -2   5    2.61    0.37
 -10   2   4    0.71    0.33
  10   2  -4    0.54    0.38
 -10   2   4    0.89    0.53
 -10   2   4    0.81    0.59
  10   2  -4    0.91    0.25
 -10  -2   4    1.04    0.28
  10  -2  -4    1.08    0.38
 -10  -2   4    0.62    0.49
 -10  -2   4    1.07    0.26
  10  -2  -4    0.53    0.35
  10  -2  -4    0.70    0.52
 -10  -2   4    1.14    0.27
 -10  -2   4    1.38    0.54
  10   2  -3    1.33    0.26
  10   2  -3    1.50    0.24
 -10   2   3    1.62    0.56
 -10   2   3    2.31    0.41
  10   2  -3    1.03    0.40
 -10   2   3    1.76    0.52
  10  -2  -3    1.89    0.49
  10  -2  -3    1.73    0.33
 -10  -2   3    2.11    0.50
 -10  -2   3    1.43    0.25
 -10  -2   3    1.17    0.26
 -10  -2   3    0.95    0.49
  10  -2  -3    1.33    0.40
  10   2  -2    0.77    0.28
 -10   2   2    0.50    0.53
  10   2  -2    0.74    0.21
  10   2  -2    0.42    0.40
 -10   2   2    0.88    0.34
  10   2  -2    0.46    0.51
  10   2  -2    0.34    0.19
 -10   2   2    0.60    0.50
  10   2  -2    0.55    0.21
  10  -2  -2    0.80    0.34
 -10  -2   2    0.36    0.27
 -10  -2   2    0.98    0.50
 -10  -2   2    0.35    0.56
  10  -2  -2    0.84    0.44
 -10  -2   2    0.46    0.22
  10  -2  -2    0.84    0.48
  10   2  -1    1.18    0.24
  10   2  -1    1.18    0.26
 -10   2   1    0.80    0.15
  10   2  -1    0.81    0.27
  10   2  -1    1.00    0.44
 -10   2   1    0.77    0.52
  10   2  -1    1.33    0.32
  10   2  -1    1.11    0.20
 -10   2   1    0.76    0.16
  10   2  -1    1.55    0.40
 -10  -2   1    1.93    0.58
  10  -2  -1    0.80    0.31
  10  -2  -1    0.98    0.16
 -10  -2   1    0.86    0.53
 -10  -2   1    0.94    0.29
 -10  -2   1    1.27    0.29
  10   2   0    0.76    0.25
  10   2   0    0.50    0.37
  10   2   0    1.12    0.45
  10   2   0    1.00    0.24
 -10   2   0    0.56    0.48
 -10   2   0    0.06    0.18
  10   2   0    0.88    0.21
 -10  -2   0    0.45    0.44
 -10  -2   0    1.29    0.56
  10  -2   0    0.69    0.35
 -10  -2   0    0.99    0.28
  10   2   1    3.67    0.43
 -10   2  -1    4.38    0.66
  10   2   1    2.70    0.54
  10   2   1    2.89    0.35
 -10  -2  -1    3.83    0.37
 -10  -2  -1    3.45    0.38
 -10  -2  -1    2.91    0.60
  10   2   2   -0.58    0.36
 -10  -2  -2   -0.47    0.33
 -10  -2  -2   -0.18    0.32
 -10   3   8    0.84    0.57
 -10   3   6   25.56    1.80
  10  -3  -6   26.05    1.87
  10  -3  -6   25.47    1.79
  10  -3  -6   25.43    1.78
  10  -3  -6   27.13    2.03
 -10   3   4    2.32    0.60
 -10   3   4    1.24    0.39
  10   3  -4    1.94    0.45
 -10   3   4    2.25    0.60
  10   3  -4    2.78    0.34
 -10  -3   4    2.55    0.57
 -10  -3   4    2.26    0.34
 -10  -3   4    1.94    0.32
  10  -3  -4    3.02    0.53
 -10  -3   4    1.46    0.36
  10  -3  -4    2.34    0.42
 -10   3   3    1.14    0.59
  10   3  -3    1.21    0.26
 -10   3   3    1.05    0.52
  10   3  -3    1.35    0.39
 -10   3   3    1.71    0.42
  10   3  -3    1.39    0.24
  10  -3  -3    1.23    0.39
 -10  -3   3    0.44    0.58
  10  -3  -3    1.39    0.46
  10  -3  -3   -0.47    0.52
 -10  -3   3    1.28    0.27
 -10  -3   3    0.95    0.44
 -10  -3   3    1.00    0.21
  10   3  -2    3.19    0.55
  10   3  -2    3.30    0.44
 -10   3   2    3.61    0.60
  10   3  -2    2.96    0.31
 -10   3   2    4.01    0.63
 -10   3   2    2.54    0.46
  10   3  -2    3.08    0.36
  10   3  -2    3.51    0.35
  10   3  -2    3.53    0.41
  10  -3  -2    3.90    0.57
  10  -3  -2    3.12    0.52
  10  -3  -2    3.93    0.43
 -10  -3   2    2.93    0.37
 -10  -3   2    3.35    0.60
 -10  -3   2    2.32    0.67
 -10  -3   2    3.05    0.32
  10   3  -1    3.40    0.59
 -10   3   1    2.75    0.26
  10   3  -1    2.73    0.42
  10   3  -1    3.53    0.38
 -10   3   1    1.83    0.25
 -10   3   1    3.90    0.61
  10   3  -1    3.12    0.35
  10   3  -1    2.93    0.33
  10   3  -1    2.67    0.46
 -10  -3   1    2.89    0.41
 -10  -3   1    2.39    0.57
  10  -3  -1    2.72    0.41
 -10  -3   1    2.22    0.60
  10  -3  -1    3.46    0.52
  10   3   0    0.29    0.38
 -10   3   0   -1.23    0.64
  10   3   0    0.30    0.25
  10   3   0   -0.40    0.40
  10   3   0    0.17    0.27
  10   3   0    0.05    0.34
  10   3   0   -0.78    0.51
 -10  -3   0   -1.02    0.65
 -10  -3   0   -0.01    0.33
  10  -3   0    0.01    0.42
 -10  -3   0   -0.10    0.56
 -10  -3   0    0.30    0.28
 -10   3  -1   16.56    1.73
  10   3   1   17.88    1.40
  10   3   1   16.45    1.32
  10   3   1   19.49    1.45
  10   3   1   18.25    1.28
 -10  -3  -1   19.27    1.24
 -10  -3  -1   17.65    1.29
 -10  -3  -1   19.45    1.37
  10   3   2   25.45    1.85
 -10  -3  -2   25.86    2.19
 -10  -3  -2   24.49    1.67
 -10  -3  -2   26.07    1.94
 -10  -3  -3    7.10    0.88
 -10  -3  -3    7.42    0.67
 -10   4   9    0.10    0.52
  10  -4  -7    0.07    0.22
 -10   4   6    7.71    0.94
 -10   4   6    7.72    0.60
  10  -4  -6    7.89    0.60
  10  -4  -6    7.56    0.73
  10  -4  -6    6.96    0.75
 -10   4   5    1.40    0.56
  10   4  -5   -0.09    0.23
  10  -4  -5    0.41    0.43
 -10  -4   5    0.06    0.18
  10  -4  -5    0.53    0.44
 -10  -4   5   -0.02    0.16
 -10   4   4    5.80    0.70
 -10   4   4    5.95    0.70
  10   4  -4    6.09    0.45
 -10  -4   4    6.01    0.46
  10  -4  -4    5.40    0.64
 -10  -4   4    4.22    0.69
  10  -4  -4    5.61    0.57
 -10  -4   4    5.07    0.50
  10  -4  -4    5.06    0.56
  10   4  -3    2.18    0.43
  10   4  -3    0.68    0.29
 -10   4   3    1.39    0.55
 -10   4   3    1.10    0.41
 -10   4   3    2.58    0.65
  10  -4  -3    0.83    0.38
 -10  -4   3    1.47    0.32
 -10  -4   3    0.83    0.34
 -10  -4   3    2.67    0.59
  10  -4  -3    0.50    0.53
  10  -4  -3    0.44    0.49
 -10  -4   3    0.89    0.21
 -10  -4   3    1.34    0.50
  10   4  -2    2.06    0.32
  10   4  -2    0.61    0.27
 -10   4   2    1.00    0.58
 -10   4   2    1.35    0.64
  10   4  -2    0.75    0.30
 -10   4   2    1.77    0.47
  10   4  -2    1.10    0.46
  10  -4  -2    1.34    0.49
 -10  -4   2    1.86    0.64
  10  -4  -2    1.64    0.45
 -10  -4   2    3.73    0.62
  10   4  -1    2.59    0.50
  10   4  -1    2.17    0.39
  10   4  -1    1.49    0.33
  10   4  -1    1.39    0.47
  10   4  -1    1.52    0.33
  10   4  -1    1.72    0.44
 -10  -4   1    1.68    0.44
 -10  -4   1    1.73    0.37
  10  -4  -1    1.94    0.44
 -10  -4   1    3.56    0.68
  10   4   0    6.73    0.49
  10   4   0    6.18    0.68
  10   4   0    3.88    0.64
  10   4   0    6.25    0.68
  10   4   0    6.26    0.66
  10   4   0    6.46    0.55
  10   4   0    6.41    0.63
  10   4   0    6.69    0.59
 -10   4   0    5.05    0.86
 -10  -4   0    6.88    0.58
 -10  -4   0    6.14    0.59
  10  -4   0    6.25    0.71
 -10  -4   0    4.80    0.76
 -10  -4   0    5.43    0.79
  10   4   1    0.43    0.28
  10   4   1    0.43    0.29
  10   4   1    0.32    0.33
  10   4   1    0.31    0.43
  10   4   1    0.20    0.44
  10   4   1    0.55    0.38
  10   4   1    0.37    0.30
 -10  -4  -1    0.23    0.33
 -10  -4  -1   -0.09    0.50
 -10  -4  -2    2.66    0.42
 -10  -4  -2    3.48    0.55
 -10  -4  -3    0.03    0.51
 -10  -4  -3    0.39    0.40
 -10  -4  -4    0.21    0.59
 -10   5   9    1.15    0.68
 -10   5   8   -0.49    0.64
  10  -5  -8   -0.41    0.59
 -10   5   6    0.06    0.70
  10  -5  -6   -0.26    0.44
  10  -5  -6    0.20    0.19
  10  -5  -5    4.19    0.49
  10   5  -4    2.41    0.38
 -10   5   4    2.24    0.71
 -10   5   4    2.18    0.64
  10  -5  -4    2.72    0.47
  10  -5  -4    2.27    0.52
 -10  -5   4    2.90    0.39
  10  -5  -4    2.04    0.44
 -10  -5   4    3.52    0.70
 -10  -5   4    2.36    0.40
  10   5  -3    8.82    0.66
 -10   5   3    7.37    0.89
  10   5  -3    5.43    0.65
 -10   5   3    8.03    0.88
  10  -5  -3    8.38    0.76
 -10  -5   3    7.44    0.79
  10  -5  -3    8.43    0.70
 -10  -5   3    6.74    0.68
 -10  -5   3    6.86    0.60
  10  -5  -3    7.89    0.68
 -10  -5   3    6.28    0.57
 -10   5   2    0.05    0.13
  10   5  -2    0.19    0.37
  10   5  -2    0.46    0.53
 -10   5   2   -0.10    0.57
  10   5  -2   -0.05    0.28
  10   5  -2    0.04    0.41
  10   5  -2    0.10    0.27
  10   5  -2    0.10    0.28
  10  -5  -2    0.00    0.14
  10  -5  -2   -0.04    0.42
 -10  -5   2    0.08    0.34
  10  -5  -2    0.13    0.15
 -10  -5   2    0.18    0.61
 -10  -5   2   -0.02    0.54
  10  -5  -2   -0.56    0.51
  10   5  -1    4.17    0.50
  10   5  -1    4.16    0.40
  10   5  -1    3.50    0.60
 -10   5   1    4.58    0.66
  10   5  -1    4.29    0.44
  10   5  -1    3.44    0.54
  10   5  -1    3.98    0.44
  10   5  -1    3.91    0.49
 -10  -5   1    3.60    0.71
  10  -5  -1    3.45    0.51
 -10  -5   1    4.71    0.53
 -10  -5   1    3.77    0.50
 -10  -5   1    4.87    0.67
 -10   5   0    2.66    0.70
  10   5   0    2.85    0.37
  10   5   0    2.36    0.43
  10   5   0    3.37    0.54
  10   5   0    2.63    0.46
  10   5   0    2.63    0.46
  10   5   0    2.93    0.37
  10  -5   0    1.37    0.53
 -10  -5   0    3.07    0.43
 -10  -5   0    2.58    0.62
 -10  -5   0    2.52    0.43
 -10  -5   0    2.29    0.54
  10   5   1   10.90    0.97
  10   5   1   10.82    0.83
  10   5   1   11.39    0.90
  10   5   1   11.84    1.02
  10   5   1   11.67    0.96
 -10  -5  -1   11.87    0.95
 -10  -5  -1   11.02    0.97
 -10  -5  -1   11.04    1.09
  10   5   2    1.73    0.37
  10   5   2    2.09    0.51
  10   5   2    1.82    0.45
 -10  -5  -2    2.12    0.49
 -10  -5  -2    2.35    0.57
 -10  -5  -3    8.86    0.95
 -10  -5  -4   -0.11    0.47
 -10  -5  -4    0.06    0.68
 -10  -5  -5   -0.02    0.40
 -10   6   9    8.34    1.04
  10  -6  -7    6.85    0.77
  10  -6  -6    1.73    0.58
  10  -6  -5    5.02    0.70
 -10   6   4    3.93    0.72
 -10  -6   4    3.82    0.49
 -10  -6   4    4.19    0.83
  10  -6  -4    3.72    0.59
 -10   6   3    0.19    0.57
 -10   6   3   -0.08    0.14
 -10  -6   3   -0.52    0.56
  10  -6  -3    0.42    0.47
  10  -6  -3    0.40    0.50
  10  -6  -3    0.13    0.16
 -10  -6   3   -0.11    0.37
  10   6  -2    0.48    0.40
  10   6  -2    0.63    0.46
 -10   6   2    0.63    0.63
  10   6  -2    0.31    0.35
  10   6  -2    0.26    0.37
 -10   6   2    0.44    0.18
 -10  -6   2    0.41    0.40
  10  -6  -2    0.46    0.18
  10  -6  -2    0.80    0.43
  10  -6  -2    0.53    0.20
 -10  -6   2    1.16    0.54
  10   6  -1    0.20    0.43
  10   6  -1   -0.12    0.48
  10   6  -1   -0.28    0.52
  10   6  -1    0.05    0.34
 -10   6   1    0.32    0.63
  10   6  -1    0.05    0.40
  10   6  -1    0.03    0.38
 -10  -6   1    0.62    0.62
 -10  -6   1   -0.19    0.55
 -10  -6   1    0.04    0.37
  10  -6  -1    0.58    0.45
 -10  -6   1    0.08    0.45
  10   6   0    1.64    0.47
  10   6   0    1.32    0.43
  10   6   0    0.93    0.38
  10   6   0    1.08    0.46
  10   6   0    1.07    0.51
  10   6   0    1.41    0.36
 -10  -6   0    1.45    0.64
 -10  -6   0    2.11    0.44
  10  -6   0    0.11    0.43
 -10  -6   0    1.48    0.40
 -10  -6   0    1.60    0.59
  10   6   1    2.70    0.49
  10   6   1    3.00    0.42
  10   6   1    3.67    0.52
  10   6   1    2.48    0.55
  10   6   1    3.70    0.49
  10   6   1    3.43    0.56
 -10  -6  -1    2.42    0.50
 -10  -6  -1    2.20    0.64
 -10  -6  -1    3.73    0.48
 -10  -6  -1    2.66    0.63
  10   6   2    1.47    0.47
  10   6   2    1.65    0.43
 -10  -6  -2    1.40    0.57
  10   6   3   12.93    1.11
 -10  -6  -3   12.78    1.07
 -10  -6  -3   10.95    1.07
 -10  -6  -3   12.23    1.00
 -10  -6  -4    2.32    0.64
 -10  -6  -4    1.09    0.53
 -10   7   8    0.45    0.62
  10  -7  -8    0.81    0.73
  10  -7  -8    2.10    0.62
  10  -7  -7    3.91    0.68
  10  -7  -6    1.97    0.59
 -10   7   5    0.98    0.65
  10  -7  -5    0.68    0.46
  10  -7  -5    0.32    0.49
 -10   7   4   23.95    2.04
 -10  -7   4   29.15    1.75
 -10  -7   4   21.27    1.82
  10  -7  -4   23.65    1.83
 -10   7   3    4.37    0.69
 -10  -7   3    3.07    0.54
  10  -7  -3    3.21    0.58
 -10  -7   3    4.41    0.64
  10  -7  -3    3.45    0.35
  10   7  -2    0.39    0.40
  10   7  -2    0.93    0.44
 -10  -7   2    1.25    0.58
 -10  -7   2    0.45    0.43
  10  -7  -2    0.97    0.25
  10   7  -1    7.61    0.84
  10   7  -1    7.26    0.77
  10   7  -1    6.86    0.70
  10   7  -1    7.44    0.78
  10   7  -1    5.72    0.62
 -10  -7   1    7.74    0.73
 -10  -7   1    7.97    0.84
  10   7   0   14.84    1.24
  10   7   0   15.15    0.99
  10   7   0   13.98    1.14
  10   7   0   14.14    1.26
  10   7   0   15.14    1.26
 -10  -7   0   13.69    1.42
 -10  -7   0   15.31    1.28
 -10  -7   0   12.98    1.14
  10   7   1    0.73    0.45
  10   7   1    0.64    0.44
  10   7   1    0.62    0.41
  10   7   1    0.43    0.44
 -10  -7  -1    0.59    0.51
 -10  -7  -1    1.35    0.57
  10   7   2    2.71    0.54
  10   7   2    2.29    0.52
  10   7   2    2.46    0.49
 -10  -7  -2    1.77    0.53
 -10  -7  -2    1.62    0.54
  10   7   3   -0.01    0.38
  10   7   3    0.01    0.47
  10   7   3   -0.01    0.47
  10   7   3   -1.07    0.52
 -10  -7  -3   -0.29    0.47
 -10  -7  -3   -0.20    0.54
 -10  -7  -4    1.66    0.61
 -10  -7  -4    2.44    0.53
 -10  -7  -5    1.04    0.69
 -10  -7  -5    0.20    0.46
  10  -8  -7   -0.09    0.54
  10  -8  -6    5.70    0.74
  10  -8  -5    1.42    0.59
  10  -8  -4    6.19    0.69
 -10  -8   3    2.51    0.64
  10  -8  -3    1.70    0.52
  10  -8  -2   -0.29    0.27
 -10  -8   2    0.03    0.57
  10  -8  -2    0.33    0.51
  10   8  -1    4.89    0.59
  10   8  -1    4.63    0.64
  10   8  -1    4.95    0.69
  10   8  -1    4.63    0.72
  10  -8  -1    4.92    0.68
 -10  -8   1    5.39    0.76
  10   8   0    0.74    0.52
  10   8   0    0.56    0.44
  10   8   0    0.79    0.45
  10   8   0    0.20    0.48
  10   8   0    0.64    0.38
 -10  -8   0    0.21    0.62
 -10  -8   0    0.66    0.52
 -10  -8   0    0.29    0.54
  10   8   1    0.32    0.41
  10   8   1    0.23    0.37
  10   8   1    0.48    0.42
  10   8   1   -0.03    0.49
  10   8   1    0.07    0.47
  10   8   1   -0.42    0.47
 -10  -8  -1   -0.43    0.60
 -10  -8  -1    0.54    0.58
 -10  -8  -1    0.16    0.46
 -10  -8  -1    0.07    0.47
  10   8   2    8.39    0.74
  10   8   2    9.26    0.85
 -10  -8  -2    9.57    0.94
 -10  -8  -2   11.52    0.96
 -10  -8  -2    9.11    1.08
  10   8   3    1.89    0.41
  10   8   3    1.74    0.42
  10   8   3    2.10    0.59
 -10  -8  -3    1.52    0.44
 -10  -8  -3    2.24    0.65
 -10  -8  -3    2.28    0.51
  10   8   4   -0.31    0.43
  10   8   4   -0.08    0.44
 -10  -8  -4   -0.14    0.46
  10  -9  -6    0.80    0.61
  10  -9  -5    2.75    0.59
  10  -9  -4    0.13    0.57
 -10  -9   4   -0.15    0.32
 -10  -9   3    4.57    0.80
  10  -9  -3    0.80    0.52
 -10  -9   3    1.93    0.56
  10   9  -2   26.71    1.91
 -10  -9   2   30.03    2.03
 -10  -9   2   24.33    2.10
  10   9  -1    4.69    0.75
  10   9  -1    2.65    0.51
  10   9  -1    4.13    0.59
  10   9  -1    3.68    0.72
 -10  -9   1    1.64    0.53
  10  -9  -1    3.86    0.60
  10   9   0    2.83    0.58
  10   9   0    3.72    0.62
  10   9   0    3.40    0.53
 -10  -9   0    3.35    0.56
 -10  -9   0    2.81    0.65
 -10  -9   0    3.76    0.76
  10   9   1    9.56    0.75
  10   9   1    9.60    0.87
  10   9   1    9.26    0.79
  10   9   1    8.94    0.85
 -10  -9  -1    9.31    0.86
 -10  -9  -1    8.55    1.05
 -10  -9  -1    9.36    0.91
 -10  -9  -1    8.59    1.00
  10   9   2   -0.15    0.55
  10   9   2   -0.28    0.40
  10   9   2    0.15    0.37
 -10  -9  -2    0.02    0.46
 -10  -9  -2    0.52    0.53
  10   9   3    0.55    0.60
  10   9   3    0.22    0.46
 -10  -9  -3    0.14    0.54
 -10  -9  -3   -0.09    0.51
 -10 -10   3    1.47    0.48
  10 -10  -3    2.10    0.59
 -10 -10   3    2.55    0.70
  10  10  -2    3.04    0.48
 -10 -10   2    3.02    0.62
  10 -10  -2    2.19    0.63
 -10 -10   2    3.00    0.51
  10  10  -1   -0.56    0.56
  10  10  -1    0.12    0.63
  10  10  -1    0.25    0.44
 -10  10   1   -0.36    0.64
 -10 -10   1    0.06    0.55
  10 -10  -1   -0.17    0.48
 -10 -10   1    0.07    0.64
  10  10   0   11.94    0.89
  10  10   0    9.98    1.07
  10  10   0   13.62    1.03
 -10 -10   0   12.49    1.27
 -10 -10   0   12.99    1.08
  10  10   1    4.10    0.64
  10  10   1    3.95    0.54
 -10 -10  -1    3.50    0.68
 -10 -10  -1    3.31    0.57
 -11   0   7    0.19    0.66
  11   0  -5    0.08    0.19
 -11   0   5    0.04    0.16
 -11   0   5   -0.07    0.21
 -11   0   5    0.17    0.32
  11   0  -4    6.98    0.56
  11   0  -4    7.22    0.53
 -11   0   4    7.13    0.68
  11   0  -4    8.12    0.68
 -11   0   4    7.93    0.56
  11   0  -3   -0.13    0.18
  11   0  -3   -0.65    0.33
  11   0  -3   -0.21    0.18
 -11   0   3   -0.50    0.33
 -11   0   3   -1.03    0.75
  11   0  -3   -0.78    0.51
  11   0  -2   16.76    1.22
 -11   0   2   17.55    1.40
  11   0  -2   15.14    1.15
 -11   0   2   15.39    1.29
  11   0  -2   15.36    1.26
 -11   0   2   13.92    1.20
  11   0  -2   16.06    1.05
  11   0  -1   -0.14    0.24
  11   0  -1   -0.16    0.28
 -11   0   1   -0.39    0.26
 -11   0   1    0.43    0.54
  11   0  -1   -0.14    0.29
  11   0  -1    0.05    0.46
 -11   0   0    5.94    0.52
 -11   0   0    5.10    0.79
 -11   0   0    6.12    0.44
  11   0   0    6.21    0.55
  11   0   0    5.76    0.53
  11   0   1   -0.03    0.37
  11   0   1   -0.04    0.31
 -11   0  -1   -0.10    0.50
 -11   0  -1   -0.17    0.27
 -11   0  -1    0.12    0.32
 -11   1   8    0.69    0.60
 -11   1   7    0.48    0.59
 -11   1   6    1.14    0.58
 -11   1   6    1.88    0.41
 -11  -1   6    1.84    0.42
 -11  -1   6    1.52    0.65
  11   1  -5    0.82    0.28
 -11   1   5    0.69    0.16
 -11   1   5    0.81    0.36
 -11  -1   5    0.72    0.32
  11  -1  -5    0.96    0.14
  11  -1  -5    0.52    0.39
 -11  -1   5    1.02    0.23
 -11  -1   5    1.08    0.27
  11  -1  -5    1.04    0.15
 -11   1   4    1.51    0.33
  11   1  -4    1.72    0.24
  11   1  -4    1.82    0.23
 -11  -1   4    1.40    0.32
 -11  -1   4    2.09    0.69
  11  -1  -4    2.18    0.43
 -11  -1   4    2.14    0.26
  11   1  -3   -0.32    0.23
  11   1  -3   -0.17    0.22
 -11   1   3   -1.58    0.75
  11   1  -3   -0.38    0.39
 -11   1   3   -0.05    0.39
  11   1  -3   -0.45    0.42
 -11  -1   3   -0.25    0.29
 -11  -1   3   -1.85    0.75
  11  -1  -3   -0.41    0.46
 -11  -1   3   -0.44    0.23
  11  -1  -3   -0.86    0.36
 -11   1   2   -0.44    0.21
  11   1  -2   -0.72    0.27
 -11   1   2   -0.63    0.38
 -11   1   2   -0.21    0.65
  11   1  -2   -0.17    0.23
  11   1  -2   -0.58    0.46
  11   1  -2   -0.37    0.27
  11   1  -2    0.19    0.22
  11   1  -2   -0.19    0.30
  11  -1  -2   -0.11    0.19
 -11  -1   2   -0.48    0.31
  11  -1  -2   -0.56    0.20
 -11  -1   2   -0.52    0.31
  11  -1  -2   -0.31    0.34
  11  -1  -2   -0.07    0.47
 -11  -1   2    0.61    0.68
  11   1  -1   -0.51    0.28
  11   1  -1   -0.32    0.46
 -11   1   1   -0.34    0.21
  11   1  -1   -1.80    0.64
  11   1  -1   -0.17    0.29
  11   1  -1    0.09    0.26
 -11   1   1   -0.44    0.21
 -11   1   1   -0.29    0.55
  11   1  -1   -0.30    0.33
 -11  -1   1   -0.61    0.31
  11  -1  -1   -0.16    0.35
  11  -1  -1   -0.35    0.22
 -11  -1   1   -0.79    0.70
 -11  -1   1   -0.71    0.66
  11  -1  -1   -0.15    0.44
 -11   1   0    3.18    0.31
 -11   1   0    3.07    0.62
  11   1   0    3.18    0.51
  11   1   0    3.21    0.37
 -11   1   0    3.26    0.34
  11   1   0    3.52    0.35
 -11  -1   0    2.64    0.34
  11  -1   0    2.87    0.39
  11  -1   0    3.28    0.35
 -11  -1   0    1.99    0.60
 -11  -1   0    3.20    0.35
 -11   1  -1   -0.02    0.28
 -11   1  -1    0.21    0.22
  11   1   1    1.02    0.33
  11   1   1    1.09    0.31
 -11  -1  -1    0.66    0.62
  11  -1   1   -0.07    0.32
 -11  -1  -1    0.75    0.30
 -11  -1  -1    1.13    0.26
  11  -1   1    0.09    0.27
  11   1   2    1.22    0.41
 -11  -1  -2    1.04    0.41
 -11  -1  -2    1.08    0.36
 -11   2   8    5.30    0.84
 -11   2   7   -0.07    0.59
 -11  -2   7    0.42    0.67
 -11  -2   6   19.20    1.13
  11  -2  -6   17.14    0.93
 -11   2   5    0.51    0.34
  11   2  -5    0.42    0.27
 -11  -2   5    0.23    0.32
  11  -2  -5    0.45    0.41
 -11  -2   5    0.31    0.27
 -11  -2   5    0.20    0.28
 -11   2   4    0.41    0.34
  11   2  -4    0.62    0.23
 -11  -2   4    0.53    0.26
 -11  -2   4    0.83    0.67
  11  -2  -4    0.80    0.43
 -11  -2   4    0.66    0.27
 -11  -2   4    0.54    0.21
  11   2  -3   -0.09    0.42
 -11   2   3    0.11    0.38
  11   2  -3   -0.01    0.21
  11   2  -3    0.17    0.23
 -11   2   3    0.81    0.60
 -11  -2   3   -0.03    0.25
 -11  -2   3   -0.09    0.63
 -11  -2   3    0.26    0.26
  11  -2  -3    0.40    0.33
  11   2  -2   -0.09    0.24
  11   2  -2   -0.12    0.27
  11   2  -2   -0.50    0.47
  11   2  -2   -0.37    0.29
 -11   2   2   -0.26    0.40
  11   2  -2   -0.17    0.23
 -11   2   2   -0.64    0.61
  11   2  -2   -0.12    0.54
 -11  -2   2   -0.94    0.72
  11  -2  -2   -0.15    0.46
 -11  -2   2   -0.39    0.28
 -11  -2   2   -0.74    0.74
 -11  -2   2   -0.22    0.33
 -11  -2   2   -0.29    0.27
  11  -2  -2   -0.42    0.38
  11   2  -1    0.37    0.27
  11   2  -1    0.13    0.53
 -11   2   1    0.49    0.18
  11   2  -1    0.65    0.34
  11   2  -1    0.48    0.29
  11   2  -1    0.35    0.42
 -11   2   1    0.57    0.17
  11   2  -1    0.57    0.22
  11   2  -1    0.50    0.25
  11  -2  -1    0.36    0.18
 -11  -2   1   -0.48    0.62
 -11  -2   1    0.16    0.55
 -11  -2   1    0.30    0.32
  11  -2  -1    0.25    0.36
  11   2   0    1.12    0.28
  11   2   0    1.02    0.28
  11   2   0    1.34    0.53
  11   2   0    1.03    0.24
  11   2   0    1.47    0.37
  11   2   0    1.44    0.43
 -11   2   0    1.29    0.28
 -11   2   0    1.18    0.24
  11  -2   0    0.82    0.38
 -11  -2   0    0.60    0.55
 -11  -2   0    1.49    0.66
  11  -2   0    0.21    0.28
 -11  -2   0    0.98    0.32
  11   2   1    0.60    0.24
  11   2   1    0.60    0.31
 -11  -2  -1    0.28    0.29
  11  -2   1    0.29    0.28
 -11  -2  -1    0.08    0.51
 -11  -2  -1    0.57    0.28
  11   2   2    4.25    0.49
 -11  -2  -2    2.28    0.61
 -11  -2  -2    3.57    0.44
 -11  -2  -2    4.23    0.48
 -11  -2  -3   -0.17    0.37
 -11   3   9    0.11    0.53
 -11   3   8   11.94    1.19
 -11   3   7    0.96    0.68
  11  -3  -7    1.75    0.41
  11  -3  -7    1.51    0.51
 -11   3   6    0.25    0.60
  11  -3  -6    0.44    0.47
 -11  -3   6   -0.17    0.81
  11   3  -5    5.07    0.53
 -11  -3   5    4.47    0.49
  11  -3  -5    4.78    0.55
 -11  -3   5    5.52    0.51
 -11  -3   5    5.16    0.53
 -11   3   4    3.46    0.44
  11   3  -4    3.42    0.36
 -11  -3   4    3.21    0.41
  11  -3  -4    2.89    0.50
 -11  -3   4    2.93    0.39
 -11  -3   4    2.85    0.34
  11   3  -3    0.05    0.25
  11   3  -3    0.21    0.43
 -11   3   3    0.20    0.36
  11   3  -3   -0.05    0.25
  11  -3  -3    0.16    0.40
 -11  -3   3    0.25    0.22
 -11  -3   3   -0.34    0.65
 -11  -3   3    0.11    0.28
  11   3  -2    0.11    0.25
  11   3  -2    0.18    0.29
  11   3  -2    0.42    0.42
  11   3  -2    0.11    0.27
 -11   3   2   -0.06    0.40
  11   3  -2   -0.46    0.57
  11   3  -2    0.20    0.35
  11  -3  -2   -0.25    0.34
 -11  -3   2   -0.14    0.63
 -11  -3   2   -0.01    0.63
 -11  -3   2    0.11    0.29
 -11   3   1    0.11    0.16
  11   3  -1   -0.37    0.40
  11   3  -1    0.22    0.26
  11   3  -1    0.01    0.27
 -11   3   1   -0.04    0.20
  11   3  -1   -0.25    0.48
  11   3  -1   -0.54    0.57
  11   3  -1   -0.06    0.32
 -11  -3   1   -0.50    0.71
 -11  -3   1   -0.42    0.58
 -11  -3   1   -0.54    0.33
  11  -3  -1   -0.01    0.39
  11  -3  -1   -0.04    0.20
 -11  -3   1   -0.23    0.36
  11   3   0    1.21    0.33
  11   3   0    1.31    0.43
  11   3   0    1.45    0.40
  11   3   0    1.22    0.52
  11   3   0    1.61    0.29
  11   3   0    1.46    0.29
  11  -3   0    1.26    0.42
 -11  -3   0    1.12    0.63
 -11  -3   0    1.98    0.62
 -11  -3   0    1.25    0.36
  11   3   1    5.67    0.64
  11   3   1    5.73    0.62
  11   3   1    5.17    0.44
  11   3   1    5.37    0.52
  11   3   1    5.94    0.52
 -11  -3  -1    5.22    0.57
 -11  -3  -1    5.07    0.51
 -11  -3  -1    5.69    0.71
 -11  -3  -2    1.00    0.65
 -11  -3  -2    0.85    0.41
 -11  -3  -3    7.16    0.73
 -11  -3  -3    6.94    0.92
 -11   4   9    3.62    0.80
 -11   4   8   -0.91    0.66
 -11   4   7    1.20    0.57
  11  -4  -7    0.72    0.52
 -11   4   6    3.67    0.69
 -11  -4   6    1.48    0.89
  11  -4  -6    4.60    0.78
  11   4  -5    0.04    0.34
 -11  -4   5    0.25    0.36
  11  -4  -5   -0.05    0.43
 -11  -4   5    0.15    0.34
  11   4  -4    0.05    0.34
  11  -4  -4   -0.14    0.44
 -11  -4   4    0.01    0.27
 -11  -4   4    0.28    0.36
 -11  -4   4    0.14    0.37
  11   4  -3    4.68    0.42
  11   4  -3    4.59    0.41
  11   4  -3    4.00    0.55
  11  -4  -3    5.22    0.53
 -11  -4   3    3.94    0.83
 -11  -4   3    4.47    0.40
 -11  -4   3    4.43    0.49
  11   4  -2    0.87    0.41
  11   4  -2    0.80    0.55
  11   4  -2    1.11    0.32
 -11   4   2    0.99    0.41
  11   4  -2    1.09    0.30
  11   4  -2    0.99    0.28
  11   4  -2    1.12    0.32
  11  -4  -2    1.31    0.42
 -11  -4   2    1.22    0.58
 -11  -4   2    0.97    0.56
 -11  -4   2    0.80    0.33
  11   4  -1    7.14    0.57
  11   4  -1    7.35    0.61
  11   4  -1    7.99    0.72
  11   4  -1    5.93    0.69
  11   4  -1    8.38    0.65
  11   4  -1    6.39    0.61
 -11  -4   1    6.68    0.63
 -11  -4   1    6.41    0.68
 -11  -4   1    5.75    0.91
  11  -4  -1    7.14    0.66
 -11  -4   1    6.26    0.92
  11   4   0    0.63    0.56
  11   4   0    0.65    0.43
  11   4   0    0.72    0.33
  11   4   0    0.16    0.45
  11   4   0    0.48    0.33
  11   4   0    0.48    0.34
 -11  -4   0    0.46    0.37
 -11  -4   0    0.52    0.59
 -11  -4   0    0.38    0.36
 -11  -4   0    0.52    0.62
  11  -4   0    0.83    0.46
  11   4   1    0.54    0.49
  11   4   1    0.08    0.41
  11   4   1    0.11    0.32
  11   4   1   -0.19    0.47
  11   4   1    0.15    0.30
 -11  -4  -1   -0.30    0.31
 -11  -4  -1    0.31    0.55
 -11  -4  -2   12.33    1.16
 -11  -4  -2   11.92    0.98
 -11  -4  -3    4.13    0.75
 -11   5   9    1.49    0.75
 -11   5   8   -0.43    0.69
  11  -5  -8   -1.90    0.62
 -11   5   7    0.45    0.58
  11  -5  -7    0.09    0.72
  11  -5  -7    0.37    0.52
  11  -5  -7    0.89    0.57
 -11   5   6    1.66    0.66
  11  -5  -6    1.38    0.72
  11   5  -5    7.07    0.47
 -11   5   5    4.71    0.73
  11  -5  -5    5.78    0.68
 -11  -5   5    7.02    0.88
  11   5  -4    4.23    0.49
 -11  -5   4    3.60    0.53
 -11  -5   4    3.88    0.49
  11  -5  -4    4.03    0.57
  11   5  -3    0.15    0.33
  11   5  -3    0.32    0.31
  11   5  -3    0.28    0.42
  11  -5  -3   -0.20    0.48
 -11  -5   3   -0.18    0.39
  11   5  -2    0.02    0.43
  11   5  -2   -0.02    0.32
  11   5  -2   -0.33    0.57
  11   5  -2    0.11    0.31
  11   5  -2    0.51    0.42
  11   5  -2    0.17    0.29
 -11  -5   2   -0.38    0.59
  11  -5  -2   -0.12    0.42
 -11  -5   2    0.54    0.38
 -11  -5   2    0.36    0.65
  11   5  -1    0.01    0.62
  11   5  -1    0.77    0.29
  11   5  -1    0.61    0.46
  11   5  -1    0.39    0.30
  11   5  -1    0.22    0.41
 -11  -5   1    0.63    0.45
 -11  -5   1    0.25    0.65
 -11  -5   1    0.30    0.63
  11  -5  -1    0.57    0.44
 -11  -5   1    1.15    0.39
  11   5   0    0.28    0.44
  11   5   0   -0.24    0.42
  11   5   0   -0.31    0.34
  11   5   0   -0.36    0.59
 -11  -5   0    0.15    0.43
 -11  -5   0   -0.59    0.62
 -11  -5   0   -0.24    0.64
  11  -5   0   -0.23    0.48
 -11  -5   0   -0.18    0.37
  11   5   1    6.17    0.65
  11   5   1    6.34    0.51
  11   5   1    6.75    0.74
  11   5   1    6.65    0.66
 -11  -5  -1    5.51    0.64
 -11  -5  -1    5.92    0.60
 -11  -5  -1    5.78    0.86
  11   5   2    3.76    0.54
 -11  -5  -2    3.54    0.69
 -11  -5  -3   -0.01    0.62
 -11  -5  -4    0.45    0.53
 -11  -5  -4    2.08    0.79
 -11  -5  -5    0.28    0.43
 -11   6   8    0.38    0.65
  11  -6  -8    0.87    0.56
 -11   6   7   -0.78    0.72
  11  -6  -7   -0.82    0.73
  11  -6  -7   -0.80    0.58
  11  -6  -7    0.84    0.53
 -11   6   6    3.16    0.79
  11  -6  -6    4.86    0.62
  11  -6  -6    4.56    0.76
 -11   6   5   -0.24    0.68
 -11  -6   5    0.21    0.31
 -11  -6   5    0.21    0.87
  11  -6  -5    0.60    0.52
 -11   6   4   -0.11    0.63
  11  -6  -4   -0.09    0.58
 -11  -6   4    0.32    0.36
 -11   6   3    1.13    0.70
 -11  -6   3    2.50    0.39
  11  -6  -3    2.20    0.63
  11   6  -2   10.62    0.87
  11   6  -2   13.33    1.04
  11   6  -2   13.12    1.18
  11   6  -2   12.70    1.05
 -11  -6   2   13.05    1.02
 -11  -6   2   13.85    1.29
  11   6  -1    1.26    0.44
  11   6  -1    1.95    0.46
  11   6  -1    1.45    0.36
  11   6  -1    0.90    0.57
 -11  -6   1    0.26    0.71
 -11  -6   1    1.45    0.42
 -11  -6   1    1.08    0.62
 -11  -6   1    0.88    0.50
  11   6   0    0.24    0.45
  11   6   0    0.23    0.40
 -11   6   0   -0.33    0.77
  11   6   0    0.31    0.57
  11   6   0    0.16    0.32
 -11  -6   0   -0.15    0.63
 -11  -6   0    0.22    0.64
 -11  -6   0    0.51    0.46
 -11  -6   0    0.20    0.41
  11   6   1    1.65    0.37
  11   6   1    0.63    0.50
  11   6   1    1.38    0.45
 -11  -6  -1    1.30    0.60
 -11  -6  -1    0.67    0.38
  11   6   2    1.96    0.44
 -11  -6  -2    2.07    0.64
  11   6   3    1.08    0.57
 -11  -6  -3    3.12    0.55
 -11  -6  -3    2.17    0.71
 -11  -6  -4    0.33    0.48
 -11  -6  -4   -0.03    0.69
 -11   7   7    0.77    0.70
 -11   7   7   -0.03    0.65
  11  -7  -7   -0.13    0.54
  11  -7  -7    0.81    0.72
  11  -7  -7    0.57    0.50
 -11   7   6   -0.85    0.83
 -11   7   6    0.79    0.74
  11  -7  -6   -0.04    0.73
  11  -7  -6    0.99    0.57
  11  -7  -6    0.66    0.53
 -11   7   5    5.33    0.78
 -11  -7   5    0.48    1.06
  11  -7  -5    3.37    0.59
 -11  -7   4    9.63    0.74
  11  -7  -4    8.93    0.94
  11  -7  -4    8.71    0.82
  11  -7  -3    3.05    0.64
 -11  -7   3    3.50    0.45
  11  -7  -3    3.20    0.61
  11   7  -2   -0.21    0.65
  11   7  -2    0.08    0.38
  11   7  -2   -0.17    0.40
 -11  -7   2   -0.22    0.42
 -11  -7   2    0.19    0.59
  11   7  -1    3.20    0.64
 -11   7   1    3.71    0.94
  11   7  -1    3.11    0.53
 -11  -7   1    5.89    0.77
 -11  -7   1    3.13    0.71
  11   7   0   11.52    0.75
  11   7   0   10.48    0.70
 -11  -7   0   10.37    0.83
 -11  -7   0   12.22    0.97
  11   7   1    3.70    0.54
  11   7   1    2.91    0.56
  11   7   1    2.93    0.57
 -11  -7  -1    2.60    0.62
 -11  -7  -1    2.53    0.58
  11   7   2    3.66    0.52
  11   7   2    3.53    0.66
  11   7   2    4.10    0.58
 -11  -7  -2    4.23    0.50
 -11  -7  -2    2.42    0.64
 -11  -7  -2    4.17    0.66
  11   7   3    0.31    0.44
  11   7   3    0.37    0.60
  11   7   3    0.37    0.41
 -11  -7  -3    0.78    0.62
 -11  -7  -3    0.37    0.43
 -11  -7  -4    1.00    0.57
 -11  -7  -4    1.42    0.61
 -11   8   6    0.09    0.65
 -11   8   6   -0.53    0.72
  11  -8  -6    0.04    0.61
  11  -8  -6   -0.02    0.48
  11  -8  -6    0.31    0.59
 -11   8   5    0.41    0.69
  11  -8  -5   -0.17    0.53
  11  -8  -5    0.19    0.58
  11  -8  -5   -0.28    0.63
  11  -8  -4    2.34    0.70
  11  -8  -4    3.30    0.61
  11  -8  -4    5.12    0.63
 -11   8   3   12.71    1.26
  11  -8  -3   12.27    1.09
  11  -8  -3   12.60    1.14
  11   8  -2    7.92    1.10
 -11   8   2    8.72    1.05
 -11  -8   2   10.30    1.01
  11  -8  -2    8.82    0.88
  11   8  -1    7.10    0.74
  11   8  -1    7.96    0.86
  11   8  -1    5.62    0.83
 -11   8   1   10.23    1.11
  11  -8  -1    7.10    0.78
  11   8   0   10.72    0.90
  11   8   0    9.91    0.86
  11   8   0   12.21    0.89
  11   8   0   10.71    0.99
 -11  -8   0   10.06    1.17
 -11  -8   0    8.75    1.06
 -11  -8   0   10.80    1.22
 -11  -8   0   11.07    0.91
  11   8   1    0.57    0.52
  11   8   1    0.39    0.47
  11   8   1    0.39    0.50
  11   8   1    0.52    0.39
 -11  -8  -1    0.26    0.50
 -11  -8  -1    0.26    0.53
 -11  -8  -1    0.17    0.64
  11   8   2    1.87    0.50
  11   8   2    2.14    0.60
  11   8   2    0.67    0.42
 -11  -8  -2    1.55    0.54
 -11  -8  -2    1.26    0.49
 -11  -8  -2    1.62    0.70
  11  -9  -5    1.91    0.65
 -11   9   4    0.68    0.65
  11  -9  -4    0.11    0.63
 -11  -9   4    0.14    0.44
  11  -9  -4    0.01    0.53
  11  -9  -4    1.46    0.60
 -11   9   3    0.39    0.70
  11  -9  -3    0.85    0.54
  11  -9  -3    0.29    0.54
 -11  -9   3    0.79    0.48
  11   9  -2    0.05    0.65
  11   9  -2    0.14    0.49
  11   9  -2    0.26    0.48
 -11   9   2    0.08    0.72
  11  -9  -2    0.57    0.60
 -11  -9   2   -0.18    0.68
 -11  -9   2   -0.18    0.46
  11   9  -1    1.19    0.43
 -11   9   1    1.21    0.72
  11   9  -1    1.38    0.60
  11   9  -1    1.28    0.46
 -11  -9   1    0.95    0.50
 -11  -9   1    1.14    0.65
  11  -9  -1   -0.64    0.55
  11   9   0    0.03    0.48
  11   9   0    0.21    0.45
  11   9   0    0.31    0.57
  11   9   0    0.38    0.51
 -11  -9   0    0.14    0.57
 -11  -9   0   -0.52    0.64
 -11  -9   0   -0.04    0.50
  11   9   1    1.35    0.52
  11   9   1    0.41    0.58
  11   9   1    1.20    0.49
  11   9   1    1.18    0.42
 -11  -9  -1    1.33    0.44
 -11  -9  -1   -0.34    0.77
 -12   0   8   -0.37    0.70
 -12   0   7   -0.38    0.71
 -12   0   6    1.92    0.48
  12   0  -6    2.16    0.57
  12   0  -5   -0.03    0.19
  12   0  -5   -0.09    0.39
 -12   0   5   -0.51    0.72
 -12   0   5   -0.34    0.20
 -12   0   5   -0.20    0.34
  12   0  -4    3.53    0.48
  12   0  -4    3.33    0.26
 -12   0   4    1.92    0.68
 -12   0   4    2.95    0.42
 -12   0   4    3.22    0.33
  12   0  -4    3.16    0.29
 -12   0   3   -0.01    0.63
  12   0  -3    0.48    0.57
  12   0  -3   -0.06    0.17
 -12   0   3   -0.09    0.33
  12   0  -3   -0.09    0.36
 -12   0   2    0.76    0.66
 -12   0   2    0.52    0.34
 -12   0   2    0.57    0.26
  12   0  -2    0.42    0.32
  12   0  -2    0.75    0.24
  12   0  -2    0.49    0.53
  12   0  -2    0.50    0.24
  12   0  -1   -0.16    0.55
  12   0  -1    0.05    0.32
  12   0  -1    0.14    0.26
 -12   0   1    0.12    0.65
 -12   0   1    0.08    0.28
  12   0  -1    0.18    0.30
  12   0   0   -0.66    0.61
  12   0   0    0.04    0.26
  12   0   0   -0.18    0.34
 -12   0   0   -0.36    0.23
 -12   0   0   -0.11    0.25
  12   0   1    1.42    0.47
 -12   0  -1    0.73    0.28
 -12   0  -1    0.67    0.34
  12   0   1    1.04    0.36
 -12   0  -2    1.39    0.76
 -12   1   8    1.75    0.82
 -12   1   7   -0.60    0.71
 -12  -1   7   -0.22    0.40
  12   1  -6    3.87    0.52
 -12   1   6    2.84    0.71
 -12  -1   6    4.11    0.86
  12  -1  -6    4.00    0.63
 -12  -1   6    4.50    0.51
 -12   1   5    0.08    0.36
 -12   1   5    0.30    0.76
 -12   1   5    1.48    0.68
  12   1  -5    0.45    0.46
 -12  -1   5    0.21    0.24
  12  -1  -5    0.12    0.49
 -12  -1   5   -0.80    0.71
  12  -1  -5    1.02    0.48
 -12  -1   5    0.57    0.53
 -12  -1   5    0.54    0.33
 -12   1   4    1.53    0.41
  12   1  -4    0.93    0.22
  12   1  -4    0.63    0.68
  12   1  -4    1.24    0.25
 -12  -1   4    1.10    0.27
  12  -1  -4    1.11    0.42
 -12  -1   4    0.83    0.32
 -12  -1   4    0.65    0.57
  12   1  -3    0.92    0.22
  12   1  -3    0.58    0.22
  12   1  -3    0.59    0.33
 -12   1   3    0.75    0.38
  12   1  -3    0.62    0.56
 -12  -1   3    0.17    0.57
 -12  -1   3    0.91    0.25
  12  -1  -3    0.74    0.39
 -12  -1   3    0.99    0.31
 -12   1   2   15.51    1.25
  12   1  -2   15.18    1.20
  12   1  -2   14.47    1.18
  12   1  -2   14.76    1.07
 -12   1   2   13.94    1.20
  12   1  -2   16.30    1.05
 -12  -1   2   14.77    1.16
 -12  -1   2   15.93    1.25
  12  -1  -2   15.56    1.08
  12  -1  -2   15.10    1.18
 -12   1   1    1.92    0.68
  12   1  -1    2.61    0.34
  12   1  -1    2.48    0.38
 -12   1   1    2.31    0.30
  12   1  -1    1.99    0.34
 -12  -1   1    2.67    0.34
  12  -1  -1    1.77    0.61
  12  -1  -1    2.87    0.39
  12  -1  -1    2.32    0.27
 -12   1   0   -0.19    0.23
  12   1   0    0.09    0.27
 -12   1   0   -0.28    0.26
  12   1   0   -0.17    0.30
  12   1   0    0.46    0.55
  12  -1   0   -0.84    0.55
 -12  -1   0   -0.49    0.34
  12  -1   0   -0.17    0.28
 -12  -1   0   -0.22    0.27
  12  -1   0   -0.25    0.33
  12   1   1    0.72    0.34
  12   1   1    0.87    0.35
 -12   1  -1    0.37    0.64
  12   1   1    1.04    0.54
 -12   1  -1    0.44    0.37
 -12   1  -1    0.10    0.29
  12  -1   1    0.30    0.30
  12  -1   1    0.12    0.42
 -12  -1  -1    1.07    0.31
 -12  -1  -1    1.13    0.36
  12   1   2   23.19    1.42
 -12  -1  -2   21.86    1.40
 -12  -1  -2   21.81    1.38
 -12   2   9   -0.58    0.66
 -12   2   8    1.42    0.78
 -12   2   7   -0.01    0.66
 -12  -2   7    0.24    0.80
  12  -2  -7    0.07    0.43
 -12   2   6    0.67    0.75
 -12   2   6    0.72    0.60
 -12  -2   6    0.95    0.33
 -12  -2   6    1.58    0.42
  12  -2  -6    1.79    0.51
  12  -2  -6    1.13    0.52
 -12  -2   6    0.60    0.70
 -12   2   5    6.27    0.87
 -12   2   5    6.92    0.82
  12   2  -5    6.06    0.67
  12   2  -5    6.50    0.57
 -12  -2   5    5.24    0.82
  12  -2  -5    7.44    0.69
  12  -2  -5    6.97    0.70
  12  -2  -5    7.85    0.87
 -12  -2   5    6.49    0.56
 -12  -2   5    5.65    0.65
 -12   2   4    0.15    0.66
  12   2  -4    0.70    0.24
  12   2  -4    0.76    0.26
  12   2  -4   -1.50    0.65
 -12   2   4    0.51    0.72
 -12   2   4    0.68    0.40
 -12  -2   4    0.29    0.61
 -12  -2   4    0.52    0.29
  12  -2  -4    0.63    0.47
  12  -2  -4   -0.07    0.53
 -12  -2   4    0.49    0.32
  12   2  -3   -0.04    0.58
  12   2  -3    0.16    0.27
 -12   2   3    0.60    0.68
  12   2  -3   -0.13    0.25
 -12   2   3    0.04    0.38
 -12  -2   3   -0.07    0.28
 -12  -2   3    0.05    0.29
  12  -2  -3   -0.24    0.62
  12  -2  -3    0.22    0.39
  12   2  -2    0.17    0.30
  12   2  -2   -0.15    0.27
 -12   2   2   -0.22    0.41
 -12   2   2    0.09    0.16
  12   2  -2    0.17    0.26
  12   2  -2    0.09    0.25
 -12  -2   2   -0.29    0.32
  12  -2  -2    0.05    0.15
  12  -2  -2   -0.01    0.16
  12  -2  -2    0.18    0.41
 -12  -2   2   -0.14    0.37
  12   2  -1    0.76    0.30
  12   2  -1    0.71    0.24
 -12   2   1    0.60    0.19
  12   2  -1    0.59    0.28
  12   2  -1    0.76    0.34
  12  -2  -1    0.67    0.21
  12  -2  -1    0.94    0.38
 -12  -2   1    0.41    0.33
  12   2   0   -0.11    0.24
  12   2   0   -0.41    0.38
  12   2   0   -0.42    0.34
 -12   2   0    0.06    0.26
 -12   2   0   -0.17    0.72
 -12  -2   0   -0.23    0.34
  12  -2   0   -0.22    0.36
  12  -2   0   -0.06    0.45
  12   2   1    3.31    0.36
  12   2   1    3.88    0.43
 -12   2  -1    4.40    0.85
 -12  -2  -1    3.79    0.42
 -12  -2  -1    4.10    0.38
 -12  -2  -2    0.66    0.34
 -12  -2  -2    0.86    0.45
 -12  -2  -3   -0.25    0.72
 -12  -2  -3   -0.03    0.41
 -12   3   9   -0.15    0.69
 -12   3   8   -0.68    0.72
 -12   3   7    2.51    0.69
  12  -3  -7    1.70    0.55
 -12  -3   7    1.23    0.91
  12   3  -6   -0.19    0.36
 -12   3   6   -0.29    0.73
 -12   3   6   -0.08    0.58
 -12  -3   6   -0.05    0.30
  12  -3  -6   -0.36    0.69
 -12  -3   6   -0.15    0.74
  12  -3  -6   -0.42    0.41
  12  -3  -6   -0.01    0.48
  12   3  -5    3.73    0.41
 -12   3   5    2.68    0.75
 -12   3   5    2.38    0.73
  12   3  -5    3.08    0.47
 -12  -3   5    3.66    0.41
  12  -3  -5    4.46    0.78
 -12  -3   5    3.25    0.72
 -12  -3   5    3.94    0.46
  12  -3  -5    3.51    0.58
  12  -3  -5    2.21    0.52
  12   3  -4    2.39    0.38
 -12   3   4    4.12    0.79
  12   3  -4    2.87    0.38
 -12  -3   4    3.07    0.69
  12  -3  -4    5.04    0.64
  12  -3  -4    3.58    0.52
 -12  -3   4    2.65    0.41
 -12   3   3   -0.69    0.63
  12   3  -3   -1.62    0.71
  12   3  -3   -0.16    0.29
 -12   3   3   -0.26    0.44
  12   3  -3   -0.34    0.28
 -12   3   3   -0.16    0.69
  12  -3  -3   -0.73    0.54
  12  -3  -3    0.34    0.45
  12  -3  -3   -0.43    0.52
 -12  -3   3   -0.14    0.32
  12   3  -2    0.72    0.31
  12   3  -2    0.61    0.37
 -12   3   2    0.92    0.47
 -12   3   2    0.15    0.66
 -12   3   2    0.13    0.72
  12   3  -2    0.72    0.29
  12   3  -2    0.69    0.28
 -12  -3   2    0.86    0.34
  12  -3  -2   -0.50    0.60
  12  -3  -2    0.70    0.41
  12  -3  -2    0.24    0.48
  12   3  -1   -0.43    0.35
  12   3  -1   -0.39    0.33
  12   3  -1    0.08    0.38
  12   3  -1   -0.40    0.30
 -12   3   1    0.54    0.63
 -12  -3   1    0.62    0.42
 -12  -3   1   -0.36    0.30
  12  -3  -1    0.46    0.46
  12  -3  -1    1.45    0.57
  12   3   0    5.30    0.56
  12   3   0    4.43    0.50
 -12   3   0    3.96    0.77
  12   3   0    4.06    0.45
  12  -3   0    4.76    0.60
 -12  -3   0    3.08    0.52
  12   3   1    5.04    0.45
 -12  -3  -1    5.12    0.41
 -12  -3  -1    5.44    0.48
 -12  -3  -2    0.22    0.46
 -12   4   8    2.19    0.71
 -12   4   7    2.85    0.73
  12  -4  -7    2.43    0.61
  12   4  -6   -0.17    0.31
 -12   4   6   -0.09    0.83
 -12   4   6    0.13    0.66
 -12  -4   6   -0.05    0.27
  12  -4  -6    1.24    0.69
 -12  -4   6    0.16    0.98
  12  -4  -6    0.84    0.49
 -12   4   5    3.27    0.82
 -12   4   5    3.28    0.81
  12   4  -5    3.72    0.45
 -12  -4   5    4.09    0.84
  12  -4  -5    2.76    0.61
  12  -4  -5    3.41    0.53
 -12  -4   5    3.70    0.51
 -12  -4   5    3.51    0.47
  12  -4  -5    3.67    0.67
  12   4  -4    0.18    0.28
 -12   4   4   -0.18    0.69
 -12   4   4    0.19    0.66
  12  -4  -4   -0.10    0.47
  12  -4  -4   -0.19    0.49
 -12  -4   4   -0.49    0.53
  12  -4  -4   -0.38    0.63
 -12  -4   4    0.28    0.33
  12   4  -3   25.28    1.74
  12   4  -3   23.03    1.63
  12  -4  -3   23.51    1.84
  12  -4  -3   24.95    1.79
 -12  -4   3   23.13    1.86
  12  -4  -3   22.37    1.81
  12   4  -2    0.63    0.29
 -12   4   2    0.34    0.56
  12   4  -2    0.65    0.29
  12   4  -2    0.54    0.36
  12   4  -2    0.62    0.32
  12  -4  -2   -0.51    0.58
  12  -4  -2    0.77    0.40
  12  -4  -2    0.21    0.50
 -12  -4   2    0.41    0.35
  12   4  -1   18.23    1.30
 -12   4   1   15.40    1.50
  12   4  -1   16.95    1.32
  12   4  -1   16.28    1.12
  12   4  -1   18.76    1.36
  12  -4  -1   16.99    1.44
 -12  -4   1   16.04    1.31
 -12  -4   1   16.91    1.44
  12  -4  -1   17.50    1.39
  12   4   0   -0.16    0.32
  12   4   0   -0.19    0.32
  12   4   0   -0.03    0.42
 -12   4   0   -0.30    0.64
  12   4   0    0.01    0.35
 -12  -4   0   -0.04    0.38
  12  -4   0   -0.50    0.53
 -12   4  -1   -0.08    0.90
  12   4   1    2.82    0.48
 -12  -4  -1    3.44    0.46
 -12  -4  -2    0.06    0.41
 -12  -4  -4    0.72    0.77
 -12  -4  -4    0.33    0.48
 -12   5   8    1.03    0.66
  12  -5  -8    1.49    0.60
 -12   5   7    0.39    0.74
  12  -5  -7   -1.29    0.80
  12  -5  -7    0.43    0.57
  12  -5  -7   -0.32    0.56
 -12   5   6    1.50    0.82
 -12   5   6    3.04    0.74
 -12  -5   6    1.47    1.11
  12  -5  -6    2.28    0.63
  12  -5  -6    4.75    0.78
  12   5  -5    2.83    0.41
 -12   5   5    2.08    0.82
 -12   5   5    1.30    0.77
 -12  -5   5    2.16    0.46
  12  -5  -5    1.56    0.52
 -12  -5   5    2.63    0.83
 -12  -5   5    2.74    0.50
  12  -5  -5    2.01    0.69
  12   5  -4    3.62    0.40
 -12   5   4    2.29    0.75
 -12   5   4    4.73    0.78
  12  -5  -4    3.33    0.63
 -12  -5   4    2.70    0.50
  12  -5  -4    3.84    0.63
 -12  -5   4    3.47    0.72
 -12  -5   4    3.15    0.47
  12   5  -3    5.15    0.45
 -12   5   3    2.38    0.84
  12   5  -3    4.50    0.44
  12   5  -3    3.78    0.76
 -12   5   3    4.35    0.85
 -12  -5   3    4.25    0.52
  12  -5  -3    3.88    0.64
  12  -5  -3    4.68    0.62
  12  -5  -3    5.02    0.72
  12   5  -2    1.08    0.34
  12   5  -2    1.22    0.42
 -12   5   2    1.52    0.64
  12   5  -2    0.86    0.33
  12  -5  -2    1.13    0.52
  12  -5  -2    1.27    0.54
  12  -5  -2    0.80    0.65
 -12  -5   2    1.05    0.38
  12   5  -1   14.84    0.99
 -12   5   1   11.82    1.25
  12   5  -1   11.65    0.90
 -12  -5   1   11.36    1.10
 -12  -5   1   11.55    1.00
  12  -5  -1   11.82    1.07
  12   5   0    0.97    0.43
  12   5   0    1.12    0.35
 -12   5   0    1.17    0.73
 -12  -5   0    0.67    0.40
  12  -5   0    0.15    0.50
 -12  -5   0    1.25    0.41
  12   5   1    1.77    0.39
 -12  -5  -1    1.87    0.51
 -12  -5  -3    0.20    0.47
 -12  -5  -4    1.16    0.50
 -12   6   7    0.36    0.73
 -12   6   7    0.39    0.81
  12  -6  -7    0.61    0.55
  12  -6  -7    0.34    0.53
  12  -6  -7    0.44    0.76
 -12   6   6    2.01    0.83
 -12   6   6    3.03    0.75
  12  -6  -6    3.51    0.63
  12  -6  -6    2.80    0.74
  12  -6  -6    3.14    0.59
 -12  -6   6   -1.13    1.25
 -12   6   5   16.02    1.25
  12  -6  -5   17.06    1.21
  12  -6  -5   13.22    1.28
 -12   6   4   -0.52    0.72
 -12   6   4   -1.06    0.66
  12  -6  -4   -0.92    0.53
 -12  -6   4    0.03    0.46
  12  -6  -4   -1.03    0.65
 -12  -6   4   -1.53    0.84
 -12   6   3    0.94    0.73
  12   6  -3   -0.17    0.61
  12   6  -3    0.36    0.37
 -12  -6   3    0.50    0.39
  12  -6  -3    0.54    0.57
  12  -6  -3    0.18    0.55
  12   6  -2   -0.16    0.35
 -12   6   2   -0.12    0.69
  12   6  -2    1.31    0.51
 -12  -6   2    0.61    0.42
  12  -6  -2   -0.62    0.56
  12  -6  -2   -1.06    0.59
  12   6  -1   -0.06    0.36
 -12   6   1   -0.03    0.73
 -12  -6   1    0.11    0.51
 -12  -6   1    0.25    0.41
  12   6   0   -0.03    0.39
 -12   6   0   -0.48    0.83
  12   6   0   -0.01    0.46
 -12  -6   0   -0.72    0.61
 -12  -6   0   -0.46    0.44
  12   6   1   11.34    1.00
 -12  -6  -1   12.76    1.25
  12   6   2    1.58    0.58
 -12  -6  -2    0.60    0.51
 -12  -6  -3    0.28    0.47
 -12   7   6    0.07    0.68
 -12   7   6   -0.02    0.77
  12  -7  -6   -0.03    0.68
  12  -7  -6    0.33    0.59
  12  -7  -6   -0.33    0.51
 -12   7   5    0.59    0.70
 -12   7   5   -0.09    0.69
  12  -7  -5    0.70    0.54
  12  -7  -5    0.63    0.57
 -12  -7   5    0.16    0.94
  12  -7  -5    0.99    0.64
 -12   7   4    0.40    0.63
 -12   7   4    0.39    0.73
 -12  -7   4   -0.62    0.72
  12  -7  -4    0.82    0.54
  12  -7  -4   -0.55    0.69
  12  -7  -4   -0.10    0.61
 -12   7   3   -1.24    0.74
 -12  -7   3    0.03    0.66
  12  -7  -3   -0.29    0.61
  12  -7  -3   -0.38    0.63
 -12   7   2    1.97    0.73
  12  -7  -2    1.56    0.54
 -12   7   1   -2.82    0.99
  12  -7  -1    0.05    0.60
  12   7   0    1.01    0.51
 -12   7   0    1.06    0.84
  12   7   0    0.48    0.49
  12  -7   0    0.38    0.38
 -12  -7   0   -0.03    0.69
 -12  -7   0    0.39    0.51
  12   7   1    1.06    0.48
  12   7   1    1.21    0.51
  12   7   1    1.05    0.38
 -12  -7  -1    0.56    0.49
 -12  -7  -1    0.40    0.69
 -12  -7  -1    1.06    0.42
  12   7   2   -0.09    0.42
  12   7   2    0.26    0.59
  12   7   2   -0.21    0.53
 -12  -7  -2    0.26    0.68
 -12  -7  -2    0.70    0.51
 -12   8   4   -0.26    0.79
  12  -8  -4   -0.22    0.56
 -12  -8   4    0.06    0.44
  12  -8  -4    0.02    0.55
  12  -8  -4   -0.07    0.57
 -12  -8   4   -0.34    0.74
 -12   8   3    4.77    0.81
  12   8  -3    5.00    0.51
 -12  -8   3    3.36    0.62
  12  -8  -3    4.87    0.66
  12  -8  -3    4.46    0.72
 -12  -8   3    3.80    0.79
  12  -8  -3    4.37    0.73
 -12   8   2    1.26    0.75
  12   8  -2    0.68    0.41
  12   8  -2    0.49    0.49
 -12  -8   2    0.61    0.46
  12  -8  -2    0.60    0.54
  12   8  -1    0.87    0.45
  12   8  -1    0.89    0.56
  12   8  -1    1.02    0.47
 -12   8   1    0.86    0.87
  12  -8  -1   -0.17    0.61
 -12  -8   1    0.33    0.46
  12   8   0   -0.05    0.47
  12   8   0    0.16    0.44
  12   8   0    0.12    0.43
 -12  -8   0    0.03    0.45
 -12  -8   0    0.14    0.78
 -12  -8   0    0.61    0.57
 -13   0   8   -0.28    0.80
 -13   0   6    4.64    0.52
  13   0  -6    4.13    0.65
 -13   0   5   -0.28    0.78
  13   0  -5    0.06    0.46
 -13   0   5    0.23    0.35
 -13   0   4    1.33    0.66
  13   0  -4    2.05    0.67
  13   0  -4    0.16    0.51
 -13   0   4    0.76    0.76
 -13   0   4    0.52    0.42
  13   0  -4    0.90    0.43
 -13   0   3    0.42    0.77
 -13   0   3   -0.81    0.78
  13   0  -3    0.17    0.48
  13   0  -3   -0.27    0.39
  13   0  -3   -0.27    0.67
  13   0  -2   -0.33    0.36
  13   0  -2   -0.29    0.65
  13   0  -2    0.01    0.28
 -13   0   2   -0.49    0.77
  13   0  -2   -0.24    0.50
 -13   0   2   -0.41    0.70
 -13   0   1   -0.29    0.30
  13   0  -1   -0.13    0.51
  13   0  -1    0.81    0.63
  13   0  -1   -0.10    0.32
  13   0  -1   -0.32    0.32
 -13   0   1    0.13    0.70
 -13   0   1   -0.21    0.63
 -13   0   0    0.82    0.30
 -13   0   0    0.09    0.64
  13   0   0    0.76    0.36
  13   0   0    1.05    0.53
  13   0   1   -0.12    0.41
 -13   0  -1   -0.14    0.71
 -13   0  -1   -0.05    0.34
 -13   0  -2    9.69    1.07
 -13   1   8    1.97    0.86
 -13   1   7    2.56    0.73
  13  -1  -7    2.27    0.48
 -13   1   6    3.04    0.85
 -13   1   6    1.84    0.71
  13   1  -6    3.04    0.54
 -13  -1   6    3.61    0.77
  13  -1  -6    3.39    0.57
  13  -1  -6    2.92    0.66
 -13   1   5    0.82    0.82
  13   1  -5    1.37    0.48
  13   1  -5    1.23    0.61
 -13   1   5    0.97    0.39
  13  -1  -5    0.72    0.63
 -13  -1   5    1.30    0.62
 -13  -1   5    1.05    0.80
  13  -1  -5    1.43    0.48
  13  -1  -5    1.40    0.46
  13   1  -4   -0.24    0.48
 -13   1   4   -0.28    0.76
  13   1  -4    0.95    0.66
 -13   1   4    0.15    0.40
  13   1  -4    0.08    0.25
  13  -1  -4    0.14    0.46
 -13  -1   4    0.03    0.64
  13  -1  -4    0.17    0.44
 -13  -1   4   -0.19    0.64
 -13   1   3    5.30    0.99
 -13   1   3    6.91    0.63
  13   1  -3    5.96    0.70
  13   1  -3    5.99    0.49
  13   1  -3    6.58    0.63
  13  -1  -3    7.32    0.63
  13  -1  -3    6.11    0.73
 -13  -1   3    6.83    0.88
 -13  -1   3    6.68    0.80
  13   1  -2    0.37    0.57
 -13   1   2   -0.11    0.69
  13   1  -2    0.02    0.31
 -13   1   2    0.08    0.71
  13   1  -2   -0.04    0.34
  13   1  -2    0.26    0.51
 -13  -1   2   -0.09    0.35
 -13  -1   2    0.06    0.70
  13  -1  -2    0.48    0.60
 -13  -1   2   -0.19    0.68
  13  -1  -2    0.05    0.38
  13  -1  -2    0.47    0.53
  13   1  -1    0.71    0.29
  13   1  -1    0.50    0.56
  13   1  -1    0.17    0.30
 -13   1   1    1.42    0.61
  13   1  -1    0.44    0.51
  13   1  -1    0.81    0.35
  13  -1  -1    0.98    0.33
 -13  -1   1    0.62    0.31
 -13  -1   1    0.79    0.74
  13  -1  -1    0.90    0.29
 -13  -1   1    0.17    0.73
  13  -1  -1    0.70    0.50
  13  -1  -1    0.82    0.57
  13   1   0    2.03    0.57
  13   1   0    1.56    0.31
  13   1   0    1.61    0.30
 -13   1   0    1.81    0.32
  13   1   0    1.79    0.56
 -13   1   0    1.47    0.70
 -13  -1   0    1.98    0.33
  13  -1   0    2.13    0.62
  13  -1   0    1.84    0.43
 -13  -1   0    0.92    0.66
 -13   1  -1    1.19    0.75
 -13   1  -1    0.44    0.37
  13   1   1    0.71    0.36
  13  -1   1    0.12    0.48
 -13  -1  -1    0.17    0.62
 -13  -1  -1    0.69    0.35
 -13   1  -2    0.56    0.75
  13   1   2    0.24    0.47
 -13  -1  -2    0.39    0.47
 -13  -1  -2   -0.02    0.80
 -13   2   8    0.87    0.83
 -13   2   7   -0.15    0.66
 -13  -2   7   -0.94    0.92
  13  -2  -7   -0.80    0.56
 -13   2   6    0.68    0.65
 -13   2   6    0.30    0.81
  13  -2  -6   -2.39    0.78
 -13  -2   6    0.54    0.80
  13  -2  -6    0.61    0.49
  13  -2  -6    0.55    0.46
  13   2  -5    0.20    0.50
  13   2  -5    0.16    0.27
 -13   2   5    0.42    0.68
 -13   2   5   -0.03    0.71
  13  -2  -5   -0.06    0.49
  13  -2  -5   -1.02    0.71
 -13  -2   5    0.26    0.64
  13  -2  -5   -0.03    0.47
  13   2  -4   -0.89    0.60
 -13   2   4   -0.06    0.42
  13   2  -4    0.36    0.26
 -13   2   4    0.17    0.68
 -13   2   4    0.36    0.67
  13   2  -4   -0.26    0.44
 -13  -2   4   -0.03    0.27
  13  -2  -4   -0.21    0.57
  13  -2  -4    0.24    0.68
 -13  -2   4   -0.14    0.70
  13  -2  -4   -0.03    0.45
 -13  -2   4    0.40    0.62
 -13   2   3    6.52    0.90
  13   2  -3    5.98    0.69
  13   2  -3    5.54    0.51
 -13   2   3    7.78    0.92
  13   2  -3    6.02    0.80
 -13   2   3    6.97    0.72
 -13  -2   3    7.47    1.01
  13  -2  -3    5.93    0.79
  13  -2  -3    6.71    0.66
 -13  -2   3    6.10    0.56
 -13  -2   3    6.00    0.90
  13   2  -2    6.82    0.79
 -13   2   2    7.73    0.74
  13   2  -2    7.55    0.56
  13   2  -2    6.99    0.90
  13   2  -2    7.96    0.63
 -13   2   2    6.95    0.97
  13   2  -2    7.05    0.61
 -13  -2   2    6.38    1.03
 -13  -2   2    7.22    0.69
 -13  -2   2    6.42    1.00
  13  -2  -2    7.04    0.73
  13  -2  -2    6.87    0.62
  13   2  -1    8.67    1.03
 -13   2   1    8.08    1.08
  13   2  -1    9.32    0.89
  13   2  -1    9.64    0.82
  13   2  -1   10.48    0.78
  13   2  -1    9.98    0.72
 -13  -2   1    9.19    0.83
  13  -2  -1    9.99    0.89
 -13  -2   1    8.95    1.09
 -13  -2   1    8.71    1.16
  13  -2  -1    9.88    0.85
  13   2   0    0.51    0.53
  13   2   0    0.61    0.38
 -13   2   0    0.78    0.72
  13   2   0    0.68    0.31
  13   2   0    0.63    0.57
  13  -2   0    0.72    0.40
  13  -2   0    0.94    0.53
 -13  -2   0    0.51    0.64
 -13  -2   0    0.68    0.35
 -13   2  -1    2.19    0.77
  13   2   1    2.15    0.59
  13   2   1    2.04    0.39
 -13  -2  -1    2.21    0.35
 -13  -2  -1    1.85    0.40
 -13  -2  -1    1.78    0.64
 -13  -2  -2    9.14    0.77
 -13  -2  -2    6.18    1.05
 -13  -2  -3   -0.25    0.44
 -13  -2  -3   -0.96    0.69
 -13   3   8    0.85    0.76
 -13   3   7    0.61    0.65
  13  -3  -7    0.75    0.75
 -13  -3   7    0.16    1.03
  13  -3  -7    0.60    0.54
 -13   3   6    2.76    0.80
 -13   3   6    4.42    0.91
 -13  -3   6    2.09    0.87
  13  -3  -6    3.02    0.57
  13  -3  -6    1.30    0.59
 -13   3   5    3.51    0.79
 -13   3   5    3.97    0.84
  13   3  -5    3.69    0.60
 -13  -3   5    4.05    0.68
 -13  -3   5    4.21    0.42
  13  -3  -5    3.70    0.60
  13  -3  -5    3.20    0.71
  13  -3  -5    3.59    0.62
  13   3  -4    6.67    0.79
 -13   3   4    4.01    0.87
  13   3  -4    4.74    0.60
  13   3  -4    4.31    0.44
 -13   3   4    4.78    0.87
  13  -3  -4    5.13    0.57
 -13  -3   4    4.40    0.73
  13  -3  -4    5.04    0.63
 -13  -3   4    3.81    0.91
 -13  -3   4    4.55    0.49
  13  -3  -4    4.95    0.68
 -13   3   3    1.47    0.64
 -13   3   3    0.43    0.71
  13   3  -3    0.71    0.61
  13   3  -3    0.98    0.31
  13   3  -3    0.55    0.46
 -13  -3   3    0.17    0.60
 -13  -3   3    0.88    0.68
  13  -3  -3    0.36    0.45
 -13  -3   3    0.41    0.33
  13  -3  -3    0.82    0.55
  13  -3  -3    0.25    0.62
  13   3  -2    0.48    0.56
  13   3  -2    0.18    0.28
  13   3  -2    0.44    0.37
  13   3  -2    0.43    0.29
 -13   3   2   -0.28    0.71
  13   3  -2    0.59    0.48
 -13   3   2    0.22    0.40
 -13   3   2    0.66    0.68
  13   3  -2    0.66    0.31
  13  -3  -2    0.53    0.41
 -13  -3   2    0.08    0.58
  13  -3  -2    0.39    0.58
 -13  -3   2    0.61    0.34
  13  -3  -2    1.09    0.59
 -13  -3   2    0.05    0.76
  13   3  -1    0.14    0.28
  13   3  -1    0.02    0.28
  13   3  -1   -0.29    0.65
  13   3  -1   -0.33    0.50
  13   3  -1    0.40    0.40
  13   3  -1    0.46    0.35
 -13   3   1   -0.09    0.59
  13  -3  -1    0.22    0.45
 -13  -3   1    0.24    0.71
 -13  -3   1    0.02    0.69
 -13  -3   1    0.07    0.41
  13  -3  -1   -0.81    0.57
  13   3   0    0.98    0.51
  13   3   0    0.73    0.32
 -13   3   0    0.94    0.82
  13   3   0    0.69    0.41
  13   3   0    0.29    0.60
  13   3   0    0.43    0.30
 -13  -3   0    0.68    0.39
 -13  -3   0    0.09    0.67
  13  -3   0    0.80    0.52
  13   3   1    3.06    0.53
 -13   3  -1   -0.57    0.88
  13   3   1    3.10    0.65
 -13  -3  -1    1.58    0.61
 -13  -3  -1    2.51    0.42
 -13  -3  -2   -0.61    0.73
 -13  -3  -2    0.13    0.42
 -13  -3  -3    0.80    0.75
 -13   4   7    0.71    0.70
 -13   4   7   -0.16    0.69
  13  -4  -7    0.19    0.51
  13  -4  -7    0.21    0.63
 -13  -4   7   -0.90    1.21
  13  -4  -7    0.02    0.79
 -13   4   6   -0.37    0.74
 -13   4   6   -0.62    0.82
 -13  -4   6    0.02    0.43
  13  -4  -6    0.70    0.58
 -13  -4   6   -0.29    0.89
  13  -4  -6   -1.61    0.73
 -13   4   5    2.92    0.93
 -13   4   5    3.67    0.87
  13  -4  -5    4.11    0.63
 -13  -4   5    1.87    0.68
 -13   4   4   -0.93    0.72
  13   4  -4   -0.21    0.36
 -13   4   4   -0.36    0.80
  13   4  -4   -0.03    0.47
  13   4  -4    0.08    0.70
  13  -4  -4   -1.19    0.57
 -13  -4   4    0.14    0.35
 -13  -4   4    0.24    0.59
  13  -4  -4   -0.22    0.50
 -13   4   3    0.84    0.77
  13   4  -3    0.15    0.29
 -13   4   3   -0.05    0.69
  13   4  -3    0.25    0.32
  13   4  -3   -0.14    0.45
  13   4  -3   -0.31    0.68
  13  -4  -3   -0.60    0.54
  13  -4  -3   -0.16    0.43
 -13  -4   3   -0.37    0.83
  13  -4  -3   -1.33    0.62
 -13  -4   3    0.05    0.35
 -13  -4   3   -0.84    0.65
  13   4  -2    3.23    0.42
  13   4  -2    2.96    0.40
  13   4  -2    3.44    0.40
  13   4  -2    2.71    0.56
  13   4  -2    3.87    0.43
 -13   4   2    2.44    0.76
  13   4  -2    2.83    0.72
  13  -4  -2    3.85    0.64
  13  -4  -2    2.94    0.54
 -13  -4   2    1.81    0.80
 -13  -4   2    3.52    0.46
  13  -4  -2    2.92    0.59
 -13  -4   2    3.11    0.82
  13   4  -1    0.21    0.52
  13   4  -1    0.49    0.33
  13   4  -1    0.49    0.32
  13   4  -1    0.41    0.68
  13   4  -1    0.57    0.47
 -13   4   1    1.19    0.68
  13   4  -1    0.84    0.37
 -13  -4   1    0.11    0.51
  13  -4  -1    0.90    0.51
 -13  -4   1    0.62    0.40
 -13  -4   1    0.09    0.71
  13  -4  -1    0.01    0.52
 -13  -4   1    0.32    0.73
 -13   4   0   -1.36    0.82
  13   4   0    0.87    0.57
  13   4   0   -0.12    0.45
  13   4   0    2.39    0.67
  13   4   0    0.38    0.38
 -13  -4   0   -0.42    0.76
 -13  -4   0   -0.22    0.64
  13  -4   0   -0.06    0.53
  13   4   1   -0.66    0.52
 -13   4  -1    0.14    0.92
  13   4   1   -0.20    0.54
  13   4   1   -0.85    0.61
 -13  -4  -1    0.63    0.63
 -13  -4  -1   -0.38    0.47
  13   4   2   -0.23    0.56
 -13  -4  -2    0.09    0.70
 -13  -4  -3    0.39    0.46
 -13  -4  -3    0.79    0.76
 -13   5   7    0.57    0.71
 -13   5   7    1.19    0.86
  13  -5  -7    0.95    0.80
  13  -5  -7    0.63    0.55
 -13   5   6    0.62    0.72
 -13   5   6   -0.07    0.74
  13  -5  -6    0.24    0.58
 -13  -5   6    0.22    0.41
  13  -5  -6    0.30    0.55
 -13  -5   6   -0.12    1.03
  13  -5  -6    0.76    0.65
 -13   5   5    2.99    0.84
 -13   5   5    2.64    0.91
  13  -5  -5    3.64    0.60
  13  -5  -5    6.18    0.81
  13  -5  -5    3.92    0.59
 -13  -5   5    4.53    0.57
 -13  -5   5    4.51    0.92
 -13   5   4   -1.12    0.70
 -13   5   4   -0.87    0.82
  13   5  -4    0.31    0.48
  13   5  -4   -0.07    0.36
  13  -5  -4   -1.75    0.76
  13  -5  -4   -0.88    0.61
 -13  -5   4   -0.48    0.67
 -13  -5   4   -0.06    0.40
 -13   5   3    3.38    0.84
  13   5  -3    1.80    0.54
  13   5  -3    1.82    0.40
  13   5  -3    2.14    0.70
  13  -5  -3    3.61    0.67
 -13  -5   3    1.66    0.44
 -13  -5   3    3.98    0.75
 -13  -5   3    1.93    0.82
 -13   5   2    0.74    0.69
  13   5  -2    3.47    0.69
  13   5  -2    3.14    0.52
 -13  -5   2    4.99    0.81
  13  -5  -2    2.85    0.63
 -13  -5   2    0.82    0.82
  13   5  -1    1.61    0.53
  13   5  -1   -0.81    0.70
 -13   5   1    2.81    0.74
  13   5  -1    2.27    0.52
  13   5  -1    1.13    0.36
 -13  -5   1    1.85    0.46
 -13  -5   1    0.88    0.52
  13   5   0   -0.05    0.34
 -13   5   0   -0.51    0.90
  13   5   0   -0.30    0.50
  13   5   0   -0.23    0.61
  13   5   0   -0.75    0.49
 -13  -5   0   -0.18    0.39
 -13  -5   0   -1.51    0.84
 -13  -5   0   -0.22    0.46
  13   5   1    0.59    0.57
  13   5   1    0.40    0.50
 -13  -5  -1    0.04    0.67
  13   5   2   -0.21    0.52
  13   5   2    0.44    0.52
 -13  -5  -2    0.58    0.72
 -13  -5  -2   -0.16    0.47
 -13  -6   6   -0.03    0.35
  13  -6  -6    0.04    0.70
 -13   6   5    3.53    0.72
 -13   6   5    2.11    0.88
 -13  -6   5    6.30    0.67
 -13  -6   5    4.48    0.95
  13  -6  -5    3.64    0.73
  13  -6  -5    3.81    0.75
  13  -6  -5    4.07    0.69
  13   6  -4    2.82    0.47
 -13   6   4    3.34    0.75
 -13   6   4    2.03    0.87
  13  -6  -4    4.30    0.80
 -13  -6   4    3.25    0.52
 -13  -6   4    2.82    0.75
  13  -6  -4    2.84    0.71
  13  -6  -4    3.28    0.62
  13   6  -3    0.96    0.38
 -13   6   3    0.63    0.83
  13   6  -3    1.37    0.68
  13   6  -3    0.54    0.53
  13  -6  -3    1.20    0.56
  13  -6  -3    0.10    0.64
  13  -6  -3    0.63    0.55
 -13  -6   3    1.34    0.43
 -13  -6   3   -0.12    0.69
  13   6  -2    0.42    0.46
  13   6  -2   -0.50    0.62
  13   6  -2    0.36    0.38
 -13   6   2    1.37    0.76
  13  -6  -2   -0.29    0.55
  13  -6  -2    0.09    0.50
 -13  -6   2   -0.15    0.42
 -13  -6   2   -0.45    0.76
  13  -6  -2    0.12    0.57
 -13  -6   2   -0.64    0.79
  13   6  -1    2.38    0.62
 -13   6   1    2.91    0.82
  13   6  -1    2.13    0.53
  13   6  -1    3.66    0.46
 -13  -6   1    3.69    0.50
 -13  -6   1    2.98    0.87
  13  -6  -1    2.74    0.62
 -13   6   0    0.08    0.84
  13   6   0    3.54    0.67
  13  -6   0    0.14    0.47
 -13  -6   0    4.27    0.83
  13   6   1    2.47    0.64
 -13  -6  -1    3.19    0.63
  13  -7  -4   -0.04    0.66
 -13  -7   4    0.23    0.69
 -13   7   3    3.78    0.83
  13   7  -3    3.19    0.79
  13  -7  -3    4.48    0.71
  13  -7  -3    5.19    0.65
 -13  -7   3    3.43    0.77
  13  -7  -3    3.95    0.69
  13   7  -2   -0.09    0.52
  13   7  -2    0.27    0.63
  13   7  -2    0.38    0.46
 -13   7   2    0.07    0.79
 -13  -7   2    0.33    0.73
  13  -7  -2    0.63    0.52
  13  -7  -2   -0.11    0.64
 -13   7   1    6.41    0.92
  13   7  -1    6.59    0.66
  13   7  -1    3.95    0.83
 -13  -7   1    4.94    0.95
  13  -7  -1    6.15    0.71
 -13  -7   1    3.73    0.76
  14   0  -7   -0.24    0.46
  14   0  -6   -0.03    0.51
 -14   0   6    0.16    0.69
 -14   0   5   -0.36    0.70
 -14   0   5   -0.17    0.80
  14   0  -5    0.34    0.47
  14   0  -4    6.08    0.70
 -14   0   4    6.27    1.00
[truncated: 10,651 more chars]
