# Supplementary material for: Linear, Non-Conjugated Cyclic and Conjugated Cyclic Paraphenylene under Pressure
Source: Molecules. 2019 Sep 26;24(19):3496. doi: 10.3390/molecules24193496 (PMC6803999; doi:10.3390/molecules24193496)
Supplement: Supplementary file 1 [file molecules-24-03496-s001.zip › MGRA03.cif]

data_mgra03
_audit_creation_date               2019-07-26
_audit_creation_method
;
Olex2 1.2
(compiled 2018.05.29 svn.r3508 for OlexSys, GUI svn.r5506)
;
_shelx_SHELXL_version_number       '2014/7'
_audit_contact_author_address      'University of Edinburgh'
_audit_contact_author_email        'G.Novelli@ed.ac.uk'
_audit_contact_author_name         'Giulia Novelli'
_audit_contact_author_phone        ?
_publ_contact_author_id_orcid      '0000-0003-1570-1718'
_publ_section_references
;
Dolomanov, O.V., Bourhis, L.J., Gildea, R.J, Howard, J.A.K. & Puschmann, H.
 (2009), J. Appl. Cryst. 42, 339-341.

Sheldrick, G.M. (2008). Acta Cryst. A64, 112-122.

Sheldrick, G.M. (2015). Acta Cryst. A71, 3-8.
;
_chemical_name_common              'tetrahydro[6]cyclo-paraphenylene'
_chemical_name_systematic          'tetrahydro[6]cyclo-paraphenylene'
_chemical_formula_moiety           'C36 H28'
_chemical_formula_sum              'C36 H28'
_chemical_formula_weight           460.61
_chemical_melting_point            ?
loop_
  _atom_type_symbol
  _atom_type_description
  _atom_type_scat_dispersion_real
  _atom_type_scat_dispersion_imag
  _atom_type_scat_source
 'C' 'C' 0.0007 0.0007 'International Tables Vol C Tables 4.2.6.8 and 6.1.1.4'
 'H' 'H' 0.0000 0.0000 'International Tables Vol C Tables 4.2.6.8 and 6.1.1.4'

_shelx_space_group_comment
;
The symmetry employed for this shelxl refinement is uniquely defined
by the following loop, which should always be used as a source of
symmetry information in preference to the above space-group names.
They are only intended as comments.
;
_space_group_crystal_system        'monoclinic'
_space_group_IT_number             14
_space_group_name_H-M_alt          'P 1 21/c 1'
_space_group_name_Hall             '-P 2ybc'
loop_
  _space_group_symop_operation_xyz
 'x, y, z'
 '-x, y+1/2, -z+1/2'
 '-x, -y, -z'
 'x, -y-1/2, z-1/2'

_cell_length_a                     13.9882(6)
_cell_length_b                     12.4476(6)
_cell_length_c                     11.710(2)
_cell_angle_alpha                  90
_cell_angle_beta                   101.698(8)
_cell_angle_gamma                  90
_cell_volume                       1996.6(4)
_cell_formula_units_Z              4
_cell_measurement_reflns_used      3266
_cell_measurement_temperature      293(2)
_cell_measurement_theta_max        1.6150
_cell_measurement_theta_min        14.8340
_shelx_estimated_absorpt_T_max     ?
_shelx_estimated_absorpt_T_min     ?
_exptl_absorpt_coefficient_mu      0.047
_exptl_absorpt_correction_T_max    1.00000
_exptl_absorpt_correction_T_min    0.75113
_exptl_absorpt_correction_type     multi-scan
_exptl_absorpt_process_details     
;
CrysAlisPro 1.171.39.46 (Rigaku Oxford Diffraction, 2018)
Empirical absorption correction using spherical harmonics,
 implemented in SCALE3 ABSPACK scaling algorithm.
;     
_oxdiff_exptl_absorpt_empirical_full_min           0.636
_oxdiff_exptl_absorpt_empirical_full_max           2.100
_oxdiff_exptl_absorpt_empirical_details
;
Empirical correction (ABSPACK) includes:
- Absorption correction using spherical harmonics
- Frame scaling
;
_exptl_crystal_colour              'colorless'
_exptl_crystal_density_diffrn      1.532
_exptl_crystal_density_meas        ?
_exptl_crystal_density_method      ?
_exptl_crystal_description         'block'
_exptl_crystal_F_000               976
_exptl_crystal_size_max            0.3
_exptl_crystal_size_mid            0.2
_exptl_crystal_size_min            0.1
_exptl_transmission_factor_max     ?
_exptl_transmission_factor_min     ?
_diffrn_reflns_av_R_equivalents    0.0626
_diffrn_reflns_av_unetI/netI       0.0535
_diffrn_reflns_Laue_measured_fraction_full  0.634
_diffrn_reflns_Laue_measured_fraction_max  0.635
_diffrn_reflns_limit_h_max         14
_diffrn_reflns_limit_h_min         -14
_diffrn_reflns_limit_k_max         13
_diffrn_reflns_limit_k_min         -13
_diffrn_reflns_limit_l_max         9
_diffrn_reflns_limit_l_min         -9
_diffrn_reflns_number              10872
_diffrn_reflns_point_group_measured_fraction_full  0.634
_diffrn_reflns_point_group_measured_fraction_max  0.635
_diffrn_reflns_theta_full          14.915
_diffrn_reflns_theta_max           14.915
_diffrn_reflns_theta_min           1.511
_diffrn_ambient_temperature        293(2)
_diffrn_ambient_pressure           3.33 #GPa
_diffrn_detector                   'CCD plate'
_diffrn_measured_fraction_theta_full  0.634
_diffrn_measured_fraction_theta_max  0.635
_diffrn_measurement_device_type    'Beamline I19 EH2 at Diamond Light Source'
_diffrn_measurement_method         Omega
_diffrn_radiation_type             synchrotron
_diffrn_radiation_wavelength       0.4859
_diffrn_source                     Synchrotron
_reflns_Friedel_coverage           0.000
_reflns_Friedel_fraction_full      .
_reflns_Friedel_fraction_max       .
_reflns_number_gt                  1034
_reflns_number_total               1582
_reflns_special_details
;
 Reflections were merged by SHELXL according to the crystal
 class for the calculation of statistics and refinement.
 
 _reflns_Friedel_fraction is defined as the number of unique
 Friedel pairs measured divided by the number that would be
 possible theoretically, ignoring centric projections and
 systematic absences.
;
_reflns_threshold_expression       'I > 2\s(I)'
_computing_cell_refinement         'Rigaku-Oxfoird Diffraction CRYSALIS'
_computing_data_collection         'Diamond GDA'
_computing_data_reduction          'XIA2'
_computing_molecular_graphics      'Olex2 (Dolomanov et al., 2009)'
_computing_publication_material    'Olex2 (Dolomanov et al., 2009)'
_computing_structure_refinement    'XL (Sheldrick, 2008)'
_computing_structure_solution      'From MGRA02 coordinates'
_refine_diff_density_max           0.216
_refine_diff_density_min           -0.227
_refine_diff_density_rms           0.058
_refine_ls_extinction_coef         .
_refine_ls_extinction_method       none
_refine_ls_goodness_of_fit_ref     1.135
_refine_ls_hydrogen_treatment      constr
_refine_ls_matrix_type             full
_refine_ls_number_parameters       325
_refine_ls_number_reflns           1582
_refine_ls_number_restraints       688
_refine_ls_R_factor_all            0.1207
_refine_ls_R_factor_gt             0.0680
_refine_ls_restrained_S_all        0.939
_refine_ls_shift/su_max            0.000
_refine_ls_shift/su_mean           0.000
_refine_ls_structure_factor_coef   Fsqd
_refine_ls_weighting_details      
 'w=1/[\s^2^(Fo^2^)+(0.0217P)^2^+10.1855P] where P=(Fo^2^+2Fc^2^)/3'
_refine_ls_weighting_scheme        calc
_refine_ls_wR_factor_gt            0.1356
_refine_ls_wR_factor_ref           0.1673
_refine_special_details            
;
Similarity restraints were applied to chemically equivalent bond
distances and angles during refinement. All C-atoms were modelled
with anisotropic displacement parameters which were subject to
enhanced rigid bond restraints. H-atoms were placed in ideal positions 
and allowed to ride on their parent atoms.

Checkcif report:


Alert level A
THETM01_ALERT_3_A  The value of sine(theta_max)/wavelength is less than 0.550
            Calculated sin(theta_max)/wavelength =    0.5297
			
This is the table obtained from the XPREP program during the data merging up to 
resolution 0.70: 

 Resolution   #Data  #Theory  #Complete  Redundancy  Mean I   Mean I/s  Rmerge   Rsigma
inf  - 3.13    56      83       67.5       5.83      40.03    24.48     0.0461   0.0255
3.13 - 2.03   132     197       67.0       6.21      33.88    22.89     0.0450   0.0286
2.03 - 1.60   193     288       67.0       6.88      10.24    18.71     0.0631   0.0335
1.60 - 1.39   184     278       66.2       5.85       5.76    13.15     0.1055   0.0548
1.39 - 1.26   185     287       64.5       4.60       5.60    11.06     0.1387   0.0716
1.26 - 1.16   186     305       61.0       3.69       6.01    10.13     0.1074   0.0763
1.16 - 1.08   195     333       58.6       2.92       4.18     6.96     0.2146   0.1193
1.08 - 1.02   197     323       61.0       2.77       3.07     5.87     0.1843   0.1797
1.02 - 0.97   201     342       58.8       2.11       2.88     4.32     0.3055   0.2138
0.97 - 0.93   188     318       59.1       2.12       2.24     3.67     0.2312   0.2855
0.93 - 0.90   159     263       60.5       2.34       1.29     2.02     0.4822   0.4692
0.90 - 0.87   194     336       57.7       1.98       1.31     1.88     0.4787   0.4953
0.87 - 0.84   207     364       56.9       1.80       2.20     2.17     0.4864   0.3451
0.84 - 0.82   151     274       55.1       1.79       1.77     1.78     0.5119   0.4530
0.82 - 0.80   177     308       57.5       2.00       1.01     1.59     0.4850   0.6900
0.80 - 0.77   271     500       54.2       1.76       1.02     1.37     0.6056   0.7129
0.77 - 0.76   102     195       52.3       1.81       0.98     1.50     0.5034   0.7439
0.76 - 0.74   212     396       53.5       1.51       1.46     1.32     0.5784   0.5990
0.74 - 0.72   237     473       50.1       1.48       0.39     0.51     0.9329   1.9933
0.72 - 0.71   122     240       50.8       1.45       0.31     0.43     0.8121   2.6034
0.71 - 0.70   182     384       47.4       1.24       1.71     1.65     0.4928   0.5639
---------------------------------------------------------------------------------------
0.80 - 0.70  1126    2188       51.5       1.53       1.00     1.14     0.6235   0.8117
inf  - 0.79  3731    6487       57.5       2.68       4.51     5.73     0.1139   0.1463

Rint or Rsigma begins to shoot up beyond the resolution limit, 0.94, I have selected.

Alert level B
PLAT088_ALERT_3_B Poor Data / Parameter Ratio ....................       7.65 Note  
PLAT340_ALERT_3_C Low Bond Precision on  C-C Bonds ...............    0.00955 Ang.  
PLAT952_ALERT_5_G Calculated (ThMax) and CIF-Reported Lmax Differ           3 Units 

Data are incomplete because of shading of reciprocal space by the body 
of the pressure cell. This also affects precision.


PLAT002_ALERT_2_G Number of Distance or Angle Restraints on AtSite         36 Note  
PLAT003_ALERT_2_G Number of Uiso or Uij Restrained non-H Atoms ...         36 Report
PLAT083_ALERT_2_G SHELXL Second Parameter in WGHT  Unusually Large      10.06 Why ? 
PLAT092_ALERT_4_G Check: Wavelength Given is not Cu,Ga,Mo,Ag,In Ka    0.48590 Ang.  
PLAT174_ALERT_4_G The CIF-Embedded .res File Contains FLAT Records          4 Report
PLAT175_ALERT_4_G The CIF-Embedded .res File Contains SAME Records         10 Report
PLAT176_ALERT_4_G The CIF-Embedded .res File Contains SADI Records          2 Report
PLAT187_ALERT_4_G The CIF-Embedded .res File Contains RIGU Records          1 Report
PLAT933_ALERT_2_G Number of OMIT Records in Embedded .res File ...         21 Note  
PLAT860_ALERT_3_G Number of Least-Squares Restraints .............        688 Note  

The restraints used will be reported in the main text of the paper. 

PLAT199_ALERT_1_G Reported _cell_measurement_temperature ..... (K)        293 Check 
PLAT200_ALERT_1_G Reported   _diffrn_ambient_temperature ..... (K)        293 Check 

Confirm- all measurements at RT.

PLAT432_ALERT_2_G Short Inter X...Y Contact  C1       ..C33              3.20 Ang.  
                                                  -x,-y,1-z  =      3_556 Check 
PLAT432_ALERT_2_G Short Inter X...Y Contact  C3       ..C23              3.04 Ang.  
                                                   -1+x,y,z  =      1_455 Check 
PLAT432_ALERT_2_G Short Inter X...Y Contact  C5       ..C21              3.06 Ang.  
                                                   -1+x,y,z  =      1_455 Check 
PLAT432_ALERT_2_G Short Inter X...Y Contact  C7       ..C35              3.16 Ang.  
                                             -x,1/2+y,1/2-z  =      2_555 Check 
PLAT432_ALERT_2_G Short Inter X...Y Contact  C8       ..C35              3.16 Ang.  
                                             -x,1/2+y,1/2-z  =      2_555 Check 
PLAT432_ALERT_2_G Short Inter X...Y Contact  C15      ..C16              3.11 Ang.  
                                                1-x,1-y,1-z  =      3_666 Check 
PLAT432_ALERT_2_G Short Inter X...Y Contact  C26      ..C26              3.19 Ang.  
                                                 1-x,-y,1-z  =      3_656 Check 

This is a high-pressure crystal structure, so intermolecular contacts are shorter
than is usual.

;
_olex2_refinement_description
;
1. Fixed Uiso
 At 1.2 times of:
  All C(H) groups
2. Restrained distances
 C10-C13 \\sim C28-C31
 with sigma of 0.01
 C4-C7 \\sim C1-C34 \\sim C22-C25 \\sim C16-C19
 with sigma of 0.01
3. Restrained planarity
 C7, C8, C9, C10, C11, C12
 with sigma of 0.01
 C13, C14, C15, C16, C17, C18
 with sigma of 0.01
 C25, C26, C27, C28, C29, C30
 with sigma of 0.01
 C31, C32, C33, C34, C35
 with sigma of 0.01
4. Rigid body (RIGU) restrains
 All non-hydrogen atoms
 with sigma for 1-2 distances of 0.005 and sigma for 1-3 distances of 0.005
5. Same fragment restrains
{C1, C6, C5, C4, C3, C2} sigma for 1-2: 0.01, 1-3: 0.04
{C4, C5, C6, C1, C2, C3} sigma for 1-2: 0.01, 1-3: 0.04
{C4, C3, C2, C1, C6, C5} sigma for 1-2: 0.01, 1-3: 0.04
as
{C1, C2, C3, C4, C5, C6}
{C7, C12, C11, C10, C9, C8} sigma for 1-2: 0.01, 1-3: 0.04
{C10, C9, C8, C7, C12, C11} sigma for 1-2: 0.01, 1-3: 0.04
{C10, C11, C12, C7, C8, C9} sigma for 1-2: 0.01, 1-3: 0.04
as
{C7, C8, C9, C10, C11, C12}
{C7, C8, C9, C10, C11, C12} sigma for 1-2: 0.01, 1-3: 0.04
as
{C13, C14, C15, C16, C17, C18}
{C1, C2, C3, C4, C5, C6} sigma for 1-2: 0.01, 1-3: 0.04
as
{C19, C20, C21, C22, C23, C24}
{C7, C8, C9, C10, C11, C12} sigma for 1-2: 0.01, 1-3: 0.04
as
{C25, C26, C27, C28, C29, C30}
{C7, C8, C9, C10, C11, C12} sigma for 1-2: 0.01, 1-3: 0.04
as
{C31, C32, C33, C34, C35, C36}
6.a Ternary CH refined with riding coordinates:
 C1(H1), C4(H4), C19(H19), C22(H22)
6.b Aromatic/amide H refined with riding coordinates:
 C2(H2), C3(H3), C5(H5), C6(H6), C8(H8), C9(H9), C11(H11), C12(H12), C14(H14),
 C15(H15), C17(H17), C18(H18), C20(H20), C21(H21), C23(H23), C24(H24), C26(H26),
  C27(H27), C29(H29), C30(H30), C32(H32), C33(H33), C35(H35), C36(H36)
;
_atom_sites_solution_hydrogens     geom
_atom_sites_solution_primary       dual
_atom_sites_solution_secondary     ?
loop_
  _atom_site_label
  _atom_site_type_symbol
  _atom_site_fract_x
  _atom_site_fract_y
  _atom_site_fract_z
  _atom_site_U_iso_or_equiv
  _atom_site_adp_type
  _atom_site_occupancy
  _atom_site_site_symmetry_order
  _atom_site_calc_flag
  _atom_site_refinement_flags_posn
  _atom_site_refinement_flags_adp
  _atom_site_refinement_flags_occupancy
  _atom_site_disorder_assembly
  _atom_site_disorder_group
 C1 C -0.1018(4) 0.0917(5) 0.3732(6) 0.021(2) Uani 1 1 d D U . . .
 H1 H -0.1273 0.0183 0.3723 0.025 Uiso 1 1 calc R . . . .
 C2 C -0.1534(5) 0.1496(5) 0.2660(8) 0.025(3) Uani 1 1 d D U . . .
 H2 H -0.1805 0.1113 0.1991 0.030 Uiso 1 1 calc R . . . .
 C3 C -0.1599(5) 0.2544(5) 0.2674(8) 0.027(3) Uani 1 1 d D U . . .
 H3 H -0.1937 0.2905 0.2020 0.033 Uiso 1 1 calc R . . . .
 C4 C -0.1133(4) 0.3167(5) 0.3739(6) 0.023(2) Uani 1 1 d D U . . .
 H4 H -0.1493 0.3842 0.3749 0.028 Uiso 1 1 calc R . . . .
 C5 C -0.1201(5) 0.2542(5) 0.4813(8) 0.026(3) Uani 1 1 d D U . . .
 H5 H -0.1254 0.2905 0.5492 0.031 Uiso 1 1 calc R . . . .
 C6 C -0.1187(5) 0.1481(4) 0.4809(8) 0.024(3) Uani 1 1 d D U . . .
 H6 H -0.1280 0.1093 0.5456 0.029 Uiso 1 1 calc R . . . .
 C7 C -0.0065(4) 0.3439(4) 0.3707(7) 0.021(2) Uani 1 1 d D U . . .
 C8 C 0.0316(4) 0.3193(4) 0.2739(7) 0.022(2) Uani 1 1 d D U . . .
 H8 H -0.0082 0.2876 0.2095 0.027 Uiso 1 1 calc R . . . .
 C9 C 0.1278(4) 0.3411(4) 0.2712(7) 0.023(3) Uani 1 1 d D U . . .
 H9 H 0.1520 0.3240 0.2051 0.028 Uiso 1 1 calc R . . . .
 C10 C 0.1886(4) 0.3882(4) 0.3658(6) 0.018(2) Uani 1 1 d D U . . .
 C11 C 0.1509(4) 0.4136(4) 0.4627(7) 0.023(3) Uani 1 1 d D U . . .
 H11 H 0.1906 0.4463 0.5265 0.027 Uiso 1 1 calc R . . . .
 C12 C 0.0543(4) 0.3908(4) 0.4657(7) 0.025(3) Uani 1 1 d D U . . .
 H12 H 0.0302 0.4072 0.5321 0.030 Uiso 1 1 calc R . . . .
 C13 C 0.2937(4) 0.4034(4) 0.3645(7) 0.022(2) Uani 1 1 d D U . . .
 C14 C 0.3612(4) 0.3726(4) 0.4624(7) 0.023(3) Uani 1 1 d D U . . .
 H14 H 0.3395 0.3458 0.5268 0.028 Uiso 1 1 calc R . . . .
 C15 C 0.4604(4) 0.3811(4) 0.4661(7) 0.024(3) Uani 1 1 d D U . . .
 H15 H 0.5046 0.3601 0.5328 0.028 Uiso 1 1 calc R . . . .
 C16 C 0.4942(4) 0.4203(4) 0.3714(7) 0.021(2) Uani 1 1 d D U . . .
 C17 C 0.4268(4) 0.4511(4) 0.2734(8) 0.022(3) Uani 1 1 d D U . . .
 H17 H 0.4487 0.4774 0.2089 0.027 Uiso 1 1 calc R . . . .
 C18 C 0.3272(4) 0.4435(4) 0.2694(7) 0.024(3) Uani 1 1 d D U . . .
 H18 H 0.2830 0.4654 0.2030 0.029 Uiso 1 1 calc R . . . .
 C19 C 0.6040(4) 0.4186(5) 0.3702(6) 0.020(2) Uani 1 1 d D U . . .
 H19 H 0.6289 0.4924 0.3738 0.024 Uiso 1 1 calc R . . . .
 C20 C 0.6579(5) 0.3563(5) 0.4732(8) 0.023(3) Uani 1 1 d D U . . .
 H20 H 0.6899 0.3918 0.5400 0.028 Uiso 1 1 calc R . . . .
 C21 C 0.6593(5) 0.2506(5) 0.4675(8) 0.023(3) Uani 1 1 d D U . . .
 H21 H 0.6892 0.2112 0.5324 0.028 Uiso 1 1 calc R . . . .
 C22 C 0.6130(4) 0.1928(5) 0.3571(7) 0.024(2) Uani 1 1 d D U . . .
 H22 H 0.6489 0.1258 0.3528 0.029 Uiso 1 1 calc R . . . .
 C23 C 0.6207(5) 0.2607(5) 0.2532(8) 0.025(3) Uani 1 1 d D U . . .
 H23 H 0.6270 0.2279 0.1837 0.030 Uiso 1 1 calc R . . . .
 C24 C 0.6186(5) 0.3663(5) 0.2597(8) 0.026(3) Uani 1 1 d D U . . .
 H24 H 0.6262 0.4081 0.1963 0.031 Uiso 1 1 calc R . . . .
 C25 C 0.5064(4) 0.1645(4) 0.3581(7) 0.026(2) Uani 1 1 d D U . . .
 C26 C 0.4818(4) 0.1212(4) 0.4568(7) 0.027(3) Uani 1 1 d D U . . .
 H26 H 0.5302 0.1073 0.5222 0.033 Uiso 1 1 calc R . . . .
 C27 C 0.3849(4) 0.0982(4) 0.4585(8) 0.028(3) Uani 1 1 d D U . . .
 H27 H 0.3691 0.0689 0.5253 0.034 Uiso 1 1 calc R . . . .
 C28 C 0.3115(4) 0.1181(4) 0.3623(7) 0.023(2) Uani 1 1 d D U . . .
 C29 C 0.3361(4) 0.1612(4) 0.2634(8) 0.025(3) Uani 1 1 d D U . . .
 H29 H 0.2877 0.1747 0.1978 0.030 Uiso 1 1 calc R . . . .
 C30 C 0.4330(4) 0.1845(4) 0.2621(8) 0.027(3) Uani 1 1 d D U . . .
 H30 H 0.4489 0.2140 0.1953 0.032 Uiso 1 1 calc R . . . .
 C31 C 0.2077(4) 0.1007(4) 0.3683(7) 0.018(2) Uani 1 1 d D U . . .
 C32 C 0.1745(4) 0.1288(4) 0.4679(7) 0.019(2) Uani 1 1 d D U . . .
 H32 H 0.2185 0.1526 0.5335 0.023 Uiso 1 1 calc R . . . .
 C33 C 0.0761(4) 0.1216(4) 0.4707(7) 0.024(3) Uani 1 1 d D U . . .
 H33 H 0.0554 0.1408 0.5385 0.028 Uiso 1 1 calc R . . . .
 C34 C 0.0082(4) 0.0867(4) 0.3757(7) 0.018(2) Uani 1 1 d D U . . .
 C35 C 0.0413(4) 0.0586(4) 0.2765(8) 0.025(3) Uani 1 1 d D U . . .
 H35 H -0.0030 0.0351 0.2110 0.030 Uiso 1 1 calc R . . . .
 C36 C 0.1396(4) 0.0649(5) 0.2730(8) 0.025(3) Uani 1 1 d D U . . .
 H36 H 0.1602 0.0447 0.2055 0.030 Uiso 1 1 calc R . . . .

loop_
  _atom_site_aniso_label
  _atom_site_aniso_U_11
  _atom_site_aniso_U_22
  _atom_site_aniso_U_33
  _atom_site_aniso_U_23
  _atom_site_aniso_U_13
  _atom_site_aniso_U_12
 C1 0.026(4) 0.023(4) 0.015(8) -0.001(3) 0.005(4) 0.000(3)
 C2 0.025(4) 0.028(4) 0.022(8) -0.003(3) 0.004(4) -0.002(3)
 C3 0.020(4) 0.033(4) 0.029(8) 0.002(3) 0.005(4) -0.001(3)
 C4 0.024(4) 0.023(4) 0.024(8) 0.005(3) 0.006(4) 0.004(3)
 C5 0.020(4) 0.030(4) 0.028(8) 0.006(3) 0.008(5) 0.005(3)
 C6 0.025(4) 0.030(4) 0.019(8) 0.005(3) 0.010(5) -0.001(3)
 C7 0.021(3) 0.022(4) 0.017(8) 0.001(3) -0.002(4) 0.003(3)
 C8 0.028(4) 0.021(3) 0.017(8) -0.001(3) 0.001(4) -0.002(3)
 C9 0.027(4) 0.023(4) 0.019(8) -0.002(3) 0.003(4) 0.000(3)
 C10 0.021(3) 0.017(3) 0.017(8) 0.006(3) 0.003(4) 0.002(2)
 C11 0.024(4) 0.027(4) 0.017(9) -0.001(3) 0.001(4) 0.002(3)
 C12 0.026(4) 0.026(4) 0.022(9) -0.003(3) 0.002(4) 0.001(3)
 C13 0.026(3) 0.014(3) 0.024(8) -0.001(3) 0.003(4) -0.001(3)
 C14 0.028(4) 0.024(4) 0.019(9) 0.002(3) 0.008(4) -0.002(3)
 C15 0.026(4) 0.025(4) 0.018(9) 0.003(3) -0.001(4) 0.002(3)
 C16 0.020(3) 0.020(3) 0.020(8) -0.003(3) -0.001(4) -0.002(3)
 C17 0.022(3) 0.022(4) 0.021(9) 0.001(3) 0.000(4) -0.003(3)
 C18 0.025(4) 0.020(4) 0.026(9) -0.001(3) 0.005(4) 0.000(3)
 C19 0.021(4) 0.030(4) 0.007(8) -0.001(3) -0.002(4) -0.006(3)
 C20 0.017(4) 0.034(4) 0.017(8) 0.004(3) -0.003(4) 0.003(3)
 C21 0.013(4) 0.037(4) 0.021(8) 0.005(3) 0.003(4) 0.001(3)
 C22 0.022(4) 0.029(4) 0.023(8) 0.001(3) 0.006(4) 0.006(3)
 C23 0.017(4) 0.038(4) 0.021(8) -0.009(3) 0.008(5) -0.006(3)
 C24 0.028(4) 0.035(4) 0.013(8) -0.003(3) 0.003(5) -0.005(3)
 C25 0.027(4) 0.024(4) 0.029(8) 0.000(3) 0.009(4) 0.002(3)
 C26 0.030(4) 0.022(4) 0.031(9) 0.000(3) 0.007(4) 0.001(3)
 C27 0.026(4) 0.034(4) 0.025(9) 0.004(4) 0.008(4) -0.003(3)
 C28 0.026(4) 0.019(4) 0.024(8) -0.002(3) 0.005(4) 0.001(3)
 C29 0.029(4) 0.024(4) 0.022(8) 0.001(3) 0.005(4) 0.002(3)
 C30 0.028(4) 0.021(4) 0.032(9) 0.004(4) 0.007(4) -0.002(3)
 C31 0.028(4) 0.016(3) 0.010(8) 0.002(3) 0.002(4) -0.003(3)
 C32 0.023(4) 0.027(4) 0.005(8) 0.003(3) -0.006(4) 0.002(3)
 C33 0.023(4) 0.026(4) 0.022(9) -0.001(4) 0.004(4) 0.000(3)
 C34 0.024(3) 0.016(3) 0.014(8) 0.001(3) 0.004(4) -0.001(3)
 C35 0.032(4) 0.020(4) 0.020(9) -0.005(3) 0.002(4) -0.003(3)
 C36 0.031(4) 0.028(4) 0.014(9) -0.009(4) 0.002(4) 0.001(3)

_geom_special_details
;
 All esds (except the esd in the dihedral angle between two l.s. planes)
 are estimated using the full covariance matrix.  The cell esds are taken
 into account individually in the estimation of esds in distances, angles
 and torsion angles; correlations between esds in cell parameters are only
 used when they are defined by crystal symmetry.  An approximate (isotropic)
 treatment of cell esds is used for estimating esds involving l.s. planes.
;
loop_
  _geom_bond_atom_site_label_1
  _geom_bond_atom_site_label_2
  _geom_bond_distance
  _geom_bond_site_symmetry_2
  _geom_bond_publ_flag
 C1 H1 0.9800 . ?
 C1 C2 1.500(7) . ?
 C1 C6 1.504(7) . ?
 C1 C34 1.533(7) . ?
 C2 H2 0.9300 . ?
 C2 C3 1.308(7) . ?
 C3 H3 0.9300 . ?
 C3 C4 1.501(7) . ?
 C4 H4 0.9800 . ?
 C4 C5 1.499(7) . ?
 C4 C7 1.540(7) . ?
 C5 H5 0.9300 . ?
 C5 C6 1.320(7) . ?
 C6 H6 0.9300 . ?
 C7 C8 1.381(7) . ?
 C7 C12 1.386(7) . ?
 C8 H8 0.9300 . ?
 C8 C9 1.379(6) . ?
 C9 H9 0.9300 . ?
 C9 C10 1.382(7) . ?
 C10 C11 1.381(7) . ?
 C10 C13 1.486(7) . ?
 C11 H11 0.9300 . ?
 C11 C12 1.387(6) . ?
 C12 H12 0.9300 . ?
 C13 C14 1.383(7) . ?
 C13 C18 1.386(7) . ?
 C14 H14 0.9300 . ?
 C14 C15 1.384(6) . ?
 C15 H15 0.9300 . ?
 C15 C16 1.380(7) . ?
 C16 C17 1.383(7) . ?
 C16 C19 1.538(7) . ?
 C17 H17 0.9300 . ?
 C17 C18 1.388(6) . ?
 C18 H18 0.9300 . ?
 C19 H19 0.9800 . ?
 C19 C20 1.502(7) . ?
 C19 C24 1.500(7) . ?
 C20 H20 0.9300 . ?
 C20 C21 1.318(7) . ?
 C21 H21 0.9300 . ?
 C21 C22 1.506(7) . ?
 C22 H22 0.9800 . ?
 C22 C23 1.504(7) . ?
 C22 C25 1.535(7) . ?
 C23 H23 0.9300 . ?
 C23 C24 1.317(7) . ?
 C24 H24 0.9300 . ?
 C25 C26 1.381(7) . ?
 C25 C30 1.382(7) . ?
 C26 H26 0.9300 . ?
 C26 C27 1.389(6) . ?
 C27 H27 0.9300 . ?
 C27 C28 1.384(7) . ?
 C28 C29 1.381(7) . ?
 C28 C31 1.485(8) . ?
 C29 H29 0.9300 . ?
 C29 C30 1.390(6) . ?
 C30 H30 0.9300 . ?
 C31 C32 1.385(7) . ?
 C31 C36 1.385(7) . ?
 C32 H32 0.9300 . ?
 C32 C33 1.385(6) . ?
 C33 H33 0.9300 . ?
 C33 C34 1.378(7) . ?
 C34 C35 1.380(7) . ?
 C35 H35 0.9300 . ?
 C35 C36 1.386(6) . ?
 C36 H36 0.9300 . ?

loop_
  _geom_angle_atom_site_label_1
  _geom_angle_atom_site_label_2
  _geom_angle_atom_site_label_3
  _geom_angle
  _geom_angle_site_symmetry_1
  _geom_angle_site_symmetry_3
  _geom_angle_publ_flag
 C2 C1 H1 109.0 . . ?
 C2 C1 C6 110.2(6) . . ?
 C2 C1 C34 110.3(6) . . ?
 C6 C1 H1 109.0 . . ?
 C6 C1 C34 109.3(6) . . ?
 C34 C1 H1 109.0 . . ?
 C1 C2 H2 120.3 . . ?
 C3 C2 C1 119.5(7) . . ?
 C3 C2 H2 120.3 . . ?
 C2 C3 H3 119.8 . . ?
 C2 C3 C4 120.4(7) . . ?
 C4 C3 H3 119.8 . . ?
 C3 C4 H4 108.4 . . ?
 C3 C4 C7 110.7(6) . . ?
 C5 C4 C3 109.8(6) . . ?
 C5 C4 H4 108.4 . . ?
 C5 C4 C7 111.2(5) . . ?
 C7 C4 H4 108.4 . . ?
 C4 C5 H5 119.6 . . ?
 C6 C5 C4 120.8(7) . . ?
 C6 C5 H5 119.6 . . ?
 C1 C6 H6 120.8 . . ?
 C5 C6 C1 118.4(7) . . ?
 C5 C6 H6 120.8 . . ?
 C8 C7 C4 120.7(6) . . ?
 C8 C7 C12 118.4(6) . . ?
 C12 C7 C4 120.9(6) . . ?
 C7 C8 H8 119.5 . . ?
 C9 C8 C7 121.1(7) . . ?
 C9 C8 H8 119.5 . . ?
 C8 C9 H9 119.7 . . ?
 C8 C9 C10 120.6(7) . . ?
 C10 C9 H9 119.7 . . ?
 C9 C10 C13 119.7(6) . . ?
 C11 C10 C9 118.7(6) . . ?
 C11 C10 C13 121.5(6) . . ?
 C10 C11 H11 119.7 . . ?
 C10 C11 C12 120.7(7) . . ?
 C12 C11 H11 119.7 . . ?
 C7 C12 C11 120.5(7) . . ?
 C7 C12 H12 119.7 . . ?
 C11 C12 H12 119.7 . . ?
 C14 C13 C10 117.8(6) . . ?
 C14 C13 C18 118.7(6) . . ?
 C18 C13 C10 123.4(6) . . ?
 C13 C14 H14 119.4 . . ?
 C13 C14 C15 121.1(7) . . ?
 C15 C14 H14 119.4 . . ?
 C14 C15 H15 119.8 . . ?
 C16 C15 C14 120.4(7) . . ?
 C16 C15 H15 119.8 . . ?
 C15 C16 C17 118.5(6) . . ?
 C15 C16 C19 120.5(6) . . ?
 C17 C16 C19 120.7(6) . . ?
 C16 C17 H17 119.3 . . ?
 C16 C17 C18 121.4(7) . . ?
 C18 C17 H17 119.3 . . ?
 C13 C18 C17 119.9(7) . . ?
 C13 C18 H18 120.1 . . ?
 C17 C18 H18 120.1 . . ?
 C16 C19 H19 109.5 . . ?
 C20 C19 C16 109.9(6) . . ?
 C20 C19 H19 109.5 . . ?
 C24 C19 C16 108.9(6) . . ?
 C24 C19 H19 109.5 . . ?
 C24 C19 C20 109.5(6) . . ?
 C19 C20 H20 120.5 . . ?
 C21 C20 C19 119.0(7) . . ?
 C21 C20 H20 120.5 . . ?
 C20 C21 H21 119.6 . . ?
 C20 C21 C22 120.9(7) . . ?
 C22 C21 H21 119.6 . . ?
 C21 C22 H22 108.4 . . ?
 C21 C22 C25 110.6(5) . . ?
 C23 C22 C21 109.7(6) . . ?
 C23 C22 H22 108.4 . . ?
 C23 C22 C25 111.4(6) . . ?
 C25 C22 H22 108.4 . . ?
 C22 C23 H23 119.7 . . ?
 C24 C23 C22 120.6(7) . . ?
 C24 C23 H23 119.7 . . ?
 C19 C24 H24 120.3 . . ?
 C23 C24 C19 119.4(7) . . ?
 C23 C24 H24 120.3 . . ?
 C26 C25 C22 120.2(6) . . ?
 C26 C25 C30 118.8(6) . . ?
 C30 C25 C22 121.0(6) . . ?
 C25 C26 H26 120.0 . . ?
 C25 C26 C27 120.1(7) . . ?
 C27 C26 H26 120.0 . . ?
 C26 C27 H27 119.4 . . ?
 C28 C27 C26 121.1(7) . . ?
 C28 C27 H27 119.4 . . ?
 C27 C28 C31 120.4(6) . . ?
 C29 C28 C27 118.8(6) . . ?
 C29 C28 C31 120.6(6) . . ?
 C28 C29 H29 120.0 . . ?
 C28 C29 C30 120.0(7) . . ?
 C30 C29 H29 120.0 . . ?
 C25 C30 C29 121.2(7) . . ?
 C25 C30 H30 119.4 . . ?
 C29 C30 H30 119.4 . . ?
 C32 C31 C28 120.1(6) . . ?
 C32 C31 C36 117.8(6) . . ?
 C36 C31 C28 121.9(6) . . ?
 C31 C32 H32 119.8 . . ?
 C33 C32 C31 120.5(7) . . ?
 C33 C32 H32 119.8 . . ?
 C32 C33 H33 119.1 . . ?
 C34 C33 C32 121.9(7) . . ?
 C34 C33 H33 119.1 . . ?
 C33 C34 C1 121.9(6) . . ?
 C33 C34 C35 117.7(6) . . ?
 C35 C34 C1 120.0(6) . . ?
 C34 C35 H35 119.5 . . ?
 C34 C35 C36 121.0(7) . . ?
 C36 C35 H35 119.5 . . ?
 C31 C36 C35 121.2(7) . . ?
 C31 C36 H36 119.4 . . ?
 C35 C36 H36 119.4 . . ?

_shelx_res_file
;
    mgra03.res created by SHELXL-2014/7

TITL mgra03_a.res in P2(1)/c
REM Old TITL MGRA03 in P2(1)/c
REM SHELXT solution in P2(1)/c
REM R1 0.185, Rweak 0.005, Alpha 0.042, Orientation as input
REM Formula found by SHELXT: C36
CELL 0.4859 13.9882 12.4476 11.7099 90 101.698 90
ZERR 4 0.0006 0.0006 0.0022 0 0.008 0
LATT 1
SYMM -X,0.5+Y,0.5-Z
SFAC C H
DISP C 0.0007 0.0007 6.0677
DISP H -0 0 0.6065
UNIT 144 112
SADI 0.01 C10 C13 C28 C31
SADI 0.01 C4 C7 C1 C34 C22 C25 C16 C19
FLAT 0.01 C7 > C12
FLAT 0.01 C13 > C18
FLAT 0.01 C25 > C30
FLAT 0.01 C31 > C35
RIGU 0.005 0.005

L.S. 10
PLAN  20
BOND $H
list 4
fmap 2 53
acta
OMIT -4 9 1
OMIT 10 2 3
OMIT -7 10 5
OMIT 7 7 1
OMIT 11 5 0
OMIT 5 9 6
OMIT 12 1 0
OMIT 0 12 0
OMIT 10 6 4
OMIT 11 5 0
OMIT 6 7 1
OMIT -6 6 6
OMIT 10 0 2
OMIT 6 6 4
OMIT -7 4 7
OMIT -1 11 2
OMIT -11 4 9
OMIT -7 7 9
OMIT -9 2 6
OMIT 8 10 1
OMIT -9 7 4
OMIT -6 8 2
REM <olex2.extras>
REM <HklSrc "%.\\MGRA03.hkl">
REM </olex2.extras>

SAME 0.01 0.04 C1 C6 C5 C4 C3 C2
SAME 0.01 0.04 C4 C5 C6 C1 C2 C3
SAME 0.01 0.04 C4 C3 C2 C1 C6 C5
WGHT    0.021700   10.185500
FVAR       0.40266
C1    1   -0.101752    0.091658    0.373205    11.00000    0.02597    0.02251 =
         0.01501   -0.00090    0.00451   -0.00024
AFIX  13
H1    2   -0.127344    0.018303    0.372259    11.00000   -1.20000
AFIX   0
C2    1   -0.153389    0.149583    0.266032    11.00000    0.02510    0.02767 =
         0.02234   -0.00333    0.00398   -0.00154
AFIX  43
H2    2   -0.180541    0.111290    0.199108    11.00000   -1.20000
AFIX   0
C3    1   -0.159942    0.254397    0.267411    11.00000    0.01973    0.03329 =
         0.02885    0.00204    0.00545   -0.00115
AFIX  43
H3    2   -0.193687    0.290504    0.201999    11.00000   -1.20000
AFIX   0
C4    1   -0.113341    0.316728    0.373899    11.00000    0.02379    0.02298 =
         0.02405    0.00480    0.00596    0.00402
AFIX  13
H4    2   -0.149300    0.384178    0.374883    11.00000   -1.20000
AFIX   0
C5    1   -0.120123    0.254189    0.481319    11.00000    0.02029    0.03040 =
         0.02802    0.00607    0.00810    0.00450
AFIX  43
H5    2   -0.125392    0.290535    0.549157    11.00000   -1.20000
AFIX   0
C6    1   -0.118711    0.148120    0.480856    11.00000    0.02483    0.03017 =
         0.01948    0.00457    0.00990   -0.00111
AFIX  43
H6    2   -0.127985    0.109268    0.545574    11.00000   -1.20000
AFIX   0
SAME 0.01 0.04 C7 C12 C11 C10 C9 C8
SAME 0.01 0.04 C10 C9 C8 C7 C12 C11
SAME 0.01 0.04 C10 C11 C12 C7 C8 C9
C7    1   -0.006525    0.343878    0.370658    11.00000    0.02066    0.02160 =
         0.01716    0.00139   -0.00205    0.00253
C8    1    0.031610    0.319331    0.273912    11.00000    0.02762    0.02075 =
         0.01694   -0.00079    0.00057   -0.00201
AFIX  43
H8    2   -0.008216    0.287568    0.209519    11.00000   -1.20000
AFIX   0
C9    1    0.127799    0.341140    0.271194    11.00000    0.02698    0.02289 =
         0.01872   -0.00167    0.00266   -0.00009
AFIX  43
H9    2    0.151998    0.324024    0.205116    11.00000   -1.20000
AFIX   0
C10   1    0.188550    0.388197    0.365776    11.00000    0.02099    0.01682 =
         0.01724    0.00553    0.00293    0.00209
C11   1    0.150864    0.413581    0.462659    11.00000    0.02352    0.02693 =
         0.01672   -0.00121    0.00096    0.00154
AFIX  43
H11   2    0.190607    0.446258    0.526504    11.00000   -1.20000
AFIX   0
C12   1    0.054325    0.390830    0.465709    11.00000    0.02620    0.02589 =
         0.02194   -0.00315    0.00205    0.00094
AFIX  43
H12   2    0.030249    0.407217    0.532065    11.00000   -1.20000
AFIX   0
SAME 0.01 0.04 C7 > C12
C13   1    0.293684    0.403428    0.364498    11.00000    0.02606    0.01378 =
         0.02395   -0.00128    0.00307   -0.00076
C14   1    0.361164    0.372646    0.462380    11.00000    0.02838    0.02397 =
         0.01911    0.00213    0.00818   -0.00164
AFIX  43
H14   2    0.339488    0.345846    0.526794    11.00000   -1.20000
AFIX   0
C15   1    0.460428    0.381056    0.466089    11.00000    0.02579    0.02537 =
         0.01755    0.00284   -0.00123    0.00232
AFIX  43
H15   2    0.504623    0.360148    0.532838    11.00000   -1.20000
AFIX   0
C16   1    0.494224    0.420271    0.371359    11.00000    0.01991    0.01970 =
         0.01997   -0.00340   -0.00131   -0.00168
C17   1    0.426808    0.451091    0.273432    11.00000    0.02171    0.02177 =
         0.02115    0.00080    0.00024   -0.00256
AFIX  43
H17   2    0.448681    0.477417    0.208947    11.00000   -1.20000
AFIX   0
C18   1    0.327173    0.443540    0.269410    11.00000    0.02520    0.02033 =
         0.02628   -0.00083    0.00480    0.00017
AFIX  43
H18   2    0.282993    0.465356    0.203041    11.00000   -1.20000
AFIX   0
SAME 0.01 0.04 C1 > C6
C19   1    0.603986    0.418614    0.370237    11.00000    0.02090    0.03020 =
         0.00713   -0.00064   -0.00248   -0.00607
AFIX  13
H19   2    0.628864    0.492394    0.373760    11.00000   -1.20000
AFIX   0
C20   1    0.657939    0.356328    0.473215    11.00000    0.01667    0.03366 =
         0.01707    0.00420   -0.00313    0.00256
AFIX  43
H20   2    0.689924    0.391813    0.539994    11.00000   -1.20000
AFIX   0
C21   1    0.659258    0.250621    0.467489    11.00000    0.01271    0.03671 =
         0.02067    0.00545    0.00338    0.00120
AFIX  43
H21   2    0.689153    0.211230    0.532447    11.00000   -1.20000
AFIX   0
C22   1    0.612993    0.192770    0.357141    11.00000    0.02235    0.02872 =
         0.02262    0.00075    0.00585    0.00636
AFIX  13
H22   2    0.648945    0.125811    0.352845    11.00000   -1.20000
AFIX   0
C23   1    0.620695    0.260705    0.253201    11.00000    0.01724    0.03777 =
         0.02141   -0.00859    0.00828   -0.00580
AFIX  43
H23   2    0.626965    0.227886    0.183750    11.00000   -1.20000
AFIX   0
C24   1    0.618637    0.366313    0.259680    11.00000    0.02786    0.03532 =
         0.01287   -0.00318    0.00295   -0.00495
AFIX  43
H24   2    0.626203    0.408071    0.196252    11.00000   -1.20000
AFIX   0
SAME 0.01 0.04 C7 > C12
C25   1    0.506376    0.164504    0.358098    11.00000    0.02728    0.02400 =
         0.02874   -0.00038    0.00917    0.00155
C26   1    0.481798    0.121150    0.456789    11.00000    0.02970    0.02152 =
         0.03136    0.00043    0.00711    0.00137
AFIX  43
H26   2    0.530178    0.107308    0.522250    11.00000   -1.20000
AFIX   0
C27   1    0.384921    0.098177    0.458454    11.00000    0.02613    0.03447 =
         0.02498    0.00441    0.00847   -0.00282
AFIX  43
H27   2    0.369110    0.068946    0.525335    11.00000   -1.20000
AFIX   0
C28   1    0.311537    0.118057    0.362256    11.00000    0.02597    0.01919 =
         0.02441   -0.00160    0.00546    0.00058
C29   1    0.336067    0.161214    0.263440    11.00000    0.02903    0.02423 =
         0.02245    0.00149    0.00546    0.00165
AFIX  43
H29   2    0.287749    0.174726    0.197823    11.00000   -1.20000
AFIX   0
C30   1    0.433045    0.184462    0.262088    11.00000    0.02769    0.02066 =
         0.03173    0.00385    0.00694   -0.00243
AFIX  43
H30   2    0.448865    0.213987    0.195350    11.00000   -1.20000
AFIX   0
SAME 0.01 0.04 C7 > C12
C31   1    0.207680    0.100723    0.368309    11.00000    0.02784    0.01571 =
         0.01042    0.00240    0.00152   -0.00298
C32   1    0.174455    0.128782    0.467948    11.00000    0.02289    0.02667 =
         0.00509    0.00306   -0.00613    0.00218
AFIX  43
H32   2    0.218489    0.152638    0.533488    11.00000   -1.20000
AFIX   0
C33   1    0.076142    0.121564    0.470665    11.00000    0.02313    0.02569 =
         0.02161   -0.00069    0.00396    0.00034
AFIX  43
H33   2    0.055412    0.140758    0.538468    11.00000   -1.20000
AFIX   0
C34   1    0.008157    0.086739    0.375717    11.00000    0.02420    0.01624 =
         0.01375    0.00052    0.00350   -0.00064
C35   1    0.041282    0.058640    0.276531    11.00000    0.03223    0.02033 =
         0.01976   -0.00517    0.00171   -0.00348
AFIX  43
H35   2   -0.003012    0.035131    0.211044    11.00000   -1.20000
AFIX   0
C36   1    0.139578    0.064927    0.273043    11.00000    0.03099    0.02774 =
         0.01429   -0.00894    0.00173    0.00143
AFIX  43
H36   2    0.160208    0.044738    0.205482    11.00000   -1.20000
AFIX   0
HKLF 4

REM  mgra03_a.res in P2(1)/c
REM R1 =  0.0680 for    1034 Fo > 4sig(Fo)  and  0.1207 for all    1582 data
REM    325 parameters refined using    688 restraints

END

WGHT      0.0217     10.1942

REM Highest difference peak  0.216,  deepest hole -0.227,  1-sigma level  0.058
Q1    1   0.2011  0.1929  0.0753  11.00000  0.05    0.22
Q2    1   0.6127  0.0652  0.5495  11.00000  0.05    0.22
Q3    1   0.5847  0.3024  0.5083  11.00000  0.05    0.21
Q4    1   0.0953  0.1758  0.1865  11.00000  0.05    0.20
Q5    1   0.3422  0.0273  0.4597  11.00000  0.05    0.20
Q6    1   0.2161  0.4782  0.1098  11.00000  0.05    0.20
Q7    1   0.3982  0.4123  0.5569  11.00000  0.05    0.20
Q8    1   0.3405  0.3015  0.5305  11.00000  0.05    0.19
Q9    1  -0.0390  0.2253  0.3783  11.00000  0.05    0.19
Q10   1   0.0115  0.3541  0.6098  11.00000  0.05    0.19
Q11   1   0.2202  0.2539  0.4642  11.00000  0.05    0.19
Q12   1   0.4379  0.1996  0.5419  11.00000  0.05    0.19
Q13   1   0.3628  0.2833  0.3679  11.00000  0.05    0.19
Q14   1   0.5964  0.3613  0.5939  11.00000  0.05    0.19
Q15   1   0.7215  0.0581  0.3528  11.00000  0.05    0.19
Q16   1  -0.1859  0.0398  0.5090  11.00000  0.05    0.18
Q17   1  -0.2464  0.4592  0.3285  11.00000  0.05    0.18
Q18   1   0.2763  0.2959  0.2764  11.00000  0.05    0.18
Q19   1   0.5836  0.3145  0.1561  11.00000  0.05    0.18
Q20   1   0.4619  0.2486  0.4202  11.00000  0.05    0.18
;
_shelx_res_checksum                74157
_shelx_hkl_file
;
   0   1  -1    9.50    0.70
   0   1  -1   10.80    1.10
   0   1  -1   11.10    0.90
   0   1  -1   10.20    0.80
   0  -1   1    9.70    0.90
   0  -1   1   11.30    0.80
   0  -1   1   11.10    0.80
   0   2   0  362.76   13.50
   0   2   0  347.17   12.90
   0   2   0  365.26   12.90
   0   2   0  369.66   12.60
   0  -2   0  365.36   13.10
   0  -2   0  356.06   13.50
   0  -2   0  374.66   13.80
   0   2  -1   -0.30    0.90
   0   2  -1    0.00    0.90
   0   2  -1    0.40    1.00
   0   2  -1   -0.10    0.90
   0  -2   1    0.30    0.80
   0  -2   1    0.20    1.00
   0  -2   1   -0.80    1.00
   0  -2   1   -0.70    0.80
   0   2  -2    6.10    1.50
   0   2  -2    4.00    1.40
   0   2  -2    4.40    1.70
   0   2  -2    3.80    1.70
   0  -2   2    5.20    1.70
   0  -2   2    4.90    1.50
   0  -2   2    4.70    1.60
   0   3   0   -0.40    1.20
   0   3   0   -0.80    1.20
   0   3   0    0.60    1.00
   0   3   0   -0.70    1.50
   0  -3   0    0.10    1.30
   0  -3   0   -0.50    1.50
   0  -3   0    0.10    1.20
   0   3  -1   16.10    1.80
   0   3  -1   17.80    1.80
   0   3  -1   15.60    1.70
   0   3  -1   14.70    1.50
   0   3  -1   16.10    1.80
   0  -3   1   15.70    1.90
   0  -3   1   15.70    1.60
   0  -3   1   18.00    1.60
   0   3  -2 4417.86  165.48
   0   3  -2 4772.12  169.88
   0   3  -2 4899.61  165.28
   0   3  -2 4739.43  162.48
   0  -3   2 4756.12  163.88
   0  -3   2 4501.75  162.58
   0  -3   2 4779.82  167.98
   0  -3   2 4749.62  161.28
   0   3  -3    0.90    2.30
   0   3  -3   -0.90    2.70
   0   3  -3    0.20    2.50
   0  -3   3    0.90    2.20
   0  -3   3    1.00    2.60
   0  -3   3    0.40    3.10
   0   4   0 9674.73  330.97
   0   4   0 8876.91  329.37
   0   4   0 9737.33  345.47
   0  -4   0 9999.00  340.67
   0  -4   0 9776.12  353.86
   0  -4   0 9887.81  343.97
   0   4  -1    8.40    2.20
   0   4  -1   13.50    2.30
   0   4  -1   14.60    2.30
   0   4  -1   14.60    2.70
   0  -4   1   12.30    2.10
   0  -4   1   13.40    2.20
   0  -4   1    9.80    2.10
   0  -4   1   10.60    2.50
   0   4  -2 1194.08   40.40
   0   4  -2 1193.58   41.90
   0   4  -2 1187.98   42.70
   0   4  -2 1196.88   43.20
   0  -4   2 1151.78   40.60
   0  -4   2 1125.19   44.20
   0  -4   2 1191.88   42.00
   0  -4   2 1179.18   42.70
   0   4  -3    1.20    3.40
   0   4  -3   -2.70    3.40
   0   4  -3   -0.10    3.00
   0   4  -3   -1.00    3.10
   0  -4   3   -0.50    2.90
   0  -4   3   -0.10    2.80
   0  -4   3   -3.40    3.60
   0  -4   3   -3.50    3.10
   0   4  -4   26.80    4.30
   0   4  -4   22.50    5.20
   0   4  -4   27.60    5.40
   0  -4   4   15.70    5.20
   0   5   0   -0.20    2.50
   0   5   0    0.00    2.40
   0   5   0   -0.40    3.10
   0  -5   0   -0.30    2.60
   0  -5   0   -1.10    2.50
   0  -5   0    1.90    2.60
   0   5  -1    0.80    2.70
   0   5  -1    0.00    3.10
   0   5  -1    0.90    2.90
   0   5  -1    0.20    2.60
   0  -5   1    0.90    2.60
   0  -5   1    0.80    2.60
   0  -5   1   -0.40    2.70
   0  -5   1    0.40    2.80
   0   5  -2  129.39    6.20
   0   5  -2  138.99    7.00
   0   5  -2  156.18    6.30
   0  -5   2  103.39    6.40
   0  -5   2  151.38    6.30
   0   5  -3    2.10    3.70
   0   5  -3    0.40    3.40
   0   5  -3   -0.60    3.70
   0   5  -3   -1.70    4.10
   0  -5   3   -0.90    3.50
   0  -5   3   -0.60    3.20
   0  -5   3   -0.40    3.50
   0  -5   3    1.90    3.90
   0   5  -4   40.50    4.60
   0   5  -4   40.20    5.20
   0   5  -4   38.20    4.50
   0   5  -4   35.50    5.40
   0  -5   4   28.80    4.80
   0  -5   4   35.60    5.00
   0  -5   4   40.10    4.50
   0   5  -5   -1.40    5.20
   0   5  -5    0.60    5.20
   0   5  -5    4.90    5.50
   0  -5   5    3.90    5.30
   0  -5   5    7.60    6.00
   0   6   0  612.44   21.90
   0   6   0  603.84   22.00
   0   6   0  599.44   21.80
   0  -6   0  542.95   22.90
   0  -6   0  619.74   23.00
   0  -6   0  596.74   22.10
   0   6  -1   15.70    3.60
   0   6  -1   13.50    3.40
   0   6  -1   13.00    4.40
   0   6  -1   10.10    3.80
   0  -6   1    6.50    3.10
   0  -6   1   13.30    3.40
   0  -6   1   12.20    3.20
   0  -6   1    7.30    3.10
   0   6  -2  239.48   10.40
   0   6  -2  243.28    9.60
   0   6  -2  237.38   10.20
   0   6  -2  255.47   10.00
   0   6  -2  243.28   11.00
   0  -6   2  242.88   10.60
   0  -6   2  224.28    9.60
   0  -6   2  247.38   10.10
   0   6  -3    1.40    3.70
   0   6  -3    0.50    4.50
   0   6  -3   -2.90    4.50
   0   6  -3    1.40    4.30
   0   6  -3   -0.30    4.00
   0  -6   3    0.50    3.40
   0  -6   3   -1.80    3.70
   0  -6   3    2.10    4.20
   0   6  -4   45.80    5.80
   0   6  -4   60.09    3.50
   0   6  -4   48.20    5.50
   0   6  -4   59.39    6.50
   0   6  -4   54.59    2.80
   0   6  -4   57.89    5.20
   0  -6   4   54.39    5.30
   0  -6   4   52.69    6.30
   0  -6   4   47.60    5.50
   0  -6   4   65.89    4.90
   0   6  -5    1.50    5.50
   0   6  -5    4.90    5.60
   0   6  -5    0.50    5.30
   0   6  -5    3.30    6.60
   0  -6   5   -0.20    5.70
   0  -6   5    3.50    5.60
   0  -6   5   -1.40    5.70
   0   6  -6   11.30    6.10
   0   6  -6   13.80    6.70
   0   6  -6   11.80    7.70
   0  -6   6    4.70    7.20
   0  -6   6    6.70    5.80
   0   7   0    2.60    3.90
   0  -7   0    1.00    4.40
   0  -7   0   -0.10    4.00
   0  -7   0    1.10    3.90
   0   7  -1   28.00    4.30
   0   7  -1   21.50    4.30
   0   7  -1   18.90    3.90
   0   7  -1   24.10    4.00
   0  -7   1   20.50    3.90
   0  -7   1   18.40    4.00
   0  -7   1   23.00    3.70
   0  -7   1   17.00    4.20
   0   7  -2  332.17   14.70
   0   7  -2  348.07   14.30
   0   7  -2  347.07   13.80
   0   7  -2  351.26   14.30
   0  -7   2  347.07   14.50
   0  -7   2  354.16   14.00
   0  -7   2  347.67   13.50
   0   7  -3    0.90    3.70
   0   7  -3    1.80    4.80
   0   7  -3    9.40    5.10
   0   7  -3    7.50    4.80
   0   7  -3    5.70    4.60
   0  -7   3    1.20    5.10
   0  -7   3    3.60    4.20
   0  -7   3    3.60    4.20
   0   7  -4  542.95   22.70
   0   7  -4  510.25   20.60
   0   7  -4  557.04   21.50
   0   7  -4  540.35   19.90
   0  -7   4  550.44   21.40
   0  -7   4  534.45   20.80
   0  -7   4  538.95   21.40
   0   7  -5    4.80    6.20
   0   7  -5   -0.90    6.60
   0   7  -5    1.90    3.30
   0   7  -5    3.30    2.20
   0   7  -5    2.20    7.10
   0  -7   5    3.40    6.40
   0  -7   5    4.40    6.20
   0   8   0  101.09    6.80
   0  -8   0   97.79    6.90
   0  -8   0  100.19    7.00
   0  -8   0  111.99    7.00
   0   8  -1    0.20    5.00
   0   8  -1   -3.10    5.10
   0   8  -1   -1.10    5.10
   0   8  -1   -1.80    5.20
   0  -8   1   -4.00    4.60
   0  -8   1   -1.70    4.80
   0  -8   1    2.80    4.80
   0   8  -2 1027.60   39.00
   0   8  -2 1126.49   40.70
   0   8  -2 1098.59   38.80
   0   8  -2 1134.59   40.40
   0   8  -2 1051.59   40.70
   0  -8   2 1033.80   40.50
   0  -8   2 1105.29   39.80
   0  -8   2 1105.49   38.90
   0   8  -3    0.50    5.90
   0   8  -3    4.50    5.90
   0   8  -3    2.80    5.60
   0   8  -3    6.80    5.40
   0   8  -3    5.40    5.80
   0  -8   3    1.40    6.20
   0  -8   3    7.40    5.20
   0  -8   3    4.20    5.50
   0   8  -4  115.09    8.30
   0   8  -4  113.09    7.80
   0   8  -4  115.09    8.70
   0  -8   4  117.19    8.70
   0  -8   4  119.19    7.90
   0  -8   4  123.39    8.10
   0   8  -5   15.60    2.80
   0   8  -5   32.20    8.20
   0   8  -5   16.30    2.40
   0  -8   5   21.40    7.00
   0  -8   5   38.20    6.70
   0   8  -6   77.09    9.60
   0   8  -6   80.19    4.00
   0   8  -6   81.19    4.90
   0  -8   6   66.19   14.20
   0  -8   6   92.09    9.20
   0  -8   8    6.20    8.50
   0  -9   0   -7.00    6.10
   0  -9   0   -4.30    6.60
   0   9  -1   11.00    6.00
   0   9  -1    4.30    6.40
   0  -9   1    2.30    6.00
   0  -9   1    5.70    5.30
   0   9  -2  100.29    7.60
   0   9  -2   98.69    7.50
   0   9  -2  107.59    7.80
   0  -9   2   89.99    7.50
   0  -9   2  104.59    7.40
   0  -9   2   97.39    7.10
   0   9  -3    9.70    6.50
   0   9  -3   -0.10    7.20
   0   9  -3   -0.10    5.70
   0  -9   3    7.90    6.50
   0  -9   3   11.80    6.90
   0  -9   3    3.30    5.70
   0   9  -4   65.79    7.20
   0   9  -4   63.19    9.00
   0  -9   4   62.69    7.90
   0  -9   4   41.40    6.90
   0  -9   4   38.40    6.80
   0   9  -5   21.90    8.00
   0  -9   5   16.30    6.90
   0  -9   5   20.20    6.80
   0  -9   6  591.84   24.30
   0  -9   7    0.90    8.40
   0  -9   8   72.09   11.30
   0 -10   0   15.40    7.80
   0 -10   0   10.20    6.10
   0  10  -1   13.50    6.30
   0 -10   1    6.70    6.30
   0 -10   1   11.30    7.00
   0  10  -2  159.68   10.10
   0 -10   2  176.18   10.20
   0 -10   2  154.98    9.40
   0  10  -3   71.29    8.20
   0 -10   3   67.89    8.00
   0 -10   3   83.49    7.80
   0 -10   4  680.93   26.00
   0  10  -5   13.20    8.40
   0 -10   5   -3.60    8.40
   0  10  -6   69.89   10.00
   0  10  -6   78.79   10.30
   0 -10   6   65.09    9.90
   0 -10   6   73.79    8.10
   0  10  -7   41.40   10.70
   0 -10   7   14.30    9.40
   0 -10   7   32.10   11.00
   0 -11   0    1.80    7.40
   0 -11   1  -10.30    7.90
   0  11  -2  -11.20    8.60
   0 -11   2   18.30    7.80
   0  11  -3  -13.40    7.90
   0 -11   3   -1.40    6.40
   0  11  -4   83.59    9.10
   0  11  -4   78.99    9.40
   0 -11   4   64.49    8.00
   0 -11   4   83.19    9.00
   0  11  -5   -2.00    8.50
   0  11  -5   -0.20    8.90
   0 -11   5   -8.90    8.00
   0 -11   5   -6.80    8.50
   0  11  -6    6.50    9.80
   0  11  -6   17.40   10.40
   0 -11   6   11.10    8.80
   0 -11   6   18.80    8.30
   0 -11   6   16.40    9.20
   0 -12   0   -0.10    6.90
   0 -12   1    3.20    7.80
   0  12  -2   48.70    8.60
   0  12  -2   39.70    9.20
   0 -12   2   49.60    8.20
   0  12  -3    0.70    8.80
   0  12  -3   14.60    8.50
   0 -12   3    2.80    7.10
   0 -12   3   11.60    6.90
   0  12  -4   39.40    8.50
   0  12  -4   48.80    8.80
   0 -12   4   46.40    8.80
   0 -12   4   40.90    8.80
   0 -12   4   46.40    8.80
   0  12  -5   -4.80    8.40
   0  12  -5   -1.40   10.60
   0 -12   5   -3.50    8.90
   0 -12   5    1.50    9.00
   0 -12   5   -2.50    7.70
   0 -13   0    3.20    6.40
   0 -13   0   -4.50    7.50
   0 -13   1   10.80    8.70
   0 -13   1   17.70    9.00
   0  13  -2   73.09    9.90
   0  13  -2   92.59   10.30
   0 -13   2   84.99    9.60
   1   1  -1  205.58    7.30
  -1  -1   1  199.28    7.30
   1   1   0    8.10    0.70
  -1  -1   0    9.20    0.70
  -1   1  -1  122.39    5.40
  -1   1  -1  133.09    5.20
  -1   1  -1  128.09    4.70
   1  -1   1  127.99    5.50
   1  -1   1  126.69    4.70
   1   2  -3    3.00    2.20
   1   2  -2  416.16   14.60
   1   2  -2  382.76   15.40
   1   2  -2  420.16   16.00
   1   2  -2  424.06   15.60
   1   2  -2  429.86   15.70
  -1  -2   2  449.95   15.10
  -1  -2   2  446.66   15.00
  -1  -2   2  413.76   15.70
   1   2  -1   39.70    1.90
   1   2  -1   40.80    1.90
   1   2  -1   41.70    1.90
   1   2  -1   42.20    1.90
   1   2  -1   41.80    2.00
  -1  -2   1   39.10    2.00
  -1  -2   1   41.80    2.00
  -1  -2   1   42.50    1.90
  -1   2   0   -0.10    0.90
  -1   2   0   -0.70    0.80
  -1   2   0    0.10    0.90
  -1   2   0   -0.10    0.90
   1   2   0   -0.50    1.10
   1  -2   0    0.00    0.90
  -1  -2   0   -0.20    0.80
   1  -2   0   -0.20    0.90
   1  -2   0   -0.20    0.80
   1  -2   0   -0.20    0.70
  -1   2  -1    4.20    1.20
  -1   2  -1    4.50    1.00
  -1   2  -1    3.60    1.10
  -1   2  -1    4.90    1.20
   1  -2   1    4.20    1.00
   1  -2   1    5.40    1.00
   1  -2   1    3.70    1.30
   1  -2   1    5.20    1.30
  -1   2  -2  176.28    7.80
  -1   2  -2  179.88    7.00
  -1   2  -2  182.38    6.50
  -1   2  -2  157.28    7.10
   1  -2   2  179.28    7.40
   1  -2   2  192.48    7.10
   1   3  -4  244.88    9.90
   1   3  -3 1457.65   50.59
   1   3  -3 1543.35   55.69
   1   3  -3 1460.65   50.29
  -1  -3   3 1479.45   50.39
  -1  -3   3 1464.75   54.79
  -1  -3   3 1415.96   52.69
   1   3  -2   40.00    2.00
   1   3  -2   38.30    2.50
   1   3  -2   39.60    2.60
   1   3  -2   38.10    2.80
   1   3  -2   39.70    2.70
   1   3  -2   39.40    1.70
  -1  -3   2   37.00    2.60
  -1  -3   2   36.30    5.20
  -1  -3   2   39.00    2.00
  -1  -3   2   41.20    2.80
  -1  -3   2   33.40    2.40
  -1  -3   2   36.80    2.50
   1   3  -1  113.59    6.40
   1   3  -1  122.39    5.10
   1   3  -1  117.19    7.00
   1   3  -1  122.49    5.10
   1   3  -1  122.39    5.20
   1   3  -1  127.09    4.90
  -1  -3   1  125.29    6.00
  -1  -3   1  122.09    5.10
  -1  -3   1  124.99    5.50
  -1  -3   1  121.19    5.00
  -1  -3   1  118.49    5.20
  -1  -3   1  119.99    4.50
  -1  -3   1  132.49    5.00
  -1   3   0 5436.56  192.88
  -1   3   0 5424.36  195.08
   1   3   0 5476.35  194.58
  -1   3   0 5599.54  180.68
  -1   3   0 5498.15  201.48
   1  -3   0 5820.62  199.78
  -1  -3   0 5466.05  206.68
  -1  -3   0 5236.58  192.08
  -1  -3   0 5664.13  192.08
   1  -3   0 5420.46  196.68
   1  -3   0 5564.24  189.28
   1  -3   0 5356.96  191.58
  -1   3  -1    0.10    1.50
  -1   3  -1    0.50    1.60
  -1   3  -1    0.90    1.60
  -1   3  -1    1.00    1.40
  -1   3  -1    0.80    1.40
   1  -3   1    0.80    1.70
   1  -3   1    0.00    1.50
   1  -3   1    1.40    1.40
  -1   3  -2   31.30    2.90
  -1   3  -2   31.10    2.20
  -1   3  -2   30.20    2.60
  -1   3  -2   23.70    2.90
   1  -3   2   33.10    3.00
   1  -3   2   31.50    2.80
   1  -3   2   35.80    2.40
   1  -3   2   29.00    2.40
  -1   3  -3 1100.69   38.50
  -1   3  -3 1191.48   41.00
  -1   3  -3 1103.89   45.60
   1  -3   3 1126.89   39.50
   1  -3   3 1112.59   41.10
   1   4  -5   76.69    5.50
   1   4  -4  132.69    7.40
   1   4  -4  120.99    6.60
   1   4  -4  121.59    6.30
  -1  -4   4  112.69    6.70
  -1  -4   4  102.29    5.80
  -1  -4   4  134.79    6.80
   1   4  -3  232.28    8.70
   1   4  -3  225.28    9.80
   1   4  -3  227.18   10.20
   1   4  -3  227.98    9.40
   1   4  -3  226.68    9.00
   1   4  -3  223.68    7.90
  -1  -4   3  233.38    9.30
  -1  -4   3  235.18   12.30
  -1  -4   3  218.08    9.00
  -1  -4   3  246.18    9.40
  -1  -4   3  240.68    9.30
   1   4  -2  988.20   35.90
   1   4  -2  994.20   37.30
   1   4  -2  985.50   35.60
   1   4  -2 1001.30   34.50
   1   4  -2  995.60   35.60
   1   4  -2 1001.30   36.50
   1   4  -2  855.61   39.70
  -1  -4   2 1004.70   34.40
  -1  -4   2 1021.80   36.40
  -1  -4   2 1053.29   32.10
  -1  -4   2  980.50   42.20
  -1  -4   2  991.30   36.10
  -1  -4   2 1038.80   36.40
   1   4  -1 3308.57  136.29
   1   4  -1 3211.48  117.39
   1   4  -1 3337.77  140.49
   1   4  -1 3270.27  115.19
   1   4  -1 3396.16  112.69
   1   4  -1 3137.89  117.29
  -1  -4   1 3360.66  117.89
  -1  -4   1 3401.56  109.99
  -1  -4   1 3315.37  116.99
  -1  -4   1 3216.88  136.79
  -1  -4   1 3437.36  113.79
  -1   4   0    9.20    2.30
   1   4   0    8.20    2.30
  -1   4   0   12.70    2.10
  -1   4   0    5.30    1.80
  -1   4   0    6.20    2.10
  -1  -4   0    7.50    1.90
   1  -4   0    9.50    2.00
   1  -4   0    8.00    2.00
   1  -4   0    6.60    2.00
  -1  -4   0    8.80    1.90
  -1  -4   0   16.90    2.90
   1  -4   0    8.70    1.90
  -1   4  -1 4263.67  152.08
  -1   4  -1 4615.04  159.68
  -1   4  -1 4555.94  155.28
  -1   4  -1 4275.47  156.68
  -1   4  -1 4444.86  157.48
   1  -4   1 4561.94  158.68
   1  -4   1 4445.16  154.28
   1  -4   1 4192.38  151.88
  -1   4  -2  348.17   14.60
  -1   4  -2  401.76   13.70
  -1   4  -2  375.96   13.50
  -1   4  -2  369.26   15.10
   1  -4   2  353.56   13.30
   1  -4   2  365.96   15.80
   1  -4   2  360.56   12.90
   1  -4   2  378.76   14.40
  -1   4  -3   65.69    4.00
  -1   4  -3   43.70    4.30
  -1   4  -3   58.79    5.00
  -1   4  -3   53.49    4.40
   1  -4   3   42.80    5.30
   1  -4   3   59.39    3.80
   1  -4   3   45.80    5.00
   1  -4   3   56.29    4.10
  -1   4  -4   35.80    6.00
  -1   4  -4   24.70    4.20
  -1   4  -4   35.20    4.70
   1  -4   4   34.50    5.20
   1  -4   4   26.50    5.30
   1   5  -5   10.70    5.10
   1   5  -5    9.00    5.00
   1   5  -5   11.10    5.40
  -1  -5   5   10.40    4.50
  -1  -5   5   10.00    5.50
  -1  -5   5    8.20    5.50
   1   5  -4    1.70    4.00
   1   5  -4   -0.40    1.90
   1   5  -4   -0.50    4.10
   1   5  -4   -1.30    4.00
   1   5  -4    1.40    2.50
   1   5  -4   -0.80    4.80
  -1  -5   4   -1.90    3.80
  -1  -5   4   -0.70    4.30
  -1  -5   4   -1.40    4.50
   1   5  -3  386.96   13.80
   1   5  -3  390.96   15.20
   1   5  -3  381.96   14.80
   1   5  -3  384.46   15.00
   1   5  -3  383.76   14.20
   1   5  -3  385.06   12.80
  -1  -5   3  378.26   15.50
  -1  -5   3  364.16   14.30
  -1  -5   3  383.06   18.20
  -1  -5   3  386.06   14.20
  -1  -5   3  379.06   14.30
   1   5  -2   81.89    4.60
   1   5  -2   84.89    4.70
   1   5  -2   82.69    4.80
   1   5  -2   77.39    6.00
  -1  -5   2   73.89    5.30
  -1  -5   2   56.49    5.00
  -1  -5   2   93.49    4.60
   1   5  -1  240.18    7.70
   1   5  -1  252.57    7.70
   1   5  -1  250.27    8.40
   1   5  -1  259.47    7.60
   1   5  -1  248.38    9.10
   1   5  -1  259.07    7.20
  -1  -5   1  255.37    7.20
  -1  -5   1  266.37    7.00
  -1  -5   1  263.47    7.50
  -1  -5   1  246.88    7.60
  -1  -5   1  257.47    7.70
  -1   5   0   84.49    4.80
   1   5   0   83.19    4.70
  -1   5   0   75.99    5.30
   1   5   0   82.09    5.30
  -1   5   0   83.89    4.80
  -1   5   0   83.89    4.30
  -1  -5   0   82.09    4.90
   1  -5   0   86.89    4.20
   1  -5   0   82.19    4.70
   1  -5   0   85.49    4.50
  -1  -5   0   77.99    4.60
  -1  -5   0   84.29    4.50
  -1   5  -1  226.58    9.20
  -1   5  -1  229.18    9.70
  -1   5  -1  210.58    8.60
  -1   5  -1  227.78    9.00
   1  -5   1  202.48    8.30
   1  -5   1  230.38    9.00
   1  -5   1  211.18    9.20
   1  -5   1  196.98    9.30
  -1   5  -3  447.56   17.20
  -1   5  -3  435.86   16.50
  -1   5  -3  450.25   17.70
  -1   5  -3  427.76   16.60
   1  -5   3  431.16   16.60
   1  -5   3  421.36   15.70
   1  -5   3  422.36   16.80
   1  -5   3  411.46   16.10
  -1   5  -4    2.70    5.90
  -1   5  -4    5.40    4.00
  -1   5  -4    3.30    4.80
  -1   5  -4    6.30    4.50
   1  -5   4    3.50    4.50
   1  -5   4    3.00    3.80
   1  -5   4    1.00    5.40
  -1   5  -5   21.00    6.20
  -1   5  -5   34.40    6.00
  -1   5  -5   43.30    5.80
   1  -5   5   23.00    5.70
   1  -5   5   29.60    6.40
   1   6  -6   23.00    7.30
   1   6  -6   19.20    6.10
  -1  -6   6   24.50    7.00
  -1  -6   6   24.90    6.80
   1   6  -5    0.40    5.50
   1   6  -5    0.40    2.00
   1   6  -5    3.40    5.10
   1   6  -5    6.00    5.60
   1   6  -5    3.60    6.40
   1   6  -5    3.60    2.70
  -1  -6   5   11.10    5.80
  -1  -6   5    0.90    5.70
  -1  -6   5   -5.50    5.90
   1   6  -4    2.60    5.00
   1   6  -4    0.00    2.50
   1   6  -4    1.10    4.70
   1   6  -4    2.00    4.20
   1   6  -4    1.40    4.40
   1   6  -4    0.30    1.90
  -1  -6   4   -2.40    4.60
  -1  -6   4    4.90    4.20
  -1  -6   4    0.90    3.30
  -1  -6   4   11.10   10.10
  -1  -6   4    0.60    4.40
   1   6  -3   19.70    4.10
   1   6  -3   23.60    4.20
   1   6  -3   19.80    4.40
   1   6  -3   22.70    4.10
   1   6  -3   23.90    2.50
   1   6  -3   22.60    4.40
  -1  -6   3   22.90    3.80
  -1  -6   3   28.40    4.70
  -1  -6   3   24.10    6.00
  -1  -6   3   25.90    4.00
  -1  -6   3   36.20    6.50
   1   6  -2  147.49    7.10
   1   6  -2  146.99    7.20
   1   6  -2  138.49    6.80
   1   6  -2  148.49    7.00
   1   6  -2  145.99    9.70
   1   6  -2  148.49    6.60
  -1  -6   2  155.68    7.10
  -1  -6   2  143.69    5.30
  -1  -6   2  138.99    7.00
  -1  -6   2  149.29    5.80
  -1  -6   2  147.89    6.60
  -1   6   1   -2.10    3.00
   1   6  -1    2.10    3.40
   1   6  -1    4.20    5.60
   1   6  -1    0.80    3.00
   1   6  -1    4.50    3.40
   1   6  -1    4.40    5.70
   1   6  -1    2.60    3.70
   1  -6  -1   -0.10    2.30
  -1  -6   1    3.90    3.20
   1  -6  -1    0.10    2.20
  -1  -6   1    0.40    3.30
  -1  -6   1    2.70    4.00
   1   6   0    2.70    3.90
  -1   6   0    0.90    3.60
  -1   6   0   -3.80    3.50
   1   6   0    1.10    3.30
  -1   6   0   -0.20    3.20
  -1  -6   0    0.80    4.20
   1  -6   0    0.10    3.10
  -1  -6   0   -0.80    3.60
   1  -6   0   -1.20    3.30
  -1  -6   0   -1.30    3.30
   1  -6   0   -1.40    3.10
  -1   6  -1   32.10    4.20
  -1   6  -1   32.30    4.40
  -1   6  -1   34.60    4.60
  -1   6  -1   37.10    3.70
   1  -6   1   30.00    4.30
   1  -6   1   38.00    3.70
   1  -6   1   32.90    3.80
   1  -6   1   32.70    4.50
  -1   6  -2  195.28    9.70
  -1   6  -2  198.18    8.40
  -1   6  -2  206.08    9.30
  -1   6  -2  205.38    9.50
   1  -6   2  193.48    8.80
   1  -6   2  187.68    8.90
  -1   6  -3    7.20    4.70
  -1   6  -3   14.50    5.10
  -1   6  -3   15.30    4.50
  -1   6  -3    4.80    3.80
   1  -6   3    8.70    4.20
   1  -6   3    5.70    3.90
   1  -6   3   13.20    4.30
   1  -6   3    8.00    5.00
  -1   6  -4    0.20    4.60
  -1   6  -4    5.30    5.60
  -1   6  -4    7.50    5.60
  -1   6  -4   13.60    5.70
   1  -6   4    6.20    5.00
   1  -6   4    3.70    5.40
   1  -6   4    6.80    5.10
   1  -6   4    5.90    4.50
  -1   6  -5    2.20    5.70
  -1   6  -5    2.10    5.00
  -1   6  -5    3.60    7.10
  -1   6  -5    1.90    6.70
   1  -6   5   -1.70    6.30
   1  -6   5   -4.80    6.80
  -1   6  -6   -1.30    5.90
   1  -6   6   -1.00    7.70
  -1  -7   7   13.30    8.40
  -1  -7   6   53.49    8.30
  -1  -7   6   57.69    7.10
   1   7  -5   84.09    4.10
   1   7  -5   83.29    7.90
   1   7  -5   85.19    6.90
   1   7  -5   89.19    4.90
   1   7  -5   87.19    8.10
   1   7  -5   87.49    8.10
  -1  -7   5   84.09    7.20
  -1  -7   5   82.49    7.60
  -1  -7   5   86.99    6.90
  -1  -7   5   90.29   13.20
   1   7  -4  635.24   24.60
   1   7  -4  632.94   23.80
   1   7  -4  615.74   22.80
   1   7  -4  668.63   25.20
   1   7  -4  619.04   24.70
   1   7  -4  616.54   23.10
  -1  -7   4  624.14   24.10
  -1  -7   4  628.64   23.40
  -1  -7   4  627.64   27.60
  -1  -7   4  600.24   25.10
  -1  -7   4  642.04   27.00
   1   7  -3  422.36   15.90
   1   7  -3  425.66   17.50
   1   7  -3  433.96   17.20
   1   7  -3  413.26   18.10
   1   7  -3  417.46   17.10
  -1  -7   3  430.86   16.50
  -1  -7   3  451.35   16.60
  -1  -7   3  404.46   17.00
   1   7  -2  399.46   16.60
   1   7  -2  399.66   15.20
   1   7  -2  403.76   15.90
   1   7  -2  382.56   15.90
   1   7  -2  405.76   15.70
   1   7  -2  398.76   19.10
  -1  -7   2  401.06   16.30
  -1  -7   2  375.66   12.90
  -1  -7   2  416.46   15.40
  -1  -7   2  392.66   13.50
  -1  -7   2  384.26   17.20
   1   7  -1   12.80    4.10
   1   7  -1    9.70    4.60
   1   7  -1   11.10    4.10
   1   7  -1    5.90    3.70
  -1  -7   1    6.20    3.70
  -1  -7   1    9.40    3.90
  -1  -7   1    9.20    4.10
   1  -7  -1   -1.30    3.00
   1  -7  -1   -1.10    3.10
  -1   7   0    7.40    4.20
  -1   7   0    1.00    3.90
   1   7   0    4.40    3.80
  -1  -7   0    2.10    4.10
   1  -7   0    2.40    4.10
  -1  -7   0    5.50    4.40
   1  -7   0    4.90    4.00
   1  -7   0    6.40    4.10
  -1  -7   0    6.60    4.20
  -1   7  -1   -0.60    5.10
  -1   7  -1    0.40    4.20
  -1   7  -1    2.20    3.80
  -1   7  -1    0.30    4.70
   1  -7   1    1.60    4.10
   1  -7   1    1.60    3.80
   1  -7   1   -1.30    3.90
   1  -7   1    0.20    4.10
  -1   7  -2  372.36   14.50
  -1   7  -2  353.16   15.40
  -1   7  -2  358.26   14.50
   1  -7   2  344.27   15.10
  -1   7  -3  788.02   29.90
  -1   7  -3  838.92   32.40
  -1   7  -3  725.73   31.50
  -1   7  -3  871.61   30.20
   1  -7   3  865.51   30.60
  -1   7  -4  299.67   14.10
  -1   7  -4  317.17   13.50
  -1   7  -4  328.87   14.20
   1  -7   4  285.07   14.10
  -1   7  -5   56.49    6.90
  -1   7  -5   63.89    7.80
   1  -7   5   64.29    7.30
   1  -7   5   57.99    7.30
  -1  -8   8   49.80    9.10
   1   8  -6  278.67   11.30
   1   8  -6  277.47   10.20
   1   8  -6  281.67   16.00
  -1  -8   6  298.37   14.40
  -1  -8   6  288.07   19.40
  -1  -8   6  295.57   13.10
   1   8  -5  140.39    6.90
   1   8  -5  140.29   10.60
  -1  -8   5  154.38    8.90
  -1  -8   5  163.98    9.00
  -1  -8   5  143.89    8.70
   1   8  -4   82.59    7.90
   1   8  -4   74.99    7.00
   1   8  -4   87.39    8.20
   1   8  -4   81.19    6.90
   1   8  -4   86.59    7.20
  -1  -8   4   75.79    6.70
  -1  -8   4   73.79    6.90
  -1  -8   4   88.99    6.90
   1   8  -3   26.60    6.30
   1   8  -3   27.70    5.90
   1   8  -3   26.00    5.70
   1   8  -3   21.50    5.70
   1   8  -3   26.00    5.90
  -1  -8   3   24.00    6.40
  -1  -8   3   25.80    5.80
  -1  -8   3   25.60    5.20
   1   8  -2   65.69    9.10
   1   8  -2   65.49    6.00
   1   8  -2   70.29    5.70
   1   8  -2   63.49    5.70
   1   8  -2   61.39    6.10
   1   8  -2   68.09    5.80
  -1  -8   2   62.69    5.80
  -1  -8   2   65.69    5.70
  -1  -8   2   62.69    4.20
  -1  -8   2   63.99    5.80
   1   8  -1   29.80    7.50
  -1   8   0   10.30    5.40
  -1   8   0    0.50    4.70
   1   8   0    4.60    4.30
  -1  -8   0    9.20    5.30
  -1  -8   0    6.20    4.90
   1  -8   0   -0.70    5.70
   1  -8   0    4.30    5.90
   1  -8   0    7.10    5.30
  -1  -8   0    6.70    5.20
  -1   8  -1  122.19    8.50
  -1   8  -1  121.49    7.70
  -1   8  -1  125.39    7.30
   1  -8   1  120.19    8.30
   1  -8   1  125.59    6.60
  -1   8  -2   81.69    6.70
  -1   8  -2   81.79    8.40
  -1   8  -2   82.19    6.70
  -1   8  -2   88.39    6.90
   1  -8   2   88.79    6.50
  -1   8  -3   10.70    4.80
  -1   8  -3   33.50    6.10
  -1   8  -3   24.50    5.80
   1  -8   3   29.00    5.20
   1  -8   3   32.70    6.30
   1  -8   3   26.80    5.60
  -1   8  -4    5.10    8.10
  -1   8  -4    2.40    5.80
  -1   8  -4    1.90    5.80
   1  -8   4    0.90    5.80
   1  -8   4   -1.10    5.90
   1  -8   4    2.70    6.10
  -1   8  -5  297.17   15.20
   1  -8   5  300.27   13.70
   1  -8   5  287.07   14.70
   1  -8   7  112.29   11.60
  -1  -9   8   18.90    9.20
  -1  -9   7   34.50    8.00
   1   9  -6   -9.00    4.80
   1   9  -5   79.09    9.60
   1   9  -5   81.99    8.40
  -1  -9   5   81.89    8.20
  -1  -9   5   82.59    8.30
  -1  -9   5   76.89    7.90
  -1  -9   5   82.99    8.00
   1   9  -4  185.58   10.30
   1   9  -4  184.48   11.70
  -1  -9   4  182.08   10.30
  -1  -9   4  183.78   10.00
  -1  -9   4  174.98   10.00
   1   9  -3   -4.80    5.90
   1   9  -3    1.00    5.90
  -1  -9   3    7.90    6.90
  -1  -9   3   -6.10    6.10
  -1  -9   3    0.20    5.60
   1   9  -2    1.10    4.40
   1   9  -2    5.80   10.10
   1   9  -2   -1.10    5.50
   1   9  -2    0.80    5.60
  -1  -9   2    2.30    5.10
  -1  -9   2    1.20    3.00
  -1  -9   2    1.90    5.80
  -1  -9   2    0.70    5.60
   1   9  -1   -1.10    5.40
   1   9  -1   -0.60    4.30
   1   9  -1  -17.90    7.10
  -1  -9   1    1.40    5.60
  -1  -9   1    1.50    6.50
  -1  -9   1   -2.80    5.80
   1   9   0   71.19    7.00
  -1  -9   0   76.49    6.40
  -1  -9   0   84.49    6.90
   1  -9   0   71.99    6.70
  -1  -9   0   68.19    6.60
  -1   9  -1   23.00    6.40
  -1   9  -1   18.90    5.50
   1  -9   1   16.80    5.70
   1  -9   1   14.50    5.80
  -1   9  -2   -0.10    6.80
  -1   9  -2    6.40    6.10
  -1   9  -2   -4.40    5.80
   1  -9   2    5.90    5.80
   1  -9   2   -1.50    5.90
   1  -9   2    0.40    5.10
  -1   9  -3  108.89    8.40
  -1   9  -3  108.79    9.70
  -1   9  -3  131.19   10.40
   1  -9   3  105.09    9.20
   1  -9   3  115.99    9.70
  -1   9  -4   94.29    9.50
   1  -9   4   87.49    7.80
   1  -9   4   95.49    8.00
   1  -9   5   12.30    7.40
   1  -9   6   34.00    9.10
   1  -9   6   48.50    8.20
   1  -9   7   26.00    8.40
   1  -9   8  -10.60   11.60
  -1 -10   8   78.89   10.10
   1  10  -7    7.80   10.00
  -1 -10   7   10.00    8.30
   1  10  -6    8.70    7.60
  -1 -10   6    9.50    7.80
   1  10  -4   59.59    8.30
  -1 -10   4   55.49    7.00
  -1 -10   4   56.59    7.40
   1  10  -3    6.70    6.30
   1  10  -3   13.00    7.50
  -1 -10   3   -3.30    6.90
  -1 -10   3    7.70    6.60
   1  10  -2   37.80   10.20
   1  10  -2   30.90    6.30
   1  10  -2   36.60    8.00
  -1 -10   2   43.30    6.90
  -1 -10   2   32.60    4.50
  -1 -10   2   51.29    7.10
  -1 -10   1   37.30    7.00
  -1 -10   1   45.20    7.20
  -1 -10   0    7.90    6.60
   1 -10   0   -4.00    6.90
  -1 -10   0    0.10    7.40
   1 -10   0    4.20    6.60
   1 -10   1    0.10    6.30
   1 -10   1    2.00    6.40
   1 -10   2   56.59    6.70
   1 -10   3   42.90    6.90
  -1  10  -4  -11.10    8.30
   1 -10   4    3.00    8.00
  -1  10  -5   24.90    9.10
  -1  10  -5   35.60    7.90
   1 -10   5   37.70    7.90
   1 -10   5   37.30    8.50
   1 -10   5   47.20    7.40
  -1  10  -6   -6.90    9.50
  -1  10  -6    4.70    8.80
   1 -10   6    0.50    7.10
   1 -10   6   -4.00    8.50
  -1  10  -7  -18.90   12.30
   1 -10   7   -1.90    9.70
   1  11  -6    3.20    8.80
   1  11  -6   -2.10   10.00
  -1 -11   6   -0.70    8.60
  -1 -11   6    0.80    6.70
  -1 -11   6    3.00    8.40
   1  11  -5  111.39    9.90
   1  11  -5  113.59   11.30
  -1 -11   5  112.69    9.70
  -1 -11   5  123.59   10.00
  -1 -11   5  106.59    9.90
   1  11  -4    4.20    6.80
  -1 -11   4    7.00    7.10
   1  11  -2  173.38   15.40
   1 -11   0   89.89    7.70
   1 -11   1   29.40    8.50
  -1  11  -2   83.19    9.10
  -1  11  -2   94.09    8.30
   1 -11   2  107.69    9.00
   1 -11   2   92.39    8.00
   1 -11   2   93.79    9.40
  -1  11  -3   45.70    7.60
  -1  11  -3   53.69    9.50
   1 -11   3   53.49    8.50
   1 -11   3   47.00    7.60
   1 -11   3   54.89    7.40
  -1  11  -4   10.30    7.60
  -1  11  -4   19.20    8.30
   1 -11   4    8.90    8.10
   1 -11   4   16.20    8.60
  -1  11  -5  128.89   10.60
  -1  11  -5  124.59   11.30
   1 -11   5  116.49    9.30
   1 -11   5  118.69   10.70
  -1  11  -6  101.59   12.60
  -1  11  -6  116.39    9.80
   1 -11   6  108.19   11.40
   1 -11   6  119.49   10.70
   1 -11   6  106.99   11.60
   1  12  -5   81.79   10.70
   1  12  -5   75.39   10.10
  -1 -12   5   82.39   10.00
  -1 -12   5   84.09   10.30
  -1 -12   5   77.69    9.10
   1  12  -4   38.20   10.40
   1  12  -4   27.80    9.50
  -1 -12   4   30.20    8.20
  -1 -12   4   29.80    9.10
  -1 -12   4   23.40    8.00
   1  12  -3   34.50    8.40
   1  12  -3   29.10    8.10
  -1 -12   3   30.80    8.40
  -1 -12   3   33.20    7.70
   1  12  -2    7.70    7.20
   1  12  -2   12.50    7.90
  -1 -12   2    9.50    7.70
  -1 -12   2   17.60    7.40
  -1 -12   1  122.39   10.80
  -1 -12   1  122.99   10.60
  -1 -12   0   -0.40    6.70
   1 -12   0   43.70    8.10
  -1 -12   0   -1.60    6.10
  -1  12  -1   68.89    7.90
   1 -12   1   64.79   10.10
  -1  12  -2   17.20    7.60
  -1  12  -2   22.20    7.80
   1 -12   2   26.50    8.00
  -1  12  -3   30.70    8.80
  -1  12  -3   38.60    8.70
   1 -12   3   32.30    7.10
   1 -12   3   22.90    7.90
  -1  12  -4    1.40    7.90
  -1  12  -4   -1.80    9.30
   1 -12   4    7.50    8.30
   1 -12   4   -6.90    6.70
  -1 -13   2    1.60    8.90
  -1 -13   1   10.60    9.30
  -1 -13   1    4.10    9.00
   1 -13   0   -0.10    8.50
   1 -13   0    5.20    6.70
   1 -13   1   20.90    8.60
   1 -13   1    7.00    9.00
  -2   0   1    0.40    0.60
   2   0  -1   -0.20    0.60
   2   0  -1    0.70    0.90
  -2   0   1    0.40    0.80
  -2   0   1    2.50    3.10
   2   0  -1    0.50    2.80
  -2   0   0 1265.27   43.10
  -2   0   0 1234.38   54.29
   2   0   0 1290.77   41.90
  -2   0   0 1213.98   54.99
   2   0   0 1241.78   54.79
   2   0   0 1233.48   58.39
   2   1  -2  192.28    6.30
   2   1  -2  191.38    7.30
   2   1  -2  173.18    7.20
  -2  -1   2  183.38   11.50
  -2  -1   2  184.78    6.70
  -2  -1   2  187.18    7.00
  -2   1   1   69.79    2.70
  -2   1   1   71.29    5.10
   2   1  -1   66.99    5.60
   2   1  -1   68.29    2.90
   2   1  -1   70.09    3.20
   2   1  -1   66.89    2.60
  -2  -1   1   70.09    5.00
  -2  -1   1   68.89    2.90
   2  -1  -1   64.19    3.20
  -2  -1   1   74.09    2.70
   2  -1  -1   70.49    2.70
  -2  -1   1   68.59    2.50
   2   1   0   -0.50    2.20
  -2   1   0    0.50    2.80
  -2   1   0   -0.80    2.60
   2   1   0   -0.10    2.30
  -2   1   0   -0.20    0.80
  -2   1   0   -0.10    0.70
   2   1   0   -0.10    0.80
  -2   1   0    0.20    0.70
  -2   1   0    0.00    0.60
  -2   1   0   -0.30    0.70
   2  -1   0   -0.70    2.20
  -2  -1   0   -0.10    1.10
   2  -1   0    0.00    0.70
   2  -1   0   -0.20    0.70
   2  -1   0    0.00    0.80
  -2  -1   0    0.00    0.80
   2  -1   0    0.20    1.00
  -2  -1   0   -1.00    2.70
  -2  -1   0   -0.60    2.50
  -2   1  -1   12.10    1.30
  -2   1  -1   11.00    1.70
  -2   1  -1   11.60    1.60
   2  -1   1   12.70    1.50
   2  -1   1   11.90    1.60
   2   2  -3   -0.30    2.20
  -2  -2   3   -0.60    2.20
   2   2  -2   13.70    1.50
   2   2  -2   12.90    1.50
   2   2  -2   16.90    1.80
   2   2  -2   12.80    1.50
   2   2  -2   13.30    4.80
   2   2  -2   14.30    1.50
   2   2  -2   15.20    1.30
  -2  -2   2   13.80    1.10
  -2  -2   2   14.20    1.60
  -2  -2   2   14.40    1.60
  -2  -2   2   10.20    5.00
  -2  -2   2   13.10    1.90
  -2  -2   2   17.80    1.60
   2   2  -1  204.58    7.40
   2   2  -1  207.58   10.20
   2   2  -1  209.78    7.60
   2   2  -1  207.08    8.40
   2   2  -1  199.18    7.60
   2   2  -1  211.18    7.60
   2   2  -1  188.18   10.10
  -2  -2   1  204.98    8.30
  -2  -2   1  211.48    7.60
  -2  -2   1  227.58   10.20
   2  -2  -1  200.78    7.50
  -2  -2   1  193.58    7.40
   2  -2  -1  210.18    7.30
  -2  -2   1  211.68    7.60
  -2  -2   1  211.28    8.10
  -2  -2   1  208.28   10.70
  -2   2   0    9.50    1.20
  -2   2   0   12.00    3.50
  -2   2   0   10.30    0.70
   2   2   0    6.90    2.70
   2   2   0    9.50    1.20
  -2   2   0    8.10    1.50
  -2   2   0    8.60    1.10
  -2   2   0   10.10    1.40
  -2  -2   0    8.50    1.20
   2  -2   0   10.00    1.20
   2  -2   0    7.50    1.30
   2  -2   0    8.00    0.90
   2  -2   0    9.90    1.10
   2  -2   0    9.20    3.40
   2  -2   0   10.40    1.30
  -2   2  -1   61.19    3.30
  -2   2  -1   60.99    2.80
  -2   2  -1   68.09    3.30
  -2   2  -1   67.59    2.80
  -2   2  -1   59.89    3.50
   2  -2   1   66.19    4.30
   2  -2   1   68.29    4.40
   2  -2   1   67.89    3.20
   2  -2   1   64.49    3.20
   2  -2   1   66.09    3.30
  -2   2  -2   24.50    2.80
  -2   2  -2   22.90    2.50
   2  -2   2   25.40    2.90
   2  -2   2   24.30    2.80
   2   3  -4  233.18    8.50
  -2  -3   4  195.28   10.40
  -2  -3   4  201.78   10.80
  -2  -3   4  207.08    8.10
   2   3  -3 1545.25   54.99
   2   3  -3 1540.05   54.09
   2   3  -3 1403.56   52.59
   2   3  -3 1498.05   49.30
   2   3  -3 1550.64   55.59
  -2  -3   3 1601.64   69.59
  -2  -3   3 1544.15   52.79
  -2  -3   3 1483.25   52.59
  -2  -3   3 1577.24   52.49
   2   3  -2   40.70    6.00
   2   3  -2   60.19    3.20
   2   3  -2   64.09    3.20
   2   3  -2   62.09    3.30
   2   3  -2   56.99    2.50
   2   3  -2   64.09    3.30
   2   3  -2   59.59    3.30
  -2  -3   2   63.69    2.60
  -2  -3   2   57.19    3.00
  -2  -3   2   65.59    3.00
  -2  -3   2   59.59    3.30
  -2  -3   2   59.89    6.80
  -2  -3   2   63.59    3.10
  -2  -3   2   56.59    3.00
   2   3  -1 1201.58   42.30
   2   3  -1 1132.59   41.70
   2   3  -1 1209.98   42.10
   2   3  -1 1064.99   41.30
   2   3  -1 1157.08   40.10
   2   3  -1 1135.29   50.69
   2   3  -1 1244.18   52.09
  -2  -3   1 1126.59   48.30
  -2  -3   1 1174.88   43.30
  -2  -3   1 1129.79   50.59
   2  -3  -1 1264.67   41.40
  -2  -3   1 1081.09   40.30
   2  -3  -1 1309.37   41.90
  -2  -3   1 1169.48   41.30
  -2  -3   1 1077.69   42.10
  -2  -3   1 1208.68   41.70
  -2   3   0   50.49    2.70
  -2   3   0   46.60    2.70
  -2   3   0   47.80    2.40
   2   3   0   48.00    2.80
  -2   3   0   44.20    3.10
  -2   3   0   45.20    3.00
  -2   3   0   45.90    5.50
   2  -3   0   51.79    2.70
   2  -3   0   48.10    2.40
   2  -3   0   49.10    2.70
   2  -3   0   47.70    2.30
  -2  -3   0   47.20    2.70
   2  -3   0   46.10    3.20
   2  -3   0   50.49    1.90
  -2   3  -1 1212.68   52.29
  -2   3  -1 1086.39   44.90
  -2   3  -1 1246.68   42.40
  -2   3  -1 1189.88   41.60
  -2   3  -1 1228.38   42.80
  -2   3  -1 1226.68   52.99
  -2   3  -1 1200.98   43.50
   2  -3   1 1192.68   40.70
   2  -3   1 1208.98   49.70
   2  -3   1 1200.88   42.80
   2  -3   1 1194.28   43.60
   2  -3   1 1191.38   41.20
  -2   3  -2    7.20    2.50
  -2   3  -2    8.70    2.40
  -2   3  -2    8.50    2.70
  -2   3  -2   10.30    2.20
   2  -3   2   11.70    2.90
   2  -3   2   15.30    2.90
   2  -3   2    8.60    2.30
  -2   3  -3 1624.84   57.49
  -2   3  -3 1540.05   59.19
   2  -3   3 1644.94   57.69
   2  -3   3 1536.15   55.39
   2   4  -5  603.64   22.20
   2   4  -5  582.14   23.40
  -2  -4   5  616.34   22.70
  -2  -4   5  599.24   22.50
   2   4  -4  103.19    4.40
   2   4  -4  107.59    5.20
   2   4  -4  106.29    6.00
   2   4  -4  109.29    5.80
   2   4  -4  107.89    6.20
  -2  -4   4  104.19    5.80
  -2  -4   4  107.09    5.30
  -2  -4   4  102.29    6.00
   2   4  -3   89.39    5.00
   2   4  -3   77.29    4.00
   2   4  -3   93.09    4.70
   2   4  -3   86.79    4.90
   2   4  -3   78.29    4.70
   2   4  -3   76.69    3.30
  -2  -4   3   81.39    4.30
  -2  -4   3   77.99    4.90
  -2  -4   3   73.59   11.10
  -2  -4   3   85.59    4.70
  -2  -4   3   81.79    4.80
  -2  -4   3   79.99    4.40
   2   4  -2  313.07   12.40
   2   4  -2  314.37   12.00
   2   4  -2  291.87   11.20
   2   4  -2  315.77   12.00
   2   4  -2  321.07   16.60
   2   4  -2  307.57   11.20
   2   4  -2  331.77   14.00
  -2  -4   2  293.27   11.60
  -2  -4   2  316.07   14.30
  -2  -4   2  299.67   11.50
  -2  -4   2  329.67   10.10
  -2  -4   2  313.67   15.30
  -2  -4   2  320.47   11.20
  -2  -4   2  305.17   12.10
   2   4  -1   93.49    4.40
   2   4  -1   92.49    4.40
   2   4  -1   85.79    4.60
   2   4  -1   92.19    4.40
   2   4  -1   97.49    7.60
  -2   4   1   95.59    4.40
   2   4  -1   96.39    7.20
  -2  -4   1   93.79    4.40
  -2  -4   1   92.39    4.30
  -2  -4   1   92.59    4.40
   2  -4  -1   83.79    4.50
   2  -4  -1   91.59    4.50
  -2  -4   1   91.39    4.10
  -2   4   0  124.59    6.40
  -2   4   0  122.09    5.70
  -2   4   0  121.49    5.90
  -2   4   0  127.79    5.90
   2   4   0  130.49    5.70
   2  -4   0  139.29    5.20
   2  -4   0  121.49    6.10
   2  -4   0  137.69    5.70
  -2  -4   0  132.29    5.90
   2  -4   0  131.89    4.60
   2  -4   0  124.99    5.80
   2  -4   0  141.19    5.20
  -2   4  -1  585.54   21.50
  -2   4  -1  612.64   24.00
  -2   4  -1  615.74   24.00
  -2   4  -1  595.94   21.50
  -2   4  -1  601.94   21.70
   2  -4   1  637.34   22.80
   2  -4   1  619.14   23.00
   2  -4   1  612.54   20.90
  -2   4  -2  200.78    7.90
  -2   4  -2  206.48    8.80
  -2   4  -2  205.18    9.30
  -2   4  -2  201.98    8.20
  -2   4  -2  206.68    8.40
   2  -4   2  202.18    8.10
   2  -4   2  216.68   11.00
   2  -4   2  203.98    9.50
   2  -4   2  209.88    8.40
   2  -4   2  196.18    8.80
   2  -4   2  189.68    8.50
  -2   4  -3   16.70    4.90
  -2   4  -3   15.10    3.40
  -2   4  -3   12.60    3.10
  -2   4  -3   15.20    4.10
   2  -4   3   -0.10    4.50
   2  -4   3   14.60    2.90
   2  -4   3    8.50    4.10
  -2   4  -4   19.00    4.40
  -2   4  -4   18.20    5.20
   2  -4   4   11.50    5.00
   2  -4   4    6.70    4.90
   2   5  -6   21.40    6.00
   2   5  -6    9.00    5.00
  -2  -5   6   23.20    6.70
  -2  -5   6   11.90    6.30
   2   5  -5  222.18   10.40
   2   5  -5  218.78    9.40
   2   5  -5  209.88   10.40
  -2  -5   5  195.28   10.60
  -2  -5   5  205.48    9.50
  -2  -5   5  202.98    9.90
   2   5  -4   34.40    4.90
   2   5  -4   36.50    3.60
   2   5  -4   32.00    5.10
   2   5  -4   25.80    4.50
   2   5  -4   36.10    4.00
   2   5  -4   34.70    2.50
  -2  -5   4   37.10    4.40
  -2  -5   4   44.20   12.90
  -2  -5   4   35.30    4.70
  -2  -5   4   34.80    4.30
   2   5  -3  240.98   10.30
   2   5  -3  238.88   10.30
   2   5  -3  240.28   11.40
   2   5  -3  245.98   10.60
   2   5  -3  246.88    9.80
  -2  -5   3  266.27    9.90
  -2  -5   3  244.28    9.50
  -2  -5   3  246.58   13.50
  -2  -5   3  244.78    8.30
  -2  -5   3  240.48    9.80
  -2  -5   3  245.38    9.50
   2   5  -1    7.40    7.10
   2   5  -1   21.20    3.10
   2   5  -1   17.30    3.60
   2   5  -1   17.90    2.20
  -2   5   1   33.60    3.30
   2   5  -1    5.50    6.90
   2   5  -1   20.00    3.50
   2  -5  -1   21.20    3.40
  -2  -5   1   22.00    3.00
   2  -5  -1   26.40    3.50
  -2  -5   1   23.50    3.70
  -2  -5   1   14.50    4.70
  -2  -5   1   21.30    2.80
  -2   5   0   -3.30    3.80
   2   5   0    7.30    3.50
  -2   5   0   -7.50    3.70
  -2   5   0    7.80    2.80
   2  -5   0    7.20    2.60
  -2  -5   0    0.90    3.30
  -2  -5   0    0.80    1.90
   2  -5   0   -1.00    3.30
  -2  -5   0    0.30    1.70
   2  -5   0    4.20    2.90
   2  -5   0    7.30    2.70
  -2   5  -1   16.60    3.90
  -2   5  -1   -3.10    3.60
  -2   5  -1   -4.60    4.00
   2  -5   1    7.70    2.70
   2  -5   1   -0.70    3.30
  -2   5  -2    6.60    2.70
  -2   5  -2   12.00    3.10
  -2   5  -2   15.30    3.90
  -2   5  -2    6.10    3.60
  -2   5  -2   16.20    3.80
   2  -5   2   -3.80    4.40
   2  -5   2   10.90    3.30
   2  -5   2   11.30    3.10
  -2   5  -3  302.57   13.10
  -2   5  -3  307.87   12.70
  -2   5  -3  314.07   12.30
  -2   5  -3  309.17   13.40
   2  -5   3  310.57   11.60
   2  -5   3  305.47   12.60
   2  -5   3  319.67   13.00
   2  -5   3  291.97   12.90
  -2   5  -4   -0.40    5.40
  -2   5  -4   -3.20    4.40
  -2   5  -4    1.10    4.90
   2  -5   4   -2.30    5.30
   2  -5   4   -0.80    4.80
  -2   5  -5  188.48   10.50
  -2   5  -5  194.88   11.50
   2  -5   5  185.78   10.80
   2  -5   5  219.38   11.50
   2   6  -6    2.00    5.90
   2   6  -6    2.90    5.80
  -2  -6   6    4.30    6.50
  -2  -6   6   -1.60    6.90
  -2  -6   6    3.50    7.30
   2   6  -5   29.80    4.00
   2   6  -5   26.10    5.40
   2   6  -5   26.80    6.60
   2   6  -5   24.00    6.00
   2   6  -5   20.20    5.60
   2   6  -5   26.40    3.00
  -2  -6   5   21.10    5.60
  -2  -6   5   27.90    5.80
  -2  -6   5   24.50    5.90
  -2  -6   5   12.40   12.40
   2   6  -4    3.30    4.50
   2   6  -4    1.00    4.80
   2   6  -4    3.80    2.00
   2   6  -4    5.90    4.60
   2   6  -4    3.50    3.60
   2   6  -4    2.20    5.00
  -2  -6   4    6.90    4.50
  -2  -6   4    2.70    9.30
  -2  -6   4    2.00    4.60
  -2  -6   4    4.80    4.00
  -2  -6   4    4.60    4.40
   2   6  -3  242.88   10.20
   2   6  -3  231.18    9.70
   2   6  -3  236.68   11.30
   2   6  -3  221.18   11.40
   2   6  -3  237.28   10.20
   2   6  -3  232.18   10.70
  -2  -6   3  232.68   10.20
  -2  -6   3  237.28   13.80
  -2  -6   3  241.38   10.10
  -2  -6   3  239.78   12.40
  -2  -6   3  234.98    8.70
  -2  -6   3  238.28    8.00
  -2  -6   3  253.07   10.30
   2   6  -2    7.70    8.70
   2   6  -2   22.30    4.10
   2   6  -2   17.80    3.80
   2   6  -2   18.00    3.40
   2   6  -2   19.00    3.90
   2   6  -2   21.00    3.90
  -2  -6   2   19.70    4.00
  -2  -6   2   14.50    2.80
  -2  -6   2   20.70    2.60
  -2  -6   2   18.70    3.90
  -2  -6   2   13.40    3.30
   2   6  -1  123.09    7.10
   2   6  -1  128.39    8.80
   2   6  -1  122.69    6.10
   2   6  -1  115.79    9.80
   2   6  -1  127.29    6.70
  -2   6   1  137.09    6.50
   2  -6  -1  136.79    6.40
  -2  -6   1  119.99    6.40
   2  -6  -1  131.09    7.70
  -2  -6   1  130.09    6.70
  -2  -6   1  126.39    6.30
  -2  -6   1  124.09    6.40
  -2   6   0   48.90    4.10
  -2   6   0   48.30    4.10
   2   6   0   36.20    4.60
   2   6   0   43.40    3.60
  -2   6   0   44.00    4.30
   2  -6   0   38.40    4.10
  -2  -6   0   48.60    4.90
   2  -6   0   45.40    3.70
   2  -6   0   46.70    4.10
  -2   6  -1    2.10    3.50
  -2   6  -1    0.80    3.90
  -2   6  -1    2.60    3.90
  -2   6  -1    5.40    3.30
  -2   6  -1    6.90    3.60
   2  -6   1    6.40    3.20
   2  -6   1    5.60    3.40
   2  -6   1    3.10    2.90
  -2   6  -2   85.39    6.30
  -2   6  -2   72.69    5.70
  -2   6  -2   74.39    5.50
  -2   6  -2   65.69    5.20
  -2   6  -3   69.29    5.90
  -2   6  -3   60.29    6.00
  -2   6  -3   48.60    5.90
   2  -6   3   55.89    5.70
   2  -6   3   59.29    5.60
  -2   6  -5   -0.40    5.40
   2  -6   5    6.60    6.70
   2  -6   6   -3.70    7.50
  -2  -7   7   57.19    8.30
   2   7  -6    0.60    8.00
   2   7  -6    7.10    3.30
   2   7  -6    2.90    4.50
   2   7  -6   -1.10    6.90
  -2  -7   6   -6.80    6.90
  -2  -7   6   -6.00    7.90
  -2  -7   6  -14.40    7.80
   2   7  -5   32.60    3.30
   2   7  -5   33.60    7.10
   2   7  -5   36.10    5.90
   2   7  -5   30.40    4.30
   2   7  -5   31.90    6.70
  -2  -7   5   31.00    6.00
  -2  -7   5   33.50    4.60
  -2  -7   5   35.10    6.30
  -2  -7   5   24.40   13.80
  -2  -7   5   34.10    6.30
   2   7  -4  280.07   12.20
   2   7  -4  284.97   13.30
   2   7  -4  296.67   13.40
   2   7  -4  286.07   12.60
   2   7  -4  271.17   11.10
   2   7  -4  291.77   12.20
  -2  -7   4  281.47   12.50
  -2  -7   4  289.97   13.40
  -2  -7   4  300.77   15.60
  -2  -7   4  280.77   12.10
   2   7  -3  246.38   10.30
   2   7  -3  243.08   11.60
   2   7  -3  221.98   17.90
   2   7  -3  244.88   10.70
   2   7  -3  240.18   11.00
   2   7  -3  234.18   10.90
  -2  -7   3  250.77    8.50
  -2  -7   3  247.68    9.50
  -2  -7   3  247.28   10.60
  -2  -7   3  244.68   10.50
  -2  -7   3  244.48   11.20
   2   7  -2  213.98    9.60
   2   7  -2  207.68   12.90
   2   7  -2  213.78    9.40
   2   7  -2  201.08    9.00
   2   7  -2  233.08    9.70
   2   7  -2  209.58    9.90
  -2  -7   2  205.18    8.90
  -2  -7   2  213.48    9.70
  -2  -7   2  207.28    9.50
  -2  -7   2  213.68    9.70
   2   7  -1  276.77   16.50
   2   7  -1  279.97   11.50
   2   7  -1  281.07   14.20
   2   7  -1  280.67   11.20
   2   7  -1  279.07   11.80
  -2  -7   1  281.47   11.50
  -2  -7   1  279.57   12.30
   2  -7  -1  277.67   12.40
  -2  -7   1  280.27   12.00
   2  -7  -1  283.07   11.90
  -2  -7   1  277.47   12.30
   2   7   0   48.00    4.70
  -2   7   0   49.90    5.00
  -2   7   0   54.29    4.80
  -2   7   0   50.89    5.40
  -2  -7   0   56.49    5.30
   2  -7   0   52.79    5.10
  -2   7  -1  361.86   14.70
  -2   7  -1  373.26   15.00
   2  -7   1  320.67   14.30
   2  -7   1  350.96   14.30
  -2   7  -2   53.89    5.80
  -2   7  -2   54.59    5.20
  -2   7  -2   45.80    6.00
  -2   7  -2   59.49    6.00
   2  -7   2   59.19    5.50
  -2   7  -3  440.76   17.00
  -2   7  -3  436.06   17.80
  -2   7  -3  434.46   18.90
   2  -7   3  437.26   18.30
  -2   7  -4   11.70    5.00
  -2   7  -4   33.10    6.40
   2  -7   4    8.90    5.80
   2  -7   4   15.00    5.50
   2  -7   4   29.70    6.10
  -2   7  -5   13.30    6.60
  -2   7  -5   40.70    8.20
   2  -7   5   38.60    6.50
  -2   7  -6  130.99    9.10
   2   8  -7   57.69    4.80
   2   8  -7   53.99    6.10
  -2  -8   7   -9.90   20.00
  -2  -8   7   46.00    8.50
   2   8  -6    0.00    4.50
   2   8  -6   -1.10    3.90
   2   8  -6    1.80    8.40
  -2  -8   6    4.30    6.20
  -2  -8   6    4.90    6.30
  -2  -8   6    5.60   14.60
   2   8  -5   65.39    7.40
   2   8  -5   59.79    8.70
   2   8  -5   82.69    8.30
   2   8  -5   57.69    8.30
   2   8  -5   53.39    4.90
  -2  -8   5   63.59    7.00
  -2  -8   5   50.99    7.80
   2   8  -4   29.80    5.80
   2   8  -4   35.00    6.90
   2   8  -4   40.60    6.80
   2   8  -4   31.50    5.90
  -2  -8   4   36.00    6.10
  -2  -8   4   27.00    8.80
  -2  -8   4   26.10    9.10
  -2  -8   4   30.10    6.30
  -2  -8   4   35.20    6.20
   2   8  -3    4.80    4.70
   2   8  -3    3.20    4.90
   2   8  -3    5.20    6.60
   2   8  -3    0.20    5.50
  -2  -8   3    3.30    3.20
  -2  -8   3    2.00    4.80
  -2  -8   3    4.60    4.90
  -2  -8   3    4.00    5.40
  -2  -8   3    4.50    2.70
   2   8  -2  209.58   10.30
   2   8  -2  212.88    9.80
   2   8  -2  211.78   10.20
   2   8  -2  231.28   15.20
   2   8  -2  195.48   15.50
   2   8  -2  206.68   10.20
  -2  -8   2  209.58    9.20
  -2  -8   2  215.88   10.40
  -2  -8   2  212.98    9.40
  -2  -8   2  213.68    9.90
  -2   8   1    0.10    4.90
   2   8  -1   -1.50    4.60
   2   8  -1    0.70    8.40
   2   8  -1    4.50    5.70
   2   8  -1    4.00    9.50
  -2  -8   1    1.10    4.50
  -2  -8   1    0.80    6.00
   2  -8  -1   -1.00    4.90
  -2  -8   1    0.40    5.00
   2  -8  -1   -0.70    4.80
  -2   8   0  156.48    7.20
  -2   8   0  166.48    7.50
   2   8   0  156.08    7.00
  -2   8   0  142.59    7.10
  -2  -8   0  154.88    7.60
   2  -8   0  150.98    6.90
  -2   8  -1   62.59    6.50
  -2   8  -1   67.69    7.50
  -2   8  -1   64.39    5.90
   2  -8   1   61.69    6.30
   2  -8   1   57.59    3.50
   2  -8   1   68.29    6.10
  -2   8  -2  120.69    8.00
  -2   8  -2  125.59    7.80
   2  -8   2  113.09    8.40
  -2   8  -3    1.50    5.20
  -2   8  -3    3.20    6.60
  -2   8  -3    5.30    6.80
   2  -8   3    3.00    5.10
   2  -8   3    1.70    5.40
   2  -8   3   -3.10    6.80
  -2   8  -4   10.90    6.90
  -2   8  -4   74.09    7.90
  -2   8  -4   57.69    7.70
   2  -8   4   41.20    7.40
   2  -8   4   38.80    6.30
   2  -8   4   34.30    6.90
  -2   8  -5   38.50    6.60
  -2   8  -5   43.70    7.80
   2  -8   5   32.30    6.80
   2  -8   5   40.10    6.50
   2  -8   5   37.10    6.70
   2  -8   6   13.60    8.40
   2  -8   7   -2.00    9.50
  -2  -9   9   11.20   10.10
  -2  -9   8   -4.80    9.70
   2   9  -7   18.10    5.20
  -2  -9   7   23.20    7.80
   2   9  -6   -2.00    5.10
   2   9  -6    2.30    7.20
   2   9  -6  -14.80    9.20
  -2  -9   6  -40.80   21.20
   2   9  -5   36.50    4.50
   2   9  -5   48.60    8.30
   2   9  -5   34.00    6.20
  -2  -9   5   39.80    7.50
  -2  -9   5   39.30    9.50
  -2  -9   5   44.80   10.50
  -2  -9   5   37.30    6.50
  -2  -9   5   53.99    7.80
   2   9  -4    1.10    5.70
   2   9  -4    7.90    7.50
  -2  -9   4   -1.00    6.40
  -2  -9   4   -5.30    6.30
  -2  -9   4   -2.90    6.50
   2   9  -3    5.50    6.50
   2   9  -3    6.30    6.90
   2   9  -3    6.00   16.20
  -2  -9   3   34.50    7.00
  -2  -9   3   16.50    7.20
  -2  -9   3    7.20    6.30
   2   9  -2   10.30    5.60
   2   9  -2   14.70   11.60
   2   9  -2   14.50    6.00
   2   9  -2   13.00    6.10
   2   9  -2    9.50   12.00
  -2  -9   2   19.30    4.90
  -2  -9   2   13.60    5.90
  -2  -9   2   16.50    5.40
  -2  -9   2   13.30    6.00
   2   9  -1   15.50    5.40
   2   9  -1   19.00    9.30
   2   9  -1    9.10    7.70
   2  -9  -1    2.60    5.50
  -2  -9   1   14.10    5.10
  -2  -9   1   17.00    5.90
  -2  -9   1   16.80    5.50
  -2   9   0   15.80    5.60
   2   9   0   11.40    5.80
  -2  -9   0   -0.90    4.10
   2  -9   0    7.00    6.30
   2  -9   0    3.20    5.90
  -2  -9   0   -4.90    4.90
  -2  -9   0    2.60    5.60
  -2   9  -1    5.70    5.70
  -2   9  -1   23.20    9.80
  -2   9  -1   23.30    5.90
   2  -9   1   10.20    6.40
   2  -9   1   18.60    2.20
   2  -9   1   14.10    5.60
   2  -9   1    5.80    5.60
   2  -9   1   19.80    2.60
  -2   9  -2    1.10    6.20
  -2   9  -2    0.70    6.60
  -2   9  -2   23.00    6.40
   2  -9   2    0.90    6.70
   2  -9   2   10.90    6.40
   2  -9   2   16.80    5.90
  -2   9  -3    3.80    7.20
   2  -9   3   -0.40    5.40
   2  -9   3   -1.10    6.40
  -2   9  -4    6.70    5.70
   2  -9   4    9.40    6.70
  -2   9  -5   -2.80    6.90
   2  -9   5   -6.00    8.70
   2  -9   5  -10.50    8.40
  -2   9  -6    8.80   10.20
   2  -9   6   11.90    7.50
   2  -9   7    3.30    7.50
   2  -9   8    2.50   10.10
  -2 -10   8    7.40    9.00
  -2 -10   8    0.70    9.20
   2  10  -7   12.10   10.30
   2  10  -7   23.00    8.50
  -2 -10   7   35.90    9.90
  -2 -10   7   20.50    8.70
  -2 -10   6   12.20    7.70
  -2 -10   5    3.80    7.70
   2  10  -4  131.29    9.30
   2  10  -4  135.49    9.60
  -2 -10   4  134.89    8.80
  -2 -10   4  133.89    9.70
   2  10  -3   60.29    7.50
   2  10  -3   56.59    8.20
   2  10  -3   57.19   12.90
  -2 -10   3   59.29    7.20
  -2 -10   3   60.49    4.70
  -2 -10   3   54.99    3.80
  -2 -10   3   54.09    7.00
   2  10  -2   -6.30   13.00
   2  10  -2    6.00   13.50
   2  10  -2   -1.40    6.10
  -2 -10   2    2.70    6.80
  -2 -10   2    6.10    4.90
  -2 -10   2    4.90    6.60
   2  10  -1    1.10    9.60
   2  10  -1   10.30   11.80
  -2 -10   1   18.30    6.30
  -2 -10   1   14.90    6.20
  -2 -10   1   -3.30    4.60
   2 -10   0   -1.00    5.50
  -2 -10   0   -4.70    5.80
  -2 -10   0   -3.90    5.60
  -2  10  -1   24.10    6.60
  -2  10  -1   28.00   11.90
   2 -10   1   30.00    7.00
   2 -10   1   22.40    2.60
   2 -10   1   22.10    3.10
  -2  10  -2   14.70    7.00
   2 -10   2   18.80    6.50
  -2  10  -3   64.99    7.80
   2 -10   3   71.09    7.10
   2 -10   3   54.39    7.80
  -2  10  -4  124.89   10.70
  -2  10  -4  163.18   11.20
   2 -10   4  143.69   10.40
   2 -10   4  145.09   11.30
   2 -10   4  120.39   11.30
  -2  10  -5    9.60    9.50
  -2  10  -5   14.80    7.60
   2 -10   5    9.30    9.20
   2 -10   5    9.30    8.00
   2 -10   5   14.20    7.00
  -2  10  -6   -1.80   10.30
  -2  10  -6   -0.50    8.50
   2 -10   6   -7.20    9.40
   2 -10   7   -4.40    8.60
   2  11  -6  209.98   14.90
   2  11  -6  261.47   13.80
  -2 -11   6  217.88   12.50
  -2 -11   6  230.08   12.40
  -2 -11   6  234.68   13.50
   2  11  -5   28.90    7.90
  -2 -11   5   12.80    7.00
  -2 -11   5   32.20    8.20
  -2 -11   4   53.09    7.90
   2  11  -2   66.19   14.60
   2 -11   0   15.00    8.50
   2 -11   0    9.90    8.90
  -2  11  -1  -18.80    8.70
   2 -11   1   -0.50    8.70
  -2  11  -2   71.09    8.40
  -2  11  -2   54.69    7.80
   2 -11   2   53.19    7.90
   2 -11   2   58.69    7.60
   2 -11   2   71.69    8.80
  -2  11  -3    2.80    7.10
  -2  11  -3    0.10    8.00
   2 -11   3   -3.50    7.60
   2 -11   3    4.90    8.30
   2 -11   3    5.30    6.60
  -2  11  -4   30.10    9.40
  -2  11  -4   22.70    8.50
   2 -11   4   33.40    8.20
   2 -11   4   23.40    7.90
   2 -11   4   25.60    7.50
  -2  11  -5  102.69   10.10
  -2  11  -5  122.69   12.90
   2 -11   5  124.89   10.70
   2 -11   5   99.19    9.80
  -2  11  -6  137.69   12.00
  -2  11  -6  122.19   13.00
   2 -11   6  129.19   10.50
   2 -11   6  135.49   11.40
   2  12  -5   27.70    8.00
   2  12  -5   33.40   11.00
  -2 -12   5   47.30    9.30
  -2 -12   5   30.60   10.00
  -2 -12   5   32.90    8.10
   2  12  -4  130.69   11.70
   2  12  -4  126.29   10.50
  -2 -12   4  131.39    9.70
  -2 -12   4  115.09    9.80
  -2 -12   4  129.59   10.30
   2  12  -3   23.70    8.60
   2  12  -3   -0.60    8.00
  -2 -12   3    7.70    8.50
  -2 -12   3   11.20    8.50
  -2 -12   2    7.50    8.20
  -2 -12   2    1.40    7.80
  -2 -12   1    0.20    7.40
  -2 -12   1   -1.10    8.20
   2 -12   0    7.30    6.90
   2 -12   0    9.50    7.70
  -2  12  -1   -6.00    9.50
   2 -12   1   -4.60    7.90
   2 -12   1   -2.70    7.90
  -2  12  -2   12.90    8.10
  -2  12  -2   -2.20    7.70
   2 -12   2    7.80    7.60
   2 -12   2    5.70    7.70
  -2  12  -3   -3.10    8.10
  -2  12  -3   -1.70    9.80
   2 -12   3    4.40    7.30
   2 -12   3   -5.80    8.90
  -2  12  -4  107.29   10.30
  -2  12  -4  117.59   12.20
   2 -12   4  113.69   10.60
   2 -12   4  113.29   10.10
  -2 -13   1   46.90    9.70
  -2 -13   1   35.50    8.60
   2 -13   0   12.30    8.00
  -3   0   2  252.77   14.80
  -3   0   2  255.17    8.20
   3   0  -2  250.37    8.40
   3   0  -2  259.37    9.50
   3   0  -2  252.47    9.50
  -3   0   2  242.58    9.80
  -3   0   1    0.20    1.40
  -3   0   1   -0.10    1.00
  -3   0   1    0.40    4.80
   3   0  -1   -0.60    0.90
   3   0  -1   -2.30    4.00
  -3   0   1    0.20    0.90
   3   0  -1    0.30    1.40
   3   0  -1    0.60    1.00
  -3   0   0    0.20    1.10
  -3   0   0    0.50    1.30
   3   0   0    0.50    0.90
  -3   0   0   -1.10    0.90
   3   0   0    0.80    3.80
  -3   0   0    0.90    3.40
   3   0   0   -0.10    3.80
  -3   0   0   -0.20    0.80
  -3   0   0   -1.70    3.50
   3   0   0    0.40    1.20
   3   0   0   -0.30    1.50
   3   0   1    2.20    3.30
   3   1  -3   25.30    2.30
   3   1  -3   25.90    1.70
   3   1  -3   25.60    2.70
   3   1  -2    6.50    1.60
   3   1  -2    5.10    1.70
   3   1  -2    4.50    1.30
  -3   1   2    5.70    1.50
   3   1  -2    7.30    5.80
  -3  -1   2    5.80    1.10
  -3  -1   2    6.00    1.50
   3  -1  -2    5.40    1.60
  -3  -1   2    4.80    6.50
   3  -1  -2    5.50    1.30
  -3  -1   2    4.60    1.60
  -3   1   1  159.98    6.40
   3   1  -1  160.48    9.60
  -3   1   1  164.68    9.10
  -3   1   1  162.58    6.40
  -3   1   1  163.68    5.60
  -3   1   1  167.78    5.90
   3   1  -1  147.69    6.50
  -3   1   1  169.88    6.00
   3   1  -1  163.88    5.80
  -3  -1   1  161.18    9.30
  -3  -1   1  154.08    7.00
  -3  -1   1  172.88    9.50
  -3  -1   1  160.08    6.10
   3  -1  -1  155.58    9.60
   3  -1  -1  161.48    6.60
   3  -1  -1  159.98    5.70
   3  -1  -1  176.98    6.00
   3  -1  -1  161.88    6.70
  -3  -1   1  151.18    5.80
   3   1   0  226.48   11.30
  -3   1   0  227.08    8.10
   3   1   0  223.98   13.10
  -3   1   0  212.78    8.50
  -3   1   0  230.48   10.90
  -3   1   0  225.18    8.60
  -3   1   0  233.58    8.30
   3   1   0  229.08    8.50
  -3   1   0  238.78   11.10
  -3  -1   0  226.08    8.40
   3  -1   0  229.58    8.10
   3  -1   0  220.88    8.50
  -3  -1   0  226.98    9.60
   3  -1   0  224.08    8.40
   3  -1   0  227.18   11.70
  -3  -1   0  225.58   11.70
   3  -1   0  220.78    8.20
  -3  -1   0  221.98   11.70
   3  -1   0  225.78   11.60
  -3   1  -1   15.40    1.90
  -3   1  -1   19.70    2.20
   3  -1   1   18.00    2.00
   3  -1   1   15.50    3.80
   3  -1   1   17.30    2.10
   3  -1   1   13.40    4.20
   3   2  -4    3.10    3.10
   3   2  -3   -1.20    2.30
   3   2  -3    0.80    2.10
   3   2  -3    0.30    1.50
  -3  -2   3    0.00    2.20
  -3  -2   3   -0.30    2.10
  -3  -2   3    6.80    9.90
   3   2  -2  142.89    5.60
   3   2  -2  142.09    6.10
   3   2  -2  145.49    5.70
   3   2  -2  149.79    6.00
   3   2  -2  144.09    9.70
   3   2  -2  143.19    5.30
  -3  -2   2  144.99    5.60
  -3  -2   2  142.79    5.20
  -3  -2   2  144.89    9.90
  -3  -2   2  137.59    5.50
  -3  -2   2  136.69    6.10
  -3  -2   2  144.89    5.00
  -3   2   1  297.27    9.70
   3   2  -1  284.67   10.60
  -3   2   1  282.77   10.80
   3   2  -1  259.17   14.40
  -3   2   1  271.47   10.00
  -3   2   1  297.67   10.40
   3   2  -1  278.67   16.60
  -3   2   1  284.57   13.50
  -3   2   1  302.07   10.40
   3   2  -1  283.37   11.00
  -3  -2   1  268.77   11.80
   3  -2  -1  293.97   10.90
   3  -2  -1  277.57   10.40
  -3  -2   1  285.17   10.50
  -3  -2   1  271.27   14.20
  -3  -2   1  287.87   14.00
   3  -2  -1  291.07    9.60
   3  -2  -1  284.27   10.80
  -3   2   0    1.20    1.30
  -3   2   0    1.00    1.50
  -3   2   0    1.30    1.30
  -3   2   0    3.30    4.70
   3   2   0    3.60    4.30
   3   2   0    4.30    3.90
  -3   2   0    1.60    4.80
  -3   2   0    1.20    1.40
  -3   2   0    0.90    1.40
   3   2   0    1.80    1.80
  -3   2   0    1.90    1.00
   3  -2   0    2.90    4.80
   3  -2   0    2.50    1.60
   3  -2   0    2.20    1.50
   3  -2   0    2.30    1.30
  -3  -2   0    1.30    1.50
  -3  -2   0    1.80    1.90
  -3   2  -1   19.00    4.40
  -3   2  -1   14.10    2.50
  -3   2  -1   15.90    2.10
  -3   2  -1   17.50    2.00
  -3   2  -1   19.90    4.50
  -3   2  -1    9.30    2.30
   3  -2   1   13.80    2.40
   3  -2   1   14.10    2.00
   3  -2   1   16.10    4.40
   3  -2   1   14.20    2.20
   3  -2   1   15.80    4.60
  -3   2  -2   16.50    3.30
  -3   2  -2   16.00    2.70
   3  -2   2   12.40    3.10
   3  -2   2   11.70    2.80
   3   3  -5  116.89    6.40
   3   3  -4  775.92   30.20
   3   3  -4  763.82   26.50
   3   3  -4  846.32   30.50
  -3  -3   4  815.52   31.20
  -3  -3   4  865.61   28.70
  -3  -3   4  918.51   34.40
  -3  -3   4  795.32   28.20
   3   3  -3   79.19    4.60
   3   3  -3   85.09    4.90
   3   3  -3   83.59    4.10
   3   3  -3   86.29    4.40
   3   3  -3   84.29    3.80
  -3  -3   3   87.79   10.70
  -3  -3   3   84.29    4.80
  -3  -3   3   94.39    4.10
  -3  -3   3   86.49    3.60
  -3  -3   3   85.09    4.30
  -3  -3   3   81.39    4.20
   3   3  -2  147.49    6.10
   3   3  -2  148.89    6.10
   3   3  -2  140.99    6.10
   3   3  -2  145.69    6.10
   3   3  -2  138.29    5.90
   3   3  -2  145.09   10.40
   3   3  -2  148.79    5.70
  -3  -3   2  147.69   10.10
  -3  -3   2  144.89    6.60
  -3  -3   2  151.88    9.60
  -3  -3   2  148.89    5.50
  -3  -3   2  152.38    5.80
  -3  -3   2  151.88    6.40
  -3  -3   2  153.68    5.80
  -3   3   1  357.46   12.40
   3   3  -1  356.56   13.70
   3   3  -1  362.96   13.40
  -3   3   1  350.96   13.10
  -3   3   1  360.66   18.70
  -3   3   1  346.07   13.10
   3   3  -1  350.46   14.60
   3   3  -1  367.76   17.80
   3   3  -1  334.17   18.30
  -3  -3   1  373.06   13.20
  -3  -3   1  358.46   17.00
   3  -3  -1  349.47   13.10
  -3  -3   1  359.86   15.80
  -3  -3   1  363.66   13.40
  -3  -3   1  356.36   13.40
   3  -3  -1  341.67   11.40
   3  -3  -1  372.16   13.00
   3  -3  -1  354.86   13.50
  -3  -3   1  349.77   13.60
  -3   3   0  296.47   11.80
  -3   3   0  296.37   14.80
   3   3   0  298.87   11.10
  -3   3   0  302.87    9.90
   3   3   0  304.47   17.70
  -3   3   0  292.57   10.90
   3   3   0  313.47   14.70
  -3   3   0  301.97   11.30
  -3   3   0  282.67   12.10
   3  -3   0  296.77   10.10
   3  -3   0  299.07   11.90
   3  -3   0  296.67    9.60
   3  -3   0  300.27   14.20
  -3  -3   0  270.57   12.20
   3  -3   0  306.67   11.80
   3  -3   0  297.77   11.00
  -3   3  -1  369.36   13.30
  -3   3  -1  387.26   17.60
  -3   3  -1  376.66   14.80
  -3   3  -1  333.87   13.90
  -3   3  -1  368.56   16.90
  -3   3  -1  349.77   14.60
  -3   3  -1  339.17   13.00
   3  -3   1  386.86   13.40
   3  -3   1  386.86   14.00
   3  -3   1  377.16   13.90
   3  -3   1  373.46   12.90
   3  -3   1  371.16   18.20
   3  -3   1  385.96   17.00
   3  -3   1  401.86   14.40
  -3   3  -2  262.67    9.80
  -3   3  -2  252.67    9.60
  -3   3  -2  242.48   12.50
  -3   3  -2  255.87   10.50
   3  -3   2  255.27   12.80
   3  -3   2  249.68    9.90
   3  -3   2  254.27   12.90
   3  -3   2  258.87   10.00
   3  -3   2  245.88    9.90
  -3   3  -3  221.08   11.20
  -3   3  -3  219.18   10.00
   3  -3   3  243.78   10.00
   3  -3   3  259.07   10.90
   3   4  -5   31.30    4.90
   3   4  -5   32.40    4.00
  -3  -4   5   27.90    5.10
  -3  -4   5   31.60    5.10
  -3  -4   5   31.70    4.60
   3   4  -4  343.17   12.00
   3   4  -4  341.37   13.80
   3   4  -4  343.57   13.40
   3   4  -4  355.46   13.80
   3   4  -4  345.97   13.80
  -3  -4   4  331.57   12.70
  -3  -4   4  349.07   13.40
  -3  -4   4  336.67   18.90
  -3  -4   4  341.47   12.60
   3   4  -3  108.49    6.40
   3   4  -3  114.79    5.40
   3   4  -3  122.49    6.10
   3   4  -3  117.29    6.40
   3   4  -3  114.49    5.40
   3   4  -3  109.49    6.30
  -3  -4   3  134.29    5.30
  -3  -4   3  119.29    6.00
  -3  -4   3  135.49    5.30
  -3  -4   3  124.29    5.80
  -3  -4   3  131.89    4.60
  -3  -4   3  145.09    5.80
   3   4  -2    3.10    2.90
   3   4  -2   -0.20    2.10
   3   4  -2    0.70    2.40
   3   4  -2   -0.10    7.10
   3   4  -2    1.50    2.20
   3   4  -2    0.70    1.90
   3   4  -2    4.10    2.60
  -3  -4   2    1.90    2.20
  -3  -4   2    1.40    2.10
  -3  -4   2    3.40    2.20
  -3  -4   2    0.50    7.30
  -3  -4   2    0.40    2.20
  -3  -4   2    0.80    2.60
  -3  -4   2   14.30    8.20
   3   4  -1   13.90    2.70
  -3   4   1   15.70    2.50
   3   4  -1   17.80    2.00
   3   4  -1   22.90    7.00
  -3   4   1   17.60    2.70
   3   4  -1   12.90    6.60
  -3  -4   1   15.20    2.10
   3  -4  -1   15.80    2.60
  -3  -4   1   16.70    6.30
  -3  -4   1   14.40    3.00
  -3  -4   1   18.90    2.30
  -3  -4   1   17.10    3.10
   3  -4  -1   19.40    2.60
   3   4   0   30.10    3.50
  -3   4   0   35.40    6.60
  -3   4   0   37.20    3.10
  -3   4   0   29.40    2.40
  -3   4   0   29.10    3.10
  -3   4   0   26.70    3.10
   3  -4   0   32.20    1.90
   3  -4   0   31.90    2.90
   3  -4   0   35.10    2.50
   3  -4   0   21.60    3.10
  -3  -4   0   29.90    3.80
   3  -4   0   31.20    2.10
   3  -4   0   36.30    3.10
  -3   4  -1    2.50    2.40
  -3   4  -1    1.10    2.90
  -3   4  -1    3.00    2.10
  -3   4  -1    1.40    5.50
  -3   4  -1    0.80    2.90
  -3   4  -1   -0.50    3.10
  -3   4  -1    0.80    1.30
  -3   4  -1    0.40    1.90
  -3   4  -1   -3.20    5.10
   3  -4   1    1.50    2.40
   3  -4   1    1.20    1.60
   3  -4   1    0.80    2.40
   3  -4   1    7.90    6.60
   3  -4   1    4.30    3.30
  -3   4  -2  154.68    6.50
  -3   4  -2  167.08    7.20
  -3   4  -2  148.09    9.00
  -3   4  -2  144.59    8.70
  -3   4  -2  148.79    6.90
   3  -4   2  159.38    7.00
   3  -4   2  178.18    7.00
   3  -4   2  159.48    7.60
   3  -4   2  192.48    7.10
   3  -4   2  174.68    9.50
   3  -4   2  164.58    9.40
  -3   4  -3  192.58    8.30
  -3   4  -3  216.38    9.30
  -3   4  -3  197.38    9.10
  -3   4  -3  186.48    9.40
   3  -4   3  200.88    9.00
   3  -4   3  201.78    9.70
  -3   4  -4  120.19    7.10
  -3   4  -4  121.69    8.20
   3  -4   4  120.09    8.10
   3   5  -6   -1.60    5.30
   3   5  -6    1.10    5.20
  -3  -5   6    0.50    6.20
  -3  -5   6    1.10    5.80
  -3  -5   6    5.50    5.40
   3   5  -5    3.70    3.80
   3   5  -5    2.40    3.10
   3   5  -5    5.50    4.50
   3   5  -5    6.80    5.30
   3   5  -5    5.20    5.10
  -3  -5   5    2.40    4.80
  -3  -5   5    5.10    5.30
  -3  -5   5   10.70   14.30
  -3  -5   5    4.30    5.00
   3   5  -4    7.60    2.50
   3   5  -4    6.40    4.00
   3   5  -4    6.60    3.30
   3   5  -4   10.20    5.00
   3   5  -4    7.00    4.10
   3   5  -4    5.40    3.00
  -3  -5   4    6.70   13.30
  -3  -5   4    8.70    3.40
  -3  -5   4    6.70    3.30
  -3  -5   4    8.40    3.50
  -3  -5   4   14.70    4.30
   3   5  -3   49.80    4.10
   3   5  -3   43.80    4.60
   3   5  -3   55.69    4.10
   3   5  -3   54.79    4.30
   3   5  -3   44.10   10.70
   3   5  -3   55.69    4.50
   3   5  -3   62.39    4.20
  -3  -5   3   52.69    3.10
  -3  -5   3   51.29   11.00
  -3  -5   3   57.29    4.10
  -3  -5   3   50.99    3.70
  -3  -5   3   49.99    4.00
  -3  -5   3   55.09    9.30
  -3  -5   3   54.29    3.90
   3   5  -2   70.99    4.40
   3   5  -2   52.49   10.20
   3   5  -2   60.69    4.60
   3   5  -2   70.99    4.90
   3   5  -2   66.79    4.10
   3   5  -2   69.99    4.10
   3   5  -2   69.19    4.10
  -3  -5   2   77.39    9.20
  -3  -5   2   76.39    4.10
  -3  -5   2   68.39    4.30
  -3  -5   2   75.69    3.90
  -3  -5   2   54.49    8.70
  -3  -5   2   74.59    4.80
  -3  -5   2   75.09    4.20
   3   5  -1   -0.10    8.40
   3   5  -1    4.30    3.60
  -3   5   1    7.40    3.20
   3   5  -1    6.40    2.40
   3   5  -1    1.20    7.60
  -3   5   1    3.80    2.60
  -3  -5   1    9.70    2.50
  -3  -5   1    8.70    2.40
  -3  -5   1   -2.00    4.00
   3  -5  -1    6.00    3.20
   3  -5  -1    9.30    3.10
  -3  -5   1    9.80    3.50
  -3   5   0   -8.30    4.00
  -3   5   0   -0.70    3.10
   3   5   0   -1.50    3.60
   3  -5   0   -2.90    3.40
   3  -5   0   -0.70    2.80
   3  -5   0   -0.70    2.50
   3  -5   0   -0.20    3.10
  -3  -5   0   -2.60    3.30
  -3   5  -1    5.40    6.20
  -3   5  -1    8.00    2.20
  -3   5  -1   18.60    3.90
  -3   5  -1   10.00    1.70
  -3   5  -1   13.70    2.70
  -3   5  -1   16.60    3.90
  -3   5  -1   -7.80    7.20
  -3   5  -1   15.80    3.20
  -3   5  -1   12.20    3.60
   3  -5   1   13.00    2.60
   3  -5   1   18.90    3.30
   3  -5   1   12.20    3.60
   3  -5   1   16.40    2.70
  -3   5  -2   70.69    4.10
  -3   5  -2   75.39    5.60
  -3   5  -2   72.69    3.90
  -3   5  -2   82.39    5.10
  -3   5  -2   65.49    3.30
  -3   5  -2   75.49    5.20
   3  -5   2   79.39    4.30
   3  -5   2   76.29    7.70
   3  -5   2   77.39    5.00
   3  -5   2   69.39    5.80
  -3   5  -3  107.99    6.60
  -3   5  -3  117.89    6.10
  -3   5  -3  115.09    5.50
  -3   5  -3  120.19    7.20
  -3   5  -3  119.09    7.80
   3  -5   3  118.89    6.80
   3  -5   3  127.29    8.00
   3  -5   3  117.19    8.50
   3  -5   3  110.09    5.70
  -3   5  -4   22.40    5.10
  -3   5  -4    9.50    5.70
  -3   5  -4   22.10    6.50
  -3   5  -4   25.30    6.90
   3  -5   4   12.20    5.10
   3  -5   4   13.00    5.60
  -3   5  -5    5.80    7.00
   3  -5   5    9.30    6.10
   3   6  -6   59.99    6.10
   3   6  -6   46.00    5.50
   3   6  -6   45.30    4.30
  -3  -6   6   42.50    6.40
  -3  -6   6   50.69    6.60
  -3  -6   6   50.59   16.80
  -3  -6   6   49.80    6.60
   3   6  -5   44.50    3.90
   3   6  -5   42.70    5.30
   3   6  -5   37.90    4.90
   3   6  -5   44.90    6.20
   3   6  -5   37.90    7.10
   3   6  -5   42.00    6.60
  -3  -6   5   36.30   16.10
  -3  -6   5   35.90    5.70
  -3  -6   5   41.40    5.90
  -3  -6   5   44.50    5.90
   3   6  -4   51.09    5.70
   3   6  -4   54.69    4.60
   3   6  -4   60.59    5.90
   3   6  -4   55.09    5.30
   3   6  -4   50.59    5.20
  -3  -6   4   42.80    4.40
  -3  -6   4   54.89   11.60
  -3  -6   4   55.79    5.10
  -3  -6   4   51.89    4.80
  -3  -6   4   46.40    5.00
   3   6  -3  117.89   11.80
   3   6  -3  115.89    6.30
   3   6  -3  126.19    6.60
   3   6  -3  122.69    6.40
   3   6  -3  114.79    6.60
   3   6  -3  105.89    5.50
   3   6  -3  115.49    6.40
  -3  -6   3  121.09   10.30
  -3  -6   3  114.19   12.00
  -3  -6   3  116.39    6.20
  -3  -6   3  112.99    5.90
  -3  -6   3  113.79    5.10
  -3  -6   3  120.69    6.80
  -3  -6   3  108.19    6.10
   3   6  -2   12.30    4.00
   3   6  -2   12.90    3.40
   3   6  -2   11.80    4.20
   3   6  -2   12.00    3.90
   3   6  -2   17.80    8.90
  -3  -6   2   12.50    4.00
  -3  -6   2   11.80    3.80
  -3  -6   2   13.90    3.60
  -3  -6   2    9.30    3.30
   3   6  -1   34.50    8.30
   3   6  -1   37.50    4.30
   3   6  -1   41.20    8.80
   3   6  -1   38.50    3.50
  -3   6   1   37.30    4.10
  -3   6   1   39.90    4.20
  -3  -6   1   38.00    4.50
  -3  -6   1   34.50    3.70
   3  -6  -1   36.50    4.30
   3  -6  -1   34.20    4.30
  -3  -6   1   29.80    3.80
  -3  -6   1   38.80    4.50
  -3   6   0    2.90   10.90
  -3   6   0    0.60    4.40
  -3   6   0    3.20    3.70
  -3   6   0    0.80    4.20
   3  -6   0   -0.80    4.50
   3  -6   0    1.80    3.80
   3  -6   0    0.40    3.20
  -3  -6   0    6.70    4.60
   3  -6   0    2.90    1.80
   3  -6   0    0.60    3.50
   3  -6   0    2.10    2.70
  -3   6  -1   24.20    4.30
  -3   6  -1   18.70    6.00
  -3   6  -1   19.90    4.50
  -3   6  -1   21.40    4.40
  -3   6  -1   24.80    4.10
  -3   6  -1   22.70    6.10
  -3   6  -1   27.10    4.30
   3  -6   1   22.10    3.00
   3  -6   1   18.30    4.10
   3  -6   1   23.60    2.60
   3  -6   1   22.80    4.20
  -3   6  -2   17.90    1.70
  -3   6  -2   13.40    4.80
  -3   6  -2   16.30    3.50
  -3   6  -2   18.00    5.10
  -3   6  -2   19.20    2.10
  -3   6  -2   15.00    4.50
  -3   6  -2   16.50    5.00
   3  -6   2   21.00    8.80
   3  -6   2   15.60    3.80
   3  -6   2   16.30    4.20
   3  -6   2   21.10    4.80
  -3   6  -3   21.60    3.00
  -3   6  -3    3.40    3.80
  -3   6  -3   14.80    5.70
  -3   6  -3   16.00    4.90
  -3   6  -3   12.60    5.80
   3  -6   3   17.20    5.60
   3  -6   3    9.40    4.80
   3  -6   3   18.20    7.90
   3  -6   3   11.70    5.20
   3  -6   3    6.70    6.40
   3  -6   3    8.20    4.60
  -3   6  -4    1.50    6.40
  -3   6  -4    2.70    5.90
  -3   6  -4   12.80    7.40
  -3   6  -4    9.10    5.70
   3  -6   4    2.80    4.60
   3  -6   4   12.60    6.20
   3  -6   4   11.00    6.20
  -3   6  -5    5.10    6.50
   3  -6   5    3.30    6.60
   3   7  -7   26.60    4.40
   3   7  -7   30.80    5.20
   3   7  -7   13.50    5.60
  -3  -7   7   30.20   19.40
  -3  -7   7   27.70    7.50
   3   7  -6    2.80    5.20
   3   7  -6   -2.90    8.50
   3   7  -6    2.40    3.80
   3   7  -6    6.10    6.50
  -3  -7   6    3.80    7.20
  -3  -7   6    8.60    6.80
  -3  -7   6    4.20    7.70
   3   7  -5    6.10    6.40
   3   7  -5    6.70    4.50
   3   7  -5    5.20    3.50
   3   7  -5    8.80    5.30
   3   7  -5   10.30    6.20
  -3  -7   5    5.40    5.80
  -3  -7   5   -1.30   12.70
  -3  -7   5    6.30    5.40
  -3  -7   5   -1.80    6.20
   3   7  -4    0.10    5.30
   3   7  -4    0.50    4.20
   3   7  -4    2.40    4.40
   3   7  -4   -1.50    5.10
   3   7  -4    2.60    4.50
  -3  -7   4    2.60    4.10
  -3  -7   4   10.30   11.10
  -3  -7   4   -3.70    5.10
  -3  -7   4   -0.50    4.60
  -3  -7   4    3.70    5.70
  -3  -7   4   -4.40   11.90
   3   7  -3  105.59    6.70
   3   7  -3   91.89    6.20
   3   7  -3   95.19    6.20
   3   7  -3   95.79    6.60
   3   7  -3   98.19    6.60
  -3  -7   3   80.39    5.50
  -3  -7   3   93.19    6.40
  -3  -7   3   87.99    6.60
  -3  -7   3   96.49    4.40
  -3  -7   3   89.19    9.80
  -3  -7   3   94.69    6.20
   3   7  -2  532.95   21.20
   3   7  -2  494.35   26.10
   3   7  -2  516.25   19.60
   3   7  -2  510.65   19.50
   3   7  -2  512.75   19.80
   3   7  -2  517.45   27.20
  -3  -7   2  521.25   18.50
  -3  -7   2  503.55   19.30
  -3  -7   2  516.05   19.20
  -3  -7   2  503.55   20.80
   3   7  -1  211.28    8.60
  -3   7   1  221.18    8.10
   3   7  -1  210.28   13.40
   3   7  -1  213.18    9.30
   3   7  -1  223.98   13.00
   3  -7  -1  208.38    8.50
  -3  -7   1  210.28    8.50
  -3  -7   1  212.48    8.10
   3  -7  -1  218.38    8.60
  -3  -7   1  207.48    8.80
  -3  -7   1  207.28    8.90
  -3   7   0   88.89    6.40
  -3   7   0   88.09    6.00
  -3   7   0   86.09   13.20
  -3   7   0   88.59    6.20
   3  -7   0   87.29    4.90
   3  -7   0   85.79    7.10
  -3  -7   0   91.59    6.00
   3  -7   0   91.09    6.30
   3  -7   0   86.79    4.00
  -3   7  -1  511.65   27.00
  -3   7  -1  538.15   21.90
  -3   7  -1  515.05   21.00
  -3   7  -1  539.05   20.30
   3  -7   1  497.65   20.80
   3  -7   1  568.94   19.00
  -3   7  -2  535.05   21.70
  -3   7  -2  568.84   22.90
  -3   7  -2  565.94   21.90
  -3   7  -3    7.80    4.80
  -3   7  -3   19.50    5.40
  -3   7  -3   14.40    6.30
   3  -7   3   23.70    4.50
   3  -7   3   20.60    6.40
   3  -7   3   13.60    5.80
  -3   7  -4    0.60    5.90
  -3   7  -4    3.70    5.10
  -3   7  -4    6.20    3.10
   3  -7   4    2.30    5.80
   3  -7   4    4.10    6.40
   3  -7   4   -7.20    8.00
   3  -7   4    5.20    8.80
   3  -7   4    1.80    5.40
  -3   7  -5  -12.20    9.20
  -3   7  -5   17.30    6.30
  -3   7  -6  129.49    8.30
   3   8  -7    2.20    4.00
   3   8  -7   -0.70    5.60
  -3  -8   7  -12.10    8.10
   3   8  -6   21.10    5.90
   3   8  -6   18.10    8.10
   3   8  -6   31.80    6.10
   3   8  -6   28.70    4.40
  -3  -8   6   31.60    7.40
  -3  -8   6   27.70   17.20
   3   8  -5   12.50    6.90
   3   8  -5   40.70    8.00
   3   8  -5   29.10    5.70
   3   8  -5   36.80    7.60
   3   8  -5   20.30    6.70
  -3  -8   5    6.70    6.20
  -3  -8   5   31.70    6.70
  -3  -8   5   16.00    6.40
  -3  -8   5   18.70   14.50
   3   8  -4  196.58    9.80
   3   8  -4  159.28    9.60
   3   8  -4  207.98   10.10
   3   8  -4  184.18   10.10
   3   8  -4  192.08   10.20
  -3  -8   4  189.88   15.10
  -3  -8   4  177.68    9.40
  -3  -8   4  184.78    7.30
  -3  -8   4  172.88   13.80
  -3  -8   4  183.98    8.20
  -3  -8   4  177.68   10.60
  -3  -8   4  170.68    9.00
   3   8  -3  127.99    7.50
   3   8  -3  124.99    8.00
   3   8  -3  126.89   15.40
   3   8  -3  125.29    8.00
   3   8  -3  128.49    7.90
  -3  -8   3  121.49    8.30
  -3  -8   3  124.59    6.80
  -3  -8   3  124.69    7.80
  -3  -8   3  129.39    5.50
  -3  -8   3  134.99    7.50
   3   8  -2   -2.40   10.90
   3   8  -2    5.30    4.90
   3   8  -2    1.50    4.80
   3   8  -2    5.80    4.70
   3   8  -2   -3.20   13.10
  -3  -8   2    0.10    5.40
  -3  -8   2    2.60    4.70
  -3  -8   2    1.40    5.60
  -3  -8   2    2.80    4.80
   3   8  -1   74.49   11.60
   3   8  -1   71.29   11.30
   3   8  -1   70.69    6.70
   3   8  -1   63.79    5.90
  -3  -8   1   61.19    5.70
  -3  -8   1   65.69    5.70
  -3  -8   1   62.99    6.40
  -3  -8   1   52.39    6.10
   3  -8  -1   72.09    6.20
  -3   8   0    6.30    4.80
   3  -8   0    1.40    5.30
   3  -8   0    7.60    4.00
  -3  -8   0    0.10    5.00
   3  -8   0    7.00    2.60
   3  -8   0    3.30    3.10
  -3   8  -1   21.20    5.10
  -3   8  -1   23.20    8.20
  -3   8  -1   24.60    5.80
  -3   8  -1    7.70    5.40
   3  -8   1    7.90    5.10
   3  -8   1   19.30    4.40
   3  -8   1   19.80    3.20
   3  -8   1   22.60    5.80
  -3   8  -2   25.30    5.30
  -3   8  -2   19.90    5.30
  -3   8  -2    5.20    5.30
   3  -8   2   20.50    6.00
   3  -8   2    6.30    5.20
   3  -8   2   14.20    4.70
  -3   8  -3   92.09    6.70
  -3   8  -3   83.09    8.40
  -3   8  -3   80.79    6.50
   3  -8   3   75.99    8.90
   3  -8   3   80.79    6.70
  -3   8  -4   19.20    6.50
  -3   8  -4   36.90    8.10
   3  -8   4   24.00    6.60
   3  -8   4   26.00    6.60
  -3   8  -5   17.20    3.90
  -3   8  -5   17.80    6.30
   3  -8   5    9.90    9.50
   3  -8   5   16.90    8.60
   3  -8   6    6.30    8.50
   3  -8   7   24.90    9.80
  -3  -9   9    9.50   10.70
  -3  -9   8   53.59    8.90
  -3  -9   8   18.70    9.20
   3   9  -7   14.80    6.80
  -3  -9   7    7.50    8.20
   3   9  -6   14.60    7.00
   3   9  -6   11.00    5.20
   3   9  -6    6.00    9.00
   3   9  -5    7.60    5.20
   3   9  -5    8.30    6.60
   3   9  -5   14.80    7.40
  -3  -9   5   16.20    6.50
  -3  -9   5    7.60    6.60
  -3  -9   5   13.10   12.60
  -3  -9   5    1.50   12.90
   3   9  -4  143.79    9.60
   3   9  -4  151.38    9.40
   3   9  -4  140.69    8.90
   3   9  -4  148.09    9.50
  -3  -9   4  133.49    6.20
  -3  -9   4  146.19    8.80
  -3  -9   4  142.89    8.50
  -3  -9   4  151.18    7.10
  -3  -9   4  149.29    9.40
   3   9  -3    1.20    6.40
   3   9  -3   16.00    7.10
   3   9  -3    4.20    5.70
   3   9  -3    5.10    6.30
  -3  -9   3   -1.10    5.90
  -3  -9   3    1.40    7.20
  -3  -9   3    8.90    6.20
  -3  -9   3   -2.40    4.00
   3   9  -2    1.20    5.90
   3   9  -2  -28.50   15.10
   3   9  -2  -22.50   12.60
   3   9  -2    2.90    5.80
  -3  -9   2    4.60    6.20
  -3  -9   2    5.80    6.30
  -3  -9   2    0.90    6.60
   3   9  -1  -14.90   12.20
   3   9  -1  -15.80   12.70
   3   9  -1    3.90    5.20
   3  -9  -1   -2.10    7.10
  -3  -9   1   -4.60    6.40
  -3  -9   1    2.30    5.50
   3  -9  -1   -0.90    3.90
  -3  -9   1  -10.90    7.70
  -3   9   0  -13.70    7.10
   3  -9   0   -2.80    5.80
  -3  -9   0    3.20    5.20
   3  -9   0  -10.30    5.90
  -3   9  -1   -3.20    6.90
  -3   9  -1   -1.80    5.50
  -3   9  -1    6.50    6.00
   3  -9   1    7.10    5.40
   3  -9   1   -7.40    2.70
   3  -9   1    7.60    6.10
   3  -9   1   -4.60    3.80
   3  -9   1    2.10    6.20
  -3   9  -2    0.60    7.00
  -3   9  -2   -8.00    6.70
   3  -9   2   -1.30    6.00
   3  -9   2   -3.30    7.20
  -3   9  -3   97.29    7.50
   3  -9   3   97.09    7.40
  -3   9  -4  310.57   13.70
  -3   9  -4  319.77   15.10
   3  -9   4  332.47   13.60
   3  -9   4  306.87   14.70
  -3   9  -5   15.70   10.70
  -3   9  -5   21.00    6.70
   3  -9   5   42.50    9.00
   3  -9   5   11.90    7.20
  -3   9  -6   30.60   10.40
   3  -9   6   33.90    9.50
   3  -9   7   40.10   10.00
   3  -9   8    2.40    9.90
  -3 -10   8   16.70    9.10
  -3 -10   8   13.70    9.00
   3  10  -7   29.40    8.50
  -3 -10   7   39.30    8.40
  -3 -10   7   28.80    9.90
  -3 -10   6   76.99    8.80
   3  10  -5   55.59    7.80
   3  10  -5   30.70    8.90
  -3 -10   5   44.00    8.20
  -3 -10   5   48.60    7.70
  -3 -10   5   26.20    7.50
   3  10  -4   39.00    8.20
   3  10  -4   56.99    7.70
  -3 -10   4   58.59    7.70
  -3 -10   4   27.20    7.70
  -3 -10   4   31.60    4.40
   3  10  -3    7.90    6.10
   3  10  -3   14.00   17.30
   3  10  -3    8.20    6.90
  -3 -10   3    3.10    3.90
  -3 -10   3    6.20    5.20
  -3 -10   3    6.50    6.80
   3  10  -2   29.00    6.50
   3  10  -2   42.10   15.60
   3  10  -2   10.50   13.10
  -3 -10   2   30.60    5.70
  -3 -10   2   27.80    5.90
   3  10  -1    1.60   12.60
   3  10  -1    3.30   13.10
  -3 -10   1   -3.40    5.50
   3 -10  -1   -3.00    4.50
  -3 -10   1    2.10    6.10
   3 -10   0    6.20    6.70
  -3  10  -1    3.30    9.70
  -3  10  -1   11.10    6.50
   3 -10   1    3.30    2.50
   3 -10   1    8.80    3.60
   3 -10   1    9.40    6.30
  -3  10  -2   64.09    7.80
  -3  10  -2   64.99    6.70
   3 -10   2   58.49    7.60
   3 -10   2   63.59    7.40
  -3  10  -3   27.00    7.10
  -3  10  -3   19.20    7.40
  -3  10  -3   21.00    8.30
   3 -10   3    8.20    7.60
   3 -10   3   20.30    5.50
   3 -10   3   20.80    8.40
  -3  10  -4   51.19    9.60
  -3  10  -4   66.19    8.50
   3 -10   4   57.39    8.60
   3 -10   4   65.59    8.20
   3 -10   4   66.19    8.70
  -3  10  -5   78.59   10.10
  -3  10  -5   76.79    9.80
   3 -10   5   93.49    7.80
   3 -10   5   80.29    8.20
   3 -10   5   76.09    9.00
  -3  10  -6  133.89   12.90
   3 -10   6  148.29   11.80
   3 -10   7   14.40    9.60
   3  11  -6    0.10    8.50
  -3 -11   6    5.60    8.00
  -3 -11   6    2.60   10.70
  -3 -11   5  -10.90    8.60
  -3 -11   4   15.70    7.90
   3  11  -3   25.60    8.00
  -3 -11   3   20.20    8.20
  -3 -11   3   12.20    7.30
   3  11  -2  100.79   18.30
  -3 -11   2  114.99   10.00
  -3 -11   2  109.89    9.00
   3  11  -1   15.60   13.70
   3  11  -1   -2.90   15.40
  -3 -11   1   47.40    8.30
   3 -11  -1   -0.60    6.70
  -3  11   0    3.90    7.60
   3 -11   0    9.00    7.10
   3 -11   0   -3.70    6.50
  -3  11  -1   57.79    7.80
  -3  11  -1   51.49    8.30
   3 -11   1   61.79    8.00
   3 -11   1   57.59    7.70
  -3  11  -2  112.89   10.60
  -3  11  -2  110.99    9.40
   3 -11   2  122.89    9.10
   3 -11   2  111.39    8.50
   3 -11   2  125.59    9.90
  -3  11  -3   54.99    8.10
  -3  11  -3   66.09    9.90
   3 -11   3   54.09    7.70
   3 -11   3   53.49    8.00
   3 -11   3   56.49    8.20
  -3  11  -4   55.49   10.90
  -3  11  -4   97.39    9.70
   3 -11   4   67.39    8.00
   3 -11   4   79.89    9.50
   3 -11   4   53.89   10.40
  -3  11  -5   -0.70   10.20
  -3  11  -5   -2.60    8.50
   3 -11   5   -2.70    8.00
   3 -11   5   -1.50    8.90
   3 -11   5    3.50    9.60
   3  12  -4    0.50    7.70
   3  12  -4   -1.10    9.00
  -3 -12   4    4.50    8.90
  -3 -12   4    0.20    8.30
   3  12  -3    8.50    7.80
  -3 -12   3   21.70    8.80
  -3 -12   2   57.69    8.70
  -3 -12   1   14.90    8.10
   3 -12  -1   -1.70    6.20
   3 -12   0    1.90    8.10
   3 -12   0    3.10    7.50
  -3  12  -1   32.30    8.20
  -3  12  -1    7.90    7.90
   3 -12   1    6.80    7.90
   3 -12   1   15.70    7.30
  -3  12  -2    7.10    8.50
  -3  12  -2   -8.90    8.60
   3 -12   2    3.20    8.60
   3 -12   2   -1.50    8.40
   3 -12   2  -19.20    7.90
  -3  12  -3    1.00    8.60
  -3  12  -3   -4.70    9.20
   3 -12   3    1.50    8.30
   3 -12   3   -5.30    8.20
   3 -12   3    2.60    8.00
   4   0  -3    1.70    2.10
   4   0  -3    0.90    1.90
  -4   0   3    0.40    9.80
  -4   0   3    0.20    2.50
   4   0  -2   21.80    8.20
  -4   0   2   33.90    2.40
  -4   0   2   28.70    1.90
  -4   0   2   27.90    9.80
  -4   0   2   24.50    2.60
   4   0  -2   26.90    2.40
   4   0  -2   27.60    2.00
   4   0  -2   28.10    2.20
  -4   0   1    1.30    1.40
   4   0  -1    0.40    1.20
   4   0  -1   -0.60    5.40
  -4   0   1    2.00    6.50
   4   0  -1   -1.80    2.10
  -4   0   1    0.10    1.90
  -4   0   1    2.50    1.30
  -4   0   1    0.30    6.30
   4   0   0 4033.60  140.49
  -4   0   0 3872.31  143.09
  -4   0   0 3968.40  156.58
  -4   0   0 3973.50  135.89
   4   0   0 3933.41  166.98
   4   0   0 3871.41  134.19
   4   0   0 3874.71  164.28
  -4   0   0 3787.52  167.18
   4   0   0 4016.00  135.99
  -4   0   0 3965.00  144.69
   4   0   1    2.90    4.80
   4   0   1   -6.40    6.10
   4   1  -3   12.20    2.70
   4   1  -3   14.50    3.00
   4   1  -3   17.00    2.20
  -4  -1   3   15.90    2.60
  -4  -1   3   13.30    2.10
  -4  -1   3   23.80   10.80
  -4  -1   3   13.90    2.80
  -4   1   2 1207.68   42.60
   4   1  -2 1163.68   40.60
  -4   1   2 1196.88   59.39
   4   1  -2 1239.08   43.50
   4   1  -2 1207.08   38.30
  -4   1   2 1236.68   38.60
   4   1  -2 1205.08   59.69
   4  -1  -2 1200.38   37.80
  -4  -1   2 1199.68   43.40
   4  -1  -2 1234.88   42.30
  -4  -1   2 1192.48   43.40
  -4  -1   2 1194.28   60.49
  -4  -1   2 1214.98   37.20
   4   1  -1    7.20    5.50
  -4   1   1    9.30    1.60
  -4   1   1    9.30    1.50
  -4   1   1    9.30    7.00
   4   1  -1    8.60    2.20
  -4   1   1    9.40    1.50
  -4   1   1   11.70    1.50
  -4   1   1    9.90    1.90
   4   1  -1    8.00    1.60
   4  -1  -1   16.00    7.30
   4  -1  -1    9.80    1.70
  -4  -1   1    9.50    2.20
  -4  -1   1    8.70    1.60
  -4  -1   1    8.90    6.90
   4  -1  -1   10.30    1.30
  -4  -1   1    8.70    1.70
   4  -1  -1    7.90    1.30
  -4  -1   1   10.20    6.30
   4  -1  -1    9.40    1.40
   4  -1  -1   10.40    1.80
  -4   1   0    0.50    1.50
   4   1   0    2.20    5.50
  -4   1   0    2.10    2.10
  -4   1   0   -2.10    5.40
  -4   1   0    0.30    1.40
  -4   1   0   -1.40    6.20
  -4   1   0    0.00    1.60
   4   1   0    1.50    4.80
  -4  -1   0    1.70    2.40
   4  -1   0    0.30    5.90
   4  -1   0    0.40    1.50
  -4  -1   0    3.00    5.40
  -4  -1   0    0.40    1.90
   4  -1   0    1.00    2.20
   4  -1   0   -0.40    5.70
  -4  -1   0    1.10    6.10
   4  -1   0    1.20    1.30
   4  -1   0    0.20    1.40
  -4   1  -1    1.60    2.30
  -4   1  -1    2.00    5.80
  -4   1  -1    1.30    1.90
  -4   1  -1    1.20    1.90
   4  -1   1    0.90    5.90
   4  -1   1    2.90    5.60
   4  -1   1    2.00    2.50
   4  -1   1    1.00    2.40
   4   2  -4   26.70    2.90
   4   2  -4   34.40    4.70
   4   2  -4   25.80    4.00
  -4  -2   4   28.20    4.20
   4   2  -3    3.10    2.80
  -4  -2   3   -1.20    2.50
  -4  -2   3    8.20    3.40
  -4  -2   3    1.10    3.90
   4   2  -2    1.80    2.20
  -4   2   2    5.60   11.80
   4   2  -2    0.40    2.00
   4   2  -2   -1.40    8.70
   4   2  -2    0.10    2.40
  -4   2   2    2.20    2.90
   4  -2  -2    1.50    2.40
   4  -2  -2   -0.10    1.00
  -4  -2   2   -0.10    2.20
  -4  -2   2    1.50    2.70
   4  -2  -2    1.20    1.80
  -4  -2   2    0.70    1.70
  -4  -2   2  -10.00    9.00
   4   2   0  569.34   27.20
  -4   2   0  577.44   21.10
  -4   2   0  520.65   21.90
  -4   2   0  597.94   21.10
   4   2   0  581.94   20.70
  -4   2   0  553.44   18.90
  -4   2   0  604.54   26.50
   4   2   0  584.44   32.70
  -4   2   0  575.24   21.10
  -4   2   0  560.84   20.90
  -4   2   0  603.54   26.20
  -4  -2   0  567.04   22.60
   4  -2   0  586.04   27.00
   4  -2   0  630.64   20.50
   4  -2   0  583.74   20.30
   4  -2   0  596.64   20.30
  -4  -2   0  587.24   26.80
  -4  -2   0  587.94   21.60
  -4   2  -1   -5.90    6.90
  -4   2  -1   -5.80    7.00
  -4   2  -1   -5.20    3.60
  -4   2  -1   -1.20    3.50
  -4   2  -1    0.70    3.00
  -4   2  -1   -2.90    3.20
   4  -2   1   -3.20    3.20
   4  -2   1    1.80    2.30
   4  -2   1   -7.10    7.20
   4  -2   1  -11.60    8.40
   4  -2   1   -2.70    2.70
  -4   2  -2   -3.90    3.60
  -4   2  -2   -1.20    3.60
   4  -2   2   -5.30    3.80
   4  -2   2   -6.60    3.80
   4  -2   2   -5.50    8.30
   4   3  -5   -0.60    2.40
   4   3  -5    9.60    4.40
   4   3  -5    0.30    3.20
  -4  -3   5   12.00    4.10
  -4  -3   5   21.90   14.00
   4   3  -4    0.50    3.30
   4   3  -4    0.40    2.70
   4   3  -4   -1.20    2.70
   4   3  -4    4.80    3.50
  -4  -3   4   -4.50    3.50
  -4  -3   4   -1.40    3.50
  -4  -3   4    1.00    3.10
  -4  -3   4   -2.10    3.70
   4   3  -3   18.50    2.80
   4   3  -3   32.50    3.60
   4   3  -3   19.70    2.60
   4   3  -3   -4.50   12.10
   4   3  -3   22.30    2.20
   4   3  -3   23.40    3.20
  -4  -3   3   20.10    3.20
  -4  -3   3   19.30    3.30
  -4  -3   3   14.80    2.60
  -4  -3   3   16.70    2.20
  -4  -3   3   13.80    2.50
   4   3  -2   37.80    2.20
   4   3  -2   39.30    3.00
   4   3  -2   44.80    2.20
   4   3  -2   37.20    3.40
   4   3  -2   40.10    2.30
   4   3  -2   41.80    2.30
  -4  -3   2   40.30    2.10
  -4  -3   2   36.40    3.10
  -4  -3   2   40.50    2.60
  -4  -3   2   39.20    2.10
  -4  -3   2   42.20    3.00
  -4   3   1    2.10    1.50
  -4   3   1    5.70    9.40
   4   3  -1    1.20    6.90
   4   3  -1    7.70    2.90
   4   3  -1    5.30    3.10
  -4   3   1    1.80    2.40
  -4   3   1    3.30    2.30
  -4   3   1    5.50    2.30
   4   3  -1    7.70    6.80
  -4   3   1    1.70    2.20
  -4  -3   1    8.80    8.00
  -4  -3   1    6.70    1.50
   4  -3  -1    2.20    2.30
   4  -3  -1    4.70    2.10
  -4  -3   1    7.40    2.40
  -4  -3   1    6.50    3.00
   4  -3  -1    4.10    2.30
   4  -3  -1    3.20    2.50
  -4  -3   1    7.10    1.50
  -4  -3   1    2.10    6.30
  -4   3   0   -4.70    7.50
  -4   3   0    1.00    2.10
   4   3   0   -1.00    2.50
  -4   3   0    1.60    2.30
  -4   3   0    0.90    2.50
  -4   3   0   -6.10    8.20
  -4   3   0    0.90    1.60
  -4   3   0   -1.40    2.60
   4   3   0   -3.80    5.90
   4   3   0   -1.40    5.80
  -4   3   0    1.90    2.20
   4  -3   0   -6.90    9.00
   4  -3   0   -3.10    2.60
   4  -3   0    0.50    2.20
  -4  -3   0    2.20    2.70
  -4  -3   0   -0.20    3.40
   4  -3   0    4.40    3.10
  -4   3  -1    7.80    2.50
  -4   3  -1    6.90    3.10
  -4   3  -1   10.10    2.60
  -4   3  -1    9.10    1.70
  -4   3  -1    8.40    3.00
  -4   3  -1    8.30    6.70
  -4   3  -1    9.00    6.10
   4  -3   1    5.70    3.10
   4  -3   1    8.10    3.10
   4  -3   1   10.40    2.70
   4  -3   1   10.80    7.20
   4  -3   1   14.80    8.40
   4  -3   1   10.50    3.00
  -4   3  -2   58.09    5.50
  -4   3  -2   58.29    4.10
  -4   3  -2   59.09    4.70
  -4   3  -2   66.09    4.50
   4  -3   2   55.19    8.40
   4  -3   2   58.79    4.00
   4  -3   2   63.89    4.90
   4  -3   2   56.59    5.10
   4  -3   2   47.90    8.40
  -4   3  -3   42.70    5.40
  -4   3  -3   47.50    4.50
   4  -3   3   47.70    4.70
   4  -3   3   49.40    5.10
   4   4  -6   26.70    6.10
   4   4  -5  130.89    7.00
   4   4  -5  128.89    6.70
   4   4  -5  125.79    5.90
   4   4  -5  129.39    6.70
  -4  -4   5  127.09    6.80
  -4  -4   5  118.89    7.00
  -4  -4   5  146.09   17.10
  -4  -4   5  130.59    7.40
   4   4  -4  142.19    7.20
   4   4  -4  154.28    8.00
   4   4  -4  165.58    8.00
   4   4  -4  153.38    6.60
   4   4  -4  157.88    7.00
  -4  -4   4  144.29    7.30
  -4  -4   4  164.98    6.90
  -4  -4   4  157.28   14.60
  -4  -4   4  165.98    7.30
  -4  -4   4  154.48    5.80
  -4  -4   4  151.88    6.90
   4   4  -3   16.70    3.20
   4   4  -3   30.90    2.80
   4   4  -3   -9.20   11.80
   4   4  -3   18.80    3.60
   4   4  -3   28.50    3.30
   4   4  -3   20.60    3.00
  -4  -4   3    6.10   12.30
  -4  -4   3   26.70    3.30
  -4  -4   3   16.80    2.70
  -4  -4   3   18.70    3.20
  -4  -4   3   17.10    2.80
  -4  -4   3   20.90    2.00
  -4  -4   3   22.80   11.10
   4   4  -1   -1.90    2.20
  -4   4   1   -2.20    2.80
  -4   4   1   -5.10    2.60
   4  -4  -1   -7.20    3.30
   4  -4  -1   -5.30    2.30
   4  -4  -1    1.20    2.80
  -4  -4   1   -7.60    3.60
  -4  -4   1   -5.50    2.50
  -4  -4   1   -4.00    2.30
  -4  -4   1   -2.20    3.30
   4  -4  -1   -1.50    2.90
  -4   4   0   -2.80    3.30
  -4   4   0   -4.40    3.50
  -4   4   0   -3.20    2.10
  -4   4   0   -3.10    3.00
   4   4   0   -9.30    8.70
   4   4   0   -5.70    3.90
   4   4   0   -8.70    7.70
   4  -4   0   -2.10    1.90
   4  -4   0   -2.40    3.20
  -4  -4   0    1.50    3.10
  -4   4  -1   36.20    4.20
  -4   4  -1   43.50    4.20
  -4   4  -1   42.90    2.80
   4  -4   1   43.70    3.10
  -4   4  -2    8.10    3.10
  -4   4  -2    6.40    3.80
  -4   4  -2    8.60    2.20
  -4   4  -2    6.00    4.30
  -4   4  -2    8.00    4.00
   4  -4   2    6.90    4.10
   4  -4   2    4.70    3.70
   4  -4   2    9.80    7.30
   4  -4   2    7.50    3.10
   4  -4   2    6.60    7.40
  -4   4  -3   56.09    5.20
  -4   4  -3   59.69    6.00
  -4   4  -3   55.69    4.10
  -4   4  -3   59.29    5.70
   4  -4   3   46.70    5.70
   4  -4   3   58.79    5.70
   4  -4   3   56.19    7.60
   4  -4   3   56.89    7.00
  -4   4  -4  230.38   10.30
  -4   4  -4  211.38   11.60
   4  -4   4  192.58   10.30
   4  -4   4  213.08   10.60
   4   5  -6   10.20    5.10
   4   5  -6    3.90    5.20
   4   5  -6    8.70    3.40
  -4  -5   6    8.40    5.50
  -4  -5   6    9.10    5.90
  -4  -5   6   12.50    5.30
  -4  -5   6   10.60   18.30
   4   5  -5   18.70    4.60
   4   5  -5   17.40    3.60
   4   5  -5   11.10    5.50
   4   5  -5   16.90    4.40
  -4  -5   5   16.20    5.10
  -4  -5   5   16.30    5.10
  -4  -5   5    9.20    4.60
   4   5  -4   -0.80    2.90
   4   5  -4    4.30    4.30
   4   5  -4    0.90    3.80
   4   5  -4    2.50    4.70
   4   5  -4   -2.40    4.20
   4   5  -4    3.50    3.30
  -4  -5   4   -0.10    3.20
  -4  -5   4   -2.40    3.40
  -4  -5   4   -3.40    4.80
  -4  -5   4    1.70    2.80
  -4  -5   4   -2.20    3.90
  -4  -5   4    1.80   13.30
   4   5  -3   69.49    4.10
   4   5  -3   68.89    5.10
   4   5  -3   63.99    5.60
   4   5  -3   62.49    4.50
   4   5  -3   63.99    4.30
   4   5  -3   67.79   12.50
   4   5  -3   63.99    4.40
  -4  -5   3   69.99    3.60
  -4  -5   3   74.59   11.60
  -4  -5   3   68.19    4.60
  -4  -5   3   76.29   11.60
  -4  -5   3   64.99    4.10
  -4  -5   3   66.49    4.20
  -4  -5   3   70.39    4.60
   4   5  -2   14.30    3.20
  -4   5   2    8.40    2.80
   4   5  -2    7.10    4.00
   4   5  -2    8.30    2.90
   4   5  -2    9.00    2.90
   4   5  -2   12.00    8.90
   4   5  -2   11.90    3.40
  -4  -5   2    4.60    3.50
  -4  -5   2    3.40   10.40
  -4  -5   2   10.50    2.80
  -4  -5   2    3.00    8.80
  -4  -5   2    6.20    3.60
   4  -5  -2   -1.00    2.60
   4  -5  -2    2.00    2.90
   4   5  -1    1.80    8.70
  -4   5   1    8.20    3.70
  -4   5   1    9.60   12.90
   4   5  -1    6.70    2.60
  -4   5   1    8.00    3.30
   4   5  -1   -2.30    8.70
  -4   5   1    6.80    3.30
   4   5  -1    7.30    4.00
  -4  -5   1   10.30    3.50
  -4  -5   1    6.00    2.70
   4  -5  -1    6.80    3.50
   4  -5  -1   11.40    2.90
  -4  -5   1    7.30    2.80
   4  -5  -1    4.40    3.20
   4  -5  -1    7.00    3.40
  -4  -5   1    5.90    3.90
  -4   5   0    2.40    3.50
  -4   5   0    3.20    2.80
  -4   5   0    2.60    3.10
  -4   5   0    5.40    9.10
  -4   5   0    6.10    3.90
   4  -5   0    1.60    2.10
   4  -5   0    1.30    3.40
   4  -5   0    2.80    2.30
   4  -5   0    2.30    2.80
   4  -5   0    3.70    3.00
   4  -5   0    4.20    3.40
  -4  -5   0    1.80    3.30
  -4   5  -1    7.90    2.40
  -4   5  -1   10.40    4.10
  -4   5  -1    7.90    3.60
  -4   5  -1    8.70    3.80
  -4   5  -1    5.10    7.70
  -4   5  -1    9.90    4.50
  -4   5  -1   10.30    7.70
  -4   5  -1    8.30    2.30
  -4   5  -1    4.90    1.50
   4  -5   1    3.80   10.30
   4  -5   1    9.90    4.00
   4  -5   1    8.30    3.70
   4  -5   1    5.30    2.00
   4  -5   1    6.50    3.20
  -4   5  -2   22.40    4.80
  -4   5  -2   16.90    5.30
  -4   5  -2   22.30    4.20
  -4   5  -2   18.90    2.90
  -4   5  -2   16.10    3.10
   4  -5   2   19.20    4.60
   4  -5   2   16.70    4.80
   4  -5   2   16.00    3.70
   4  -5   2   17.40    7.70
   4  -5   2   21.10    4.40
  -4   5  -3  124.59    8.00
  -4   5  -3  103.39    7.20
  -4   5  -3  109.39    5.50
  -4   5  -3  116.19    5.90
  -4   5  -3  112.19    7.90
   4  -5   3  119.69    7.40
   4  -5   3  121.49    9.90
   4  -5   3  119.09    6.60
   4  -5   3  103.19    9.20
   4  -5   3  119.29    7.60
  -4   5  -4   24.70    6.80
  -4   5  -4    3.80    4.70
  -4   5  -4    2.10    5.30
  -4   5  -4   18.30    7.70
   4  -5   4    8.00    5.60
   4  -5   4    5.20    6.30
   4  -5   5    6.80    7.10
   4   6  -7   -2.00    3.70
   4   6  -7    1.20    7.50
  -4  -6   7    7.50    7.70
  -4  -6   7   -6.00    8.40
  -4  -6   7  -22.50    9.10
   4   6  -6   -6.10    5.70
   4   6  -6    2.10    4.90
   4   6  -6    0.30    3.60
  -4  -6   6    1.40    5.50
  -4  -6   6   -2.80    7.30
  -4  -6   6   -7.50   18.30
  -4  -6   6    2.00    5.60
   4   6  -5   19.40    6.20
  -4  -6   5    2.40    3.00
  -4  -6   5    7.70    5.50
  -4  -6   5   15.20    5.30
   4   6  -4   24.90   16.70
   4   6  -4   26.30    4.80
   4   6  -4   18.80    5.00
   4   6  -4   27.20    4.80
   4   6  -4   25.40    4.60
   4   6  -4   25.50    5.50
   4   6  -4   28.60    6.00
  -4  -6   4   44.50    4.70
  -4  -6   4   30.40    4.80
  -4  -6   4   34.30    3.40
  -4  -6   4   35.00    4.50
  -4  -6   4   28.40    4.70
   4   6  -3    1.30    4.20
   4   6  -3    1.80    3.80
   4   6  -3    1.30    5.10
   4   6  -3   -9.80   13.30
   4   6  -3    3.10    4.50
   4   6  -3    4.50    3.70
   4   6  -3    3.90    3.80
  -4  -6   3    1.70    3.70
  -4  -6   3    6.20   11.40
  -4  -6   3    4.30    3.80
  -4  -6   3   -2.20   12.00
  -4  -6   3    1.90    3.90
  -4  -6   3    3.60    2.80
  -4  -6   3    2.90    4.10
   4   6  -2   -1.10   11.50
   4   6  -2    2.10    3.60
   4   6  -2    7.90    3.20
   4   6  -2    3.90    4.40
  -4   6   2   -0.30    4.00
   4   6  -2    6.80    3.30
   4   6  -2    4.80   11.90
  -4  -6   2    6.80    3.60
  -4  -6   2    4.60    4.20
   4  -6  -2    1.00    3.30
   4  -6  -2    0.80    3.10
  -4  -6   2   10.50   10.20
  -4  -6   2    7.80    4.10
  -4  -6   2    5.90    3.50
  -4   6   1   -9.10    4.90
   4  -6  -1   -1.40    3.90
   4  -6  -1   -0.90    2.50
   4  -6  -1   -9.30    4.60
  -4   6   0   22.50    5.00
  -4   6   0   13.40    4.90
  -4   6   0   18.60    4.10
  -4   6   0    2.60   10.20
   4  -6   0   20.10    3.50
   4  -6   0   17.10    3.30
   4  -6   0   17.00    4.60
   4  -6   0   13.10    4.80
   4  -6   0   20.20    2.90
  -4   6  -1   14.00    4.70
  -4   6  -1    8.20    4.20
  -4   6  -1    8.80    3.20
  -4   6  -1   11.90    8.60
  -4   6  -1   10.80    5.00
  -4   6  -1    7.50    2.80
  -4   6  -1    9.50    7.90
  -4   6  -1    6.90    5.00
  -4   6  -1    7.50    2.30
   4  -6   1    8.70    3.00
   4  -6   1    4.20    4.20
   4  -6   1    6.70    3.50
   4  -6   1    8.80    4.60
  -4   6  -2   21.10    4.80
  -4   6  -2   23.40    5.10
  -4   6  -2   19.20    2.40
  -4   6  -2   16.60    5.20
  -4   6  -2   24.00    3.20
  -4   6  -2   18.80    5.00
  -4   6  -2   15.60    3.60
   4  -6   2   13.90    3.60
   4  -6   2   18.70    4.50
   4  -6   2    1.50   10.70
   4  -6   2   23.90    5.60
  -4   6  -3   -8.00    6.40
  -4   6  -3   -9.40    6.50
  -4   6  -3   -4.90    3.50
  -4   6  -3   -3.00    5.40
  -4   6  -3   -2.90    4.70
   4  -6   3   -2.80    5.00
   4  -6   3  -12.40    6.20
   4  -6   3   -8.50    5.20
  -4   6  -4   35.70    7.30
  -4   6  -4   39.90    4.70
  -4   6  -4   29.70    5.30
   4  -6   4   26.40    7.00
   4  -6   4    6.30   10.40
   4  -6   4   34.10    9.60
  -4   6  -5   -3.10    6.10
   4  -6   5    0.10    6.90
  -4  -7   8   48.80    9.50
   4   7  -7    2.70    5.90
   4   7  -7   11.50    4.50
   4   7  -7   13.60    7.10
  -4  -7   7    3.90    7.40
  -4  -7   7   -5.80   20.50
  -4  -7   7    6.70    7.40
   4   7  -6  107.09    6.10
   4   7  -6  101.49    8.40
   4   7  -6  124.59    7.10
   4   7  -6  114.69    8.20
  -4  -7   6  115.49    8.80
  -4  -7   6  108.79    8.60
  -4  -7   6   87.39    8.00
   4   7  -5    7.60    5.00
   4   7  -5    3.70    5.20
   4   7  -5   -0.50    6.20
   4   7  -5    6.30    6.50
   4   7  -5    6.20    5.50
  -4  -7   5    4.40   17.60
  -4  -7   5    3.60    5.50
  -4  -7   5    7.10    4.50
  -4  -7   5    6.00   16.70
   4   7  -4   19.20    5.60
   4   7  -4   18.50    5.10
   4   7  -4   23.60    5.20
   4   7  -4   23.30    4.80
   4   7  -4   22.70    6.10
   4   7  -4   -0.20   16.30
  -4  -7   4   20.50    5.60
  -4  -7   4   31.40    5.50
  -4  -7   4   12.90    3.20
  -4  -7   4   12.90   14.60
  -4  -7   4   16.50    5.40
  -4  -7   4   11.80   15.20
  -4  -7   4   16.60    4.10
   4   7  -3    1.70    4.20
   4   7  -3   -3.40   11.70
   4   7  -3   -5.60    4.10
   4   7  -3   -0.40    4.70
   4   7  -3    0.20    4.20
  -4  -7   3    0.70    4.20
  -4  -7   3   -8.50   14.00
  -4  -7   3    0.40    4.60
  -4  -7   3   -3.10    3.50
  -4  -7   3   -2.10   11.10
  -4  -7   3   -2.40    4.10
  -4  -7   3   -0.20    4.20
   4   7  -2   14.50   13.20
   4   7  -2    0.30    3.20
   4   7  -2   -8.20    5.40
  -4   7   2   -0.10    4.00
   4   7  -2   11.10   13.20
   4   7  -2    4.70    4.30
   4  -7  -2   -0.80    3.20
  -4  -7   2    0.10    4.20
  -4  -7   2    0.80    4.30
  -4  -7   2   -3.90    5.30
   4  -7  -2   -1.70    3.20
  -4  -7   2   -1.30    5.40
  -4   7   1  117.19    5.90
  -4   7   1  115.09    7.50
   4   7  -1  120.39   13.00
   4   7  -1  115.59    7.10
   4   7  -1  112.89    6.50
   4   7  -1  117.79   11.90
  -4  -7   1  113.99    7.30
   4  -7  -1  115.29    7.50
  -4  -7   1  110.59    6.40
  -4  -7   1  107.79    7.20
   4  -7  -1  114.29    7.40
  -4  -7   1  115.39    6.70
  -4   7   0   27.50    5.30
  -4   7   0   36.00    5.60
  -4   7   0   24.60    5.40
  -4  -7   0    4.70    5.00
   4  -7   0   25.70    3.80
   4  -7   0   17.80    5.10
   4  -7   0   17.90    4.90
  -4   7  -1   68.59    5.20
  -4   7  -1   77.39    5.10
  -4   7  -1   62.89    6.70
  -4   7  -1   66.99    6.00
   4  -7   1   70.29    6.00
   4  -7   1   57.79    5.00
   4  -7   1   71.29    5.30
   4  -7   1   67.79    5.00
  -4   7  -2   26.70    3.30
  -4   7  -2   18.10    6.40
  -4   7  -2   22.90    6.60
  -4   7  -2   26.90    2.30
  -4   7  -2   25.30    4.90
  -4   7  -2   36.20    5.70
   4  -7   2   31.60    4.90
   4  -7   2   18.30    4.70
   4  -7   2   17.00    5.90
  -4   7  -3   12.30    2.90
  -4   7  -3   13.10    4.40
  -4   7  -3    7.20    5.80
  -4   7  -3   12.50    2.40
  -4   7  -3   16.40    7.00
   4  -7   3   14.40    5.10
   4  -7   3   13.90    6.00
   4  -7   3    9.00    6.30
   4  -7   3   13.60   11.00
  -4   7  -4   26.20    4.10
  -4   7  -4   21.00    5.00
  -4   7  -4   25.20    9.20
   4  -7   4    9.70    5.90
   4  -7   4    8.80   11.00
   4  -7   4    6.90   10.70
   4  -7   4    8.00    5.80
  -4   7  -5    7.30    6.40
  -4   7  -6   30.30    6.90
   4  -7   6   33.60    8.40
   4   8  -8   -4.10    5.30
   4   8  -8    1.40    6.80
  -4  -8   8   -6.70    9.30
  -4  -8   8   -5.50    7.20
  -4  -8   7   42.30    8.70
  -4  -8   7   20.00    9.50
   4   8  -6    3.00    6.40
   4   8  -6    4.60    5.00
   4   8  -6    6.80    8.60
   4   8  -6    5.20    7.40
  -4  -8   6    5.40   18.70
  -4  -8   6    7.90    6.60
   4   8  -5   -2.60    6.80
   4   8  -5   -7.30    7.20
   4   8  -5  -13.60    5.60
   4   8  -5   -1.70    6.20
   4   8  -5   -5.20    7.60
  -4  -8   5   -8.80    6.80
  -4  -8   5   -1.20    7.40
  -4  -8   5   -8.60    5.80
  -4  -8   5  -10.80    6.50
  -4  -8   5  -29.50   17.20
   4   8  -4   70.99    6.60
   4   8  -4   54.19    5.70
   4   8  -4   72.29    6.80
   4   8  -4   68.09    6.20
   4   8  -4   58.79    6.50
  -4  -8   4   58.09    6.10
  -4  -8   4   49.70    5.40
  -4  -8   4   44.60    5.70
  -4  -8   4   71.69    6.90
  -4  -8   4   48.80    6.00
   4   8  -3   19.90    5.90
   4   8  -3   17.80    5.50
   4   8  -3   19.60   15.80
   4   8  -3   19.10    5.50
   4   8  -3   15.30    5.00
  -4  -8   3   20.20    3.70
  -4  -8   3   21.60    4.60
  -4  -8   3   18.30    5.10
  -4  -8   3   15.60    4.60
  -4  -8   3   17.70    5.90
   4   8  -2    2.70   16.20
   4   8  -2    1.70   12.40
   4   8  -2    0.90    5.40
  -4  -8   2   -0.60    4.70
  -4  -8   2    2.50    4.60
  -4  -8   2    4.40    5.50
  -4  -8   2    1.40    5.20
   4   8  -1   31.80   14.10
   4   8  -1   30.50    5.30
  -4   8   1   26.30    5.80
   4   8  -1   35.20   12.30
   4  -8  -1   14.60    4.80
  -4  -8   1   34.70    6.80
   4  -8  -1   32.50    6.20
  -4  -8   1   27.90    4.90
  -4  -8   1   37.20    6.30
  -4  -8   1   23.50    5.50
  -4   8   0   61.19    6.00
  -4   8   0   65.99   14.00
   4  -8   0   72.69    4.80
   4  -8   0   62.19    3.60
   4  -8   0   69.89    6.20
   4  -8   0   66.49    5.20
  -4   8  -1   16.70    5.30
  -4   8  -1   15.40    5.80
  -4   8  -1   21.30    6.30
  -4   8  -1   26.20    9.80
  -4   8  -1   10.60    8.50
   4  -8   1   19.00    6.00
   4  -8   1   14.30    3.50
   4  -8   1   20.70    4.60
   4  -8   1    8.30    5.40
  -4   8  -2   12.20    6.10
  -4   8  -2    9.10    5.90
  -4   8  -2   17.70    4.80
   4  -8   2    6.80    5.50
   4  -8   2   13.50    6.30
   4  -8   2   12.10    4.40
  -4   8  -3   45.70    6.30
  -4   8  -3   28.50    8.00
  -4   8  -3   27.90    2.70
   4  -8   3   44.50    6.00
   4  -8   3   36.80    7.00
  -4   8  -4  148.29    8.30
  -4   8  -4  157.38    6.00
  -4   8  -4  155.68    6.80
   4  -8   4  158.88    8.80
   4  -8   4  154.38   13.50
  -4   8  -5   -4.10    4.30
  -4   8  -5    6.80    5.90
   4  -8   5   -0.80   11.90
   4  -8   5   -4.20    7.80
  -4   8  -6   -1.40    6.90
   4  -8   6    3.60    8.80
   4  -8   7    4.00    9.90
  -4  -9   8   36.40    9.20
   4   9  -7   -3.20    6.00
  -4  -9   7    3.20    6.90
  -4  -9   7    0.90    7.70
   4   9  -6  190.68    9.80
   4   9  -6  181.28   10.80
   4   9  -6  185.38   12.30
  -4  -9   6  160.78   10.50
  -4  -9   6  120.89   19.20
  -4  -9   6  183.98   10.90
   4   9  -5   15.40    7.00
   4   9  -5   12.80    7.90
   4   9  -5   15.40    6.30
   4   9  -5   14.40    6.80
   4   9  -5   16.60    7.00
  -4  -9   5   17.00    6.30
  -4  -9   5   11.60   13.40
  -4  -9   5   13.80    5.60
  -4  -9   5   11.80    4.90
  -4  -9   5    3.10   13.90
   4   9  -4    1.10    6.90
   4   9  -4   -1.30    6.50
   4   9  -4    0.50    6.80
   4   9  -4   -5.20    5.80
   4   9  -4  -24.60   21.60
  -4  -9   4   -1.40    5.40
  -4  -9   4   -5.00    6.20
  -4  -9   4    1.40    5.80
  -4  -9   4   -3.90    3.80
   4   9  -3    0.10    5.60
   4   9  -3   -1.30    6.90
   4   9  -3    5.00    6.00
  -4  -9   3   -2.00    4.10
  -4  -9   3   -3.30    5.90
  -4  -9   3    9.60    5.30
  -4  -9   3    2.50    5.60
   4   9  -2   82.19   15.20
   4   9  -2   43.50    7.10
   4   9  -2   33.50   16.60
  -4  -9   2   42.30    6.80
  -4  -9   2   32.30    6.20
  -4  -9   2   14.40    6.00
  -4  -9   2   53.29    7.10
  -4  -9   1   79.49    7.70
  -4  -9   1   80.39    8.00
   4  -9   0   38.40    6.60
  -4  -9   0    0.70    4.80
   4  -9   0   16.30    5.60
  -4   9  -1    6.30    6.60
  -4   9  -1   -2.50    6.30
   4  -9   1    9.90    6.10
   4  -9   1    9.20    4.80
   4  -9   1   -3.60    4.10
  -4   9  -2   24.80    6.10
   4  -9   2   31.30    5.50
  -4   9  -3    5.80    6.70
  -4   9  -3   -3.90    7.60
   4  -9   3    1.70    6.20
  -4   9  -4    1.00    8.20
  -4   9  -4    1.40    6.20
  -4   9  -4   -4.30    7.50
   4  -9   4  -14.90    7.40
   4  -9   4    0.90    7.40
   4  -9   4    0.40    7.00
  -4   9  -5    3.40    6.60
  -4   9  -5    3.30    9.30
   4  -9   5    4.60    7.20
   4  -9   5   -4.40    7.30
  -4   9  -6    4.70    9.80
   4  -9   6   11.80    7.90
   4  -9   7   -7.40    8.80
   4  10  -6   29.60    7.90
   4  10  -6   23.10    8.80
  -4 -10   6   37.50    7.70
  -4 -10   6   37.40    9.30
   4  10  -5   38.60    8.40
   4  10  -5   31.00    7.20
  -4 -10   5   41.80    8.10
  -4 -10   5   38.70    7.70
  -4 -10   5   19.80    7.00
  -4 -10   5   41.40   13.30
   4  10  -4  158.48   10.40
   4  10  -4  166.78    9.60
  -4 -10   4  143.09   10.70
  -4 -10   4  156.08    9.40
  -4 -10   4  162.68    6.70
  -4 -10   4  153.28   10.10
   4  10  -3   75.09    7.30
   4  10  -3   65.49    7.00
   4  10  -3   31.80   17.70
  -4 -10   3   61.79    7.20
  -4 -10   3   63.39    6.20
  -4 -10   3   68.39    5.00
   4  10  -2   14.90   14.80
   4  10  -2   10.10   16.30
  -4 -10   2   10.00    6.30
  -4 -10   2   10.80    6.00
   4  10  -1   45.20   14.90
   4  10  -1   16.40   16.60
  -4 -10   1   21.80    7.20
   4 -10  -1   -1.20    5.50
  -4 -10   1    3.20    7.00
  -4  10   0  106.09   14.30
  -4  10   0   88.89    8.00
   4 -10   0   98.29    4.90
   4 -10   0   95.49    7.20
   4 -10   0   97.89    6.20
  -4  10  -1   -1.30   10.00
  -4  10  -1   -0.20    7.10
  -4  10  -1    1.20   11.60
   4 -10   1    8.70    5.60
   4 -10   1   -0.70    3.90
   4 -10   1    3.40    6.90
  -4  10  -2    5.20    6.80
  -4  10  -2    4.50    7.10
  -4  10  -2    6.40    7.70
   4 -10   2    4.10    7.60
   4 -10   2   20.50    7.20
   4 -10   2   18.60    6.70
  -4  10  -3  -12.40    8.20
  -4  10  -3   -7.90    7.70
   4 -10   3  -15.30    7.90
   4 -10   3   -9.40    6.30
  -4  10  -4  357.06   17.60
  -4  10  -4  342.27   15.10
   4 -10   4  363.86   16.40
   4 -10   4  351.66   16.50
   4 -10   4  358.96   16.10
  -4  10  -5   16.00    9.90
  -4  10  -5   20.80    9.50
   4 -10   5    5.90   10.20
   4 -10   5   17.20    7.80
   4 -10   5   19.10    7.40
  -4  10  -6   24.90   14.70
   4 -10   6   19.00    8.80
  -4 -11   6  224.68   12.90
  -4 -11   5   27.40    8.60
   4  11  -4   -1.30    8.20
  -4 -11   4   -3.40    7.50
  -4 -11   4   -2.00    8.00
   4  11  -3    1.50   19.50
   4  11  -3    9.70    5.80
   4  11  -3   11.00    7.40
  -4 -11   3    7.90    7.40
  -4 -11   3   12.40    7.40
   4  11  -2   23.40   16.10
  -4 -11   2   26.80    8.20
  -4 -11   2   33.00    7.50
   4  11  -1   12.70   14.90
   4  11  -1    3.30   14.20
  -4 -11   1   32.90    7.50
   4 -11  -1   23.00    8.30
  -4 -11   1   28.90    7.80
   4 -11  -1   -1.50    7.20
  -4  11   0   14.40    7.90
   4 -11   0   20.60    7.70
   4 -11   0   13.30    7.90
  -4  11  -1   49.20    7.80
  -4  11  -1   59.49    9.00
   4 -11   1   55.09    7.60
   4 -11   1   50.49    7.80
  -4  11  -2   92.19    8.60
  -4  11  -2  103.79   10.20
  -4  11  -2   98.99    9.00
   4 -11   2   92.09    8.60
   4 -11   2  110.69    9.40
   4 -11   2   89.19    8.00
  -4  11  -3   -5.80    8.70
  -4  11  -3  -10.60    8.40
   4 -11   3    2.80    8.30
   4 -11   3   -4.30    7.50
  -4  11  -4    8.80   10.50
  -4  11  -4    7.70    8.70
   4 -11   4   13.90    8.60
   4 -11   4    1.60    8.30
   4 -11   4  -17.30    9.20
  -4  11  -5   -1.20   11.10
  -4  11  -5   10.80   10.00
   4 -11   5    5.90    8.50
   4 -11   5   13.90    8.40
   4 -11   5   12.90    9.50
   4  12  -4   35.80    8.80
  -4 -12   4   44.40    9.60
  -4 -12   3    9.80    8.10
  -4 -12   2   -8.50    9.20
   4 -12  -1   -1.90    7.30
  -4 -12   1   23.30    8.60
   4 -12  -1    5.60    6.50
  -4  12   0    5.20    8.70
   4 -12   0   18.30    8.60
   4 -12   0   16.70    8.20
  -4  12  -1   -7.60    8.80
  -4  12  -1  -15.40    8.40
   4 -12   1   -9.10    7.30
   4 -12   1    0.30    8.90
  -4  12  -2    8.70    8.60
  -4  12  -2    1.40    9.60
   4 -12   2    3.80    7.90
   4 -12   2   -3.70    8.40
   4 -12   2   -0.10    8.90
  -4  12  -3    1.50    9.20
  -4  12  -3    2.80    8.60
   4 -12   3   -0.20    8.40
   4 -12   3   16.00    8.60
   4 -12   3   -8.10    8.90
   5   0  -4    7.90    3.20
   5   0  -4    7.60    2.40
   5   0  -3    0.60    2.70
  -5   0   3    0.80   11.70
   5   0  -3    1.40    2.90
   5   0  -3    2.80    2.60
  -5   0   3   -2.10    2.00
  -5   0   3    1.50    2.80
   5   0  -2 1600.44   56.59
  -5   0   2 1644.14   71.49
  -5   0   2 1646.34   51.39
  -5   0   2 1640.54   57.89
   5   0  -2 1683.73   57.59
   5   0  -2 1666.33   57.69
  -5   0   2 1643.04   60.49
  -5   0   2 1603.54   58.89
   5   0  -2 1642.94   52.69
   5   0  -2 1551.54   55.89
   5   0  -2 1623.34   70.79
  -5   0   1    2.20    2.40
  -5   0   1    0.60    1.50
  -5   0   1    0.30    1.30
  -5   0   1   -0.20    1.30
  -5   0   1   -0.60    1.40
   5   0  -1   -0.50    1.50
  -5   0   1    5.80    8.50
   5   0  -1    1.10    7.40
   5   0  -1    0.50    1.70
   5   0  -1    0.30    1.30
  -5   0   1    0.60    1.50
   5   0  -1    1.40    2.40
  -5   0   1    0.10    7.70
  -5   0   1    0.80    1.50
   5   0   0   -0.80    2.10
  -5   0   0    3.10    7.10
  -5   0   0   -0.10    1.70
  -5   0   0   -1.20    1.90
  -5   0   0   -2.30    7.60
   5   0   0    0.80    2.10
   5   0   0   -1.50    2.60
  -5   0   0   -1.00    2.90
   5   0   0    0.60    6.50
   5   0   0   -0.50    6.90
  -5   0  -1   -0.60    3.40
   5   0   1   -2.10    5.60
   5   0   1    3.70    6.50
   5   1  -4  267.07   10.90
   5   1  -4  264.17    9.10
   5   1  -4  259.97   10.40
  -5  -1   4  265.67   11.30
  -5   1   3    6.20   14.20
   5   1  -3    6.10    3.00
   5   1  -3    3.50    2.30
   5   1  -3   12.00   10.10
   5   1  -3    4.90    2.80
  -5   1   3    7.10    3.10
  -5  -1   3    6.70    3.20
   5  -1  -3    5.90    2.10
  -5  -1   3    5.10    3.10
   5  -1  -3    7.20    3.10
  -5  -1   3    8.30   12.30
  -5  -1   3    5.30    2.00
   5   1  -2   11.80    2.40
  -5   1   2   12.20    1.90
  -5   1   2   17.50   11.00
   5   1  -2    5.60    9.10
   5   1  -2    8.50    2.30
  -5   1   2    9.50    2.70
   5   1  -2   10.50    2.70
  -5   1   2   10.50    1.80
   5  -1  -2   13.00    1.80
   5  -1  -2   12.60    2.00
  -5  -1   2   10.70    8.00
  -5  -1   2   12.30    2.90
   5  -1  -2   18.20    9.20
   5  -1  -2   12.80    2.00
   5  -1  -2   11.40    2.10
   5  -1  -2   11.30    2.90
  -5  -1   2   12.60    2.00
  -5  -1   2   10.50    2.40
   5   1  -1    2.00    2.30
  -5   1   1    6.40    1.60
  -5   1   1    3.30    1.70
  -5   1   1    5.90    1.80
  -5   1   1    6.20    1.90
   5   1  -1    3.60    2.40
   5   1  -1    2.60    7.80
  -5   1   1    7.00    9.20
  -5   1   1    3.10    1.60
  -5   1   1    9.60    8.30
  -5   1   1    1.30    1.90
  -5   1   1    5.40    2.60
   5  -1  -1    3.30    1.60
   5  -1  -1    4.40    2.80
  -5  -1   1    9.40    8.50
   5  -1  -1    7.40    1.70
  -5  -1   1    5.80    8.90
  -5  -1   1    1.90    1.90
  -5  -1   1    3.70    2.60
   5  -1  -1    5.30    1.40
   5  -1  -1    1.60    7.10
  -5   1   0 1644.04   56.29
  -5   1   0 1558.34   58.29
  -5   1   0 1607.44   68.99
  -5   1   0 1631.04   55.99
  -5   1   0 1502.45   67.29
  -5   1   0 1630.04   55.99
  -5   1   0 1628.84   57.89
   5   1   0 1688.13   74.49
   5   1   0 1579.24   72.79
  -5  -1   0 1542.05   56.79
  -5  -1   0 1528.55   58.39
   5  -1   0 1687.93   53.39
   5  -1   0 1681.13   57.79
   5  -1   0 1603.44   55.09
   5  -1   0 1564.04   57.99
  -5  -1   0 1609.94   68.59
   5  -1   0 1614.44   68.69
  -5  -1   0 1629.64   70.69
   5  -1   0 1577.14   72.79
  -5   1  -1    8.20    7.20
  -5   1  -1    9.60    3.40
   5   1   1   10.70    7.20
  -5   1  -1   13.60    2.70
  -5   1  -1   12.70    3.30
   5   1   1   22.20    7.70
   5  -1   1    9.70    3.20
   5  -1   1   11.10    2.80
   5  -1   1   13.40    7.80
   5  -1   1   12.50    7.90
   5   2  -5    4.30    3.20
   5   2  -5    4.20    3.10
   5   2  -5    3.30    4.10
  -5  -2   5   18.60   15.40
   5   2  -4    4.90    3.20
   5   2  -4    9.30    3.80
   5   2  -4    7.50    2.70
  -5  -2   4    8.80    3.80
  -5  -2   4   -2.50   12.10
  -5  -2   4    5.50    3.60
  -5  -2   4    7.70    2.50
   5   2  -3   -3.90    3.20
   5   2  -3   -8.90    3.90
   5  -2  -3   -7.90    3.20
   5  -2  -3   -6.10    3.90
  -5   2   2  486.05   24.20
   5   2  -2  475.95   18.60
  -5   2   2  478.55   16.40
   5   2  -2  482.35   25.50
   5   2  -2  483.35   17.30
  -5   2   2  431.76   18.20
  -5   2   2  449.26   17.70
  -5  -2   2  476.65   17.80
  -5  -2   2  489.55   17.10
  -5  -2   2  495.25   23.90
  -5  -2   2  486.45   18.00
  -5  -2   2  461.85   23.90
   5  -2  -2  491.15   16.80
   5  -2  -2  487.15   17.60
   5  -2  -2  480.25   16.80
   5  -2  -2  483.95   15.90
  -5   2   1   81.59    3.90
  -5   2   1   88.19    4.10
   5   2  -1   78.09    9.20
  -5   2   1   83.39    4.30
  -5   2   1   82.89    4.60
  -5   2   1   82.99   10.80
   5   2  -1   80.09    4.80
   5   2  -1   74.29   10.60
   5   2  -1   83.49    4.20
  -5   2   1   82.89    4.80
  -5  -2   1   85.79    4.40
   5  -2  -1   81.19   11.50
   5  -2  -1   82.09    4.10
  -5  -2   1   92.09   11.20
   5  -2  -1   83.09    4.00
   5  -2  -1   85.49    4.00
   5  -2  -1   85.09    4.70
  -5  -2   1   85.39    9.60
  -5  -2   1   82.89    5.00
   5  -2  -1   83.89    4.30
   5   2   0   -1.40    7.40
  -5   2   0   -1.50    7.90
  -5   2   0    3.00    2.60
  -5   2   0    6.80    9.40
  -5   2   0    3.40    2.40
  -5   2   0    3.70    2.30
  -5   2   0    2.90    2.80
  -5   2   0    2.20    2.50
  -5   2   0    3.20    2.00
   5   2   0    0.10    8.50
  -5  -2   0    3.20    3.70
   5  -2   0   -1.10    8.70
   5  -2   0    3.10    2.20
  -5  -2   0   -1.10    6.90
  -5  -2   0    3.50    2.50
   5  -2   0    3.80    2.80
   5  -2   0    5.10    2.80
  -5   2  -1   19.70    3.30
  -5   2  -1  -11.60    9.00
  -5   2  -1   15.20    3.40
  -5   2  -1   23.90    3.40
  -5   2  -1   17.60    3.80
   5  -2   1   14.30    2.80
   5  -2   1   20.60    2.40
   5  -2   1   13.40    9.10
   5  -2   1   12.70    9.00
   5  -2   1    9.60    3.20
  -5   2  -2  118.49    6.00
  -5   2  -2  121.19    6.60
  -5   2  -2  122.39    6.90
   5  -2   2  121.99    6.70
   5  -2   2  110.59    6.90
   5  -2   2  119.49    9.80
   5  -2   2  131.69   10.80
   5   3  -6    4.40    5.80
   5   3  -5   12.00    3.10
   5   3  -5   11.30    4.20
   5   3  -5   11.10    4.50
  -5  -3   5    3.50    2.60
  -5  -3   5   12.50    4.50
  -5  -3   5   24.10   17.40
   5   3  -4   55.89    4.90
   5   3  -4   55.59    3.50
   5   3  -4   47.70    3.90
   5   3  -4   54.09    4.90
  -5  -3   4   58.09    3.80
  -5  -3   4   51.19    4.10
  -5  -3   4   58.69    3.70
  -5  -3   4   54.19    4.50
  -5  -3   4   52.59    4.60
  -5  -3   4   57.79   15.70
   5   3  -3    3.70    4.10
   5   3  -3    6.50    3.70
   5   3  -3    4.90    2.80
   5   3  -3    1.60    1.90
  -5  -3   3    2.00    3.20
  -5  -3   3    5.30    2.00
  -5  -3   3    0.00    3.60
  -5  -3   3   11.00    2.10
  -5  -3   3    5.30    2.30
   5   3  -2   15.70    4.00
  -5   3   2   20.90    3.80
  -5   3   2   18.50    3.50
   5  -3  -2   17.00    3.30
   5  -3  -2   11.60    2.90
  -5   3   1   42.80    3.20
   5   3  -1    5.40   10.00
  -5   3   1   30.40    3.70
   5   3  -1   35.90    4.70
   5   3  -1   12.30   11.00
  -5   3   1   41.20    3.20
   5   3  -1   30.60    4.40
  -5   3   1   36.10    3.70
  -5   3   1   47.60    2.80
   5  -3  -1   -1.10   13.40
  -5  -3   1   34.30    4.30
   5  -3  -1   40.80    3.70
   5  -3  -1   47.30    3.10
  -5  -3   1   43.00    3.50
   5  -3  -1   43.20    3.30
   5  -3  -1   39.20    3.80
   5  -3  -1   27.20    3.00
   5   3   0  105.99   13.10
  -5   3   0  109.39   13.00
  -5   3   0  124.79    5.60
  -5   3   0  110.69    8.00
  -5   3   0  119.99    4.90
  -5   3   0  120.59    6.20
  -5   3   0  119.69    6.00
  -5   3   0  115.49    6.10
  -5  -3   0  115.19    5.70
  -5  -3   0  127.59    6.80
   5  -3   0  122.89    6.10
   5  -3   0  130.09    5.30
  -5   3  -2   10.50    5.30
  -5   3  -2    6.60    3.60
  -5   3  -2    2.40    4.40
  -5   3  -2    4.30    4.00
   5  -3   2    4.40    4.30
   5  -3   2    4.90    8.40
   5  -3   2    5.60    9.10
   5  -3   2    5.00    3.80
  -5   3  -3   21.50    4.60
  -5   3  -3   25.20    5.30
   5  -3   3   16.30    5.10
   5  -3   3   22.20    5.30
   5   4  -6   -2.30    4.20
   5   4  -6    1.20    5.80
   5   4  -6   -1.50    5.30
  -5  -4   6   -0.60    5.10
   5   4  -5   11.20    4.60
   5   4  -5    9.90    5.20
   5   4  -5   13.90    3.50
   5   4  -5   12.70    3.70
  -5  -4   5   14.60    4.00
  -5  -4   5   -6.60   20.10
  -5  -4   5   10.70    5.20
  -5  -4   5    8.40    4.40
  -5  -4   5   12.90    4.20
   5   4  -4   31.90    3.30
   5   4  -4   27.30    4.90
   5   4  -4   33.60   12.90
   5   4  -4   36.60    4.30
   5   4  -4   34.10    3.90
  -5  -4   4   30.80    4.60
  -5  -4   4   23.80    3.30
  -5  -4   4   31.30    3.40
  -5  -4   4   21.80   15.10
  -5  -4   4   30.30    4.50
  -5  -4   4   25.20    3.50
   5   4  -3    3.50    2.90
   5   4  -3    0.50    3.90
   5   4  -3    4.90   13.90
   5   4  -3    2.20    3.80
   5   4  -3    2.80    2.20
   5   4  -3    2.50    2.90
   5   4  -3    0.60    2.30
  -5  -4   3    2.20    3.50
  -5  -4   3    4.10    3.50
  -5  -4   3   11.00   12.10
  -5  -4   3    1.00    2.30
  -5  -4   3    3.00    2.50
  -5  -4   3    0.80   13.40
  -5  -4   3    0.20    2.70
  -5   4   2   23.50   14.90
   5   4  -2   28.70    4.00
   5   4  -2   33.40    8.50
   5   4  -2   30.20    3.70
   5   4  -2   29.20    2.60
   5   4  -2   27.30    2.50
  -5   4   2   26.80    3.50
  -5  -4   2   29.60   11.30
  -5  -4   2   26.80    2.90
   5  -4  -2   32.90    3.50
   5  -4  -2   25.10    3.50
  -5  -4   2   26.60    2.40
  -5  -4   2   28.20    3.80
  -5  -4   2   35.70    4.20
  -5  -4   2   39.90   11.20
   5  -4  -2   29.60    3.60
   5  -4  -2   28.40    3.00
  -5   4   1   45.00    2.90
  -5   4   1   47.80   12.90
  -5   4   1   42.10    3.90
  -5   4   1   47.50    4.00
  -5   4   1   49.50    4.00
   5   4  -1   36.00    9.90
   5   4  -1   42.10    4.50
  -5   4   1   42.50    3.80
   5   4  -1   41.00   11.30
   5  -4  -1   49.99    3.20
  -5  -4   1   49.90    4.30
  -5  -4   1   46.70    3.00
  -5  -4   1   42.10    3.10
   5  -4  -1   45.20    4.30
   5  -4  -1   40.90    3.80
  -5  -4   1   68.59   11.10
  -5  -4   1   41.10   10.50
  -5  -4   1   46.70    4.30
   5  -4  -1   45.90    3.90
   5  -4  -1   40.30    3.60
  -5   4   0   45.70   11.20
  -5   4   0   39.10    3.90
  -5   4   0   38.10   10.50
  -5   4   0   40.80    2.90
   5   4   0   37.80    9.00
  -5   4   0   35.00    3.60
  -5   4   0   46.70    4.20
  -5   4   0   46.10    3.80
   5   4   0   37.10    9.60
  -5   4   0   32.10    3.30
  -5  -4   0   41.70    5.00
  -5  -4   0   45.10    3.80
   5  -4   0   32.90    9.00
   5  -4   0   39.30    4.10
   5  -4   0   32.70    4.00
   5  -4   0   34.10    3.50
  -5   4  -1   16.70    4.20
  -5   4  -1   16.30    2.80
  -5   4  -1   15.90    4.10
  -5   4  -1   22.20    9.90
  -5   4  -1   17.50    4.10
  -5   4  -1   20.10    8.80
  -5   4  -1   16.00    3.30
  -5   4  -1   19.30    3.60
  -5   4  -1   13.60    2.00
   5  -4   1   16.40    4.00
   5  -4   1   17.60    9.70
   5  -4   1   13.50    4.10
   5  -4   1   17.90    3.70
  -5   4  -2    4.90    3.80
  -5   4  -2   -0.70    4.80
  -5   4  -2    3.50    4.70
  -5   4  -2    6.90    2.60
  -5   4  -2    5.50    4.30
   5  -4   2    3.80    4.70
   5  -4   2    8.20    9.30
   5  -4   2    3.60    3.00
   5  -4   2    8.00   10.20
   5  -4   2    6.80    4.40
  -5   4  -3   16.90    5.50
  -5   4  -3   11.30    3.90
  -5   4  -3   16.00    4.20
  -5   4  -3    9.10    5.60
   5  -4   3   13.90    5.10
   5  -4   3   13.70    4.90
   5  -4   3    4.30   10.20
   5  -4   3   14.50    9.00
  -5   4  -4   -5.60    6.20
  -5   4  -4   19.50    7.30
   5  -4   4    1.60    7.00
   5  -4   4   13.80    6.40
   5   5  -6    6.30    6.00
   5   5  -6    1.20    3.70
   5   5  -6   -6.50    5.30
  -5  -5   6   -5.50   19.50
  -5  -5   6    5.90    5.60
  -5  -5   6   -0.90    5.30
  -5  -5   6    1.10    5.80
   5   5  -5   -5.40    4.30
   5   5  -5   -6.80    5.20
   5   5  -5  -10.10    4.10
   5   5  -5   -9.60    5.10
  -5  -5   5   -4.50    5.30
   5   5  -4    4.50    4.20
   5   5  -4    5.40    4.60
   5   5  -4    1.80    3.40
   5   5  -4    2.20    4.30
   5   5  -4  -27.50   17.10
   5   5  -4    3.40    3.90
   5   5  -4   -1.70    3.50
  -5  -5   4  -29.90   16.10
  -5  -5   4   -2.40    4.40
  -5  -5   4  -19.30   15.20
  -5  -5   4    2.40    3.50
  -5  -5   4    1.30    4.10
  -5  -5   4   -1.00    3.40
   5   5  -3    5.50    2.70
   5   5  -3    5.50    3.70
   5   5  -3    4.60    3.20
   5   5  -3    5.90    4.40
   5   5  -3   -4.50   14.20
  -5  -5   3  -11.40   13.40
  -5  -5   3    6.50    4.40
  -5  -5   3  -14.00   13.50
  -5  -5   3    3.60    4.10
  -5  -5   3    5.80    2.80
  -5  -5   3   10.20    3.30
  -5  -5   3    4.90    2.90
  -5   5   2   33.70   14.20
  -5   5   2   25.90    4.10
   5   5  -2   28.60    4.60
   5   5  -2   30.30   11.80
   5   5  -2   34.90    5.10
   5   5  -2   33.00   12.40
   5   5  -2   30.60    3.10
  -5  -5   2   53.29   11.90
  -5  -5   2   28.80    3.10
   5  -5  -2   31.70    4.20
   5  -5  -2   29.70    4.10
  -5  -5   2   27.50    3.50
  -5  -5   2   33.10    4.60
  -5  -5   2   29.10    3.90
  -5  -5   2   35.90   10.60
  -5   5   1    1.90    3.80
  -5   5   1    1.70    3.80
   5   5  -1   -2.80    9.90
  -5   5   1    3.60    4.10
   5   5  -1    4.10    4.30
   5   5  -1    3.30   10.80
  -5   5   1   -3.10   12.50
   5   5  -1    0.90    2.50
  -5   5   1    0.80    3.00
  -5  -5   1    4.80    2.90
   5  -5  -1    4.60    2.30
   5  -5  -1    5.90    4.10
  -5  -5   1    1.20    3.80
  -5  -5   1    2.30    2.60
  -5  -5   1    3.70    4.40
   5  -5  -1    2.80    2.90
   5  -5  -1    5.80    4.30
   5  -5  -1    3.20    3.70
  -5   5   0   11.40    4.30
   5   5   0    3.90    8.90
   5   5   0   18.60    9.90
  -5   5   0    9.40    2.40
  -5   5   0   10.90    3.40
  -5   5   0    9.10    9.80
  -5   5   0   13.70    4.30
  -5   5   0   10.50    4.10
  -5   5   0   11.40    3.20
   5  -5   0    3.20   12.10
   5  -5   0    9.90    3.80
  -5  -5   0   13.10    4.50
   5  -5   0   10.00    3.50
  -5  -5   0   -2.40    3.80
   5  -5   0   11.20    3.80
   5  -5   0   10.50    2.20
  -5   5  -1    4.40    4.70
  -5   5  -1    3.70    2.50
  -5   5  -1    1.00    3.50
  -5   5  -1    0.50    9.00
  -5   5  -1    3.40    2.50
  -5   5  -1    3.30    3.80
  -5   5  -1    1.20    4.10
  -5   5  -1    3.50    8.80
  -5   5  -1    1.40    4.60
   5  -5   1    0.90    2.90
   5  -5   1    0.10    4.00
   5  -5   1    5.40    4.10
   5  -5   1    0.10    3.90
   5  -5   1    3.80   11.20
  -5   5  -2   56.19    5.60
  -5   5  -2   51.19    3.40
  -5   5  -2   48.80    5.90
  -5   5  -2   57.39    4.90
  -5   5  -2   55.29    6.70
   5  -5   2   51.49    5.90
   5  -5   2   58.19    5.30
   5  -5   2   59.39    5.90
   5  -5   2   62.29   10.40
  -5   5  -3   29.10    5.00
  -5   5  -3   33.10    7.80
  -5   5  -3   40.80    4.40
  -5   5  -4    0.10    9.40
   5  -5   4    1.90    6.30
   5  -5   5    6.90    7.00
   5   6  -7   -7.20    6.70
   5   6  -7   -1.40    4.80
   5   6  -7   -2.50    5.70
  -5  -6   7   -3.90    5.90
  -5  -6   7   -4.00    6.20
   5   6  -6    2.30    4.40
   5   6  -6   -6.40    6.20
   5   6  -6   -0.80    5.00
  -5  -6   6  -14.70    6.50
  -5  -6   6    2.10    5.50
  -5  -6   6   -8.50    6.30
   5   6  -5    5.30    5.20
   5   6  -5    2.70    4.90
   5   6  -5   11.60    4.00
   5   6  -5   13.00    6.10
  -5  -6   5  -15.40   14.00
  -5  -6   5   11.70    4.90
  -5  -6   5    7.10    4.60
  -5  -6   5    7.70    6.40
  -5  -6   5    7.50    4.60
   5   6  -4   -8.60    4.90
   5   6  -4    1.70    5.70
   5   6  -4   -8.20    5.00
   5   6  -4   -6.60    4.30
   5   6  -4   -4.20    4.30
   5   6  -4   -9.40    5.30
  -5  -6   4  -32.20   16.90
  -5  -6   4   -6.10    4.00
  -5  -6   4   -4.30    5.00
  -5  -6   4    1.20    5.00
   5   6  -3    6.00   15.40
   5   6  -3   39.80    5.60
   5   6  -3   65.39    5.10
   5   6  -3   55.59    5.80
   5   6  -3   57.49    5.20
   5   6  -3   54.39    6.20
   5   6  -3   36.00    5.60
  -5  -6   3   79.19    6.30
  -5  -6   3   61.59    4.10
   5   6  -2    4.10   12.00
  -5   6   2   16.30    5.00
   5   6  -2   15.00    5.00
   5   6  -2   13.40   12.90
   5   6  -2   10.70    3.40
  -5  -6   2   18.70    4.80
  -5  -6   2   21.10    3.80
  -5  -6   2   17.70    4.00
  -5  -6   2   12.10    5.00
   5  -6  -2   18.50    4.40
   5  -6  -2   17.60    4.70
  -5   6   1   86.89    5.50
   5   6  -1   83.49   13.10
  -5   6   1   87.09    6.10
   5   6  -1   84.79    6.50
   5   6  -1   88.29    5.00
   5   6  -1   89.39   13.40
  -5   6   1   83.59   13.50
  -5   6   1   93.99    6.40
  -5  -6   1   87.79    5.20
   5  -6  -1   83.59    4.80
   5  -6  -1   83.79    5.90
  -5  -6   1   85.59    6.80
  -5  -6   1   73.69    6.20
   5  -6  -1   92.79    6.40
   5  -6  -1   82.09    6.50
   5  -6  -1   89.69    4.60
  -5  -6   1   80.49    5.30
  -5   6   0   13.80   13.20
  -5   6   0   17.60    4.10
  -5   6   0   17.10    4.50
  -5   6   0   23.60    5.10
  -5   6   0   30.20    4.80
  -5   6   0   17.90    4.70
  -5  -6   0   15.20    4.90
   5  -6   0   15.50    4.20
   5  -6   0   21.70    3.30
   5  -6   0   16.60    4.70
   5  -6   0   15.10    3.20
   5  -6   0   22.10    4.10
  -5   6  -1   16.70    5.60
  -5   6  -1   10.00    3.50
  -5   6  -1   22.70    4.00
  -5   6  -1   17.20    5.00
  -5   6  -1   29.60    3.50
  -5   6  -1   11.50    6.50
  -5   6  -1   15.60    5.70
   5  -6   1   -7.00    6.60
   5  -6   1   26.90    5.20
   5  -6   1   13.50    4.00
  -5   6  -2  -12.30    5.80
   5  -6   2  -10.30    5.80
  -5   6  -3    1.80    4.40
  -5   6  -3   -3.00    7.40
  -5   6  -3    4.40    3.90
   5  -6   3  -10.60   17.20
   5  -6   3    0.10    6.60
   5  -6   3    4.30    5.30
   5  -6   3  -15.30   11.50
  -5   6  -4    1.20    5.00
  -5   6  -4   -0.70    9.50
  -5   6  -4   -2.80    5.60
   5  -6   4   -1.50    9.90
   5  -6   4   -1.70    7.00
   5  -6   4    2.20   11.30
   5   7  -8   -8.10    7.50
   5   7  -8   -9.10    7.60
   5   7  -8    5.10    5.30
  -5  -7   8  -18.00    8.60
  -5  -7   8  -12.80    7.20
   5   7  -7   14.90    6.10
   5   7  -7   12.80    5.10
   5   7  -7    8.80    6.00
  -5  -7   7   14.20    6.90
  -5  -7   7    3.60    6.60
  -5  -7   7    6.10   15.30
   5   7  -6    0.10    4.50
   5   7  -6    6.50    6.60
   5   7  -6   14.10    6.20
   5   7  -6    9.20    7.20
  -5  -7   6  -24.60   20.60
  -5  -7   6    2.20    5.70
  -5  -7   6    4.50    5.80
   5   7  -5    5.00    6.10
   5   7  -5    2.10    6.80
   5   7  -5    1.30    5.50
   5   7  -5    6.90    4.90
   5   7  -5    1.40    5.20
  -5  -7   5   -4.50    5.50
  -5  -7   5    0.50    4.20
  -5  -7   5    0.20    6.30
   5   7  -4   29.30    5.90
   5   7  -4   29.70   18.70
   5   7  -4   30.70    5.40
   5   7  -4   37.30    4.90
   5   7  -4   27.90    4.70
   5   7  -4   31.50    5.90
  -5  -7   4   39.80    4.90
  -5  -7   4   29.30    4.20
  -5  -7   4   31.20    5.70
  -5  -7   4   36.30   15.40
  -5  -7   4   22.20   15.40
  -5  -7   4   38.10    5.50
  -5  -7   4   33.10    5.00
   5   7  -3  100.09    6.10
   5   7  -3   93.19    6.50
   5   7  -3  100.39   16.10
   5   7  -3   79.29    6.60
   5   7  -3   92.69    6.10
  -5  -7   3  103.59    6.10
  -5  -7   3   88.19    6.80
  -5  -7   3   92.09    5.20
  -5  -7   3   99.89   13.90
  -5  -7   3  103.79    6.20
  -5  -7   3  101.59   13.60
   5   7  -2   28.30    4.50
   5   7  -2   37.70   14.30
   5   7  -2   26.80   15.80
  -5   7   2   28.50    5.20
  -5  -7   2   29.20    5.80
   5  -7  -2   30.90    5.40
  -5  -7   2   25.90    4.20
  -5  -7   2   28.00    4.80
  -5  -7   2   22.40    5.60
   5  -7  -2   27.10    5.60
   5   7  -1  157.18   16.20
   5   7  -1  165.58   16.10
  -5   7   1  157.38    8.20
  -5   7   1  149.39    8.00
  -5   7   1  163.98   16.90
   5   7  -1  163.28    8.30
  -5   7   1  166.98    8.40
   5  -7  -1  152.38    8.70
   5  -7  -1  168.18    8.80
  -5  -7   1  156.28    8.50
  -5  -7   1  158.88    8.50
   5  -7  -1  159.48    7.70
  -5  -7   1  162.38    8.90
   5  -7  -1  156.38    6.70
  -5  -7   1  150.88    8.50
   5  -7  -1  163.68    7.90
  -5   7   0   88.19   14.20
  -5   7   0   71.49    6.70
  -5   7   0   70.69    5.90
  -5   7   0   66.59    6.30
   5  -7   0   72.89    5.90
   5  -7   0   75.29    6.00
   5  -7   0   68.19    6.40
   5  -7   0   72.89    4.80
   5  -7   0   81.69    5.70
   5  -7   0   75.59    4.40
  -5   7  -1  107.59    6.80
  -5   7  -1  143.19   12.50
  -5   7  -1  134.89    6.80
  -5   7  -1  144.19    7.70
  -5   7  -1  136.29   11.30
  -5   7  -1  131.29    6.90
   5  -7   1  114.09    7.90
   5  -7   1  126.29    6.20
   5  -7   1  127.09    7.20
   5  -7   1  122.19    6.50
  -5   7  -2    9.80    6.70
  -5   7  -2   16.30    3.80
  -5   7  -2   20.90    3.20
  -5   7  -2   20.10    6.50
  -5   7  -2   17.20    5.00
   5  -7   2   21.00    4.70
   5  -7   2   19.60    5.80
   5  -7   2   21.70    5.70
   5  -7   2   23.60   13.60
  -5   7  -3   16.70    6.90
  -5   7  -3   10.90    4.70
  -5   7  -3   11.90    5.70
  -5   7  -3   12.90    4.40
  -5   7  -3    9.90    3.00
   5  -7   3    7.10    5.30
   5  -7   3    8.50   13.30
   5  -7   3    8.90    6.50
  -5   7  -4   20.70    4.80
  -5   7  -4   11.00    7.30
  -5   7  -4   26.60    5.60
   5  -7   4   -6.40   14.80
   5  -7   4   19.90    6.30
   5  -7   4  -22.30   14.00
  -5   7  -5    1.70    5.30
  -5   7  -5    1.20    6.30
   5  -7   5   18.50   12.60
   5  -7   5   -2.60   12.20
   5  -7   6   15.20    8.60
   5   8  -8    8.30    5.30
   5   8  -8    1.90    6.60
  -5  -8   8    6.40    8.10
  -5  -8   8   -4.10    8.80
   5   8  -7    4.60    6.00
   5   8  -7    5.60    7.20
   5   8  -7    7.10    4.90
  -5  -8   7    1.20    7.20
  -5  -8   7    3.90    7.60
   5   8  -6  185.98   10.20
   5   8  -6  192.48   10.30
   5   8  -6  194.18   10.30
   5   8  -6  192.48   11.70
  -5  -8   6  188.98   10.10
  -5  -8   6  211.28   21.40
  -5  -8   6  171.18   20.90
   5   8  -5   42.00    8.10
   5   8  -5   39.60    7.70
   5   8  -5   37.40    6.20
   5   8  -5   51.39    7.50
   5   8  -5   50.99    6.80
  -5  -8   5   46.80    4.60
  -5  -8   5   46.30   18.20
  -5  -8   5   56.89    6.10
  -5  -8   5   48.70    5.50
  -5  -8   5   47.30   16.60
  -5  -8   5   45.00    6.00
   5   8  -4   71.19    6.70
   5   8  -4   85.49    7.30
   5   8  -4   81.69    7.00
   5   8  -4   84.69    6.90
  -5  -8   4   49.90    6.80
  -5  -8   4   81.39    6.40
  -5  -8   4   93.89    7.30
  -5  -8   4   86.79    6.80
  -5  -8   4   64.19    5.80
   5   8  -3   41.50    6.20
   5   8  -3   42.60    5.70
   5   8  -3   45.40    5.30
   5   8  -3    7.50   17.10
   5   8  -3   43.00    5.30
  -5  -8   3   31.40    4.70
  -5  -8   3   42.40    6.00
  -5  -8   3   51.99    5.80
  -5  -8   3   26.40    5.60
   5   8  -2   82.59   19.30
   5   8  -2   76.09    6.70
   5   8  -2   81.89   14.70
  -5  -8   2   79.69    6.10
  -5  -8   2   77.79    6.30
  -5  -8   2   73.89    5.90
  -5  -8   2   80.59    6.60
  -5   8   1   28.00   15.30
   5   8  -1   10.70   14.50
   5   8  -1   13.80   12.70
  -5   8   1   19.20    5.90
   5  -8  -1   22.40    4.70
  -5  -8   1   15.90    6.20
  -5  -8   1   19.30    5.00
   5  -8  -1   19.00    3.90
   5  -8  -1   24.20    4.90
  -5  -8   1   19.00    6.40
  -5  -8   1   28.30    6.20
   5  -8  -1   25.90    5.70
  -5   8   0    8.90    5.90
  -5   8   0   10.50   14.10
   5  -8   0   10.60    5.30
   5  -8   0    8.20    3.70
  -5  -8   0   -0.90    4.90
   5  -8   0   13.30    5.50
   5  -8   0    2.50    4.30
   5  -8   0    3.10    4.30
  -5   8  -1   49.40    6.50
  -5   8  -1   56.79    5.90
  -5   8  -1   59.59   10.60
  -5   8  -1   48.50   11.90
  -5   8  -1   56.89    6.90
   5  -8   1   51.79    6.60
   5  -8   1   49.40    5.20
   5  -8   1   47.10    5.60
   5  -8   1   73.09    6.90
  -5   8  -2   95.69    6.90
  -5   8  -2  110.39    9.10
  -5   8  -2  100.09    5.00
   5  -8   2   91.89    7.90
   5  -8   2   88.99    7.10
  -5   8  -3   42.70    4.50
  -5   8  -3   48.40    3.40
  -5   8  -3   45.00    5.80
   5  -8   3   41.60    6.30
   5  -8   3   65.79   14.90
  -5   8  -4   10.00    5.10
  -5   8  -4   10.10    3.90
  -5   8  -4    9.10    3.20
   5  -8   4    9.30    7.00
   5  -8   4   12.00   12.00
  -5   8  -5    1.60    6.30
  -5   8  -5   -5.40   12.30
   5  -8   5   22.80   15.20
   5  -8   5   23.10    8.60
  -5   8  -6    9.40    6.60
   5  -8   6   11.10    9.00
   5   9  -8    8.90    7.70
  -5  -9   8    6.90    9.50
   5   9  -7    4.40    7.10
   5   9  -7    1.10    7.20
  -5  -9   7    0.70    7.00
  -5  -9   7   19.30   23.20
  -5  -9   7    3.50    8.30
   5   9  -6   17.30    7.10
   5   9  -6   13.30    9.50
   5   9  -6   16.30    8.40
   5   9  -6   16.70    7.00
  -5  -9   6   12.30    6.50
  -5  -9   6   29.90    9.00
  -5  -9   6   19.60   18.70
   5   9  -5   11.00    7.80
   5   9  -5   11.00    4.90
   5   9  -5    5.30    6.80
   5   9  -5    9.60    7.60
   5   9  -5   12.50    6.00
  -5  -9   5   13.20    6.10
  -5  -9   5    9.70    6.10
  -5  -9   5  -33.10   17.80
  -5  -9   5   14.50    6.10
  -5  -9   5    0.10    6.60
  -5  -9   5    9.60    4.80
   5   9  -4   75.29    7.40
   5   9  -4   71.89    6.50
   5   9  -4   88.59   19.30
   5   9  -4   69.29    8.30
   5   9  -4   70.19    7.10
  -5  -9   4   70.69    5.50
  -5  -9   4   79.49   15.20
  -5  -9   4   71.69    6.50
  -5  -9   4   71.79    6.90
  -5  -9   4   75.09    6.60
   5   9  -3   -0.40    5.40
   5   9  -3    6.40   18.00
   5   9  -3    7.20    6.30
   5   9  -3    2.10    5.60
  -5  -9   3    3.40    4.40
  -5  -9   3   -0.40    6.30
  -5  -9   3   -2.40    5.50
   5   9  -2    4.90   17.60
   5   9  -2  -15.80   15.20
   5   9  -2   13.50    5.70
  -5  -9   2   12.40    6.20
  -5  -9   2   11.40    6.00
  -5  -9   2    8.10    5.80
  -5   9   1  -15.60   18.50
   5   9  -1   12.50    5.60
   5   9  -1  -35.60   17.40
   5   9  -1    1.00   15.40
  -5  -9   1   14.90    6.10
  -5  -9   1   12.30    5.40
   5  -9  -1    4.10    4.00
   5  -9  -1   11.20    5.10
  -5  -9   1   13.70    6.80
   5  -9  -1    7.50    5.40
  -5   9   0   64.39   18.00
   5  -9   0   54.19    5.20
   5  -9   0   53.89    4.40
   5  -9   0   55.09    5.70
  -5   9  -1   -2.20   11.70
  -5   9  -1   -5.30   11.90
   5  -9   1   -4.60    4.70
   5  -9   1    2.10    5.50
  -5   9  -2   37.10    6.70
  -5   9  -2   41.40    5.40
   5  -9   2   45.30    7.20
   5  -9   2   42.20    6.10
  -5   9  -3   -0.30    5.80
  -5   9  -3    9.80    8.70
  -5   9  -3    3.40    7.30
   5  -9   3   -2.10    6.50
   5  -9   3    4.70    7.20
   5  -9   3   -4.10    8.00
  -5   9  -4  193.08   11.00
  -5   9  -4  179.88   12.70
  -5   9  -4  184.58    9.70
   5  -9   4  180.18   12.60
   5  -9   4  187.88   10.90
  -5   9  -5    1.30    9.00
  -5   9  -5   15.30    7.10
   5  -9   5    5.10    6.10
   5  -9   5   16.20    8.50
  -5   9  -6   70.99   13.30
   5  -9   6   83.29   10.20
   5  -9   7    0.30    8.90
  -5 -10   7    7.70    8.40
   5  10  -6   77.39    9.60
   5  10  -6   74.99    7.90
   5  10  -6   71.09    7.80
  -5 -10   6   64.29    8.30
  -5 -10   6   70.39    8.40
  -5 -10   6   63.49    9.10
   5  10  -5    6.70    6.90
   5  10  -5    6.40    8.20
  -5 -10   5    8.60   14.50
  -5 -10   5    8.40    4.20
  -5 -10   5    8.90    8.20
  -5 -10   5    1.10    7.10
  -5 -10   5    5.30    6.70
   5  10  -4   20.60    7.40
   5  10  -4   14.30    6.20
   5  10  -4  -24.30   20.00
   5  10  -4   22.70    7.00
  -5 -10   4   10.70    8.00
  -5 -10   4   13.40    4.60
  -5 -10   4   29.20    6.90
   5  10  -3   24.30    6.90
   5  10  -3   91.49   21.30
   5  10  -3   22.20    7.30
  -5 -10   3   43.30    6.70
  -5 -10   3   36.40    5.90
  -5 -10   3   28.90    8.10
  -5 -10   3   22.00    6.20
   5  10  -2   -7.40   17.00
   5  10  -2   -3.80   18.60
   5  10  -2   -0.10    6.30
  -5 -10   2  -12.60    6.80
  -5 -10   2    3.10    6.80
   5 -10  -2   -1.20    5.10
  -5 -10   2   -6.60    7.60
  -5 -10   2    2.30    6.60
   5  10  -1   80.99   17.70
   5  10  -1   65.49    6.90
   5  10  -1   57.49   15.20
  -5  10   1   51.09   19.50
   5 -10  -1   84.49   10.70
   5 -10  -1   59.99    6.70
  -5 -10   1   54.69    6.40
  -5 -10   1   59.09    6.90
  -5 -10   1   66.89    9.10
  -5  10   0   15.60   17.30
  -5  10   0   14.40    7.60
   5 -10   0   15.00    5.60
   5 -10   0   30.70    6.20
   5 -10   0   20.50    7.00
  -5  10  -1    5.10   12.00
  -5  10  -1   47.00    7.70
  -5  10  -1   16.50    7.60
   5 -10   1   27.20    7.30
   5 -10   1   36.50    5.80
   5 -10   1   33.90    6.60
   5 -10   1   24.60    6.30
  -5  10  -2   11.50    7.30
  -5  10  -2   -0.40    7.50
  -5  10  -2    4.10    6.50
   5 -10   2   11.00    6.80
   5 -10   2    7.80    5.50
   5 -10   2    3.30    7.30
  -5  10  -3    3.00    7.80
  -5  10  -3   -2.60    8.50
  -5  10  -3   -1.80    6.00
   5 -10   3    3.50    7.50
   5 -10   3   -2.70    7.80
   5 -10   3   -0.60    5.90
  -5  10  -4   -0.30    7.00
  -5  10  -4   -1.00   10.00
  -5  10  -4    0.50    8.50
   5 -10   4   -1.70    8.10
   5 -10   4   -3.10    8.20
   5 -10   4   -3.30    7.80
  -5  10  -5  -11.50    8.10
   5 -10   5   -4.90    8.90
   5 -10   5  -20.20    9.80
  -5 -11   6  -14.40    9.40
   5  11  -5  -19.70   10.00
  -5 -11   5   -2.40    8.60
  -5 -11   5   -4.70    8.90
   5  11  -4  -15.40    8.80
   5  11  -4   -3.90    8.00
  -5 -11   4   -6.70    8.40
  -5 -11   4  -10.50    7.90
   5  11  -3   21.40   21.20
   5  11  -3   11.10    7.20
  -5 -11   3    9.80    6.80
  -5 -11   3    5.60    8.40
  -5 -11   3   12.80    5.10
   5  11  -2  -10.70   18.00
  -5 -11   2    1.00    7.10
  -5 -11   2    1.70    8.30
   5  11  -1   25.70   16.90
   5  11  -1   25.80   16.30
   5 -11  -1   38.10    7.90
   5 -11  -1   44.70    7.30
  -5 -11   1   34.40    8.40
  -5  11   0    4.70    7.60
   5 -11   0    4.90    8.10
   5 -11   0    3.00    6.50
  -5  11  -1   47.20    8.50
  -5  11  -1   49.20    8.40
   5 -11   1   40.30    8.10
   5 -11   1   41.50    7.30
   5 -11   1   42.30    6.70
  -5  11  -2   -6.30    9.10
  -5  11  -2  -16.10    9.40
  -5  11  -2   -0.50    7.50
   5 -11   2   -2.90    7.60
   5 -11   2  -12.50    9.40
   5 -11   2   -1.30    7.20
  -5  11  -3    2.10    8.80
  -5  11  -3   59.09   10.80
   5 -11   3    6.40    8.90
   5 -11   3   35.30    7.90
   5 -11   3   29.00    9.30
  -5  11  -4    5.70    8.70
  -5  11  -4    3.30    9.70
   5 -11   4   -5.10    9.00
   5 -11   4   -1.30    9.30
   5 -11   4   -3.30    8.80
  -5 -12   3    7.90    8.30
  -5 -12   2    0.60    8.90
   5 -12  -1    6.10    7.80
  -5 -12   1   -4.10    8.00
   5 -12  -1    3.90    7.00
  -5  12   0    5.10    6.70
   5 -12   0    6.00    8.80
   5 -12   0    6.60    7.30
  -5  12  -1   31.10   10.30
  -5  12  -1   30.90    8.90
   5 -12   1   23.40    8.90
   5 -12   1   37.50    7.60
  -5  12  -2   -0.80   10.30
  -5  12  -2    8.60    8.50
   5 -12   2    2.90    7.10
   5 -12   2    2.30    9.20
   5 -12   2    6.10    9.00
   6   0  -4   35.30    3.40
   6   0  -4   36.60    3.90
  -6   0   4   35.50    4.40
   6   0  -4   29.90    4.30
  -6   0   4   42.80   16.70
   6   0  -3   -7.70    3.10
   6   0  -3   -9.50    4.40
   6   0  -2   19.60    2.30
   6   0  -2   23.00    4.00
   6   0  -2   26.90   12.60
  -6   0   2   22.30    3.30
   6   0  -2   26.50    2.80
   6   0  -2   24.80    2.00
  -6   0   2   25.30    3.10
   6   0  -2   22.10    3.80
  -6   0   0 2362.66   83.39
  -6   0   0 2316.77  102.19
   6   0   0 2353.76   78.79
   6   0   0 2237.38  108.99
  -6   0   0 2368.96   81.59
   6   0   0 2345.07   84.89
   6   0   0 2245.98  100.19
   6   0   0 2387.96   80.09
  -6   0   0 2331.07   82.29
  -6   0   0 2310.77  107.39
   6   1  -5   26.20    4.20
   6   1  -5   22.40    3.60
  -6  -1   5   24.10   18.00
  -6   1   4    3.00    3.70
   6   1  -4    5.00    3.00
  -6   1   4    8.50   18.50
   6   1  -4    3.70    3.80
   6   1  -4    3.90    4.00
  -6  -1   4    4.40    2.80
   6  -1  -4    1.00    3.70
  -6  -1   4    3.00    4.10
   6  -1  -4    6.30    3.20
  -6  -1   4    1.90   15.80
   6   1  -3   44.40    4.00
  -6   1   3   47.20    4.40
  -6   1   3   11.30   16.90
  -6   1   3   37.20    3.50
   6   1  -3   35.70    4.50
   6   1  -3   46.50    3.70
   6  -1  -3   53.49    3.90
  -6  -1   3   46.50    3.20
   6  -1  -3   46.70    4.40
  -6  -1   3   44.70    3.90
   6  -1  -3   43.90    3.60
  -6  -1   3   31.10   16.10
  -6  -1   3   49.50    4.30
  -6   1   2 1843.22   68.79
  -6   1   2 1829.52   68.59
   6   1  -2 1838.52   66.39
   6   1  -2 1895.31   68.59
   6   1  -2 2006.60   73.49
  -6   1   2 1880.41   63.49
   6  -1  -2 1733.23   63.39
   6  -1  -2 1928.81   79.89
  -6  -1   2 1960.40   67.09
  -6  -1   2 1896.81   66.49
   6  -1  -2 1813.22   64.69
  -6  -1   2 1831.72   61.79
   6  -1  -2 1866.81   70.69
   6  -1  -2 1974.30   60.29
   6  -1  -2 1764.12   68.79
  -6   1   1  551.14   20.60
  -6   1   1  557.74   22.20
  -6   1   1  606.54   22.30
  -6   1   1  609.64   20.30
  -6   1   1  597.54   21.50
  -6   1   1  559.24   40.10
  -6   1   1  558.04   22.50
   6   1  -1  613.74   20.60
  -6   1   1  609.54   19.00
   6   1  -1  591.54   31.20
   6   1  -1  619.14   22.60
   6   1  -1  589.24   30.90
   6  -1  -1  595.44   20.90
   6  -1  -1  593.64   20.50
  -6  -1   1  546.95   31.10
   6  -1  -1  622.04   21.30
  -6  -1   1  624.94   21.10
   6  -1  -1  591.64   22.20
   6  -1  -1  600.24   30.50
  -6  -1   1  576.34   22.50
   6   1   1   49.80    9.20
  -6   1  -1   29.60    8.60
  -6   1  -1   56.19    3.70
  -6   1  -1   59.19    5.10
   6   1   1   23.80   10.60
   6  -1   1   47.30    4.40
  -6  -1  -1   53.89    5.00
   6  -1   1   46.10   10.40
   6  -1   1   32.00    9.40
   6  -1   1   49.10    4.50
   6  -1   2   51.89   10.20
   6  -1   2   33.60    7.80
   6   2  -5   31.00    4.90
   6   2  -5   29.50    5.50
   6   2  -5   32.70    4.10
  -6  -2   5   12.80   18.20
  -6  -2   5   31.50    5.40
   6   2  -4   46.50   14.70
   6   2  -4   42.00    4.30
   6   2  -4   40.00    5.00
   6   2  -4   37.00    3.70
  -6  -2   4   41.40    5.00
  -6  -2   4   53.89   15.80
  -6  -2   4   39.40    3.60
  -6  -2   4   39.60    5.00
   6   2  -3   29.70    3.50
   6   2  -3   31.70    3.70
  -6   2   3   32.40   14.00
  -6   2   3   28.00    3.80
   6   2  -3   36.20    4.10
   6   2  -3   26.10   11.50
  -6  -2   3   26.60   15.00
  -6  -2   3   35.40    3.90
  -6  -2   3   35.60    2.70
  -6  -2   3   37.60    4.00
   6  -2  -3   29.90    3.60
   6  -2  -3   24.00    4.40
  -6   2   2   -7.80    4.10
  -6   2   2   -2.90    3.10
  -6   2   2   -6.80    3.10
   6  -2  -2   -0.90    2.40
  -6  -2   2   -5.40    3.30
   6  -2  -2   -0.70    2.60
   6  -2  -2   -6.80    3.60
   6  -2  -2   -4.90    4.20
  -6   2   1  344.47   11.90
   6   2  -1  323.67   23.40
   6   2  -1  356.66   13.80
  -6   2   1  338.97   13.30
   6   2  -1  350.06   12.90
  -6   2   1  327.67   12.70
  -6   2   1  345.87   12.50
  -6   2   1  352.56   12.80
   6   2  -1  335.27   21.30
  -6   2   1  325.67   13.80
   6  -2  -1  324.17   14.20
  -6  -2   1  349.17   13.20
   6  -2  -1  339.77   12.00
  -6  -2   1  255.77   22.60
  -6  -2   1  312.57   14.80
   6  -2  -1  347.97   12.80
  -6   2   0   30.10    3.70
  -6   2   0   31.60    3.50
   6   2   0  -12.10   11.30
   6   2   0   -0.50   12.20
  -6   2   0   31.20    3.20
  -6   2   0   17.20    4.10
   6  -2   0    2.80   12.60
   6  -2   0    8.00    4.00
   6  -2   0   30.70    3.30
  -6  -2   0   -5.00   10.70
  -6  -2   0  -19.70   13.20
   6  -2   0    5.80    5.30
  -6   2  -1   74.99    5.30
  -6   2  -1   74.59   10.50
  -6   2  -1   76.29   10.80
  -6   2  -1   76.99    5.00
  -6   2  -1   70.29    4.30
  -6   2  -1   70.89    5.80
   6  -2   1   75.09   10.30
   6  -2   1   69.69    4.70
   6  -2   1   65.89    4.90
   6  -2   1   54.09   11.30
  -6   2  -2   -2.80    3.70
  -6   2  -2    1.30    5.00
  -6   2  -2    2.20    4.50
   6  -2   2    4.60   10.20
   6  -2   2    5.60   11.90
   6  -2   2   -1.50    4.50
   6  -2   2    2.10    4.20
   6   3  -6   45.90    5.80
   6   3  -6   43.90    4.50
   6   3  -6   51.09    6.70
  -6  -3   6   -6.70   19.10
   6   3  -5   88.59    6.20
   6   3  -5   87.89    6.40
   6   3  -5   80.99    5.10
  -6  -3   5   54.99   21.40
  -6  -3   5   80.49    6.40
  -6  -3   5   76.19    6.00
   6   3  -4   -0.40    4.10
   6   3  -4   22.40   14.40
   6   3  -4   -3.30    4.30
   6   3  -4   -0.10    2.40
   6   3  -4    1.90    3.50
  -6  -3   4   -7.10   15.70
  -6  -3   4   -1.80    4.00
  -6  -3   4    1.30    4.20
  -6  -3   4    2.30    2.90
  -6  -3   4    1.80    2.80
  -6  -3   4    1.50    2.90
   6   3  -3   12.40   15.40
   6   3  -3    5.60    4.10
  -6   3   3   -1.00   17.20
   6   3  -3    1.60    3.70
  -6   3   3    2.10    3.40
  -6  -3   3    9.50   14.30
   6  -3  -3    2.00    2.90
  -6  -3   3    4.00   13.80
  -6  -3   3    2.90    3.90
  -6  -3   3    4.40    2.90
   6  -3  -3    1.60    4.20
  -6  -3   3    0.90    3.70
   6   3  -2  231.98   17.40
  -6   3   2  235.18    8.90
   6   3  -2  231.18   10.00
  -6   3   2  217.48    9.60
   6   3  -2  221.08    9.70
  -6   3   2  233.98   18.90
  -6   3   2  230.88    9.50
   6  -3  -2  238.98    9.50
  -6  -3   2  226.38   10.10
   6  -3  -2  235.08    8.50
  -6  -3   2  247.68    8.80
  -6  -3   2  235.08    9.60
  -6  -3   2  235.08   16.00
   6  -3  -2  225.88    9.60
   6  -3  -2  229.48    9.50
  -6  -3   2  238.48   16.30
  -6   3   1    2.70    3.10
   6   3  -1   -1.70    3.20
   6   3  -1    1.10   10.40
  -6   3   1    0.40    3.20
  -6   3   1   -1.60    2.50
  -6   3   1    1.40   12.90
   6   3  -1   -1.30   10.50
  -6   3   1   -0.70    3.50
  -6   3   1   -0.20    3.10
   6   3  -1   -0.70    4.10
  -6  -3   1   -0.20    2.80
   6  -3  -1   -1.30    3.20
   6  -3  -1    1.50    2.80
   6  -3  -1    0.10    3.40
   6  -3  -1    2.90   10.80
  -6  -3   1   -2.20   10.10
  -6  -3   1   -8.40   11.70
   6  -3  -1    0.50    2.90
  -6  -3   1   -2.50    4.10
  -6   3   0   14.80    3.70
  -6   3   0   12.00    3.40
  -6   3   0    9.30    3.40
  -6   3   0   12.50   10.00
  -6   3   0   13.20    2.60
   6   3   0   14.40   10.10
  -6   3   0    7.50    3.30
  -6   3   0   11.20    3.10
  -6   3   0   12.80    9.90
   6   3   0    5.10    9.10
   6  -3   0    7.50   11.50
   6  -3   0   12.30    3.20
  -6  -3   0   14.80    5.00
   6  -3   0    7.70    3.30
  -6  -3   0    7.90    3.30
   6  -3   0    8.60    4.10
  -6   3  -1   63.69    4.80
  -6   3  -1   62.39    5.40
  -6   3  -1   78.39   11.20
  -6   3  -1   66.19    5.50
  -6   3  -1   67.09    4.90
  -6   3  -1   64.19    8.40
   6  -3   1   67.09    5.30
   6  -3   1   66.49    5.80
   6  -3   1   73.99   12.80
   6  -3   1   96.49   11.70
   6  -3   1   68.79    4.70
   6  -3   1   67.09    5.10
  -6   3  -2   37.90    5.10
  -6   3  -2   35.20    5.50
  -6   3  -2   32.40    4.60
  -6   3  -2   31.60    4.70
   6  -3   2   33.70    4.70
   6  -3   2   27.80    9.00
   6  -3   2   27.80    4.60
   6  -3   2   23.40    9.90
   6  -3   3   37.60   10.90
   6  -3   3   32.90    8.30
   6   4  -6   19.70    6.40
   6   4  -6    8.10    4.40
   6   4  -6   15.30    4.10
  -6  -4   6   12.40    5.20
  -6  -4   6    9.00    5.60
  -6  -4   6    8.40    5.00
  -6  -4   6   15.40   20.20
   6   4  -5   62.99    4.90
   6   4  -5   64.79    5.50
   6   4  -5   52.19    6.80
  -6  -4   5   60.89    5.10
  -6  -4   5   53.99    6.30
   6   4  -4  108.39    6.60
   6   4  -4  102.19    4.90
   6   4  -4   99.49   19.10
   6   4  -4  103.19    6.00
   6   4  -4  105.39    6.80
  -6  -4   4  110.29    5.30
  -6  -4   4  104.19   16.50
  -6  -4   4  106.99    5.00
  -6  -4   4  103.49    6.60
  -6  -4   4  106.89    7.30
  -6  -4   4  104.59    5.00
   6   4  -3  298.67    9.50
   6   4  -3  298.37   20.50
   6   4  -3  297.57    9.40
  -6   4   3  291.37   24.50
   6   4  -3  294.07   10.50
   6   4  -3  295.17   10.60
   6   4  -3  298.57    9.20
  -6  -4   3  300.57    9.50
  -6  -4   3  283.77    9.70
  -6  -4   3  315.07   18.10
  -6  -4   3  330.17   19.80
  -6  -4   3  292.97   10.80
  -6  -4   3  293.87   11.30
   6   4  -2    2.00    4.70
  -6   4   2    1.90    3.90
   6   4  -2    2.40    4.00
   6   4  -2    5.90   12.10
  -6   4   2    5.60   15.40
  -6   4   2   -0.90    3.10
   6   4  -2   -0.10    2.30
  -6  -4   2   11.80   11.70
   6  -4  -2    1.50    4.10
  -6  -4   2    2.90    3.40
  -6  -4   2    3.20    3.60
   6  -4  -2   -1.40    3.60
   6  -4  -2    2.70    3.10
  -6  -4   2    3.60    2.10
  -6  -4   2   -1.20    4.30
  -6  -4   2    7.90   11.90
   6  -4  -2    1.90    3.40
  -6   4   1  212.98    7.70
  -6   4   1  216.18   15.70
  -6   4   1  212.98    9.00
   6   4  -1  203.58   17.70
  -6   4   1  218.38    9.70
  -6   4   1  180.98    8.70
   6   4  -1  212.28   16.20
  -6   4   1  218.18    9.20
   6   4  -1  205.38    9.20
   6  -4  -1  217.68   17.70
  -6  -4   1  210.58   14.90
  -6  -4   1  212.18   10.00
  -6  -4   1  202.78   10.10
   6  -4  -1  199.48    9.00
   6  -4  -1  223.88    9.10
   6  -4  -1  217.28    7.90
   6  -4  -1  215.28    9.10
  -6  -4   1  217.88   16.20
   6  -4  -1  212.38   10.00
   6   4   0  329.87   25.10
  -6   4   0  327.07   13.80
  -6   4   0  367.86   18.90
  -6   4   0  337.77   13.90
  -6   4   0  358.56   13.30
  -6   4   0  329.67   11.80
  -6   4   0  352.46   14.00
  -6   4   0  340.47   13.50
   6   4   0  340.37   21.40
  -6   4   0  349.67   17.90
   6  -4   0  346.97   12.50
   6  -4   0  332.67   12.70
   6  -4   0  344.57   20.10
   6  -4   0  327.87   13.30
  -6  -4   0  335.47   16.70
  -6  -4   0  329.27   14.90
  -6   4  -1   56.39    5.80
  -6   4  -1   75.39    5.70
  -6   4  -1   71.39    8.80
  -6   4  -1   72.99   10.40
  -6   4  -1   82.79    4.40
  -6   4  -1   70.49    5.20
  -6   4  -1   70.39    5.30
   6  -4   1   67.89    5.70
   6  -4   1   69.79    5.90
   6  -4   1   72.59   12.90
   6  -4   1   63.19    4.90
  -6   4  -2    0.80    5.40
  -6   4  -2    2.20    5.30
  -6   4  -2   -2.70    4.40
  -6   4  -2    1.40    2.60
  -6   4  -2    1.30    4.80
   6  -4   2    3.00    4.90
   6  -4   2    2.40    4.50
   6  -4   2    1.40   12.30
   6  -4   2    4.20    4.80
   6  -4   2    2.20   11.40
  -6   4  -3   63.29    7.70
  -6   4  -3   54.89    5.90
  -6   4  -3   43.50    6.00
   6  -4   3   41.60    6.70
   6  -4   3   87.79   12.70
   6  -4   3   38.60    7.60
  -6   4  -4   -1.50    5.10
   6  -4   4   12.00    7.10
   6  -4   4    4.10    7.20
   6   5  -7    1.50    5.20
  -6  -5   7    7.60    6.30
  -6  -5   7   -5.50    7.10
  -6  -5   7   58.09   26.90
   6   5  -6    6.70    4.70
   6   5  -6    8.90    4.50
   6   5  -6    5.90    6.60
  -6  -5   6    7.80    6.40
  -6  -5   6    9.40    5.40
  -6  -5   6    7.00    4.20
  -6  -5   6    9.00    5.00
  -6  -5   6    7.40   19.10
   6   5  -5   14.10    5.00
   6   5  -5   15.40    4.00
   6   5  -5   14.80    4.20
   6   5  -5    0.10    4.90
  -6  -5   5   17.90    4.60
  -6  -5   5   19.10    3.70
  -6  -5   5   14.50    5.30
  -6  -5   5   17.10    5.60
  -6  -5   5  -13.10   18.80
  -6  -5   5   20.20    4.10
   6   5  -4   -6.70    3.70
   6   5  -4    4.00    5.90
   6   5  -4    7.70    5.00
  -6  -5   4   -5.70    4.10
  -6  -5   4   -5.70    4.80
   6   5  -3   14.80   16.30
   6   5  -3   48.40    4.70
   6   5  -3   46.70    3.70
   6   5  -3   47.80    3.30
   6   5  -3   57.09    4.40
   6   5  -3   34.20    4.10
   6   5  -3   56.69    5.70
  -6  -5   3   45.60    6.40
  -6  -5   3   48.70    5.20
  -6  -5   3   40.90    4.10
  -6  -5   3   48.10    4.20
   6   5  -2   63.29   14.90
  -6   5   2   67.29    5.40
   6   5  -2   71.99   14.50
   6   5  -2   75.19    6.40
  -6   5   2   67.49   17.40
   6   5  -2   69.79    5.80
   6   5  -2   71.39    4.10
  -6  -5   2   70.39    3.90
  -6  -5   2   69.99    4.30
  -6  -5   2   72.99    5.50
  -6  -5   2   78.29   15.40
  -6  -5   2   77.49   13.00
  -6  -5   2   68.39    6.40
   6  -5  -2   68.39    4.50
   6  -5  -2   63.29    5.30
   6  -5  -2   73.89    5.30
   6  -5  -2   73.29    5.50
   6   5  -1  304.37   11.80
  -6   5   1  322.87   12.20
  -6   5   1  309.57   11.80
  -6   5   1  294.57   12.90
  -6   5   1  317.77   12.00
  -6   5   1  309.37   10.30
   6   5  -1  302.47   19.60
   6   5  -1  301.97   19.30
  -6   5   1  347.47   20.30
   6  -5  -1  304.07   11.90
   6  -5  -1  317.87   10.40
   6  -5  -1  294.67   11.70
  -6  -5   1  299.77   12.60
  -6  -5   1  243.18   12.00
   6  -5  -1  292.27   12.00
  -6  -5   1  296.07   13.30
   6  -5  -1  305.07   12.50
   6  -5  -1  309.17   10.50
   6   5   0   42.10   13.90
  -6   5   0   32.30   14.50
   6   5   0   22.30   11.90
  -6   5   0   25.60    3.50
  -6   5   0   25.60    4.60
  -6   5   0   20.90    4.40
  -6   5   0   22.70    4.30
  -6   5   0   22.90    5.00
  -6   5   0   22.80    4.90
  -6   5   0   33.20   12.30
   6  -5   0   11.20   14.00
  -6  -5   0   24.10    5.00
   6  -5   0   22.10    2.30
   6  -5   0   19.70    4.80
  -6  -5   0   18.80    5.30
   6  -5   0   26.60    4.90
   6  -5   0   26.50    4.40
  -6   5  -1   59.99    4.10
  -6   5  -1   65.89    3.90
  -6   5  -1   75.49    6.30
  -6   5  -1   59.69    5.30
  -6   5  -1   62.69    5.70
  -6   5  -1   66.29    4.80
  -6   5  -1   60.69    6.10
  -6   5  -1   65.19   12.10
   6  -5   1   78.19    5.30
   6  -5   1   57.19    7.50
   6  -5   1   45.60    5.70
  -6   5  -2   22.20    5.40
  -6   5  -2   19.90    3.10
  -6   5  -2   27.20    6.90
  -6   5  -2   27.40    6.50
  -6   5  -2   34.30    5.80
   6  -5   2  -16.20   14.10
   6  -5   2   38.60    5.30
   6  -5   2   12.80    6.30
   6  -5   2   10.60    6.10
  -6   5  -3    4.40    6.20
  -6   5  -3   12.30    3.90
  -6   5  -3   12.50    6.40
  -6   5  -3   18.70    5.30
  -6   5  -3   14.20    5.80
   6  -5   3   13.50    6.00
   6  -5   3    9.20   11.10
   6  -5   3   10.10   12.70
   6  -5   3   11.40    5.40
  -6   5  -4    7.40    5.10
   6  -5   4    2.90    6.60
   6  -5   4    2.50   11.60
   6  -5   4    0.80   10.40
   6   6  -8    6.00    6.90
   6   6  -8    2.00    4.60
  -6  -6   8  -11.10   20.00
   6   6  -7   -5.10    5.90
   6   6  -7   -4.20    4.90
   6   6  -7   -2.20    6.70
  -6  -6   7    1.20    6.80
  -6  -6   7   -1.70    5.90
  -6  -6   7   -3.20   27.10
   6   6  -6   21.30    5.00
   6   6  -6   26.50    6.50
   6   6  -6   26.10    5.60
  -6  -6   6   35.30    7.50
  -6  -6   6   33.90    4.90
  -6  -6   6   49.50    5.00
  -6  -6   6   48.10    6.70
   6   6  -5   33.10    6.20
   6   6  -5   35.00    6.10
   6   6  -5   25.40    4.70
   6   6  -5   28.20    4.60
  -6  -6   5   29.20    4.50
  -6  -6   5    9.40   18.70
  -6  -6   5   47.10   19.80
  -6  -6   5   32.40    4.00
  -6  -6   5   32.50    5.60
  -6  -6   5   25.30    6.00
   6   6  -4   -6.70    5.00
   6   6  -4    6.80   14.90
   6   6  -4    1.40    5.50
   6   6  -4    1.80    4.90
   6   6  -4   -3.80    3.40
   6   6  -4    2.70    3.90
  -6  -6   4  -12.90   16.50
  -6  -6   4    0.90    4.00
  -6  -6   4   -9.50   18.20
  -6  -6   4   -5.30    5.10
  -6  -6   4    1.40    4.20
  -6  -6   4   -1.40    5.60
  -6  -6   4    0.40    3.30
   6   6  -3   26.80    4.70
   6   6  -3   27.30    4.00
   6   6  -3   31.20    6.40
   6   6  -3   28.10    4.60
   6   6  -3   33.50   18.30
   6   6  -3   29.00    6.20
  -6  -6   3   23.80    5.30
  -6  -6   3   28.60    4.40
  -6  -6   3   22.30    5.00
  -6  -6   3   50.39   16.00
  -6  -6   3   42.80   15.20
  -6  -6   3   33.80    4.30
  -6   6   2  -37.20   20.30
   6   6  -2  -33.00   17.40
   6   6  -2   -8.20    5.70
  -6   6   2   -1.90    4.50
   6   6  -2   -8.10    4.00
   6  -6  -2   -3.30    4.70
  -6  -6   2   -9.40    4.20
  -6  -6   2   -7.20    3.80
  -6  -6   2  -13.30    5.50
   6  -6  -2   -4.80    4.10
   6  -6  -2   -3.40    5.30
   6  -6  -2   -2.70    5.00
  -6   6   1   78.79    6.90
   6   6  -1   96.29    5.20
  -6   6   1   28.70   18.00
   6   6  -1   87.09   14.90
  -6   6   1   83.29    6.90
   6   6  -1   90.39    7.30
  -6   6   1   89.79    4.70
   6   6  -1   86.99   16.20
  -6   6   1   88.89    6.80
   6  -6  -1   78.89    6.80
   6  -6  -1   91.89    6.00
   6  -6  -1   91.59    6.30
  -6  -6   1   90.09    5.20
   6  -6  -1   86.19    4.80
  -6  -6   1   95.09    6.50
  -6  -6   1   93.39    5.60
   6  -6  -1   89.49    5.50
  -6  -6   1   88.89    7.20
  -6   6   0  -11.60    5.20
   6  -6   0   -4.80    5.20
  -6  -6   0   -2.00    4.80
  -6   6  -1    1.40    3.10
  -6   6  -1    4.00    5.70
  -6   6  -1    2.60    5.80
  -6   6  -1    2.10    2.70
  -6   6  -1    4.40    5.90
  -6   6  -1    3.60    4.70
  -6   6  -1    4.60   10.80
  -6   6  -1   -4.00   11.30
  -6   6  -1    4.10    4.30
   6  -6   1    9.60   15.00
   6  -6   1    0.90    6.20
   6  -6   1    6.20    5.50
   6  -6   1    3.60    5.10
   6  -6   1    3.70    3.10
  -6   6  -2    6.10    6.30
  -6   6  -2    1.00    4.10
  -6   6  -2   -2.50    3.40
  -6   6  -2    2.60    5.30
  -6   6  -2   -1.40    3.00
  -6   6  -2   -3.80    6.10
   6  -6   2   -0.10    5.10
   6  -6   2    3.50   14.60
   6  -6   2    2.00    5.60
  -6   6  -3   13.60    4.20
  -6   6  -3   18.40    5.10
  -6   6  -3   19.50    7.20
   6  -6   3   19.90    6.40
   6  -6   3   14.00   14.00
   6  -6   3    7.50    6.60
   6  -6   3   18.10   15.30
  -6   6  -4   38.50    6.10
  -6   6  -4   77.99   10.00
   6  -6   4   46.80    8.60
   6   7  -8    4.00    7.30
   6   7  -8   -1.80    5.30
   6   7  -8   -0.60    7.00
  -6  -7   8    2.30    7.60
  -6  -7   8   -7.20   25.60
  -6  -7   8    5.10    7.80
  -6  -7   8    0.50    9.40
   6   7  -7    1.60    6.70
   6   7  -7    8.00    5.40
   6   7  -7   -1.30    6.10
  -6  -7   7    1.60    6.70
  -6  -7   7    6.90    6.50
  -6  -7   7   -2.10    7.60
   6   7  -6   17.70    5.40
   6   7  -6   15.20    6.70
   6   7  -6   13.90    7.00
  -6  -7   6   25.30    6.60
  -6  -7   6   17.70   18.30
  -6  -7   6   17.70    6.20
   6   7  -5   27.20    6.80
   6   7  -5   14.30    5.00
   6   7  -5   -5.80   24.10
   6   7  -5   13.10    4.70
   6   7  -5   -3.50    7.00
   6   7  -5   -0.10    7.00
  -6  -7   5    2.90    5.10
  -6  -7   5   -1.60    6.10
  -6  -7   5   19.40    6.60
  -6  -7   5    4.80    4.40
   6   7  -4  -35.70   23.90
   6   7  -4    7.10    4.00
   6   7  -4    2.20    5.40
   6   7  -4    5.90    5.80
   6   7  -4    4.60    5.40
   6   7  -4   12.90    4.40
  -6  -7   4    4.70    4.80
  -6  -7   4   -1.00    6.50
  -6  -7   4    0.30    4.80
  -6  -7   4    4.30    5.70
  -6  -7   4    4.10    4.80
   6   7  -3   16.10    5.00
   6   7  -3   15.80   17.50
   6   7  -3   17.00    4.90
   6   7  -3   19.50    4.00
  -6  -7   3   30.40    6.20
  -6  -7   3   26.30   14.00
  -6  -7   3   23.70    5.50
  -6  -7   3   22.90    4.60
  -6  -7   3   32.70   14.10
  -6  -7   3   18.10    4.90
   6   7  -2  113.59   19.20
   6   7  -2   85.99   17.20
   6   7  -2   86.49    5.60
  -6   7   2  104.09   20.20
  -6  -7   2   95.39    5.60
   6  -7  -2   91.39    5.70
  -6  -7   2  105.79    8.20
   6  -7  -2   95.39    6.50
  -6  -7   2  105.49    6.90
   6  -7  -2   92.59    7.10
  -6  -7   2   90.09    6.00
   6  -7  -2   95.59    6.70
   6   7  -1    2.00    3.80
   6   7  -1   -6.40   12.60
  -6   7   1    1.80    4.90
  -6   7   1    9.00   20.30
   6   7  -1    6.50   14.80
  -6  -7   1    3.00    5.70
  -6  -7   1    3.60    6.40
   6  -7  -1    2.20    3.50
   6  -7  -1    0.50    3.80
  -6  -7   1    0.40    4.00
   6  -7  -1    2.20    5.40
  -6  -7   1    5.40    4.10
   6  -7  -1    2.90    5.70
   6  -7  -1    2.50    5.00
  -6   7   0   11.00    4.10
  -6   7   0   10.90   13.40
  -6   7   0   18.70    5.40
  -6   7   0   10.30    5.70
   6  -7   0    9.40    5.30
  -6  -7   0    4.40    4.50
   6  -7   0   21.80    5.70
   6  -7   0    9.40    3.40
   6  -7   0    8.70    5.20
  -6   7  -1   47.00    4.90
  -6   7  -1   24.70    6.10
  -6   7  -2   -0.50    4.90
  -6   7  -2   -1.80    3.90
  -6   7  -2   -5.20    7.00
  -6   7  -2   -9.50    6.00
  -6   7  -2   -3.50    3.60
   6  -7   2   -3.00    5.70
  -6   7  -3   72.09    5.70
  -6   7  -3   94.09    5.10
  -6   7  -3   69.79    9.40
  -6   7  -3   90.39    5.80
   6  -7   3   48.50   16.30
   6  -7   3   93.19    7.70
  -6   7  -4    5.20    5.50
  -6   7  -4    0.20    4.90
   6  -7   4    7.00   13.50
   6  -7   4   -2.10   14.80
  -6   7  -5   28.20    6.40
  -6   7  -5   27.00    6.20
   6  -7   5   13.10   15.20
   6  -7   5    6.70    8.90
   6  -7   5    4.50   16.50
   6  -7   6  -10.20   10.10
   6   8  -9   18.00    8.70
  -6  -8   9   21.70    9.30
   6   8  -8    7.70    6.20
   6   8  -8    2.00    7.70
  -6  -8   8    2.20    7.90
  -6  -8   8    0.10    7.00
   6   8  -7   31.30    6.50
   6   8  -7   22.40    5.90
   6   8  -7   32.90    6.70
  -6  -8   7   37.30    8.00
  -6  -8   7   29.50    7.20
  -6  -8   7   26.60    7.50
   6   8  -6   -0.80    5.30
   6   8  -6   -7.00    7.70
   6   8  -6   -4.70    5.80
   6   8  -6   -7.10    7.90
  -6  -8   6   -4.10    6.70
  -6  -8   6   -6.80   19.20
  -6  -8   6   -5.90    8.40
  -6  -8   6  -38.20   21.30
  -6  -8   6   -8.40    8.10
   6   8  -5  107.09   22.20
   6   8  -5  107.39    9.00
   6   8  -5  112.29    8.20
   6   8  -5   96.19    7.30
   6   8  -5  111.99    8.80
   6   8  -5  105.29    7.20
  -6  -8   5  112.39    6.60
  -6  -8   5  116.09   17.90
  -6  -8   5  111.79    8.00
  -6  -8   5  112.99    7.00
  -6  -8   5  111.79    7.30
  -6  -8   5  116.69   16.40
   6   8  -4    7.30    5.00
   6   8  -4   13.50   20.70
   6   8  -4   12.70    7.10
   6   8  -4    7.70    6.20
   6   8  -4    7.70    4.90
   6   8  -4    7.30    6.20
  -6  -8   4    7.70    4.70
  -6  -8   4   25.40   15.70
  -6  -8   4    7.60    5.70
  -6  -8   4    9.40    6.20
  -6  -8   4   -0.20    4.60
  -6  -8   4   -6.50   16.90
   6   8  -3  -10.50    5.90
  -6  -8   3   -6.40    5.50
  -6  -8   3   -9.80    6.60
  -6  -8   3  -11.90    5.20
   6   8  -2   31.70    5.40
  -6  -8   2   29.10    5.70
   6  -8  -2   34.00    7.50
  -6  -8   2   30.80    5.70
  -6  -8   2   28.50    7.40
   6   8  -1    8.10   16.70
   6   8  -1  -22.10   16.20
   6   8  -1   18.70    5.70
  -6  -8   1   53.39    7.80
   6  -8  -1   16.80    5.90
  -6  -8   1   23.00    5.40
   6  -8  -1   37.60    6.00
  -6  -8   1   45.30    6.60
  -6   8   0  118.59    8.70
  -6   8   0  126.89    9.10
   6  -8   0   87.69    6.10
   6  -8   0   96.59    8.20
   6  -8   0  106.09    6.50
   6  -8   0  107.39    8.60
  -6   8  -1   66.69    7.90
  -6   8  -1   15.30   15.00
  -6   8  -1   62.39    5.30
   6  -8   1   60.89    6.50
   6  -8   1   58.19    6.70
   6  -8   1   62.69    4.80
  -6   8  -2   15.40    5.70
  -6   8  -2   19.60    4.60
  -6   8  -2   16.90    3.30
   6  -8   2   17.60    5.00
  -6   8  -3   50.79    7.80
  -6   8  -3   45.10    5.20
  -6   8  -3   47.70    4.10
  -6   8  -3   39.40    5.40
   6  -8   3   57.89   17.10
  -6   8  -4   -0.40    3.80
  -6   8  -4    4.00    4.40
  -6   8  -4    1.30    5.40
  -6   8  -4   -9.70    9.40
   6  -8   4    4.90    7.50
   6  -8   4   11.80    8.00
   6  -8   4  -13.10   16.80
  -6   8  -5    9.40   10.50
  -6   8  -5   13.30    6.70
   6  -8   5   35.80   15.60
   6  -8   5   18.80    8.80
   6  -8   6  -22.90   10.60
   6   9  -8   -2.90    7.10
  -6  -9   8    6.40    9.80
  -6  -9   8    5.90    7.80
   6   9  -7   -8.00    7.40
   6   9  -7    1.30    7.60
  -6  -9   7   -2.60    8.40
  -6  -9   7   -9.20    8.80
   6   9  -6   69.99   10.00
   6   9  -6   65.99    8.00
   6   9  -6   74.89    7.60
   6   9  -6   88.49    8.10
   6   9  -6   76.59    9.30
  -6  -9   6   74.49    9.00
  -6  -9   6   69.59   17.50
  -6  -9   6   78.89    7.50
   6   9  -5  -13.60    7.40
   6   9  -5  -16.70    8.40
   6   9  -5  -13.40    7.40
   6   9  -5  -12.60    6.70
   6   9  -5   -7.00    6.20
  -6  -9   5   -7.50    6.20
  -6  -9   5  -10.90    6.10
  -6  -9   5  -15.00    6.60
  -6  -9   5   -3.10    7.50
   6   9  -4    3.60    6.00
   6   9  -4  -44.10   22.80
   6   9  -4   -5.50    5.80
   6   9  -4   -3.60    7.00
   6   9  -4   -1.20    6.90
  -6  -9   4   -6.40    7.70
  -6  -9   4    0.60    5.90
  -6  -9   4    2.50    5.00
  -6  -9   4   -6.60    6.70
   6   9  -3    5.00    6.10
   6   9  -3   10.10   19.70
   6   9  -3   -1.80    6.00
  -6  -9   3    4.80    5.10
  -6  -9   3    5.00    6.20
  -6  -9   3    2.20    5.60
   6   9  -2  109.49    7.70
   6   9  -2  112.39   17.60
   6   9  -2  117.69   21.40
  -6  -9   2  107.99    7.70
  -6  -9   2  118.09    8.60
  -6  -9   2  108.59    8.00
  -6   9   1  -23.00   22.40
   6   9  -1    4.00    5.70
   6   9  -1   -3.00   17.00
   6   9  -1   -6.20   16.80
  -6  -9   1    2.60    7.50
  -6  -9   1    2.50    5.70
  -6  -9   1    5.20    5.40
   6  -9  -1    2.00    5.30
   6  -9  -1    4.20    5.40
   6  -9  -1   -4.60    4.70
  -6   9   0   -3.50   15.90
   6  -9   0   -0.60    5.70
   6  -9   0    3.60    4.60
   6  -9   0   -0.60    4.60
  -6   9  -1   -5.20   13.50
  -6   9  -1    2.50    6.50
  -6   9  -1   19.50   13.50
   6  -9   1    2.70    6.70
   6  -9   1    5.80    5.80
   6  -9   1   -0.20    4.90
  -6   9  -2  -14.10    6.00
  -6   9  -2   -5.10    7.80
  -6   9  -2   -3.00    3.30
   6  -9   2  -17.60    7.50
   6  -9   2   -7.50    7.00
   6  -9   2   -5.00    5.70
  -6   9  -3    9.70    6.00
  -6   9  -3    8.90    3.90
  -6   9  -3    9.60    8.40
  -6   9  -3   -2.10    8.60
   6  -9   3    1.80    7.90
   6  -9   3    6.00    6.10
   6  -9   3    5.10    7.30
  -6   9  -4   13.90    8.00
  -6   9  -4   10.20    6.00
  -6   9  -4    1.40    9.30
   6  -9   4    8.40    6.20
   6  -9   4    9.10    9.30
  -6   9  -5  -12.70   10.80
   6  -9   5  -23.80   10.90
   6  -9   6    1.30    8.70
   6  10  -7   10.20    7.60
  -6 -10   7    6.70    8.70
  -6 -10   7   15.30    8.10
   6  10  -6   17.70    8.30
  -6 -10   6   35.90    8.10
  -6 -10   6   50.39    9.70
  -6 -10   6   47.20    7.00
   6  10  -5   21.60    7.70
   6  10  -5   16.20    7.90
   6  10  -5   12.80   23.50
   6  10  -5   26.50    7.30
  -6 -10   5   12.60    8.20
  -6 -10   5    9.80   20.40
  -6 -10   5   27.70    7.10
  -6 -10   5   26.90    6.50
  -6 -10   5    9.60    4.60
   6  10  -4   14.80   22.10
   6  10  -4   36.50    7.90
   6  10  -4   26.70    7.50
   6  10  -4   17.90    7.20
  -6 -10   4   18.50    5.60
  -6 -10   4   30.50    7.90
  -6 -10   4   22.10    6.80
   6  10  -3   -2.50    6.10
   6  10  -3  -25.40   21.20
   6  10  -3   -6.40    6.70
  -6 -10   3    6.90    8.00
  -6 -10   3    0.10    6.50
  -6 -10   3    3.00    4.40
  -6 -10   3   -8.20    7.80
   6  10  -2   -9.20   21.60
   6  10  -2    2.50    7.30
   6  10  -2   21.20   18.30
  -6 -10   2    4.90    6.30
  -6 -10   2    5.20    6.90
  -6 -10   2    6.50    7.40
   6 -10  -2    3.40    6.70
  -6 -10   2    5.10    7.40
  -6  10   1   -0.20    6.90
  -6  10   1  -13.10   28.60
   6  10  -1   15.30    6.00
   6  10  -1   -2.30   16.60
   6  10  -1   11.80   18.20
  -6 -10   1   -3.40    5.90
   6 -10  -1    2.40    5.90
  -6 -10   1   -9.70    7.80
   6 -10  -1   10.40    7.70
  -6 -10   1    4.20    6.20
  -6 -10   1   13.80    8.50
   6 -10  -1    4.80    5.00
  -6  10   0  144.19   11.60
  -6  10   0  142.29    9.60
   6 -10   0  141.39    9.50
   6 -10   0  126.49    8.00
   6 -10   0  137.69    7.90
  -6  10  -1   38.80   14.20
  -6  10  -1   27.50    7.40
  -6  10  -1   35.40    8.80
   6 -10   1   37.00    7.40
   6 -10   1   36.90    5.70
   6 -10   1   34.70    7.70
  -6  10  -2   10.40    7.10
  -6  10  -2   10.00    7.60
  -6  10  -2   17.70    8.80
   6 -10   2    7.50    6.30
   6 -10   2   22.00    7.40
   6 -10   2   14.70    7.90
  -6  10  -3    3.30    8.10
  -6  10  -3   -4.10    9.10
   6 -10   3    4.80    8.70
   6 -10   3    7.90    7.80
   6 -10   3   -0.80    6.50
  -6  10  -4   25.60   10.30
  -6  10  -4   70.49   11.00
   6 -10   4   35.30    9.30
   6 -10   4   15.90    8.90
  -6  10  -5    9.10    8.20
  -6  10  -5    9.20   10.30
   6 -10   5    1.30    9.50
   6 -10   5    2.20    7.80
   6  11  -5   28.80    8.00
   6  11  -5   41.90    9.30
  -6 -11   5   40.50    8.60
  -6 -11   5   32.00    8.00
   6  11  -4   -2.10    8.60
   6  11  -4  -14.20    7.40
   6  11  -4  -27.40   24.90
  -6 -11   4  -21.80    9.50
   6  11  -3  100.19   24.30
   6  11  -3  100.99    9.20
  -6 -11   3  100.29    8.60
  -6 -11   3  109.39    6.40
  -6 -11   3   94.09    9.80
   6  11  -2  -11.80   20.30
   6 -11  -2   -1.10    6.40
  -6 -11   2   41.60    7.90
  -6 -11   2   42.60    8.80
   6  11  -1   14.50   16.30
   6 -11  -1    9.10    7.70
  -6 -11   1   -3.90    7.00
   6 -11  -1   -0.80    7.90
  -6 -11   1    5.00    8.00
  -6  11   0   -7.90    8.20
   6 -11   0   -8.50    6.20
   6 -11   0   -3.80    7.70
  -6  11  -1    9.90    8.50
   6 -11   1   30.40    6.60
   6 -11   1   11.90    8.60
   6 -11   1   35.90    8.30
  -6  11  -2   -8.70    9.10
  -6  11  -2  -15.70   10.50
   6 -11   2   -5.80    6.80
   6 -11   2   -0.50    8.90
   6 -11   2   -4.30    8.80
  -6  11  -3  106.09   10.00
  -6  11  -3   91.09   10.70
   6 -11   3  104.59   10.80
   6 -11   3   91.09   10.60
  -6 -12   2   23.40    9.60
   6 -12  -1   18.20    8.60
   6 -12  -1   26.20    7.40
  -6 -12   1   -0.50    7.40
  -7   0   5   -0.60   17.00
  -7   0   5    1.80    4.60
   7   0  -5    3.10    3.90
   7   0  -5   -0.40    4.80
  -7   0   4   56.19   20.80
   7   0  -4   55.79    4.50
   7   0  -4   53.29    5.30
  -7   0   4   60.99    4.10
   7   0  -4   57.59    4.80
  -7   0   4   54.19    5.20
   7   0  -3   -1.30    1.90
  -7   0   3   -1.50    4.20
  -7   0   3   -1.60    3.80
   7   0  -3   -3.20   13.20
   7   0  -3   -0.40    1.90
   7   0  -3   -3.10    3.70
  -7   0   3    1.60    1.80
  -7   0   3    5.20   15.40
   7   0  -3   -1.60    4.00
   7   0  -3   -2.90    3.10
  -7   0   3    1.00    3.10
  -7   0   2 3937.51  121.89
  -7   0   2 3885.31  137.79
  -7   0   2 3756.92  165.58
   7   0  -2 3539.95  128.39
  -7   0   2 3664.13  131.39
   7   0  -2 3797.92  135.09
  -7   0   2 3840.82  128.59
   7   0  -2 3671.43  164.18
  -7   0   2 3838.62  130.79
   7   0  -2 3760.22  131.29
  -7   0   2 3737.63  164.48
  -7   0   1    0.10    2.90
  -7   0   1   -1.50    3.40
   7   0  -1    0.20    4.10
   7   0  -1    1.60    2.80
   7   0  -1   -5.60   12.30
  -7   0   1   -0.20    2.30
  -7   0   1    0.60    2.20
  -7   0   1    0.40   11.70
  -7   0   1    0.50    4.10
  -7   0   1    0.50   11.30
  -7   0   1    0.40    2.30
   7   0  -1    4.10    2.50
   7   0   0    5.30    3.20
  -7   0   0   10.50    2.80
  -7   0   0    5.30    2.40
   7   0   0    7.50    3.30
   7   0   0    9.00   11.40
  -7   0   0    8.30    4.70
  -7   0   0    4.70   11.10
   7   0   0   -1.40   11.10
   7   0   0    4.30    4.90
  -7   0   0    1.50    9.20
  -7   0  -1    1.90   11.70
   7   0   1    0.30    3.20
   7   0   1    5.40   10.60
   7   0   1   -0.40    3.80
   7   0   1   -1.50   11.70
  -7   0  -1    0.50    4.90
   7   1  -5   14.40    4.90
   7   1  -5   11.60    3.90
   7   1  -5   14.80    5.20
  -7  -1   5   10.90   17.90
  -7  -1   5   13.30    5.20
   7   1  -4  105.19   17.30
   7   1  -4   96.79    5.50
  -7   1   4  101.89    6.10
   7   1  -4   97.29    5.90
   7   1  -4   89.89    6.30
  -7   1   4  104.69   18.60
   7  -1  -4   97.99    6.20
  -7  -1   4   98.89    5.00
  -7  -1   4   96.39    5.90
   7  -1  -4   95.39    4.90
  -7  -1   4   91.79   15.50
  -7   1   3    4.00    3.10
   7   1  -3    2.60    4.10
   7   1  -3    6.80   11.60
   7   1  -3    1.00    3.20
  -7   1   3    2.30    4.10
   7   1  -3    5.70    3.50
  -7   1   3    0.70   15.00
  -7   1   3    2.80    2.50
   7  -1  -3    0.80    3.00
   7  -1  -3    1.30    4.10
  -7  -1   3    2.00    3.00
  -7  -1   3    3.60    4.40
  -7  -1   3   -7.40   16.30
   7  -1  -3    1.90    2.30
   7  -1  -3    3.60    3.60
   7  -1  -3   -2.30   14.10
   7  -1  -3    1.40    2.20
  -7  -1   3    5.50    3.40
  -7   1   2   27.90    3.10
  -7   1   2   19.10   13.30
   7   1  -2   29.00    3.60
  -7   1   2   25.60    2.90
   7   1  -2   14.30   15.30
  -7   1   2   22.50    3.20
  -7   1   2   22.60    4.30
   7   1  -2   26.70    4.30
  -7  -1   2   31.70   13.30
   7  -1  -2   25.60   12.60
   7  -1  -2   23.80    4.10
  -7  -1   2   28.30    3.20
  -7  -1   2   29.40   14.10
  -7  -1   2   28.40    4.10
   7  -1  -2   20.80    2.80
  -7  -1   2   27.80    2.90
   7  -1  -2   28.40    4.00
   7  -1  -2   22.30    2.80
   7   1  -1   -3.50    4.40
  -7   1   1    0.60    2.80
   7   1  -1    1.60    2.90
  -7   1   1   -3.20    2.90
  -7   1   1   -2.50    4.00
  -7   1   1    0.70    2.70
   7   1  -1    0.30   12.60
  -7   1   1   -0.60    2.40
  -7   1   1   -1.30   13.30
   7   1  -1    0.10    1.80
   7   1  -1   -0.70   12.50
  -7   1   1    1.10   13.00
  -7   1   1   -0.90    2.70
  -7   1   1    0.80    2.20
   7   1  -1   -0.80    1.80
  -7  -1   1   -0.40    2.00
  -7  -1   1   -5.00   11.90
   7  -1  -1    0.30    2.50
  -7  -1   1    9.70   11.80
   7  -1  -1    0.90    4.10
   7  -1  -1   -0.30   11.60
   7  -1  -1    0.80    2.40
   7  -1  -1    0.50    2.40
  -7  -1   1    0.70    2.90
  -7  -1   1   -0.70    3.80
   7   1   0 1303.97   47.10
  -7   1   0 1249.18   54.79
  -7   1   0 1317.07   44.10
   7   1   0 1222.68   44.80
   7   1   0 1236.58   62.09
  -7   1   0 1269.07   45.70
  -7   1   0 1243.88   53.79
  -7   1   0 1259.57   43.50
   7   1   0 1107.29   58.79
  -7   1   0 1300.27   46.10
  -7  -1   0 1284.97   56.79
   7  -1   0 1263.87   45.00
  -7  -1   0 1261.17   44.80
   7  -1   0 1251.37   46.40
   7  -1   0 1249.38   56.69
   7  -1   0 1229.78   60.59
   7  -1   0 1259.67   45.20
  -7  -1   0 1264.97   56.59
  -7  -1   0 1290.07   45.40
  -7   1  -1   39.80    4.10
  -7   1  -1   43.80    5.60
   7   1   1   38.50   11.90
   7   1   1   54.39   12.20
  -7   1  -1   45.20    9.90
   7  -1   1   36.90    4.70
  -7  -1  -1   44.10    5.80
   7  -1   1   52.29   12.60
   7  -1   1   38.80   10.70
   7  -1   1   45.00    4.50
  -7   1  -2    0.30    5.30
   7  -1   2    2.90   11.80
   7  -1   2    2.90   11.80
   7   2  -6    5.10    5.30
   7   2  -6    6.60    4.80
   7   2  -6    1.80    5.30
  -7  -2   6    0.30    1.30
  -7  -2   6   24.60   23.90
   7   2  -5   90.19    6.70
   7   2  -5   90.39    6.00
   7   2  -5   95.09    5.90
  -7  -2   5   20.20   22.80
  -7  -2   5   94.99    6.50
  -7  -2   5   87.09    7.30
  -7  -2   5   90.09    5.10
  -7   2   4    2.80    4.80
   7   2  -4   -1.10    4.40
  -7   2   4    8.10   18.60
   7   2  -4    3.60    3.90
   7   2  -4    9.60   16.90
   7   2  -4    4.60    4.10
  -7  -2   4    0.70    4.80
  -7  -2   4    5.90   17.40
  -7  -2   4   -0.60    3.50
   7  -2  -4    2.70    4.70
   7  -2  -4    0.50    3.60
  -7  -2   4    3.20    4.30
   7   2  -3   72.49    5.80
  -7   2   3   49.60    4.00
  -7   2   3   47.90    4.90
  -7   2   3   57.39   16.90
   7   2  -3   54.29    4.50
  -7   2   3   49.60    4.10
   7   2  -3   44.40   15.30
   7  -2  -3   54.39    3.80
  -7  -2   3   51.59    3.90
   7  -2  -3   52.49    3.70
   7  -2  -3   44.70    5.90
  -7  -2   3   67.69   16.00
  -7  -2   3   54.19    5.20
   7  -2  -3   53.49    4.20
   7  -2  -3   70.89    4.60
  -7  -2   3   49.99   15.50
  -7  -2   3   51.49    4.50
   7   2  -2   15.40    4.40
  -7   2   2   12.70    4.00
   7   2  -2   12.80    3.40
  -7   2   2   14.50    3.10
  -7   2   2    9.30   15.10
  -7   2   2   15.60    2.50
  -7   2   2   21.00    3.20
   7   2  -2   10.60   13.60
   7  -2  -2   14.40    4.10
  -7  -2   2   12.60   15.40
  -7  -2   2   17.10    3.80
   7  -2  -2   14.80    3.20
  -7  -2   2   15.10    4.30
  -7  -2   2   16.50   13.30
   7  -2  -2   13.40    3.20
   7  -2  -2   13.00    2.80
   7  -2  -2   12.60    2.20
  -7  -2   2   11.40    3.80
   7  -2  -2    9.70   12.00
  -7   2   1    8.60    3.50
   7   2  -1    6.40   14.70
   7   2  -1    7.40    5.40
  -7   2   1    7.40    2.90
  -7   2   1    7.10    3.00
  -7   2   1    7.70    3.00
  -7   2   1    4.40   15.40
  -7   2   1    9.90    3.20
   7   2  -1    8.40    3.80
   7   2  -1    6.40   12.10
  -7   2   1    3.60   12.30
  -7   2   1   10.00    4.50
   7  -2  -1    8.10    3.80
  -7  -2   1    4.80    4.60
   7  -2  -1    7.80    1.70
  -7  -2   1    0.20   13.80
  -7  -2   1    6.30    3.20
   7  -2  -1    9.50    2.70
   7  -2  -1    3.60   12.80
  -7  -2   1    2.30   13.70
   7  -2  -1    5.10    3.10
   7   2   0   -4.80   12.00
   7   2   0   -1.80   11.80
  -7   2   0   -0.50    4.30
  -7   2   0    2.00    4.10
  -7   2   0    3.00    3.10
  -7   2   0    3.90   11.60
  -7   2   0    2.10    3.00
  -7   2   0   -0.50   12.10
  -7   2   0    3.40    3.90
   7  -2   0    1.90    3.20
   7  -2   0    1.30    3.10
  -7  -2   0    2.70    3.40
  -7  -2   0   -2.40   10.10
   7  -2   0    3.70    4.30
  -7  -2   0    3.60    5.20
  -7  -2   0   -3.30   12.10
   7  -2   0    4.80    9.60
  -7   2  -1    7.50    4.60
  -7   2  -1    8.50    4.60
  -7   2  -1   14.00    9.40
   7   2   1   10.70   10.30
  -7   2  -1    4.10    9.70
  -7   2  -1   10.10    4.10
   7   2   1   12.10   11.40
  -7  -2  -1    5.90    5.00
   7  -2   1    8.60   12.70
   7  -2   1    1.00   11.60
   7  -2   1    9.80    4.80
   7  -2   1   10.30    4.20
  -7   2  -2   19.40    5.20
  -7   2  -2   25.00    4.80
   7  -2   2   26.10   13.00
   7  -2   2   33.70   12.40
   7  -2   2   22.90    5.50
   7  -2   2   17.60    5.10
   7   3  -6    3.60    6.00
   7   3  -6    0.80    5.80
   7   3  -6    7.50    4.70
  -7  -3   6   -1.10    5.10
  -7  -3   6    4.00    5.70
  -7  -3   6   20.30   22.50
   7   3  -5   41.90    5.90
   7   3  -5   41.70    6.70
   7   3  -5   38.80    4.90
  -7  -3   5   32.00    5.90
  -7  -3   5   25.90    4.40
  -7  -3   5   30.40    5.30
   7   3  -4  104.29    6.30
   7   3  -4  117.99    4.70
  -7   3   4   72.39   19.10
   7   3  -4  115.59    7.40
   7   3  -4  114.39   18.10
   7   3  -4  117.29    5.90
  -7  -3   4  114.29    5.90
  -7  -3   4  121.19    6.80
  -7  -3   4   52.49   17.90
  -7  -3   4  120.99    7.30
  -7  -3   4  117.99    4.40
  -7  -3   4  116.29    4.30
  -7   3   3   54.79    5.50
  -7   3   3   55.49    4.40
  -7   3   3   53.09   18.50
   7   3  -3   53.19    6.00
   7   3  -3   57.89    4.90
   7   3  -3   51.19   15.50
  -7  -3   3   49.40   14.50
   7  -3  -3   58.59    4.30
   7  -3  -3   52.69    4.30
  -7  -3   3   61.19   16.60
   7  -3  -3   60.99    4.40
  -7  -3   3   60.69    5.60
  -7  -3   3   62.79    4.50
  -7  -3   3   48.30    5.00
   7  -3  -3   56.99    5.80
   7   3  -2    1.70   14.00
  -7   3   2    3.10    4.20
  -7   3   2    2.20    2.70
   7   3  -2    2.80    4.30
  -7   3   2   -7.60   18.80
  -7   3   2    4.00    4.10
   7   3  -2    2.50    4.70
  -7   3   2    2.50    2.90
  -7  -3   2    2.40    4.60
   7  -3  -2    4.60   15.00
  -7  -3   2    1.10    3.80
   7  -3  -2    1.40    2.10
  -7  -3   2    3.40    3.30
   7  -3  -2    1.70    4.50
  -7  -3   2    2.60   11.80
  -7  -3   2   -3.40   12.40
   7  -3  -2    2.50    3.90
   7  -3  -2    3.50    4.50
   7  -3  -2    4.50    3.70
   7   3  -1   12.10    5.40
  -7   3   1   12.70    4.20
   7   3  -1   11.50   10.80
  -7   3   1    6.50   14.20
  -7   3   1   10.00    3.70
  -7   3   1    8.50   14.80
  -7   3   1    8.70    3.30
   7   3  -1    6.40   11.40
  -7   3   1   14.40    4.10
  -7   3   1   13.60    3.20
   7   3  -1   15.90    4.70
  -7   3   1    9.30    3.50
   7  -3  -1   10.70    3.40
  -7  -3   1   14.00    4.80
  -7  -3   1   11.60   10.90
   7  -3  -1   13.50    4.00
   7  -3  -1   13.20    4.60
  -7  -3   1   12.90    3.60
   7  -3  -1   25.10   13.20
  -7  -3   1   16.80   12.00
  -7   3   0  668.13   30.70
   7   3   0  631.34   38.90
  -7   3   0  684.53   25.90
  -7   3   0  664.43   26.30
   7   3   0  723.43   36.80
  -7   3   0  699.83   22.90
  -7   3   0  668.13   32.30
  -7   3   0  701.83   26.20
  -7   3   0  709.93   26.80
  -7   3   0  698.53   24.60
   7  -3   0  722.73   24.60
   7  -3   0  684.33   24.90
   7  -3   0  692.33   33.90
   7  -3   0  711.23   24.20
  -7  -3   0  687.23   27.30
  -7  -3   0  640.14   26.90
  -7   3  -1   10.90    4.80
  -7   3  -1   10.20    3.90
  -7   3  -1   16.40    4.70
  -7   3  -1   12.90   12.20
  -7   3  -1    9.10    4.50
  -7   3  -1   13.80   11.30
   7  -3   1   14.10   12.50
   7  -3   1   12.50    4.40
   7  -3   1   18.60   11.80
   7  -3   1   10.80    4.10
   7  -3   1    7.70    4.40
  -7   3  -2   -1.60    5.30
  -7   3  -2    0.50    6.90
   7  -3   2   -6.20   13.20
   7  -3   2    2.00   11.60
   7  -3   2  -10.60    5.70
   7  -3   2   -8.20    5.20
  -7   3  -3  172.28    9.40
  -7   3  -3  174.18    8.60
   7  -3   3  170.08   10.00
   7  -3   3  167.98   10.20
   7  -3   3  181.98   16.30
   7  -3   3  170.08   16.30
   7   4  -7  168.18   10.80
   7   4  -6    3.70    6.70
   7   4  -6    7.30    4.60
   7   4  -6    6.60    4.60
  -7  -4   6    9.70    6.60
  -7  -4   6    5.70    5.90
  -7  -4   6    8.00    5.20
  -7  -4   6    5.50    5.10
  -7  -4   6    7.90   21.40
   7   4  -5  179.98   25.50
   7   4  -5  185.98    9.30
   7   4  -5  178.68    9.60
   7   4  -5  177.68    7.90
   7   4  -5  175.08    7.70
  -7  -4   5  181.78    9.30
  -7  -4   5  167.98    9.40
  -7  -4   5  178.08    7.90
  -7  -4   5  187.08   22.40
  -7  -4   5  173.88    7.70
  -7  -4   5  181.58    7.80
   7   4  -4   98.19    4.40
   7   4  -4  104.59    7.60
   7   4  -4   93.09    7.20
   7   4  -4   93.39    4.70
  -7  -4   4   76.19    7.30
  -7  -4   4   72.59    5.60
  -7  -4   4   94.59    4.60
  -7  -4   4   87.59    6.70
  -7   4   3    5.80    4.20
  -7   4   3    4.10   15.90
   7   4  -3   -2.30    5.00
  -7   4   3    8.90    4.10
   7  -4  -3    2.20    4.10
   7  -4  -3    2.80    3.80
  -7  -4   3   -7.40    5.20
   7  -4  -3    5.40    4.10
   7  -4  -3    4.20    5.20
   7   4  -2  591.64   34.00
  -7   4   2  592.44   31.40
  -7   4   2  584.34   22.10
  -7   4   2  585.34   20.10
  -7   4   2  579.04   21.70
   7   4  -2  592.14   21.80
   7   4  -2  592.04   21.40
  -7   4   2  554.64   21.20
   7   4  -2  586.04   22.20
  -7  -4   2  568.64   22.60
  -7  -4   2  597.14   28.90
   7  -4  -2  597.34   21.90
  -7  -4   2  601.84   29.10
  -7  -4   2  569.24   20.40
  -7  -4   2  605.44   22.00
   7  -4  -2  586.14   21.90
  -7  -4   2  587.34   21.70
   7  -4  -2  602.44   20.20
   7  -4  -2  615.84   23.70
  -7   4   1    4.00    4.30
  -7   4   1   -7.50   14.50
  -7   4   1    0.10    3.80
   7   4  -1   -1.30   14.90
  -7   4   1    1.20    4.50
   7   4  -1    4.90    4.40
  -7   4   1    8.10    3.50
  -7   4   1    4.60    3.60
  -7   4   1    4.50    3.90
   7   4  -1   -0.20   13.60
   7  -4  -1   -2.80   15.30
   7  -4  -1    5.50    4.30
  -7  -4   1    1.60    5.30
   7  -4  -1    1.60    3.80
   7  -4  -1    1.00    3.60
   7  -4  -1    2.50    4.00
  -7  -4   1   -2.50   12.80
  -7  -4   1    2.40   13.30
  -7  -4   1    6.20    5.10
  -7   4   0  108.89    5.50
  -7   4   0  118.79   14.70
  -7   4   0  105.99    6.50
   7   4   0  109.59   14.30
  -7   4   0  106.79    6.80
  -7   4   0  105.29    7.40
   7   4   0   98.49   16.00
  -7   4   0  111.69    6.10
  -7   4   0  105.79   16.70
  -7   4   0  112.69    6.40
  -7  -4   0   98.99    6.30
  -7  -4   0  102.39    8.20
   7  -4   0  115.29   16.00
   7  -4   0  107.69    6.40
   7  -4   0  115.19    6.80
   7  -4   0  101.49    6.60
  -7   4  -1   77.29    4.80
  -7   4  -1   61.69    6.20
  -7   4  -1   84.69    6.50
  -7   4  -1   44.80   15.30
  -7   4  -1   53.79   13.60
  -7   4  -1   72.19    5.80
  -7   4  -1   83.59    6.50
   7  -4   1   35.20   16.70
   7  -4   1   89.59    5.80
   7  -4   1   60.39    7.10
   7  -4   1   72.39    7.00
  -7   4  -2   31.50    5.60
  -7   4  -2   31.90    5.20
  -7   4  -2   28.40    3.00
  -7   4  -2   26.70    6.30
  -7   4  -2   32.50    6.20
   7  -4   2    7.00   13.90
   7  -4   2   26.30    5.40
   7  -4   2   27.60   13.10
   7  -4   2   12.40    5.70
  -7   4  -3   46.70    7.60
  -7   4  -3   51.69    7.10
  -7   4  -3   46.70    6.20
   7  -4   3   40.50    7.10
   7  -4   3   47.50   13.60
   7  -4   3   43.10    6.80
   7  -4   3   50.89   14.30
   7  -4   4   12.00    7.10
   7   5  -8   -1.20    6.70
   7   5  -7   38.20    7.10
   7   5  -7   38.70    6.00
  -7  -5   7   43.70    7.20
  -7  -5   7   21.40   24.10
  -7  -5   7   40.90    7.30
   7   5  -6   17.80    5.00
   7   5  -6   18.40    6.50
   7   5  -6   21.80    4.80
  -7  -5   6   19.20    6.50
  -7  -5   6   15.10    5.30
  -7  -5   6   17.90    5.30
  -7  -5   6   11.90    5.00
   7   5  -5   -0.10    4.50
   7   5  -5    5.70    3.50
   7   5  -5    4.90    5.20
   7   5  -5   -4.30   18.40
  -7  -5   5    0.30    4.20
  -7  -5   5    4.60    4.10
  -7  -5   5    0.10   18.90
  -7  -5   5   -2.30    7.30
  -7  -5   5    3.20    6.20
   7   5  -4   -6.10   17.20
   7   5  -4   -2.10    5.40
   7   5  -4    1.00    2.90
   7   5  -4   -0.60    3.90
   7   5  -4    0.70    3.20
   7   5  -4    4.10    5.50
  -7  -5   4    3.10   15.80
  -7  -5   4    1.90    3.20
  -7  -5   4    3.60   17.50
  -7  -5   4    2.00    5.70
  -7  -5   4    2.70    3.90
  -7  -5   4    3.40    5.50
   7   5  -3  -11.10    6.30
   7   5  -3   12.10    3.30
   7   5  -3  -35.80   19.20
   7   5  -3   -4.10    3.50
  -7   5   3   19.90   21.70
   7   5  -3   12.70    5.50
  -7  -5   3    4.90    4.10
  -7  -5   3  -23.60   18.20
   7  -5  -3   22.40    4.80
  -7  -5   3    8.30    5.30
  -7  -5   3    5.40    5.70
  -7  -5   3    7.70    3.10
  -7   5   2   21.50    5.50
   7   5  -2    8.50    5.50
  -7   5   2   17.30    4.40
   7   5  -2    2.60    3.00
  -7   5   2    5.80   17.20
  -7   5   2   24.10    4.60
   7   5  -2   13.60    6.90
   7   5  -2   -5.20   18.30
   7   5  -2  -34.10   18.60
   7  -5  -2   28.00    4.40
  -7  -5   2    4.00    7.10
   7  -5  -2   21.20    4.20
  -7  -5   2    7.80    5.20
   7  -5  -2   17.60    4.00
  -7  -5   2   14.80    3.20
   7  -5  -2   21.90    5.30
  -7  -5   2   10.00    2.70
   7   5  -1   19.00   16.70
  -7   5   1  -11.90   18.40
   7   5  -1  -10.80    6.20
  -7   5   1    0.90    5.00
  -7   5   1   13.50    5.60
  -7   5   1   10.30    4.00
   7  -5  -1   11.10    4.80
  -7  -5   1   -2.40    6.10
  -7  -5   1   -1.80    5.30
   7  -5  -1  -10.90    4.70
   7  -5  -1   -9.30    6.30
   7  -5  -1   -4.90    4.90
  -7  -5   1  -17.40   15.70
   7   5   0  -10.50   16.50
   7   5   0  -25.10   14.90
  -7  -5   0    0.80    5.00
  -7  -5   0   -2.40    7.30
   7  -5   0  -12.80    6.00
  -7   5  -1   11.50    5.50
  -7   5  -1    7.40    5.60
  -7   5  -1    8.40    4.70
  -7   5  -1   12.10   14.90
  -7   5  -1    8.90    4.70
  -7   5  -1   12.90   12.80
  -7   5  -1    8.10    3.40
  -7   5  -1    5.40    5.60
   7  -5   1    9.40    5.00
   7  -5   1    8.60    5.50
   7  -5   1   15.00    6.10
   7  -5   1   -7.70   17.20
  -7   5  -2   61.29    6.40
  -7   5  -2   45.50    3.90
  -7   5  -2   50.29    7.40
  -7   5  -2   55.79    5.20
  -7   5  -2   54.09    6.30
   7  -5   2   56.99    5.30
   7  -5   2   78.19    7.00
  -7   5  -3   33.30    7.80
  -7   5  -3   33.20    5.10
  -7   5  -3   34.60    6.10
   7  -5   3   36.00   14.80
   7  -5   3   31.20   14.40
   7  -5   3   29.90    7.10
   7  -5   4   56.49   15.00
   7  -5   4  105.59   16.60
   7  -5   4   27.50    8.00
   7   6  -8   18.00    6.70
   7   6  -8   13.50    7.10
  -7  -6   8    0.70    7.70
  -7  -6   8   11.10    7.20
  -7  -6   8    5.20    7.50
   7   6  -7   13.60    6.90
   7   6  -7    1.10    5.20
   7   6  -7   10.10    5.90
  -7  -6   7   13.90    5.60
  -7  -6   7  -19.40   23.00
  -7  -6   7   19.30    6.40
   7   6  -6   99.39    6.70
   7   6  -6   82.09    8.00
   7   6  -6   95.59    6.00
  -7  -6   6   89.89    6.60
  -7  -6   6   95.09    6.40
  -7  -6   6   86.19   20.20
  -7  -6   5    5.70    7.40
  -7  -6   5   77.49   21.80
  -7  -6   5    7.10    6.60
   7   6  -4   -2.40    3.60
   7   6  -4    0.70    3.70
   7   6  -4   -7.00    6.40
   7   6  -4   -0.10    5.20
   7   6  -4    3.40    4.60
   7   6  -4   -6.70   19.90
  -7  -6   4    0.40    5.90
  -7  -6   4    4.40    4.40
  -7  -6   4   -0.70    3.50
  -7  -6   4  -10.20   19.70
  -7  -6   4   10.40   19.30
  -7  -6   4    1.00    5.00
   7   6  -3    1.90    4.20
  -7   6   3   12.70   20.10
   7   6  -3   -0.40    4.00
   7   6  -3   -2.70    6.40
   7   6  -3   11.80   17.80
  -7   6   3   -1.40    5.50
   7  -6  -3   -2.70    3.80
  -7  -6   3    1.40    5.80
   7  -6  -3    0.10    5.10
  -7  -6   3   -1.90   18.30
   7  -6  -3    4.20    4.70
  -7  -6   3   -3.40    5.90
   7  -6  -3    1.40    4.20
  -7  -6   3   -0.60    4.50
  -7  -6   3    9.30   16.70
  -7  -6   3   -1.70    3.70
   7   6  -2   15.90   16.60
   7   6  -2   17.90    3.50
  -7   6   2   30.50   22.40
   7   6  -2   28.10   17.80
  -7   6   2   22.40    5.50
   7  -6  -2   22.60    5.50
  -7  -6   2   27.50   15.40
   7  -6  -2   20.30    5.30
  -7  -6   2   32.90   15.90
  -7  -6   2   23.90    4.10
  -7  -6   2   27.10    3.90
  -7  -6   2   29.60    6.30
   7  -6  -2   25.70    5.10
   7  -6  -2   21.40    4.60
  -7  -6   2   22.60    6.40
   7   6  -1   28.40   15.70
  -7   6   1   18.70    5.60
   7   6  -1   28.10   15.30
  -7   6   1   23.20    5.20
  -7   6   1   29.50   16.60
  -7   6   1   18.80    5.60
  -7   6   1   20.40    5.40
   7  -6  -1   19.80    5.00
   7  -6  -1   21.80    4.90
  -7  -6   1   15.50    6.50
   7  -6  -1   16.20    5.30
  -7  -6   1   22.60    6.00
   7  -6  -1   23.10    6.30
   7  -6  -1   24.20    5.20
   7  -6  -1   19.30    2.90
  -7   6   0    4.30    6.00
  -7   6   0    2.90    4.80
  -7   6   0    1.90    5.80
   7   6   0   -3.60   16.10
  -7   6   0    6.00   14.90
   7   6   0   -7.00   14.70
  -7   6   0    8.50    5.50
  -7   6   0    2.60    3.90
  -7   6   0    3.30   14.80
  -7   6   0    4.60    5.10
   7  -6   0    1.90    2.50
  -7  -6   0   -0.60    4.60
   7  -6   0    9.10    4.90
   7  -6   0    0.80    5.10
  -7  -6   0    0.40    6.20
   7  -6   0   -8.40   16.40
   7  -6   0    4.60    4.90
  -7   6  -1   13.30   14.30
  -7   6  -1    2.00    4.80
  -7   6  -1   18.50    5.10
  -7   6  -1    7.40    3.50
  -7   6  -1   15.30    6.50
  -7   6  -1   12.60    5.70
  -7   6  -1   19.20   14.50
  -7   6  -1   16.20    6.20
   7  -6   1   18.10    6.90
   7  -6   1    9.10   17.00
   7  -6   1   16.40    6.00
   7  -6   1   13.10    5.20
  -7   6  -2  115.79    9.10
  -7   6  -2  108.19    7.10
  -7   6  -2  106.59    7.80
  -7   6  -2  101.89    5.70
  -7   6  -2  105.49    6.20
   7  -6   2  108.19   17.00
   7  -6   2  106.29    8.00
   7  -6   2  110.79    7.00
  -7   6  -3   15.30    7.80
  -7   6  -3    8.20    5.70
  -7   6  -3    7.70    4.50
   7  -6   3   30.80   18.20
   7  -6   3    1.50    6.70
   7  -6   3   51.99   16.50
   7  -6   3   10.20    6.20
  -7   6  -4   -2.80    6.00
  -7   6  -4    3.90    5.70
   7  -6   4   -5.70   16.70
   7  -6   4    5.10   16.90
   7  -6   5    5.60    8.00
   7   7  -9   38.90    8.40
  -7  -7   9   -1.00    7.90
   7   7  -8   15.70    7.80
   7   7  -8    3.50    7.10
  -7  -7   8   10.60    7.50
  -7  -7   8    8.50    8.20
  -7  -7   8    4.10    7.60
   7   7  -7   11.60    7.60
   7   7  -7   15.70    6.00
   7   7  -7   13.80    5.70
  -7  -7   7    6.90    5.80
  -7  -7   7    7.50    7.30
  -7  -7   7   12.50    5.50
  -7  -7   7  -43.30   26.50
   7   7  -6    0.60    7.20
   7   7  -6    4.80    5.60
   7   7  -6    2.80    5.10
  -7  -7   6  -14.50   23.00
  -7  -7   6  -38.80   22.20
  -7  -7   6    3.40    4.80
  -7  -7   6    5.90    5.20
  -7  -7   6   -3.50    6.50
   7   7  -5   -3.30    4.10
   7   7  -5    7.70    6.90
   7   7  -5   -5.00   24.00
   7   7  -5   -0.70    6.10
   7   7  -5    3.70    5.90
   7   7  -5    2.10    4.20
  -7  -7   5    1.50    4.40
  -7  -7   5    2.70    4.70
  -7  -7   5   -5.00    6.20
  -7  -7   5    9.10   19.30
  -7  -7   5   15.40   22.00
   7   7  -4  110.29    8.10
   7   7  -4  104.49    7.90
   7   7  -4  124.49    6.60
   7   7  -4  118.79    6.40
   7   7  -4  112.79    9.50
  -7  -7   4  119.89    8.20
  -7  -7   4  120.89    7.10
  -7  -7   4  118.09    7.10
  -7  -7   4  121.79    8.20
   7   7  -3  -31.90   18.00
   7   7  -3    6.60    5.00
   7   7  -3   -4.10    5.10
  -7  -7   3    8.10    6.40
   7  -7  -3    1.90    5.10
  -7  -7   3   11.30    6.80
  -7  -7   3    8.90    5.60
  -7  -7   3   75.19   20.60
  -7  -7   3    9.60    4.80
   7   7  -2   17.70    4.50
  -7   7   2  -24.30   21.90
   7   7  -2   14.00   17.70
   7   7  -2   28.70   18.20
   7  -7  -2   19.00    5.40
  -7  -7   2   20.00    4.70
  -7  -7   2   10.60    6.80
  -7  -7   2   17.00    6.20
   7  -7  -2   14.30    4.40
   7  -7  -2   21.20    6.00
  -7  -7   2   14.50    5.90
  -7   7   1  -34.80   18.80
  -7   7   1   -1.20    5.60
   7   7  -1  -13.70   16.40
   7   7  -1   -0.30    3.90
   7   7  -1   -6.10   16.20
   7  -7  -1    0.90    4.80
   7  -7  -1   -5.90    6.30
  -7  -7   1    3.30    4.00
   7  -7  -1   -1.10    6.30
  -7  -7   1   -2.60    6.80
  -7  -7   1   -4.60    7.10
   7  -7  -1   -0.60    3.80
  -7  -7   1   -0.30    3.80
  -7   7   0  -10.00   15.40
  -7   7   0   -2.60   17.50
  -7   7   0   30.30    4.10
  -7   7   0   22.00    6.40
  -7   7   0   32.30    6.20
  -7   7   0   30.60    5.40
   7  -7   0   28.60    6.70
   7  -7   0   26.00    3.40
   7  -7   0   21.00    6.20
   7  -7   0   31.60    6.20
  -7   7  -1   88.19    8.90
  -7   7  -1   65.29    6.30
  -7   7  -1   92.19    8.20
  -7   7  -1   61.79    5.00
   7  -7   1   84.19    8.70
   7  -7   1   71.59    5.90
  -7   7  -2  102.89    6.00
  -7   7  -2  103.69    5.80
  -7   7  -2   97.69    9.00
  -7   7  -2  103.69    6.60
   7  -7   2   84.09   21.60
   7  -7   2  110.69    8.60
  -7   7  -3   89.79    6.30
  -7   7  -3   78.19    5.50
  -7   7  -3   91.99    5.30
   7  -7   3   96.19   15.50
  -7   7  -4    2.60    5.70
  -7   7  -4    0.90    5.30
   7  -7   4   -4.10    6.80
   7  -7   4   -1.20   15.60
   7  -7   4  -11.00   23.70
  -7   7  -5   57.79    8.00
  -7   7  -5   58.59    6.30
   7  -7   5   54.59    9.70
   7  -7   5   77.19   21.10
   7  -7   6   84.89   10.90
  -7  -8   8   68.89    9.80
  -7  -8   8   80.59    8.10
   7   8  -7   49.20    9.20
   7   8  -7   49.60    7.00
  -7  -8   7   52.89    7.10
  -7  -8   7   79.29   25.60
  -7  -8   7   48.90    8.10
  -7  -8   7   48.80   23.90
   7   8  -6    3.60    6.10
   7   8  -6    0.80    7.00
   7   8  -6    6.30    6.10
   7   8  -6  -10.60    8.10
  -7  -8   6  -28.50   20.90
  -7  -8   6   -1.80    5.30
  -7  -8   6   -0.10    7.20
  -7  -8   6    1.60    6.80
  -7  -8   6   -5.90    6.00
  -7  -8   6  -14.80   21.30
   7   8  -5   79.89    6.50
   7   8  -5   81.19    6.20
   7   8  -5   80.09    8.80
   7   8  -5   81.39    7.70
   7   8  -5   82.19    8.70
   7   8  -5   24.80   28.40
  -7  -8   5   79.39    6.40
  -7  -8   5   75.99    5.70
  -7  -8   5   11.50   21.30
  -7  -8   5   81.19    7.90
  -7  -8   5   63.19   20.30
  -7  -8   5   85.09    6.50
  -7  -8   5   77.79    8.50
   7   8  -4  293.17   13.30
   7   8  -4  293.57   26.70
   7   8  -4  289.07   13.80
   7   8  -4  298.87   13.00
   7   8  -4  289.17   13.70
  -7  -8   4  295.97   12.90
  -7  -8   4  290.67   11.70
  -7  -8   4  308.37   13.40
  -7  -8   4  310.27   22.50
   7   8  -3   82.49    6.10
   7   8  -3   90.89    6.90
   7   8  -3   90.49   20.20
  -7  -8   3  112.09   18.10
  -7  -8   3  104.99    7.10
  -7  -8   3   93.19    6.40
  -7  -8   3  104.29    9.10
   7   8  -2    6.60    4.70
   7   8  -2  -17.00   17.80
   7   8  -2    5.70   19.60
  -7   8   2   14.20   20.70
   7  -8  -2    3.10    6.80
  -7  -8   2    0.30    5.50
   7  -8  -2   -0.80    6.20
   7  -8  -2    1.60    4.50
  -7  -8   2    2.60    5.10
  -7  -8   2   -0.10    7.20
   7   8  -1   11.40   18.70
   7   8  -1    6.40   16.80
   7   8  -1   16.50    4.80
  -7   8   1   14.00   18.40
  -7  -8   1    5.30    4.20
   7  -8  -1    7.00    4.50
   7  -8  -1    9.40    6.00
   7  -8  -1   12.00    4.70
  -7  -8   1    8.70    8.00
   7  -8  -1   10.60    6.40
  -7  -8   1   -0.70    4.50
  -7   8   0  188.08   19.70
  -7   8   0  152.38    9.70
  -7   8   0  182.38   18.00
   7  -8   0  168.28    7.70
   7  -8   0  168.08    9.30
   7  -8   0  173.08    9.30
  -7   8  -1  121.69    6.30
  -7   8  -1  123.99   13.60
  -7   8  -1  125.89   13.60
  -7   8  -1  121.59    7.20
   7  -8   1  123.89    6.60
   7  -8   1  124.99    8.20
  -7   8  -2   10.00    3.50
  -7   8  -2   11.00    4.80
  -7   8  -2   12.90    5.30
   7  -8   2   24.60   22.10
  -7   8  -3   11.90    4.20
  -7   8  -3   15.60    5.70
  -7   8  -3   16.00    4.90
  -7   8  -3   37.70    7.80
  -7   8  -3    1.90    8.80
   7  -8   3   31.90   20.60
   7  -8   3   12.50    7.00
   7  -8   3   50.79    9.10
  -7   8  -4    5.00    4.60
  -7   8  -4   -1.70    9.40
   7  -8   4    2.80    7.20
   7  -8   4  -11.60   19.40
   7  -8   4    5.80    6.20
  -7   8  -5   -4.90   10.20
   7  -8   5    2.70    7.60
   7  -8   6   10.00    9.80
   7   9  -7    4.50    6.90
   7   9  -7    0.30    8.90
  -7  -9   7   -1.80    7.40
  -7  -9   7   -6.10    8.60
   7   9  -6   25.60    6.30
   7   9  -6   17.70    8.40
   7   9  -6   18.30    8.30
  -7  -9   6    9.90   21.10
  -7  -9   6   27.00    6.00
  -7  -9   6   21.70    6.70
  -7  -9   6   29.30    8.80
   7   9  -5   44.40   27.50
   7   9  -5   26.70    7.20
   7   9  -5   34.20    7.90
   7   9  -5   30.80    6.70
   7   9  -5   23.60    6.00
   7   9  -5   19.60    8.30
  -7  -9   5   17.90    7.90
  -7  -9   5   22.80   16.30
  -7  -9   5   32.70    7.50
  -7  -9   5   17.80    6.30
  -7  -9   5   31.70    5.10
  -7  -9   5   28.70    5.60
  -7  -9   5    5.00   20.80
   7   9  -4   13.90    6.70
   7   9  -4   13.40   23.80
   7   9  -4   18.70    6.70
  -7  -9   4   27.50    5.90
  -7  -9   4  -12.50   17.00
  -7  -9   4   22.20    7.60
  -7  -9   4   20.70    6.70
  -7  -9   4   21.70    5.40
   7   9  -3   35.00    6.60
   7   9  -3   36.80    6.30
   7   9  -3   47.00   21.60
  -7  -9   3   48.10    6.00
  -7  -9   3   36.60    5.80
  -7  -9   3   49.40    7.80
  -7  -9   3   39.40    7.90
   7   9  -2   13.30   21.40
   7   9  -2   19.70    6.80
   7   9  -2   -6.70   24.00
  -7   9   2  -22.60   24.40
  -7  -9   2    8.70    5.10
  -7  -9   2   19.40    7.70
  -7  -9   2   11.50    5.70
   7  -9  -2   17.50    4.90
   7  -9  -2   19.80    7.10
  -7  -9   2   14.60    7.40
   7   9  -1  -13.00   20.00
   7   9  -1    6.70    5.10
   7   9  -1  -10.90   16.90
  -7   9   1   -5.30    7.10
  -7   9   1  -10.80   23.90
   7  -9  -1   -8.10    5.10
   7  -9  -1  -10.00    4.70
  -7  -9   1   -6.00    8.50
  -7  -9   1   -0.40    4.70
   7  -9  -1  -13.90    6.30
  -7  -9   1    1.10    7.80
  -7  -9   1    4.00    5.20
  -7   9   0   37.80    8.10
  -7   9   0   43.30   18.50
  -7   9   0   34.90   18.00
   7  -9   0   35.00    6.80
   7  -9   0   50.29    7.20
   7  -9   0   41.40    5.40
  -7   9  -1   27.40    8.70
  -7   9  -1   16.00    8.20
   7  -9   1   11.30    5.50
   7  -9   1   20.70    7.00
   7  -9   1   11.60    7.20
   7  -9   1   16.90    8.20
  -7   9  -2   34.30    4.10
  -7   9  -2   39.40    7.10
  -7   9  -2   28.50    9.30
   7  -9   2   32.10    7.90
   7  -9   2   39.60    8.30
   7  -9   2   36.90    5.70
  -7   9  -3    4.00    8.40
  -7   9  -3    7.40    7.40
  -7   9  -3    1.90    3.60
   7  -9   3    8.00    7.70
   7  -9   3   13.00    8.50
  -7   9  -4  184.68   12.00
  -7   9  -4  150.58   13.20
   7  -9   4  164.68   11.40
   7  -9   4  155.48   12.90
  -7   9  -5   31.10   11.00
   7  -9   5   34.90    9.50
   7  10  -6   70.19    9.20
   7  10  -6   86.49    9.90
   7  10  -6   95.99    8.60
  -7 -10   6   73.29   20.90
  -7 -10   6   78.49    6.70
  -7 -10   6   85.99    7.90
  -7 -10   6   68.99   10.20
  -7 -10   5  141.49    8.50
   7  10  -4  -39.30   26.60
   7  10  -4    0.10    5.90
  -7 -10   4    4.20    8.60
  -7 -10   4   -6.00    6.80
  -7 -10   4   -1.90    5.60
   7  10  -3  -20.50   22.60
   7  10  -3    4.20    7.00
   7  10  -3   -7.10    7.20
  -7 -10   3    2.10    6.10
  -7 -10   3   -9.50    7.60
  -7 -10   3   -3.50    6.30
  -7 -10   3    3.30    7.50
  -7  10   2   17.30   22.10
   7  10  -2   43.30    7.20
   7  10  -2   57.89   25.50
   7  10  -2   44.60   23.40
  -7 -10   2   43.80    8.10
  -7 -10   2   38.60    6.10
  -7 -10   2   48.80    7.40
  -7 -10   2   43.10    8.00
   7  10  -1   12.90   19.80
   7  10  -1    6.00    5.70
  -7  10   1   12.30    6.00
  -7 -10   1   18.60    8.10
   7 -10  -1   17.10    7.90
   7 -10  -1   18.30    5.60
  -7 -10   1    2.30    5.10
  -7 -10   1   -2.80    5.60
   7 -10  -1   12.40    6.50
  -7  10   0    9.50    7.70
  -7  10   0    4.20    7.60
  -7  10   0   -3.60   17.70
   7 -10   0   11.00    6.80
   7 -10   0    8.80    7.50
   7 -10   0    8.60    5.40
  -7  10  -1    0.20    7.20
  -7  10  -1    5.00    8.40
   7 -10   1    1.60    7.60
   7 -10   1   -0.40    7.90
  -7  10  -2  109.39    9.80
  -7  10  -2  116.59   11.40
   7 -10   2  125.99   10.00
   7 -10   2  107.69    9.50
  -7  10  -3  -15.00    9.60
  -7  10  -3  -11.90   10.90
   7 -10   3    2.30    9.30
   7 -10   3  -18.60   10.10
  -7  10  -4    8.90   10.20
  -7  10  -4    2.00    9.80
   7 -10   4   -4.10    8.80
   7 -10   4   -3.50    9.80
   7  11  -4   52.29    8.70
   7  11  -4   39.10   27.40
  -7 -11   4   47.10    7.70
  -7 -11   4   36.80    6.00
  -7 -11   4   35.50    8.50
   7  11  -3  -30.60   23.80
   7  11  -3   10.30    6.80
  -7 -11   3   15.50    7.20
  -7 -11   3   13.30    6.00
  -7 -11   3   13.00    8.10
   7 -11  -2   -5.80    9.10
  -7 -11   2  -17.40    8.00
  -7 -11   2   -5.20    8.90
   7 -11  -1   -1.90    7.60
  -7 -11   1   -1.80    7.00
  -7  11   0   14.70    8.80
  -7  11   0   20.60    8.60
   7 -11   0   21.90    8.90
  -7  11  -1   21.80    8.90
  -7  11  -1   20.40    8.90
   7 -11   1   20.20    8.30
   7 -11   1   24.80    9.20
  -7  11  -2   24.00    9.50
  -7  11  -2   32.60    9.90
   7 -11   2   31.50    8.80
   7 -11   2   38.80    9.50
  -8   0   5  -38.30   24.00
   8   0  -5   -1.10    4.60
  -8   0   5    0.10    5.80
   8   0  -5   -7.90    6.00
   8   0  -5  -10.50    5.70
   8   0  -4  123.49    7.90
   8   0  -4  117.19   19.60
   8   0  -4  137.09    5.60
  -8   0   4  131.59   19.30
  -8   0   4  129.69    5.80
   8   0  -4  135.29    5.90
  -8   0   4  139.99    6.80
  -8   0   3    1.90    3.90
   8   0  -3  -16.20   15.30
  -8   0   3   -4.40   16.70
   8   0  -3   -0.60    3.80
  -8   0   3   -1.50    2.70
   8   0  -3    1.90    5.70
  -8   0   3   -5.80    3.70
   8   0  -3   -2.20    2.40
  -8   0   3   -1.20    5.30
   8   0  -3   -2.10    4.40
   8   0  -3   -2.30    2.60
   8   0  -2   32.10   15.50
   8   0  -2    5.30    2.50
  -8   0   2   28.30   15.70
  -8   0   2   -0.90    3.80
  -8   0   2   12.30    2.50
  -8   0   2    3.10    4.90
  -8   0   2   22.00   17.20
   8   0  -2    6.10    3.20
  -8   0   2   11.10    3.90
   8   0  -2   -0.20    5.60
  -8   0   2    1.50    3.10
   8   0   0  322.77   19.90
  -8   0   0  326.67   19.20
  -8   0   0  312.37   13.50
  -8   0   0  324.67   12.40
   8   0   0  315.47   12.50
  -8   0   0  318.67   12.60
   8   0   0  336.47   12.60
  -8   0   0  297.67   20.70
   8   0   0  310.37   13.80
   8   0   0  310.17   24.20
   8   0   1    0.60   13.20
  -8   0  -1   -5.00   13.90
   8   0   1   -3.70   12.50
  -8   0  -1    0.60    5.50
  -8   0  -1    1.60    3.80
   8   0   1    2.80    4.70
   8   0   1    0.70    4.30
   8   0   2   -2.30   12.50
  -8   0  -2   -1.10    5.00
   8   0   2   -1.20   12.70
   8   1  -6    6.40    6.10
   8   1  -6    2.40    5.10
   8   1  -5   38.70    5.40
   8   1  -5   41.40    6.10
  -8   1   5   48.60    6.50
   8   1  -5   40.00    5.20
  -8  -1   5   47.10    6.10
  -8  -1   5   47.90    4.70
   8  -1  -5   43.10    5.00
   8  -1  -5   34.30    5.80
  -8  -1   5   19.30   21.40
   8   1  -4    8.20   19.50
  -8   1   4    0.70    5.20
   8   1  -4   -0.30    4.70
   8   1  -4    3.20    5.20
  -8   1   4    4.30    3.60
  -8   1   4  -11.70   20.50
   8   1  -4    2.30    5.50
  -8  -1   4    0.90    5.50
  -8  -1   4  -36.30   20.40
  -8  -1   4   -2.70    4.10
   8  -1  -4   -2.60    4.40
   8  -1  -4   -2.40    5.10
   8  -1  -4    0.10    1.80
   8  -1  -4   -0.10    1.90
  -8  -1   4   -4.70    4.60
   8  -1  -4    0.40    4.40
  -8   1   3    0.80    3.40
  -8   1   3   -5.90   19.00
  -8   1   3    1.20    3.40
  -8   1   3   -1.40    5.30
   8   1  -3   -3.10   15.90
   8   1  -3    2.80    4.00
   8   1  -3    9.50    5.80
   8  -1  -3   -3.60   19.40
  -8  -1   3    5.20    4.00
  -8  -1   3    4.40    3.50
   8  -1  -3    0.60    2.90
   8  -1  -3    1.90    2.70
   8  -1  -3    1.00    3.50
  -8  -1   3    2.70    5.70
   8  -1  -3   -0.60    5.40
  -8  -1   3    0.90   15.80
  -8  -1   3    6.80   16.20
   8  -1  -3    1.70    4.40
  -8   1   2  465.45   16.80
   8   1  -2  475.45   19.10
  -8   1   2  470.95   17.60
   8   1  -2  391.96   26.90
  -8   1   2  459.65   27.20
  -8   1   2  469.25   29.30
  -8   1   2  460.75   17.30
  -8   1   2  460.25   16.20
   8   1  -2  458.95   17.30
  -8   1   2  469.95   16.80
  -8   1   2  481.75   17.00
  -8  -1   2  457.25   15.70
   8  -1  -2  445.76   17.10
   8  -1  -2  434.46   16.00
  -8  -1   2  451.15   26.10
  -8  -1   2  455.85   25.10
   8  -1  -2  405.76   19.40
   8  -1  -2  467.25   29.80
  -8  -1   2  454.35   16.80
  -8   1   1    6.00    4.10
  -8   1   1   19.50    3.60
   8   1  -1    5.00   15.30
   8   1  -1   -0.40    2.50
  -8   1   1    1.40    3.90
   8   1  -1   -0.60    5.10
  -8   1   1    9.60    5.20
   8   1  -1   -0.80    3.80
   8   1  -1   -0.90    2.60
  -8   1   1    5.10    2.70
  -8   1   1    4.80    3.60
  -8  -1   1    0.30    3.80
  -8  -1   1    1.80    2.30
   8  -1  -1    5.50    4.20
  -8  -1   1    2.30    5.00
   8  -1  -1    4.50    3.70
  -8  -1   1    2.90   14.30
   8  -1  -1   14.90    3.20
  -8  -1   1    9.10   13.30
   8  -1  -1    6.00    3.50
  -8   1   0    6.30   13.10
   8   1   0    3.80    3.60
   8   1   0    5.10   15.60
   8   1   0    8.50    3.40
   8   1   0    5.30   15.80
  -8   1   0    3.50    4.90
  -8   1   0    6.30    3.70
  -8   1   0    1.80   12.80
  -8   1   0    5.70    2.40
  -8   1   0    7.80    4.60
  -8  -1   0    2.90    2.90
   8  -1   0    6.70   15.40
   8  -1   0   17.90   15.70
  -8  -1   0    5.40    3.60
   8  -1   0   10.10    5.30
  -8  -1   0    3.60    5.40
  -8  -1   0    3.90   14.00
   8  -1   0    4.70    4.00
   8  -1   0    3.60    3.60
  -8  -1   0   -2.10   12.00
  -8   1  -1   37.30    4.90
   8   1   1   39.10   15.10
   8   1   1   19.00   13.50
  -8   1  -1   36.50   12.40
  -8   1  -1   34.70    5.80
   8  -1   1   35.00   14.60
   8  -1   1   35.30    4.70
   8  -1   1   40.70    5.50
  -8  -1  -1   34.40    6.20
   8  -1   1   39.30   15.50
  -8   1  -2   -0.50    6.30
   8  -1   2   -7.20   13.00
   8  -1   2   -0.10   13.70
   8   2  -6   12.70    6.00
   8   2  -6    2.70    6.80
  -8   2   5   15.90   17.60
   8   2  -5   45.60    4.90
   8   2  -5   47.50    6.00
   8   2  -5   48.10    5.80
  -8  -2   5   45.40    5.00
  -8  -2   5   43.70    6.40
  -8  -2   5   52.09   22.40
  -8  -2   5   43.00    5.90
   8   2  -4    9.10    4.50
   8   2  -4    4.00    4.70
   8   2  -4    7.80    5.40
  -8   2   4   22.20   22.00
  -8   2   4    4.20    5.00
   8  -2  -4    4.50    5.30
  -8  -2   4   10.10    4.70
   8  -2  -4    2.20    4.30
  -8  -2   4    4.90    5.70
  -8  -2   4   14.70    4.30
  -8   2   3   19.70    3.80
   8   2  -3   16.70    4.10
  -8   2   3   23.80   19.10
   8   2  -3   16.80    5.40
   8   2  -3   27.30   16.60
  -8   2   3   15.70    5.40
  -8   2   3   18.30    3.60
   8  -2  -3   17.10    3.60
   8  -2  -3   19.80    5.20
  -8  -2   3   17.90    4.00
  -8  -2   3    2.60   16.40
   8  -2  -3   15.30    3.80
  -8  -2   3   -2.40   17.20
   8  -2  -3   12.90   15.40
  -8  -2   3   20.00    5.60
   8  -2  -3   15.60    3.20
   8  -2  -3   14.40    4.30
  -8  -2   3   14.30    3.80
  -8   2   2    7.70    3.50
  -8   2   2   11.40    3.60
   8   2  -2    5.10    4.10
   8   2  -2    8.10    5.10
  -8   2   2   13.10    3.80
  -8   2   2    8.80    3.60
  -8   2   2   11.00   16.00
  -8   2   2   12.70    2.90
   8   2  -2    9.10   13.90
  -8   2   2   10.40    4.50
   8  -2  -2   10.10    3.10
  -8  -2   2    7.40   14.70
  -8  -2   2   10.60    5.20
  -8  -2   2   11.60   15.80
   8  -2  -2   12.50    4.10
  -8  -2   2    8.50    3.70
  -8  -2   2    8.70    4.20
   8  -2  -2   11.30    2.70
   8  -2  -2    8.10   16.20
   8  -2  -2    4.60    4.50
  -8   2   1   45.20    4.80
  -8   2   1   53.39   17.90
  -8   2   1   41.40    4.50
   8   2  -1   40.70   16.60
  -8   2   1   44.60    4.40
   8   2  -1   42.80    4.90
   8   2  -1   44.90    3.00
  -8   2   1   46.60    4.70
   8   2  -1   47.50    3.20
  -8   2   1   52.69   16.40
   8   2  -1   45.90    5.60
  -8   2   1   36.90    4.70
  -8   2   1   35.10    5.40
   8   2  -1   58.69   15.60
   8  -2  -1   41.10    5.40
  -8  -2   1   43.70   14.60
   8  -2  -1   42.60   14.10
   8  -2  -1   44.30    4.40
   8  -2  -1   42.00    4.00
  -8  -2   1   46.70    4.80
  -8  -2   1   53.59   15.20
  -8  -2   1   43.70    2.80
  -8  -2   1   45.20    6.40
  -8   2   0  141.29    7.80
  -8   2   0  143.59    7.90
  -8   2   0  138.29    5.00
  -8   2   0  146.09   14.00
   8   2   0  133.49   18.60
  -8   2   0  139.29    7.40
  -8   2   0  124.09   15.70
   8   2   0  142.09   17.00
  -8   2   0  144.29    6.70
  -8   2   0  141.09    6.70
   8  -2   0  144.69   15.40
   8  -2   0  137.29    7.10
  -8  -2   0  140.49   14.00
  -8  -2   0  125.09    7.50
   8  -2   0  144.79    8.00
  -8  -2   0  144.09    7.50
   8  -2   0  136.69    7.60
  -8   2  -1   17.10    5.20
  -8   2  -1   23.00    4.20
   8   2   1    6.00   13.80
   8   2   1   12.20   17.00
  -8   2  -1   35.70   13.50
  -8   2  -1   30.50   13.70
  -8   2  -1   14.70    6.00
   8  -2   1   19.90    4.80
  -8  -2  -1   31.10    7.30
   8  -2   1   23.80   12.70
   8  -2   1   12.60   12.50
   8  -2   1   19.60    5.10
  -8   2  -2   10.40    5.20
  -8   2  -2   16.20    6.40
   8  -2   2   23.10   13.20
   8  -2   2   13.80    6.10
   8  -2   2   11.60   12.50
   8  -2   2   10.30    5.80
   8   3  -7  -11.80    7.30
   8   3  -6   19.90    7.30
  -8  -3   6   17.70    7.50
   8   3  -5   22.30    6.10
   8   3  -5   23.00    6.70
   8   3  -5   13.90    4.90
   8   3  -5   14.50    2.90
   8   3  -5   22.70   21.20
  -8  -3   5   11.50    5.80
  -8  -3   5   13.90    4.50
  -8  -3   5   12.40    3.50
  -8  -3   5   25.80   22.30
  -8  -3   5   11.60    3.30
  -8  -3   5   11.30    5.50
  -8   3   4   26.20   20.50
   8   3  -4   15.80    5.60
   8   3  -4   19.80    6.70
  -8   3   4   20.00    5.90
   8   3  -4   -9.50   17.90
  -8  -3   4   24.50    5.20
  -8  -3   4   26.40    4.50
  -8  -3   4   -0.10   19.80
  -8  -3   4   24.20    5.90
  -8  -3   4  -11.20   18.60
   8  -3  -4   21.80    4.40
   8  -3  -4   23.90    6.00
  -8   3   3   45.80   17.10
  -8   3   3   25.20    5.50
  -8   3   3   17.80    4.00
  -8   3   3   24.20    4.30
   8  -3  -3   27.80    5.40
  -8  -3   3   34.60    4.50
   8  -3  -3   23.80    4.00
   8  -3  -3   27.10    4.20
   8  -3  -3   21.00    4.70
   8  -3  -3   15.00    3.60
   8   3  -2   43.90   18.40
  -8   3   2   66.59    6.10
  -8   3   2   65.39    5.20
  -8   3   2   60.49    4.70
  -8   3   2   63.69    4.50
  -8   3   2   60.19    4.60
   8   3  -2   58.09    6.30
  -8   3   2   65.89   20.00
   8   3  -2   59.69    6.30
   8  -3  -2   49.00   20.90
  -8  -3   2   18.50   17.60
  -8  -3   2   18.40   15.60
   8  -3  -2   60.89    3.50
   8  -3  -2   63.79    4.80
   8  -3  -2   61.69    5.20
   8  -3  -2   63.29    6.20
   8  -3  -2   69.39    5.00
  -8  -3   2   63.09    5.20
  -8  -3   2   61.79    5.30
  -8  -3   2   63.99    6.40
   8   3  -1  102.29    6.90
   8   3  -1  106.29    7.20
  -8   3   1  113.29    5.80
  -8   3   1  107.39    6.00
   8   3  -1  103.49   21.30
  -8   3   1  110.39    6.90
   8   3  -1  106.09   15.20
  -8   3   1  105.19    6.40
  -8   3   1  105.59    6.80
  -8   3   1   82.89   17.50
  -8   3   1  108.99    6.60
  -8   3   1   98.89   17.60
   8  -3  -1  103.99    7.10
   8  -3  -1  106.39    6.30
  -8  -3   1  100.29    6.40
   8  -3  -1   91.69   18.90
  -8  -3   1   88.29   17.60
  -8  -3   1  105.79    7.60
  -8  -3   1  101.29   16.30
   8  -3  -1  107.39    6.00
  -8   3   0   33.20    5.10
  -8   3   0   16.40    5.50
   8   3   0   19.10   13.50
   8   3   0   23.30   15.70
  -8   3   0   20.60    5.20
  -8   3   0   24.80    4.70
  -8   3   0   18.40    4.40
  -8   3   0   15.80    4.90
   8  -3   0   34.70    6.60
   8  -3   0   15.00    4.80
   8  -3   0   23.90   16.30
   8  -3   0   24.70    5.10
  -8  -3   0   28.10    6.60
  -8  -3   0   22.20    4.90
  -8   3  -1  120.69    8.30
  -8   3  -1  135.89    7.10
  -8   3  -1  113.89   18.70
  -8   3  -1  118.99   15.40
  -8   3  -1  103.49    7.20
  -8   3  -1  123.69    7.70
   8  -3   1  158.78   18.50
   8  -3   1  123.79   17.90
   8  -3   1  117.99    7.00
   8  -3   1  124.39    7.50
  -8   3  -2   18.30    5.90
  -8   3  -2   17.70    4.60
  -8   3  -2   22.30    6.60
   8  -3   2   30.50   15.10
   8  -3   2   25.60    6.00
   8  -3   2   29.40   16.70
   8  -3   2   24.50    6.00
  -8   3  -3   71.89    7.40
  -8   3  -3   70.89    6.70
   8  -3   3   73.59   16.70
   8  -3   3   60.59    7.30
   8  -3   3   74.29   15.50
   8  -3   3   80.59    7.80
   8   4  -7  169.18   10.60
  -8  -4   7  167.88   10.00
   8   4  -6   -2.00    4.40
   8   4  -6   -0.30    7.00
  -8  -4   6    5.20    4.60
  -8  -4   6    7.00    7.50
  -8  -4   6    3.40    4.70
  -8  -4   6    1.10    4.90
   8   4  -5  167.78   23.60
   8   4  -5  176.48    9.60
   8   4  -5  169.18    7.80
   8   4  -5  161.58    6.90
  -8  -4   5  164.68    6.60
  -8  -4   5  163.98    9.20
  -8  -4   5  161.28    9.40
  -8  -4   5  170.88    7.00
  -8  -4   5  155.58    7.00
  -8  -4   5  168.18   19.90
   8   4  -4   14.40    5.70
   8   4  -4   35.90   17.00
   8   4  -4   27.40    6.30
  -8  -4   4   39.00   18.70
   8  -4  -4   29.20    6.20
  -8  -4   4   15.50    4.20
   8  -4  -4   27.80    4.80
  -8  -4   4   12.80    5.10
  -8  -4   4   14.50    6.30
  -8  -4   4   21.80   23.40
  -8   4   3  376.36   31.00
   8   4  -3  391.26   15.50
  -8   4   3  365.56   15.00
  -8   4   3  372.16   15.60
   8   4  -3  378.36   15.80
  -8  -4   3  374.76   15.90
  -8  -4   3  376.76   13.50
  -8  -4   3  356.86   27.90
   8  -4  -3  373.16   16.00
   8  -4  -3  382.56   13.60
  -8  -4   3  366.96   26.00
   8  -4  -3  371.46   14.50
   8  -4  -3  374.36   15.10
  -8  -4   3  373.86   16.10
   8   4  -2   12.60    5.20
  -8   4   2    9.70    5.30
  -8   4   2    6.40    5.40
  -8   4   2    7.60   19.30
  -8   4   2   10.40    4.20
   8   4  -2  -16.10   18.70
   8   4  -2    2.80    6.30
  -8   4   2   13.30    5.40
   8  -4  -2    7.90   19.00
   8  -4  -2   15.10    4.50
   8  -4  -2   10.40    6.30
   8  -4  -2   10.80    4.90
  -8  -4   2   13.40    4.60
  -8  -4   2   12.40    5.10
  -8  -4   2  -15.30   16.70
   8  -4  -2    9.30    4.70
   8  -4  -2   10.30    2.40
  -8  -4   2   13.70    6.30
   8   4  -1  196.88   21.70
  -8   4   1  248.98   10.50
  -8   4   1  238.28   10.60
  -8   4   1  243.68    9.30
   8   4  -1  194.88   21.90
  -8   4   1  251.37   21.30
   8   4  -1  236.48   10.90
  -8   4   1  250.17   21.90
  -8   4   1  230.08   10.50
  -8   4   1  228.68   10.60
  -8   4   1  230.88   10.30
   8  -4  -1  240.98   24.50
   8  -4  -1  259.37   11.50
  -8  -4   1  225.38   11.80
  -8  -4   1  210.58   23.70
  -8  -4   1  231.68   10.80
  -8  -4   1  176.08   20.40
   8  -4  -1  250.47   10.30
   8  -4  -1  250.27   11.30
   8   4   0    4.30   16.20
  -8   4   0    0.30   16.10
  -8   4   0   -9.60    4.50
  -8   4   0   -5.50    5.10
  -8   4   0   -1.70    5.50
  -8   4   0    2.00    5.30
   8   4   0   -6.40   15.10
  -8   4   0   -0.70    5.10
  -8   4   0  -26.80   18.10
  -8   4   0   -6.30    5.40
   8  -4   0    2.40    5.60
   8  -4   0  -10.30    5.90
  -8  -4   0   -3.60    5.10
  -8  -4   0   -5.50    6.90
   8  -4   0   -7.10    6.90
   8  -4   0  -28.40   16.90
  -8   4  -1  102.29    7.50
  -8   4  -1   97.49    8.20
  -8   4  -1   98.79    6.20
   8  -4   1  101.39    8.70
   8  -4   1  100.99    8.20
  -8   4  -2   26.60    6.80
  -8   4  -2   17.50    5.90
  -8   4  -2   28.60    7.40
  -8   4  -2   29.20    6.00
   8  -4   2   25.40    6.70
   8  -4   2   22.20    6.30
   8  -4   2   30.80   19.90
   8  -4   2   29.30   14.60
  -8   4  -3   26.40    7.00
   8  -4   3    8.20    6.80
   8  -4   3    9.10    5.40
   8  -4   3   63.79   17.70
   8  -4   4    2.30    7.70
   8   5  -8   12.30    9.40
   8   5  -7    7.70    4.70
   8   5  -7   -0.20    7.30
  -8  -5   7   12.90    5.00
  -8  -5   7   10.10    5.20
   8   5  -6   26.20    4.80
   8   5  -6   30.20    8.20
  -8  -5   6   21.60    7.00
  -8  -5   6   31.30    5.40
  -8  -5   6   24.40    4.60
  -8  -5   6   26.60    4.10
   8   5  -5    1.00    6.70
   8   5  -5    1.60    3.50
   8   5  -5   -2.90    3.40
  -8  -5   5   -7.80    3.70
  -8  -5   5   -3.30    6.90
  -8  -5   5   -8.50    6.60
  -8  -5   5   -2.50    5.00
  -8  -5   5  -10.10   20.70
   8   5  -4  125.69    9.00
   8   5  -4  123.59   22.70
  -8  -5   4  132.19   22.50
  -8  -5   4  119.79    8.40
  -8  -5   4  131.49    8.20
  -8  -5   4  124.99    7.00
  -8  -5   4  100.99   20.80
   8   5  -3    7.00    3.00
  -8   5   3   10.40    4.40
   8   5  -3   11.20    7.00
   8   5  -3  -13.60   20.40
   8   5  -3    8.60    3.40
  -8   5   3   11.10   21.80
  -8   5   3    8.80    4.80
   8  -5  -3   11.20    4.90
  -8  -5   3   10.50    5.60
   8  -5  -3    9.50    5.10
  -8  -5   3   13.90   19.10
   8  -5  -3   12.90    6.60
   8  -5  -3   12.40    4.80
  -8  -5   3   15.40    6.10
  -8  -5   3   11.90    2.70
  -8  -5   3   13.90    4.80
  -8  -5   3   14.90   17.30
   8   5  -2   -0.80    3.00
  -8   5   2    2.40    5.80
  -8   5   2    2.30    5.10
  -8   5   2   -4.70   19.00
   8   5  -2    0.20   16.70
   8   5  -2    1.60   17.90
   8   5  -2   -2.80    5.90
   8   5  -2   -3.80    6.20
  -8   5   2    2.80    3.80
  -8   5   2   -1.50    5.40
   8  -5  -2    2.80    4.80
  -8  -5   2   -1.00   18.50
  -8  -5   2    0.20    2.90
  -8  -5   2   -5.30    7.00
   8  -5  -2    7.70    4.60
  -8  -5   2    0.10    3.20
   8  -5  -2    3.00    5.10
  -8  -5   2   -5.10    5.50
   8  -5  -2   -1.10    5.60
  -8  -5   2   -5.60   15.00
  -8   5   1    5.20    5.20
  -8   5   1    8.20    5.80
  -8   5   1    3.10   18.50
   8   5  -1   10.40    5.60
  -8   5   1    4.00    4.40
  -8   5   1    8.60   18.00
   8   5  -1    4.40   15.90
   8   5  -1   19.20   16.60
  -8   5   1    5.90    5.80
  -8   5   1   11.40    5.70
  -8   5   1   11.00    5.00
   8  -5  -1    5.50    5.60
  -8  -5   1    5.50   16.40
   8  -5  -1   16.60   18.20
  -8  -5   1   11.00    7.00
   8  -5  -1    4.00    5.10
  -8  -5   1   13.10    6.30
   8  -5  -1   10.00    5.10
  -8   5   0   57.89    5.80
   8   5   0   52.79   15.30
  -8   5   0   62.29    6.60
  -8   5   0   59.69    6.00
  -8   5   0   58.99    5.60
  -8   5   0   55.79    4.90
   8   5   0   50.19   17.90
  -8   5   0   53.79    7.00
  -8   5   0   59.79   16.90
  -8   5   0   56.19   15.50
  -8  -5   0   47.70    6.40
   8  -5   0   49.99    6.20
   8  -5   0   58.99   17.60
  -8  -5   0   53.19    7.50
   8  -5   0   64.09    6.90
   8  -5   0   57.99    5.40
  -8   5  -1  103.79    7.60
  -8   5  -1  120.39    7.80
  -8   5  -1  115.49   15.30
  -8   5  -1  104.69    9.10
  -8   5  -1  126.59    9.90
  -8   5  -1  120.89   16.40
  -8   5  -1  127.59    8.10
  -8   5  -1  117.99    6.30
   8  -5   1  117.39    8.10
   8  -5   1  116.99    8.80
   8  -5   1  113.69    7.80
   8  -5   1  106.09   19.30
  -8   5  -2    4.20    5.90
  -8   5  -2    5.80    6.60
  -8   5  -2    1.60    2.90
   8  -5   2    0.10    7.10
   8  -5   2    5.70    6.10
   8  -5   2   -9.30   15.40
  -8   5  -3   -2.00    6.50
  -8   5  -3   -9.80    9.10
  -8   5  -3   -4.80    4.60
   8  -5   3  -15.90    7.80
   8  -5   3  -34.10   20.90
  -8   5  -4   -1.00    7.10
   8  -5   4   -7.30   17.80
   8  -5   4    6.00   17.10
  -8  -6   8    6.90    7.60
  -8  -6   8    1.10    6.40
   8   6  -7   22.60    9.20
   8   6  -7   21.60    5.20
  -8  -6   7   40.50    4.90
  -8  -6   7   46.10    5.10
  -8  -6   7   34.10    9.50
   8   6  -6   53.59    5.40
   8   6  -6   66.99    8.70
   8   6  -6   53.29    5.30
  -8  -6   6   60.99   22.80
  -8  -6   6   50.69    6.00
  -8  -6   6   58.39    5.30
   8   6  -5  -15.80   25.90
   8   6  -5   10.20    3.90
   8   6  -5   10.10    4.30
   8   6  -5   12.70    7.10
  -8  -6   5   10.40    3.80
  -8  -6   5   17.20   21.20
  -8  -6   5    8.00    6.90
  -8  -6   5   11.90   18.10
  -8  -6   5    8.00    6.50
  -8  -6   5   13.10    4.70
   8   6  -4   68.59    9.30
  -8  -6   4   50.99   20.30
  -8   6   3   14.20    6.20
   8   6  -3   19.50    4.00
   8   6  -3   16.70    4.10
   8   6  -3   19.90    7.30
   8   6  -3    7.30   20.80
   8  -6  -3    6.80    7.70
  -8  -6   3   14.50    5.60
  -8  -6   3  -21.90   20.70
   8  -6  -3   31.10    5.80
  -8  -6   3   20.90    7.70
   8  -6  -3   20.10    4.90
  -8  -6   3   27.80    6.20
  -8  -6   3   20.80    3.80
   8  -6  -3   25.00    5.50
  -8   6   2  -15.30   22.20
   8   6  -2    1.70   20.10
   8   6  -2    1.30    3.70
  -8   6   2   -0.10    5.90
  -8   6   2    0.50    5.00
   8   6  -2    3.90   19.70
  -8   6   2    2.30    7.20
  -8  -6   2    8.90    6.40
   8  -6  -2   -0.70    4.90
   8  -6  -2   -1.10    5.20
   8  -6  -2    3.30    5.70
   8  -6  -2   -0.10    6.20
  -8  -6   2    1.60    3.40
  -8  -6   2    3.70    3.70
  -8  -6   2  -22.80   17.80
  -8  -6   2  -11.30   15.90
  -8  -6   2   -0.70    6.90
  -8   6   1   19.90    6.00
  -8   6   1    5.50   20.00
  -8   6   1   25.90    6.20
  -8   6   1   22.30    4.50
  -8   6   1   23.70    6.30
   8   6  -1   33.20   19.90
   8   6  -1   25.90   18.00
  -8   6   1   20.80    5.50
  -8   6   1   23.40    5.90
  -8  -6   1   18.30    7.20
   8  -6  -1   23.70    5.50
   8  -6  -1   26.30    6.30
   8  -6  -1   15.20    5.10
  -8  -6   1   33.70    7.10
   8   6   0    4.50   15.70
  -8   6   0    4.30    5.70
  -8   6   0    2.40    6.40
  -8   6   0    4.50    4.00
  -8   6   0  -30.20   17.00
  -8   6   0    9.90    5.60
   8  -6   0    0.50    6.40
  -8  -6   0   -2.40    6.00
   8  -6   0    2.30    6.10
   8  -6   0    4.50    5.50
  -8   6  -1   49.20    6.70
  -8   6  -1   79.79    8.40
  -8   6  -1   46.70    5.20
  -8   6  -1   59.39    7.20
   8  -6   1   46.10    6.90
   8  -6   1   85.39    8.50
  -8   6  -2   16.20    5.10
  -8   6  -2   16.40    6.60
  -8   6  -2   11.70    3.30
  -8   6  -2    6.30    6.20
  -8   6  -2    8.00    7.90
   8  -6   2   12.30    7.00
   8  -6   2    8.60   18.70
   8  -6   2    3.20    6.30
  -8   6  -3   12.00    4.30
  -8   6  -3   24.60    8.60
  -8   6  -3   20.40    6.50
   8  -6   3   28.00   19.20
   8  -6   3   13.30   19.20
  -8   6  -4   46.60    7.50
  -8   6  -4   34.30    6.00
   8  -6   4   21.70   17.30
   8  -6   4   36.50   17.10
   8  -6   5    0.10    9.10
  -8  -7   9   -0.10    8.50
   8   7  -8   43.90    7.80
  -8  -7   8   36.80    7.90
  -8  -7   8   46.50    8.90
   8   7  -7    2.70    8.00
  -8  -7   7    7.20    6.00
  -8  -7   7    3.20    7.40
   8   7  -6  192.58    9.50
   8   7  -6  178.18    9.30
   8   7  -6  190.38   11.10
  -8  -7   6  192.58    9.00
  -8  -7   6  173.28   11.30
  -8  -7   6  190.98    9.20
   8   7  -5   10.10   24.20
   8   7  -5    3.70    4.60
   8   7  -5    7.00    4.60
   8   7  -5   15.30    7.80
   8   7  -5    6.80    6.20
  -8  -7   5    5.70    4.40
  -8  -7   5   -1.90    4.80
  -8  -7   5   17.90    6.90
  -8  -7   5   19.20   23.10
   8   7  -4  -16.80   24.10
   8   7  -4    9.20    7.80
   8   7  -4    4.40    5.20
   8   7  -4    0.70    5.70
  -8  -7   4    0.20    4.80
  -8  -7   4    4.40   17.20
  -8  -7   4    2.20    6.80
  -8  -7   4   -7.10   19.60
  -8  -7   4    3.50    4.60
   8   7  -3    4.70   20.70
   8   7  -3   12.30    4.40
  -8   7   3   19.60   22.90
   8   7  -3   12.90    4.60
  -8  -7   3   -3.40   21.20
  -8  -7   3   19.50   16.30
  -8  -7   3    5.30    6.40
  -8  -7   3   13.40    6.10
   8  -7  -3   14.40    4.80
  -8  -7   3    9.30    5.70
  -8  -7   3   13.90    4.70
   8  -7  -3    8.50    6.80
   8  -7  -3   18.90    6.50
   8   7  -2   -1.10   19.40
   8   7  -2   -3.40   21.90
  -8   7   2  -13.60   22.10
   8  -7  -2   -1.00    6.70
  -8  -7   2    3.60    4.40
   8  -7  -2    0.90    2.30
  -8  -7   2   -3.20    4.20
   8  -7  -2    3.60    5.40
   8  -7  -2    0.70    5.20
  -8  -7   2   -1.50    6.80
  -8  -7   2    0.80    7.50
  -8   7   1   22.80   19.50
  -8   7   1   38.90    6.10
   8   7  -1   25.50   21.60
  -8   7   1   45.20    6.90
  -8   7   1   42.40    7.00
  -8  -7   1   37.20    7.90
   8  -7  -1   39.60    3.50
   8  -7  -1   49.90    6.90
   8  -7  -1   38.80    6.60
   8  -7  -1   41.20    5.80
  -8   7   0    0.90   18.30
  -8   7   0   10.40   18.00
  -8   7   0   10.00    6.30
  -8   7   0   11.10    7.20
  -8   7   0    7.90    5.80
  -8   7   0   10.90    4.50
   8  -7   0   12.20    3.10
   8  -7   0   11.40    6.30
   8  -7   0   15.30    7.10
   8  -7   0   10.30    6.30
  -8   7  -1   96.69    7.10
  -8   7  -1  102.29   15.10
  -8   7  -1  100.39    6.20
  -8   7  -1  100.39   15.90
  -8   7  -1   96.59    8.60
   8  -7   1   85.59    7.50
   8  -7   1   97.39    8.30
   8  -7   1  103.49   18.30
  -8   7  -2  244.18   10.40
  -8   7  -2  225.98    9.50
  -8   7  -2  240.68   10.60
   8  -7   2  251.37   23.10
  -8   7  -3   73.69    6.50
  -8   7  -3   67.09    5.50
  -8   7  -3   70.39    6.40
  -8   7  -3   65.39    5.40
   8  -7   3   63.09   17.50
   8  -7   3   54.59    8.80
  -8   7  -4   29.20   10.90
  -8   7  -4   23.20    7.40
   8  -7   4   15.10   22.40
   8  -7   4   25.00    8.60
   8  -7   4   24.00   19.30
   8  -7   5   31.60    9.30
   8  -7   5   12.40   21.70
   8  -7   6   -3.50   10.60
   8   8  -8   55.89    9.50
  -8  -8   8   71.89   11.70
  -8  -8   8   59.99    7.50
   8   8  -7   18.90    7.70
   8   8  -7   20.40    8.30
  -8  -8   7    7.40    6.50
  -8  -8   7   15.50    8.60
   8   8  -6    8.90    5.60
   8   8  -6    8.10    7.70
  -8  -8   6    5.20    4.90
  -8  -8   6    8.30    8.10
  -8  -8   6   28.30   24.10
  -8  -8   6    9.60    5.30
   8   8  -5    5.60    5.50
   8   8  -5  -15.40    7.50
   8   8  -5    1.20    8.80
  -8  -8   5    2.20    7.70
  -8  -8   5  -24.00   20.70
  -8  -8   5    0.60    7.70
  -8  -8   5    4.60    5.40
   8   8  -4  236.38   12.10
   8   8  -4  193.68   28.00
   8   8  -4  217.08   11.20
   8   8  -4  224.28   13.00
  -8  -8   4  215.78   10.80
  -8  -8   4  235.28   19.20
  -8  -8   4  197.78   12.10
  -8  -8   4  221.78    9.60
  -8  -8   4  237.38   12.00
   8   8  -3   12.50   21.70
   8   8  -3   -1.20    5.40
  -8   8   3  -12.30   19.70
   8   8  -3    4.10    5.70
  -8  -8   3  -14.40   17.20
  -8  -8   3   -4.10    5.60
   8  -8  -3    1.80    4.40
   8  -8  -3   -1.90    6.00
  -8  -8   3   -4.60    5.30
  -8  -8   3   -1.80    6.80
   8   8  -2   17.60   20.40
  -8   8   2   27.10   20.30
   8   8  -2   16.10    6.10
   8  -8  -2    0.80    3.90
   8  -8  -2   12.10    6.60
  -8  -8   2    9.80    5.40
  -8  -8   2   14.10    5.10
   8  -8  -2   10.60    5.10
  -8   8   1   -7.50   18.40
   8   8  -1   17.80   20.10
   8  -8  -1    8.20    6.40
  -8  -8   1    0.20    3.60
   8  -8  -1    6.10    3.80
   8  -8  -1   11.20    5.30
  -8   8   0   10.20    6.40
  -8   8   0   14.10   19.60
  -8   8   0   16.30   18.90
   8  -8   0    9.00    3.90
   8  -8   0   17.30    7.00
  -8   8  -1   -6.10    5.00
  -8   8  -1   -8.30    7.60
  -8   8  -1   -7.60    7.30
   8  -8   1  -12.80    7.20
  -8   8  -2   62.99    7.00
  -8   8  -2   57.19    5.80
  -8   8  -2   59.89    9.00
   8  -8   2   41.00    9.40
   8  -8   2   -2.50   26.40
  -8   8  -3    0.20    8.00
  -8   8  -3   12.50    9.00
  -8   8  -3    3.60    4.90
   8  -8   3    4.60   20.50
   8  -8   3    6.40    8.60
   8  -8   3   -1.70    8.00
  -8   8  -4  249.08   10.10
  -8   8  -4  232.18   15.20
   8  -8   4  250.57   14.00
   8  -8   4  247.68   25.00
   8  -8   5  -24.80   11.10
   8   9  -7  -10.10    8.90
  -8  -9   7   -0.20    6.80
  -8  -9   7    5.20   23.80
  -8  -9   7    1.50    9.40
   8   9  -6  260.77   12.90
   8   9  -6  227.68   13.30
  -8  -9   6  243.08   10.40
  -8  -9   6  203.58   14.20
  -8  -9   6  214.68   11.60
   8   9  -5   43.70    8.00
   8   9  -5    1.10   27.90
   8   9  -5   59.09    9.70
   8   9  -5   44.40    6.30
  -8  -9   5  -21.60   21.00
  -8  -9   5   45.30    8.30
  -8  -9   5   41.20    6.10
  -8  -9   5   44.90    6.00
   8   9  -4   15.70    7.30
   8   9  -4   30.10   26.70
  -8  -9   4   21.40    8.90
  -8  -9   4   18.50   17.70
  -8  -9   4   17.50    6.80
  -8  -9   4   15.10    5.80
   8   9  -3    0.40    5.90
   8   9  -3    2.20   23.70
  -8  -9   3   -2.20    6.10
  -8  -9   3    0.60    7.60
  -8  -9   3    2.30    5.90
   8  -9  -3   -4.30    6.60
   8   9  -2   -5.10   23.40
   8   9  -2   -6.20    5.60
  -8   9   2  -18.60   24.40
  -8  -9   2  -18.50    7.70
   8  -9  -2   -3.40    8.00
   8  -9  -2   -8.90    8.10
   8  -9  -2    2.40    4.70
   8  -9  -2    4.80    6.00
  -8  -9   2  -12.20    7.80
  -8  -9   2  -18.00    9.00
  -8   9   1    2.50    8.10
  -8   9   1   -4.60    8.10
   8   9  -1   -5.20   19.90
  -8   9   1    8.00   22.20
   8  -9  -1   -7.70    6.20
  -8  -9   1   -4.50    8.40
   8  -9  -1   -3.50    7.70
   8  -9  -1   -1.90    6.80
  -8   9   0   53.79    8.00
  -8   9   0   56.79    9.20
  -8   9   0   62.69   18.40
  -8   9   0   63.99   20.70
   8  -9   0   65.09    8.90
   8  -9   0   54.29    8.00
   8  -9   0   57.09    8.50
  -8   9  -1    7.20   18.80
  -8   9  -1    6.80    8.40
  -8   9  -1    2.80    7.30
   8  -9   1    0.70    7.70
   8  -9   1    7.30    6.80
   8  -9   1    0.70    7.40
  -8   9  -2  133.79    7.20
  -8   9  -2  135.29   12.40
  -8   9  -2  154.58   10.60
   8  -9   2  152.28   11.60
   8  -9   2  138.29   10.30
  -8   9  -3  -13.70   10.30
  -8   9  -3   31.80    9.40
   8  -9   3   56.79   10.30
   8  -9   3   10.20    7.80
  -8   9  -4   23.20    8.70
  -8   9  -4   11.70   10.40
   8  -9   4   19.80   10.60
   8  -9   4   14.90    8.60
   8  10  -5  -50.69   33.10
  -8 -10   5   -6.00   22.30
  -8 -10   5   -4.40    6.60
  -8 -10   5    3.50    6.20
  -8 -10   5   -4.80    9.10
   8  10  -4   -5.60    7.40
   8  10  -4   77.69   28.10
  -8 -10   4   -9.10    7.10
  -8 -10   4    1.60    8.00
   8  10  -3  -41.80   26.40
   8  10  -3    2.00    6.80
  -8 -10   3   10.60    8.00
  -8 -10   3    8.20    6.90
  -8 -10   3   17.80    7.60
   8 -10  -2   -7.70    7.60
  -8 -10   2  -16.50    7.10
  -8 -10   2  -16.70    8.30
   8  10  -1   -8.20   20.20
  -8  10   1  -16.50    8.60
   8 -10  -1    1.20    7.30
  -8 -10   1   -0.70    6.70
  -8  10   0   38.30    8.80
  -8  10   0   18.30    8.20
  -8  10   0  -30.70   22.80
   8 -10   0   22.10    8.50
  -8  10  -1   51.59    9.60
  -8  10  -1   23.20    8.90
   8 -10   1   17.80    8.90
   8 -10   1   27.80    8.90
  -8  10  -2   -1.80    7.50
  -8  10  -2  -13.00    9.20
   8 -10   2   -0.40    8.50
   8 -10   2    1.90    8.00
  -8  10  -3    6.10    9.70
  -8  10  -3   -1.20    8.80
   8 -10   3   10.40    8.10
   8 -10   3    1.90    9.00
   8  11  -2  256.47   29.20
  -8 -11   2  251.67   13.30
   8 -11  -2  259.07   14.10
  -8 -11   2  238.98   13.90
  -8  11   1   39.70   10.20
  -8  11   1   44.50    8.30
   8 -11  -1   42.20    8.20
   9   0  -6   68.59    7.70
   9   0  -5    0.40    6.80
  -9   0   5   -0.10    4.90
   9   0  -5    4.80    5.20
   9   0  -4    8.60    6.60
   9   0  -4   15.80   23.90
  -9   0   4   17.70    4.00
   9   0  -4   15.10    2.80
   9   0  -4   17.50    4.50
   9   0  -4   11.20    2.30
  -9   0   4   15.40    2.70
  -9   0   3   -1.60    2.90
   9   0  -3   -0.20    4.00
   9   0  -3   -4.20    6.20
  -9   0   3   -4.40    5.30
  -9   0   3   -0.90    4.70
  -9   0   3   -6.60   20.00
   9   0  -3   -0.40    2.50
  -9   0   3   -1.60    2.90
   9   0  -3    1.40   17.70
  -9   0   3   -8.70   19.60
  -9   0   3   -2.60    4.00
  -9   0   2  150.28    6.30
  -9   0   2  149.19    6.30
  -9   0   2  146.69    8.90
  -9   0   2  153.48    7.00
  -9   0   2  150.48    7.30
   9   0  -2  145.19   19.10
   9   0  -2  149.29    6.90
   9   0  -2  152.28    8.80
  -9   0   2  130.59   21.20
  -9   0   2  128.09   22.30
  -9   0   2  149.29    7.40
  -9   0   2  150.78    6.90
   9   0  -1  -16.80   18.90
  -9   0   1   -0.90    3.20
   9   0  -1   -4.60    4.10
  -9   0   1  -12.70   15.70
  -9   0   1   -6.70   16.40
  -9   0   1   -3.60    6.00
  -9   0   1   -2.20    3.20
  -9   0   1   -1.30    3.90
   9   0  -1    0.10    5.80
   9   0  -1   -1.60    3.70
  -9   0   1    1.30    4.40
  -9   0   0   -2.00   15.10
  -9   0   0    5.70    6.30
  -9   0   0    4.80    3.70
   9   0   0    2.80    3.30
   9   0   0    6.20   16.60
  -9   0   0    6.90   17.30
   9   0   0   -2.90   19.30
   9   0   0    2.30    3.80
  -9   0   0    2.70    3.20
   9   0   0   -2.70    5.90
   9   0   1   -1.10    4.90
   9   0   1    4.50    4.60
   9   0   1   -5.70   17.10
  -9   0  -1   -4.10    6.40
  -9   0  -1   -1.10    4.20
   9   0   1    7.50   16.10
   9   0   2   18.10   13.60
   9   1  -6   14.90    5.30
   9   1  -6    1.90    7.10
   9   1  -5   60.39    7.10
   9   1  -5   65.59    6.00
   9  -1  -5   57.89    6.70
   9  -1  -5   69.09    7.00
  -9  -1   5   68.89    5.60
   9   1  -4   24.70    5.00
   9   1  -4   33.70    6.80
  -9   1   4   23.90    4.80
   9   1  -4   19.00    2.30
  -9   1   4   22.90    3.60
   9   1  -4   28.20   23.00
   9   1  -4   19.20    2.30
  -9  -1   4   38.80    6.10
   9  -1  -4   29.30    6.60
   9  -1  -4   42.40   21.40
  -9  -1   4   21.80    2.30
   9  -1  -4   19.10    4.50
  -9  -1   4   24.10    4.10
   9  -1  -4   20.80    3.40
   9  -1  -4   20.90    3.90
  -9   1   3   -3.80   16.80
  -9   1   3    2.40    4.20
   9   1  -3   -8.40   18.90
   9   1  -3   -0.40    6.50
  -9   1   3   -0.60    3.50
  -9   1   3   -2.60    5.40
   9   1  -3    2.80    4.40
  -9  -1   3   -0.40    4.20
   9  -1  -3    1.70    3.50
   9  -1  -3   -2.00    5.30
  -9  -1   3    3.40    6.10
   9  -1  -3   -5.90    5.90
  -9  -1   3    2.60    5.70
  -9  -1   3  -19.50   20.10
   9  -1  -3   -0.60    2.90
   9  -1  -3  -16.10   17.20
  -9   1   2    1.20    3.40
  -9   1   2    2.50    5.90
   9   1  -2    2.20    4.50
  -9   1   2    3.70    3.30
  -9   1   2    1.70    3.50
   9   1  -2   -0.40    6.10
   9   1  -2  -35.90   22.60
  -9   1   2   -3.70   17.10
  -9   1   2   -0.90    4.00
  -9   1   2    2.10    3.90
  -9   1   2  -14.40   19.10
  -9   1   2    4.70    4.20
   9  -1  -2  -20.00   18.60
  -9  -1   2   -3.60   17.90
   9  -1  -2    3.10    5.50
  -9  -1   2    5.60    4.40
  -9  -1   2   -3.90    6.00
   9  -1  -2    1.50    3.10
   9  -1  -2   -4.20    4.30
  -9  -1   2   -0.10    2.00
  -9  -1   2    1.90    4.20
  -9  -1   2  -14.10   16.50
   9   1  -1  -17.60   15.90
  -9   1   1    6.90    6.00
  -9   1   1    3.40   16.80
   9   1  -1    2.00    4.60
  -9   1   1   -4.90    4.20
  -9   1   1    2.90    4.20
  -9   1   1    0.60    3.20
   9   1  -1    3.70    2.90
  -9   1   1    0.80    4.60
  -9   1   1    0.20    3.60
   9   1  -1    6.20    6.80
  -9   1   1   -1.20    3.90
  -9   1   1  -12.90   17.20
   9   1  -1    3.80    2.80
   9  -1  -1   -1.80    6.70
  -9  -1   1   -1.50    4.10
  -9  -1   1    2.20    2.80
   9  -1  -1    0.90    4.00
  -9  -1   1    1.70    6.00
  -9  -1   1    5.10    4.40
   9  -1  -1   -2.20   17.50
  -9  -1   1  -16.60   17.10
  -9  -1   1    7.20   16.70
  -9   1   0   72.99   17.30
   9   1   0   82.59   15.40
  -9   1   0   66.59    7.80
   9   1   0   70.49   18.10
  -9   1   0   64.49    4.40
  -9   1   0   62.29   13.80
   9   1   0   71.19    4.90
   9   1   0   67.29    4.90
  -9   1   0   70.99    5.10
  -9   1   0   57.09    6.50
   9  -1   0   66.79    5.20
  -9  -1   0   74.69    5.40
   9  -1   0   75.79   19.50
  -9  -1   0   74.89    4.60
   9  -1   0   70.79    7.70
  -9  -1   0   66.49   13.40
   9  -1   0   73.39   17.30
  -9  -1   0   75.99    6.90
   9  -1   0   68.39    5.80
  -9   1  -1   33.20    6.60
   9   1   1   48.10   14.30
  -9   1  -1   29.60    4.80
  -9   1  -1   27.90   14.10
   9  -1   1   32.50    5.50
   9  -1   1   33.10    5.40
   9  -1   1   37.90   17.30
   9  -1   1   28.90   17.90
  -9   1  -2   -4.90    6.90
  -9   1  -2   -2.10    4.30
   9  -1   2   19.10   16.90
   9  -1   2    3.10    5.60
   9  -1   2   -5.70   16.80
   9  -1   2    3.70    6.20
   9   2  -6   22.30    7.70
   9   2  -5  173.38   26.20
   9   2  -5  163.18    8.50
   9   2  -5  183.28   10.00
  -9  -2   5  174.88    8.00
  -9  -2   5  179.48    9.80
   9  -2  -5  167.78   11.30
   9   2  -4   27.90   23.20
   9   2  -4   18.30    5.60
  -9   2   4   17.50    4.00
   9   2  -4   19.20    6.40
  -9   2   4   22.50    4.50
   9  -2  -4   16.80    4.60
   9  -2  -4   19.30    4.50
  -9  -2   4   23.00    4.30
  -9  -2   4   12.20    5.20
   9  -2  -4   20.40    4.30
   9  -2  -4   12.30    5.80
  -9  -2   4   10.80   20.50
  -9   2   3   61.49    5.10
   9   2  -3   58.79    6.60
  -9   2   3   45.80   19.90
   9   2  -3   59.49    5.30
  -9   2   3   53.69    6.40
  -9   2   3   49.00    4.80
   9   2  -3   60.29   19.20
  -9  -2   3   53.59    5.20
  -9  -2   3   37.20   17.80
  -9  -2   3   54.69    5.60
   9  -2  -3   50.89   22.40
  -9  -2   3   46.10   16.30
   9  -2  -3   55.29    4.80
   9  -2  -3   51.89    4.80
   9  -2  -3   50.49    5.20
  -9  -2   3   59.39    6.80
   9  -2  -3   56.39    4.50
   9  -2  -3   39.70    6.00
  -9   2   2  318.57   13.40
  -9   2   2  300.67   12.90
  -9   2   2  319.57   12.60
  -9   2   2  318.77   25.30
   9   2  -2  331.57   14.50
  -9   2   2  337.77   14.50
   9   2  -2  321.07   12.50
  -9   2   2  327.17   12.90
  -9   2   2  319.67   11.80
  -9   2   2  325.47   27.80
   9   2  -2  298.27   25.00
   9  -2  -2  307.97   29.80
   9  -2  -2  335.67   13.20
   9  -2  -2  321.87   14.20
  -9  -2   2  337.97   12.60
   9  -2  -2  323.37   11.90
  -9  -2   2  319.07   23.60
  -9  -2   2  322.27   13.10
  -9  -2   2  336.27   15.20
  -9   2   1   22.90    3.10
   9   2  -1   21.70   19.00
   9   2  -1   21.50    4.50
  -9   2   1   15.00    4.20
  -9   2   1   18.90    4.20
  -9   2   1   14.20    4.50
   9   2  -1   15.80    3.10
  -9   2   1   21.80   17.50
   9   2  -1   17.20    3.20
  -9   2   1   17.70    4.70
  -9   2   1   22.40    4.10
   9   2  -1   16.70   17.70
  -9   2   1   18.70   16.70
   9   2  -1   17.40    6.90
  -9   2   1   14.70    6.50
   9  -2  -1   22.90    6.40
  -9  -2   1   25.40    7.20
   9  -2  -1   22.60    4.30
   9  -2  -1   22.80    4.20
  -9  -2   1   17.60    3.00
  -9  -2   1   21.20    4.70
  -9  -2   1   24.30   13.60
   9  -2  -1   26.20   17.20
  -9   2   0   27.70   17.00
  -9   2   0   28.50    4.60
  -9   2   0   28.00    2.70
  -9   2   0   19.70    4.70
  -9   2   0   27.00    7.30
   9   2   0   21.20   17.20
  -9   2   0   27.70   16.90
  -9   2   0   22.70    5.90
  -9   2   0   27.70    5.80
   9  -2   0   25.50    5.20
   9  -2   0   43.40   19.30
   9  -2   0   20.70    6.30
  -9  -2   0   25.00    6.10
  -9  -2   0   28.70   13.80
   9   2   1   93.79   17.60
  -9   2  -1   87.39   16.50
  -9   2  -1   87.49   17.00
  -9   2  -1   97.89    6.10
  -9   2  -1   98.39    5.50
  -9   2  -1   96.49    7.40
  -9   2  -1   94.29    7.70
   9  -2   1   97.09    7.00
   9  -2   1   92.99   19.60
   9  -2   1  103.59   21.30
   9  -2   1   98.79    6.50
  -9   2  -2  117.59    7.70
  -9   2  -2  107.69    8.50
   9  -2   2  112.19   17.40
   9  -2   2  102.09    8.00
   9  -2   2  105.29   18.90
   9  -2   2  117.59    7.80
   9   3  -6  119.79    9.20
  -9  -3   6  120.79    8.70
  -9  -3   6  119.49    7.30
   9   3  -5  196.48    9.40
   9   3  -5  146.89   30.70
   9   3  -5  197.98   10.20
  -9  -3   5  203.48    7.80
  -9  -3   5  200.78    9.30
   9   3  -4    5.70    6.00
   9   3  -4    7.40    7.20
   9   3  -4   21.70   20.70
  -9   3   4    2.60    4.50
  -9  -3   4   -2.40    6.00
  -9  -3   4   -1.30   21.80
  -9  -3   4   -0.40    3.90
   9  -3  -4    7.30    6.30
   9  -3  -4    3.90    4.20
   9  -3  -4   -1.40    4.80
  -9   3   3   41.20    7.00
  -9   3   3   36.30   21.20
  -9   3   3   42.10    5.20
  -9   3   3   36.20    4.90
   9  -3  -3   39.60    6.80
   9  -3  -3   36.50    3.80
  -9  -3   3   42.30    5.70
   9  -3  -3   39.60   21.20
   9  -3  -3   41.90    5.40
  -9  -3   3   43.80    5.10
   9  -3  -3   32.20    4.80
   9  -3  -3   41.20    6.00
  -9   3   2   -1.00   18.10
   9   3  -2    1.20   20.10
  -9   3   2   -3.20    4.40
  -9   3   2    1.50   18.10
  -9   3   2   -1.20    4.30
  -9   3   2   -1.40    5.70
  -9   3   2   -0.20    3.90
  -9   3   2    2.20    4.30
  -9   3   2   -2.30    4.80
   9  -3  -2    3.00   16.60
  -9  -3   2   10.90    5.10
   9  -3  -2    4.20    7.00
   9  -3  -2   -0.50    4.00
   9  -3  -2    1.70    2.60
  -9  -3   2   13.00   14.70
  -9  -3   2    0.40   12.60
  -9  -3   2   17.60    7.00
  -9   3   1   10.40    4.50
  -9   3   1   13.00    4.80
  -9   3   1    6.10    6.00
  -9   3   1    5.40    4.70
  -9   3   1    9.60    5.00
   9   3  -1  -13.10   18.40
  -9   3   1    8.70   18.80
   9   3  -1   -4.50    4.90
  -9   3   1   11.40   17.80
  -9   3   1    7.50    4.90
   9  -3  -1   12.00    4.60
   9  -3  -1   12.30    6.90
  -9  -3   1    4.80    4.80
   9  -3  -1    9.80    4.40
  -9  -3   1  -25.20   16.40
   9  -3  -1   12.30   18.90
  -9   3   0   34.00    5.10
  -9   3   0   24.50   14.30
  -9   3   0   44.80    6.70
  -9   3   0   36.20   15.20
   9   3   0   34.70   17.60
  -9   3   0   37.00    4.70
  -9   3   0   39.20    6.30
  -9   3   0   43.80    6.60
  -9   3   0   44.60    5.00
   9  -3   0   44.00    5.90
   9  -3   0   37.40    7.10
   9  -3   0   44.20    5.60
  -9  -3   0   39.80    5.60
   9  -3   0   20.70   18.20
  -9   3  -1  378.56   14.70
  -9   3  -1  386.96   16.30
  -9   3  -1  372.36   24.80
  -9   3  -1  379.46   24.00
  -9   3  -1  389.86   16.60
  -9   3  -1  385.56   16.90
   9  -3   1  425.86   25.80
   9  -3   1  379.16   16.00
   9  -3   1  388.96   25.60
   9  -3   1  388.06   15.20
  -9   3  -2   44.00    7.30
  -9   3  -2   58.09    6.40
  -9   3  -2   46.90    7.80
   9  -3   2   39.60    6.50
   9  -3   2   30.10   18.00
   9  -3   2   29.10   19.60
   9  -3   2   35.90    7.30
  -9   3  -3   41.30    8.30
  -9   3  -3   53.29    6.40
   9  -3   3   26.90    7.70
  -9  -4   7   50.79    6.00
   9   4  -6  225.58   12.00
   9   4  -6  240.38    9.90
  -9  -4   6  238.68   10.30
  -9  -4   6  238.38   12.10
  -9  -4   6  227.38    9.60
  -9  -4   6  235.98    9.80
   9   4  -5  246.88    9.30
   9   4  -5  248.58    9.60
   9   4  -5  253.77   13.10
   9   4  -5  297.47   30.70
  -9  -4   5  253.87   10.00
  -9  -4   5  258.97   10.00
  -9  -4   5  254.07   12.20
   9   4  -4  120.89    9.10
  -9   4   4  112.49    7.40
   9   4  -4  109.19   24.60
  -9  -4   4   97.69   24.70
   9  -4  -4   98.99    8.70
  -9  -4   4  115.39    7.90
   9  -4  -4  101.79    6.60
  -9  -4   4  108.89    6.90
   9  -4  -4  120.99    7.30
  -9   4   3  202.28   10.10
   9   4  -3  201.18    9.70
  -9   4   3  199.68    9.00
  -9   4   3  197.98    9.40
   9   4  -3  199.38   23.20
   9   4  -3  200.08   11.30
   9  -4  -3  203.08    8.80
   9  -4  -3  205.98    9.30
  -9  -4   3  203.28    9.70
  -9  -4   3  221.88    9.90
   9  -4  -3  156.48    8.20
   9  -4  -3  202.08    8.70
  -9  -4   3  204.68   20.40
   9  -4  -3  209.48   11.20
   9   4  -2   48.60    6.60
  -9   4   2   48.50    5.70
  -9   4   2   39.40    6.40
  -9   4   2   43.80    5.80
   9   4  -2   35.80    7.80
   9   4  -2   33.60   18.50
  -9   4   2   44.90    5.80
  -9   4   2   39.70   20.20
  -9   4   2   44.20    5.20
  -9   4   2   40.80    4.60
   9  -4  -2   51.69    7.20
   9  -4  -2   38.20   25.60
  -9  -4   2   40.40   13.80
   9  -4  -2   40.70    5.40
  -9  -4   2   42.90    6.20
  -9  -4   2   47.50    5.70
   9  -4  -2   45.20    5.80
  -9   4   1   28.20   16.30
   9   4  -1   41.50    6.70
  -9   4   1   44.50    6.40
   9   4  -1   44.60   19.50
  -9   4   1   38.30   18.70
  -9   4   1   40.30    6.00
  -9   4   1   46.10    5.90
  -9   4   1   41.70    4.70
  -9   4   1   42.60    5.70
  -9   4   1   43.30    5.40
   9  -4  -1   36.50   19.20
  -9  -4   1   49.60   16.30
  -9  -4   1   31.40    5.90
   9  -4  -1   41.10    5.30
   9  -4  -1   50.39    5.40
   9  -4  -1   38.70    6.50
  -9   4   0   17.50   17.30
  -9   4   0   27.50    5.80
  -9   4   0   18.10    5.90
  -9   4   0   34.70    5.20
  -9   4   0   30.30    5.70
  -9   4   0   22.10    6.00
  -9   4   0   24.80   17.30
  -9   4   0   22.90    6.20
   9   4   0   23.00   18.90
   9  -4   0   20.70    5.60
   9  -4   0   26.80    6.20
   9  -4   0   10.80   14.00
  -9  -4   0   25.90    6.10
   9  -4   0   30.50    7.00
  -9   4  -1   11.20    6.20
  -9   4  -1   20.80    7.10
  -9   4  -1   26.00    4.90
  -9   4  -1   29.60    6.50
  -9   4  -1   29.90    6.10
  -9   4  -1   23.30    5.40
  -9   4  -1   15.80   15.50
  -9   4  -1   11.60   15.40
   9  -4   1   23.10    6.40
   9  -4   1   29.00   19.40
   9  -4   1   30.20    6.30
  -9   4  -2  196.98   12.40
  -9   4  -2  199.18   11.80
   9  -4   2  198.58   11.70
   9  -4   2  180.48   10.90
  -9   4  -3  584.44   23.50
   9  -4   3  608.44   24.40
   9  -4   3  588.14   35.80
   9  -4   3  595.24   34.60
  -9  -5   8   48.50    6.40
  -9  -5   7  448.06   17.60
  -9  -5   7  490.45   18.80
   9   5  -6   63.09    4.70
   9   5  -6   56.59    5.10
   9   5  -6   57.09    8.60
  -9  -5   6   45.70    6.10
  -9  -5   6   49.40    4.80
   9   5  -5  101.49   24.40
   9   5  -5  103.39    5.00
   9   5  -5  106.69    5.10
   9   5  -5  113.89    9.80
  -9  -5   5  106.89    7.20
  -9  -5   5  143.99   25.40
  -9  -5   5  108.19    8.40
  -9   5   4    3.10    5.70
   9   5  -4   10.20    7.90
   9  -5  -4   -1.60    4.90
   9  -5  -4   -0.90    4.70
  -9  -5   4   18.80    6.20
  -9  -5   4   15.30    5.80
   9   5  -3   38.80   21.80
  -9   5   3   61.89    9.40
   9   5  -3   78.79    9.70
  -9   5   3   61.29    7.40
  -9  -5   3   72.59    7.20
   9  -5  -3   91.19    6.90
   9  -5  -3   88.29    7.00
  -9  -5   3  120.29   24.80
  -9  -5   3   76.89    6.40
  -9   5   2    3.20    4.70
   9   5  -2  -17.50   21.80
   9   5  -2   -3.30    2.90
  -9   5   2   -9.20    5.70
  -9   5   2   -2.60    6.30
  -9   5   2   -4.50    6.20
   9  -5  -2   -4.20    5.70
   9  -5  -2    6.60    5.20
  -9  -5   2   -6.60    3.00
  -9  -5   2    3.20    6.00
  -9   5   1    9.50    6.10
  -9   5   1   10.30    4.40
   9   5  -1    2.90    5.40
  -9   5   1    6.50    6.10
  -9   5   1    9.80    6.40
  -9   5   1    2.50    5.70
   9   5  -1  -31.10   20.50
  -9   5   1    4.60    6.70
  -9   5   1  -37.70   22.50
  -9   5   1  -34.90   19.10
   9  -5  -1  -36.50   25.40
  -9  -5   1    4.40    6.00
   9  -5  -1  -18.20    7.90
   9  -5  -1    6.80    6.30
   9  -5  -1   13.20    5.80
  -9   5   0   -0.20    6.60
  -9   5   0   -0.90    6.30
  -9   5   0   -2.60    6.90
  -9   5   0   16.30    6.80
  -9   5   0   15.00    6.20
  -9   5   0   29.50   17.80
  -9   5   0    3.20    4.70
  -9   5   0   28.60   17.50
   9  -5   0    4.90    6.80
   9  -5   0  -19.90   22.70
   9  -5   0   26.40    6.70
  -9  -5   0   16.70    6.00
  -9   5  -1  212.48   21.40
  -9   5  -1  221.88   10.70
  -9   5  -1  226.98   19.80
  -9   5  -1  225.18   12.20
  -9   5  -1  243.08   12.70
  -9   5  -1  224.38    9.40
  -9   5  -1  250.87   11.50
   9  -5   1  231.78   10.90
   9  -5   1  219.88   27.40
   9  -5   1  226.58   13.30
   9  -5   1  227.58   13.00
  -9   5  -2    4.90    7.60
  -9   5  -2    2.60    2.10
  -9   5  -2    2.60    5.90
  -9   5  -2    1.40    4.90
   9  -5   2    4.40    6.70
   9  -5   2    1.60   20.60
  -9   5  -3  365.86   14.90
  -9   5  -3  349.77   14.50
   9  -5   3  336.87   13.90
   9  -5   3  361.96   22.80
   9  -5   3  367.56   22.70
  -9   5  -4   78.29    9.90
   9  -5   4  109.59   20.00
   9  -5   4  107.09   21.60
   9   6  -9    2.30    9.50
  -9  -6   8   18.60    6.70
  -9  -6   8   22.00    8.80
  -9  -6   7   19.40    9.10
  -9  -6   7   12.50    5.20
   9   6  -6   29.90    5.00
   9   6  -6   32.90    9.00
   9   6  -6   38.30   26.40
  -9  -6   6   50.49    4.70
  -9  -6   6   45.20    6.10
   9   6  -5  204.88   29.50
   9   6  -5  227.48   12.50
   9   6  -5  206.18    8.90
  -9  -6   5  200.38    9.40
  -9  -6   5  196.18   24.50
   9   6  -4   52.39    5.00
   9   6  -4   40.60   25.00
   9   6  -4   60.09    8.70
  -9  -6   4   53.09    7.20
  -9  -6   4   58.19    5.70
  -9  -6   4   57.19   21.00
   9   6  -3   13.20   23.30
   9   6  -3   31.10    4.10
   9   6  -3   29.30    4.20
   9   6  -3   32.90    7.50
  -9   6   3   13.50   18.40
   9  -6  -3   30.30    5.90
  -9  -6   3   31.90    6.60
   9  -6  -3   28.80    6.50
  -9  -6   3   29.40    3.70
  -9  -6   3   26.70   18.40
  -9  -6   3   35.40    5.90
   9  -6  -3   34.60    7.00
   9  -6  -3   33.40    8.10
  -9   6   2  -22.10   22.30
  -9   6   2    0.40    5.90
  -9   6   2    2.60    6.40
   9   6  -2    2.20    3.50
   9   6  -2  -10.20   21.90
   9  -6  -2    3.00    2.50
   9  -6  -2   -3.60    5.20
  -9  -6   2   -0.90   16.60
   9  -6  -2    2.50    6.20
  -9  -6   2   -6.00    6.80
  -9  -6   2    0.80    3.40
   9  -6  -2   -1.10    5.80
  -9  -6   2    2.30    3.40
   9  -6  -2    1.20    6.50
  -9   6   1    0.40    6.50
  -9   6   1    0.70    4.80
  -9   6   1    5.60    6.00
  -9   6   1  -19.60   21.30
  -9   6   1   -3.80   21.70
  -9   6   1    0.20    6.30
   9   6  -1   -4.80   22.70
  -9  -6   1    0.10    6.70
   9  -6  -1  -31.10   22.90
   9  -6  -1   -0.30    7.70
   9  -6  -1    1.80    6.70
   9  -6  -1   -0.40    5.90
   9   6   0   44.50   19.20
  -9   6   0  108.99    7.90
  -9   6   0  133.49   17.30
  -9   6   0   89.59    8.60
  -9   6   0  109.19    6.30
  -9   6   0  114.09    7.60
  -9   6   0  104.89   18.90
   9  -6   0  105.99    8.30
   9  -6   0  114.49    8.20
   9  -6   0   93.09    7.20
   9  -6   0  108.59   23.40
  -9   6  -1  148.69    8.60
  -9   6  -1  146.59    9.70
  -9   6  -1  176.78   17.80
  -9   6  -1  151.78    7.50
  -9   6  -1  220.78   20.70
  -9   6  -1  174.98   10.80
   9  -6   1  161.58   11.00
   9  -6   1  157.08   10.10
   9  -6   1  142.99   23.20
   9  -6   1  151.88   10.20
  -9   6  -2   19.80    6.40
  -9   6  -2   12.50    8.50
  -9   6  -2   23.90    5.60
  -9   6  -2   15.30    2.70
   9  -6   2   29.70   20.50
   9  -6   2   18.10    5.70
  -9   6  -3    6.20    8.00
   9  -6   3   20.40   20.70
   9  -6   3   43.10   21.30
   9  -6   4  -12.50   20.40
   9  -6   4  -23.30    9.70
   9  -6   4  -25.10   23.10
  -9  -7   8  -13.50    9.10
  -9  -7   7   56.09    9.00
   9   7  -6   61.69    9.30
   9   7  -6   60.09   26.80
  -9  -7   6   67.49    6.20
  -9  -7   6   63.29    6.80
  -9  -7   6   59.69    9.30
  -9  -7   6   86.59   25.50
   9   7  -5  110.19    6.20
   9   7  -5  111.89   10.30
  -9  -7   5  107.89    9.50
  -9  -7   5   57.19   24.00
  -9  -7   5  108.29    7.40
   9   7  -4  -15.40    6.80
   9   7  -4  -21.60    9.30
  -9  -7   4  -10.40    4.70
  -9  -7   4  -11.70    5.50
   9   7  -3    5.20    5.10
   9   7  -3   11.90   23.20
   9   7  -3    5.90    5.10
   9  -7  -3    7.70    7.00
  -9  -7   3    6.40    4.80
  -9  -7   3   10.10    4.50
  -9  -7   3   -4.70   19.00
   9  -7  -3    1.20    3.90
   9  -7  -3    5.10    7.00
  -9   7   2   12.00    5.50
  -9   7   2    6.70    6.00
   9   7  -2   12.50    4.20
   9   7  -2   -1.80   21.20
  -9   7   2    8.00   23.40
   9  -7  -2   14.20    6.70
   9  -7  -2   13.00    3.20
  -9  -7   2    9.80    4.20
  -9  -7   2   10.20    4.20
   9  -7  -2   12.30    5.70
   9  -7  -2   25.20    8.00
   9   7  -1   -0.40   21.10
  -9   7   1    2.70    6.40
  -9   7   1   -1.70    6.60
  -9   7   1    5.90   21.90
  -9   7   1    7.80    7.50
  -9   7   1  -16.20   21.50
  -9   7   1   -0.90    4.90
   9  -7  -1   -0.90    7.40
   9  -7  -1    3.00    5.70
  -9   7   0   28.70   18.00
  -9   7   0   28.10   17.40
  -9   7   0   22.90    6.50
  -9   7   0   28.50    5.10
  -9   7   0   23.80    7.20
   9  -7   0    9.50   22.40
   9  -7   0   24.00    7.60
   9  -7   0   25.40    7.10
  -9   7  -1  165.88   21.80
  -9   7  -1  167.88    7.70
  -9   7  -1  170.98   19.20
  -9   7  -1  175.68    8.90
   9  -7   1  182.98   10.50
   9  -7   1  153.18   28.70
  -9   7  -2   52.49    8.00
  -9   7  -2   43.90    5.70
  -9   7  -2   58.99    7.80
   9  -7   2   50.49   22.70
  -9   7  -3   57.19    8.70
  -9   7  -3   50.49    9.80
  -9   7  -3   57.09    8.10
  -9   7  -3   58.69    6.70
   9  -7   3   49.50    9.50
   9  -7   3   50.39    8.40
   9  -7   3   40.00   21.10
   9  -7   4  -45.80   22.40
   9  -7   4   -6.80    8.20
   9  -7   5  -19.00    8.20
  -9  -8   7   75.59    9.30
   9   8  -6  -31.30   31.20
  -9  -8   6   54.09    7.00
  -9  -8   6  -47.20   26.40
  -9  -8   6   60.59    8.90
   9   8  -5  133.49   32.10
   9   8  -5   95.59   10.40
  -9  -8   5   98.19   22.80
   9   8  -4  155.28   27.10
   9   8  -4  144.89    8.40
  -9  -8   4  144.59    8.90
  -9  -8   4  135.99    7.80
  -9  -8   4  144.19   22.50
  -9  -8   4  144.79   10.20
   9   8  -3  -40.70   25.00
   9   8  -3    1.80    5.80
   9  -8  -3   10.70    7.20
  -9  -8   3  -33.20   21.20
  -9  -8   3    4.70    6.10
  -9  -8   3    1.60    8.10
  -9  -8   3    3.70    5.10
   9   8  -2  197.18   27.80
  -9   8   2  232.68   28.10
  -9  -8   2  241.78   11.10
   9  -8  -2  223.98   13.30
  -9  -8   2  255.37   14.70
   9  -8  -2  217.18   11.00
  -9   8   1  143.79    8.90
  -9   8   1  145.49   25.40
   9   8  -1  120.09   23.20
  -9   8   1  156.48   25.00
   9  -8  -1  156.38   10.20
  -9  -8   1  134.79   10.20
  -9   8   0    4.60    6.50
  -9   8   0   18.50    5.50
  -9   8   0   10.90    6.70
  -9   8   0  -11.90   21.10
   9  -8   0    1.60    7.90
   9  -8   0    6.40    8.00
  -9   8  -1  146.59   16.80
  -9   8  -1  122.09    8.10
  -9   8  -1  156.58   10.00
  -9   8  -1  148.69    8.00
  -9   8  -1  169.68   20.30
   9  -8   1  139.09   10.50
   9  -8   1  142.09   10.30
   9  -8   1  144.89   10.30
   9  -8   1  158.48   24.90
  -9   8  -2    8.20    5.60
  -9   8  -2    4.40    8.40
  -9   8  -2    4.30    8.70
   9  -8   2    5.60    9.30
   9  -8   2    9.20    7.50
   9  -8   2   17.90   21.20
  -9   8  -3   53.09   11.20
  -9   8  -3   54.59    6.40
  -9   8  -3   60.99    9.80
   9  -8   3   55.89    8.40
   9  -8   3   26.10   20.00
   9  -8   3   31.60    9.40
  -9   8  -4    5.40    5.80
  -9   8  -4   15.70   11.50
   9  -8   4   13.60    9.20
   9   9  -6   -1.30   30.80
   9   9  -6   21.50   10.40
  -9  -9   6   18.10   22.30
  -9  -9   6    8.20    9.50
  -9  -9   6   11.60    6.80
   9   9  -5   33.60   30.30
   9   9  -5  -16.10   10.30
  -9  -9   5  -17.20    7.10
  -9  -9   5   -6.80    8.00
  -9  -9   4   -8.30    9.10
  -9  -9   4  -21.20    7.30
   9   9  -3  126.29   27.30
  -9  -9   3  114.49    9.60
   9  -9  -3  111.79    9.10
  -9  -9   3  107.79    8.10
  -9  -9   3  107.19    7.20
  -9   9   2   -6.90   26.80
   9   9  -2    7.70   25.20
  -9  -9   2   34.10   10.70
   9  -9  -2    5.40    8.50
   9  -9  -2   18.60    7.00
   9  -9  -2   22.90    8.00
  -9  -9   2   17.20   13.60
  -9   9   1   11.50   22.40
  -9   9   1   -8.30   24.10
  -9   9   1   12.20    8.40
  -9   9   1    2.10    7.90
  -9  -9   1   18.20    7.30
   9  -9  -1   17.10    7.90
   9  -9  -1   16.20    7.50
  -9   9   0  103.19    9.60
  -9   9   0   84.59    8.80
  -9   9   0  107.49   20.70
   9  -9   0  104.29    9.20
   9  -9   0  107.89    8.90
   9  -9   0  102.99    9.30
  -9   9  -1    2.30    5.50
  -9   9  -1    4.50    8.50
  -9   9  -1  -13.40   10.60
   9  -9   1  -13.50    9.00
   9  -9   1    3.20    8.00
  -9   9  -2  -14.80    9.30
  -9   9  -2    2.90    5.80
  -9   9  -2   -5.60   11.00
   9  -9   2    7.30    8.40
   9  -9   2  -18.50    9.70
  -9   9  -3  114.69   10.40
  -9   9  -3  111.09   11.60
   9  -9   3  103.49   10.50
   9  -9   3   93.69   10.80
   9  10  -4   73.19   24.40
  -9 -10   4   59.99    7.10
  -9 -10   4   63.29    9.10
   9  10  -3   28.80   26.60
  -9 -10   3   34.50    8.40
  -9 -10   3   50.09    7.70
   9 -10  -3    6.30    7.50
   9 -10  -2   47.80    8.40
  -9 -10   2   67.29    7.40
   9 -10  -2   62.49    9.30
  -9 -10   2   60.29    9.40
  -9  10   1    8.50    8.40
  -9  10   1  -24.70   24.50
  -9  10   1    7.00    8.60
   9 -10  -1    0.30    8.10
   9 -10  -1    7.50    8.90
  -9 -10   1    3.30    7.70
  -9  10   0   54.39   10.10
  -9  10   0   59.59    9.20
   9 -10   0   53.19    9.80
   9 -10   0   56.89    8.90
  -9  10  -1    5.80    9.20
  -9  10  -1   10.70    9.20
   9 -10   1    8.80    8.60
   9 -10   1    7.50    8.30
  10   0  -6  236.88   10.60
 -10   0   5   -9.30    6.10
  10   0  -5    2.20    6.30
  10   0  -5   -5.20    3.90
  10   0  -5   -4.00    3.70
  10   0  -4  253.47   13.70
 -10   0   4  266.37   10.50
  10   0  -4  241.48   28.00
  10   0  -4  263.97   10.30
 -10   0   4  266.27   10.20
  10   0  -4  279.37   11.40
  10   0  -3   -1.00    4.80
 -10   0   3    0.10    4.60
  10   0  -3  -11.00   21.10
 -10   0   3    0.20    4.50
  10   0  -3   -0.50    6.80
  10   0  -3    2.60    3.20
 -10   0   3   -0.90    3.50
 -10   0   3   -1.90    3.90
 -10   0   3   -1.10   20.90
 -10   0   2   12.40    5.00
 -10   0   2   11.50    3.20
 -10   0   2   11.90    4.70
  10   0  -2   14.00    5.50
 -10   0   2    7.00   20.40
  10   0  -2   14.70    5.30
  10   0  -2    9.70   20.50
 -10   0   2   16.30    4.40
 -10   0   2   13.90    3.30
 -10   0   1    0.60    4.50
 -10   0   1   -0.20    4.50
  10   0  -1    0.90    4.00
 -10   0   1    2.30    3.80
  10   0  -1  -10.10   20.10
 -10   0   1   -8.40   19.60
 -10   0   1    2.60    3.70
  10   0  -1   -5.10    8.00
  10   0   0   41.40   19.50
  10   0   0   32.30    5.00
 -10   0   0   18.90   15.90
 -10   0   0   27.30    4.70
 -10   0   0   31.30    4.70
  10   0   0   27.00    4.40
 -10   0  -1   -0.70    4.80
 -10   0  -1   -0.60    4.80
  10   0   1   -2.40    5.10
  10   0   1  -18.40   19.80
  10   0   1   -3.90    5.10
  10   0   2   47.20   21.30
  10   1  -6 1612.64   56.79
  10   1  -5  230.98    9.80
  10   1  -5  221.18    7.50
  10   1  -5  213.08    8.60
 -10   1   5  235.98    9.10
 -10   1   5  228.78    9.90
 -10  -1   5  234.98    7.40
 -10  -1   5  242.98    9.10
  10  -1  -5  257.77    9.50
  10   1  -4    0.30    5.30
  10   1  -4  -10.80   22.60
 -10   1   4   -3.40    4.70
 -10   1   4    0.00    3.60
  10   1  -4    6.00    7.60
 -10  -1   4    0.60    4.80
  10  -1  -4    0.90    6.80
  10  -1  -4    0.50    4.30
  10  -1  -4   16.50   23.30
 -10  -1   4   -4.90   21.70
  10  -1  -4   -3.90    3.90
 -10  -1   4    2.90    5.80
  10  -1  -4    0.40    4.60
 -10   1   3   10.80   21.30
 -10   1   3   29.10    5.00
 -10   1   3   26.00    4.20
  10   1  -3   40.60   25.00
 -10   1   3   28.50    4.20
  10   1  -3   29.30    5.30
  10   1  -3   20.40    6.60
  10  -1  -3   30.60    6.70
  10  -1  -3   26.00   20.50
 -10  -1   3   35.10   20.00
 -10  -1   3   34.20    4.60
  10  -1  -3   24.30    4.10
  10  -1  -3   31.10    4.20
 -10  -1   3   22.80    4.90
  10   1  -2  460.35   16.70
 -10   1   2  473.85   17.00
 -10   1   2  456.65   17.90
 -10   1   2  459.95   16.90
 -10   1   2  442.96   17.90
 -10   1   2  503.75   17.60
 -10   1   2  462.85   28.30
  10   1  -2  442.26   19.80
  10   1  -2  466.75   33.10
 -10   1   2  458.05   16.70
 -10  -1   2  460.35   17.30
 -10  -1   2  459.25   16.40
  10  -1  -2  456.05   33.40
  10  -1  -2  455.65   18.10
  10  -1  -2  447.66   16.00
 -10  -1   2  437.06   26.60
  10  -1  -2  442.06   18.00
 -10  -1   2  461.45   17.40
 -10  -1   2  437.66   17.70
  10   1  -1   82.19    8.00
 -10   1   1   79.39   19.20
  10   1  -1   76.79    5.00
  10   1  -1   79.09    4.90
 -10   1   1   78.89    5.70
 -10   1   1   79.89    4.90
 -10   1   1   83.69    6.60
 -10   1   1   70.19    5.80
 -10   1   1   88.19    5.60
  10   1  -1   75.39   21.80
  10  -1  -1   89.09   21.10
  10  -1  -1   62.29    8.10
 -10  -1   1   79.89    4.90
  10  -1  -1   94.19    6.00
 -10  -1   1   80.19    5.90
 -10  -1   1   88.19   18.90
 -10  -1   1   88.49    6.60
  10   1   0   -0.40    4.30
 -10   1   0   -8.10   17.00
  10   1   0    0.70    4.80
 -10   1   0    2.60    3.70
  10   1   0   -7.50   16.90
 -10   1   0    0.20    4.10
  10  -1   0   20.60   20.70
 -10  -1   0   -0.20   18.30
  10  -1   0    1.60    4.50
 -10  -1   0    1.80    3.70
  10  -1   0    4.80    4.70
 -10  -1   0    1.70    4.50
  10  -1   0    2.70    7.80
  10   1   1   22.00   19.50
 -10   1  -1   72.19    6.10
 -10   1  -1   63.79    4.90
 -10   1  -1    4.60   20.30
  10  -1   1   40.20   20.10
  10  -1   1   75.69    6.60
  10  -1   1   83.29    6.60
 -10   1  -2 1192.38   51.29
  10  -1   2 1583.24   50.49
  10  -1   2 1469.05   49.70
  10  -1   2 1518.45   72.49
  10   2  -5   21.10   25.30
 -10   2   5    0.00    3.60
  10   2  -5   18.90    5.90
  10  -2  -5    9.30    6.00
  10  -2  -5   -0.70    3.40
 -10  -2   5   12.40    7.90
  10  -2  -5    1.00    3.60
 -10  -2   5    4.30    5.70
  10   2  -4   13.00    5.30
 -10   2   4    7.10    4.30
  10   2  -4    2.20    7.20
 -10   2   4    1.10    5.10
 -10  -2   4   -0.30    6.20
  10  -2  -4    9.10    4.10
  10  -2  -4   10.60    4.20
  10  -2  -4   10.80    4.50
 -10  -2   4    3.30    5.00
  10  -2  -4   -8.20    7.40
 -10   2   3   11.80    4.60
  10   2  -3    7.40    5.30
  10   2  -3   -5.30   23.00
 -10   2   3    3.10    4.40
  10   2  -3    4.70    6.80
 -10   2   3    5.40    4.20
  10  -2  -3   17.60   24.80
  10  -2  -3    1.60    3.70
 -10  -2   3    7.40    4.80
 -10  -2   3   10.60    5.00
  10  -2  -3   -0.50    6.10
 -10  -2   3    0.20   19.10
  10  -2  -3    4.60    4.40
 -10   2   2    6.60    4.90
 -10   2   2    1.10    4.30
  10   2  -2    7.80    7.00
 -10   2   2    2.40    4.40
  10   2  -2    5.30    5.40
  10   2  -2  -10.50   20.20
 -10   2   2    4.70    4.60
 -10   2   2   -0.80    4.60
 -10   2   2    4.00   18.00
 -10  -2   2    9.60    5.10
  10  -2  -2   -4.00   22.40
 -10  -2   2    4.00    5.00
  10  -2  -2    2.50    7.30
 -10  -2   2   11.30   17.70
  10  -2  -2    4.60    4.10
  10  -2  -2    1.70    3.40
  10   2  -1    6.10    3.20
 -10   2   1    7.30    3.30
  10   2  -1    4.00   19.90
 -10   2   1    9.30    5.40
 -10   2   1   17.80    4.90
  10   2  -1    6.60    7.70
  10   2  -1    9.20    3.40
 -10   2   1   12.80    5.50
 -10   2   1   10.20    4.20
 -10   2   1   11.30    4.40
 -10   2   1   20.10   16.20
 -10  -2   1   10.90    5.40
  10  -2  -1   16.40    4.80
  10  -2  -1    6.40   21.50
  10  -2  -1    9.30    4.70
  10  -2  -1    8.20    7.90
 -10  -2   1  -15.30   17.70
 -10  -2   1   11.80    2.90
 -10   2   0   10.30   13.30
 -10   2   0   12.10    3.20
 -10   2   0    8.80    4.90
  10   2   0   27.90   18.60
 -10   2   0   19.30    6.10
 -10   2   0   16.10    5.20
 -10   2   0   15.50    5.20
  10  -2   0    5.20    5.20
  10  -2   0    6.90    7.80
  10  -2   0   13.50   20.40
 -10  -2   0   11.70    5.30
 -10  -2   0    9.50   16.30
 -10   2  -1   44.10   17.50
 -10   2  -1   23.70    6.30
 -10   2  -1   22.20    3.90
  10  -2   1   13.80    6.90
  10  -2   1   30.20    7.40
  10  -2   1  -32.00   21.70
 -10   2  -2   -2.00    4.90
  10  -2   2  -12.90    7.00
  10  -2   2   -6.30    6.70
  10  -2   3   59.19   17.30
  10   3  -8   32.80    8.30
  10   3  -6  415.16   15.60
 -10  -3   6  420.36   15.30
 -10  -3   6  405.36   15.20
 -10  -3   6  436.06   16.80
  10   3  -5  188.88   28.40
 -10  -3   5  195.88    9.50
 -10  -3   5  187.98    8.00
  10   3  -4   45.30    7.30
  10   3  -4   62.59    7.50
 -10   3   4   62.69    4.80
  10  -3  -4   53.69    5.90
  10  -3  -4   49.30    6.30
 -10  -3   4   53.39    6.20
 -10  -3   4   33.50    6.90
  10  -3  -4   46.30    5.70
 -10   3   3   -7.10    5.50
  10   3  -3   -4.40    6.30
 -10   3   3   -8.30    5.20
  10  -3  -3  -52.39   27.80
 -10  -3   3   -4.10    5.60
  10  -3  -3   -3.20    4.90
  10  -3  -3   -4.70    3.40
 -10  -3   3  -12.50    5.90
 -10   3   2   17.70    5.40
 -10   3   2   10.70    5.40
 -10   3   2  -24.60   23.10
  10   3  -2    1.90    5.30
 -10   3   2   10.80    5.20
  10   3  -2   19.20    9.00
  10   3  -2    0.70   22.20
 -10   3   2   15.90    5.00
 -10   3   2   13.60    6.00
  10  -3  -2   16.60    3.70
 -10  -3   2   11.70    5.50
  10  -3  -2   -3.60   21.50
  10  -3  -2    5.10    7.40
 -10  -3   2   13.70    5.10
  10  -3  -2   15.50    4.80
 -10   3   1   -4.10    6.00
  10   3  -1   -1.90    3.70
  10   3  -1    2.00    3.40
 -10   3   1    4.70    5.60
 -10   3   1   -4.20    5.50
  10   3  -1  -37.20   21.70
 -10   3   1    7.50    6.40
 -10   3   1  -36.90   27.90
 -10   3   1   -6.00    5.70
  10  -3  -1   -3.50    6.20
  10  -3  -1  -16.90   24.60
 -10  -3   1    5.00    6.40
 -10   3   0   -1.60    6.70
 -10   3   0    8.20    5.30
 -10   3   0   11.20    6.30
 -10   3   0   -1.60    6.20
 -10   3   0   -9.90    7.70
 -10   3   0   32.00   22.00
  10  -3   0  -42.80   23.40
 -10  -3   0    4.90    7.40
  10  -3   0   28.20    7.10
  10  -3   0   36.40    8.20
  10  -3   0   10.60    5.30
 -10   3  -1  109.29   20.10
 -10   3  -1  136.49    7.80
 -10   3  -1  123.79   10.40
 -10   3  -1  125.49    5.20
  10  -3   1  118.09    8.30
  10  -3   1  113.29    8.30
  10  -3   1   90.29   24.70
 -10   3  -2  474.35   19.10
  10  -3   2  472.25   31.50
  10  -3   2  462.75   19.30
  10  -3   2  462.05   20.10
  10  -3   3   64.09   22.10
  10  -3   3   74.79    9.40
  10   4  -8  355.16   18.20
 -10  -4   7   -1.40    5.90
 -10  -4   6  107.79    8.80
 -10  -4   6  110.99    5.30
  10   4  -5   47.30   24.80
 -10  -4   5   34.70    7.10
 -10  -4   5   33.40    5.90
  10   4  -4   89.59    8.50
  10   4  -4   81.59   25.00
 -10   4   4   75.99    6.90
 -10  -4   4   83.69    6.90
 -10  -4   4   72.99   22.90
  10  -4  -4   59.09    9.00
 -10  -4   4   77.69    7.70
  10  -4  -4   73.99    7.20
  10  -4  -4   81.09    6.90
 -10   4   3    1.70    5.80
  10   4  -3   -5.00    7.80
 -10   4   3   -0.30    6.00
  10  -4  -3   10.60    5.30
  10  -4  -3   13.20    5.60
  10  -4  -3   -0.30    2.90
 -10  -4   3   -1.50    5.40
 -10  -4   3   10.70    6.30
  10   4  -2    4.40    6.40
 -10   4   2   -5.70    6.40
 -10   4   2   -9.80    5.90
  10   4  -2   13.10    8.20
 -10   4   2    7.30   22.30
  10   4  -2   57.69   19.40
 -10   4   2    6.10    5.40
 -10   4   2    6.50    4.90
 -10   4   2    8.10    6.40
  10  -4  -2   -8.80    7.80
 -10  -4   2   -0.60    6.30
  10  -4  -2   82.99   27.50
 -10  -4   2  -35.40   20.20
 -10  -4   2    3.70    6.40
  10  -4  -2    5.60    6.10
 -10   4   1    3.00    6.40
 -10   4   1    6.20    6.00
 -10   4   1    2.80    5.40
 -10   4   1   -7.00    7.40
 -10   4   1   -7.00    7.20
  10  -4  -1    4.10    5.60
  10  -4  -1   -8.50    8.20
  10  -4  -1   -2.30   27.50
  10  -4  -1   -4.00    6.20
 -10  -4   1    3.00    5.90
 -10   4   0   60.99    7.50
 -10   4   0   76.69    7.20
 -10   4   0   63.89    7.00
 -10   4   0   76.39    7.60
 -10   4   0   49.50   21.90
 -10   4   0   69.39    6.40
  10  -4   0   78.49    8.20
  10  -4   0   40.90   21.60
  10  -4   0   73.09    6.60
 -10  -4   0   63.49    7.30
  10  -4   0   55.89   10.10
 -10   4  -1    9.30    5.30
 -10   4  -1    5.40    7.10
 -10   4  -1   -1.90    7.10
 -10   4  -1   -1.90    6.40
 -10   4  -1   -4.90   17.10
 -10   4  -1    5.30    6.10
  10  -4   1   -0.40    6.70
  10  -4   1    2.90   20.80
  10  -4   2   79.29   21.50
  10  -4   2   71.29    8.30
  10  -4   3    2.30   19.60
  10  -4   3   -3.40    8.50
  10   5  -9    3.50    9.70
 -10  -5   8  -17.90    9.00
 -10  -5   7   20.80    9.60
  10   5  -5   13.70   28.00
 -10  -5   5   27.50    5.40
 -10  -5   5   15.40    7.20
  10   5  -4   19.50   22.80
 -10   5   4   49.40    6.60
 -10  -5   4   42.10    7.40
  10  -5  -4   46.40    9.00
  10  -5  -4   59.49    7.10
  10  -5  -4   55.99    6.80
 -10  -5   4   43.90    6.20
  10   5  -3   84.39   23.90
 -10   5   3   93.19    7.90
  10  -5  -3   98.69    7.10
  10  -5  -3   83.49    5.00
 -10  -5   3   86.89    7.20
  10  -5  -3   81.59    9.30
  10  -5  -3   93.19    7.30
 -10  -5   3   89.39    8.10
 -10   5   2    3.70    6.40
 -10   5   2   -4.60    6.70
 -10   5   2    2.60    6.50
 -10   5   2    3.00   23.10
 -10   5   2   -0.50    5.90
 -10   5   2    0.70    4.80
  10   5  -2    1.40   20.00
  10   5  -2    0.10    2.90
 -10  -5   2   -1.80    2.70
 -10  -5   2    0.60    5.60
  10  -5  -2    2.10   24.10
  10  -5  -2   -6.30    8.10
 -10  -5   2   -1.90    6.20
 -10  -5   2   -2.60    2.80
  10  -5  -2   -0.50    5.60
 -10   5   1   57.69   20.00
 -10   5   1   52.79    5.80
  10   5  -1   35.60   19.20
 -10   5   1   52.39    6.10
 -10   5   1   54.79    7.90
 -10   5   1   52.09    6.20
 -10   5   1   53.29    7.60
  10  -5  -1   49.60    6.90
  10  -5  -1   45.50    8.60
 -10  -5   1   51.99    7.30
  10  -5  -1   54.19   20.90
  10  -5  -1   53.39    7.00
 -10   5   0   60.09   19.40
 -10   5   0   51.19    7.30
 -10   5   0   57.49    7.90
 -10   5   0   52.89   18.40
 -10   5   0   57.59    7.60
 -10   5   0   52.59    6.70
 -10   5   0   51.49    6.00
  10  -5   0   63.39    7.10
  10  -5   0   49.80   25.90
  10  -5   0   58.29    8.80
  10  -5   0   65.09    7.30
 -10   5  -1   79.69    6.40
 -10   5  -1   81.69   18.00
 -10   5  -1   70.69    7.30
 -10   5  -1   78.89    9.00
 -10   5  -1   76.99    7.80
  10  -5   1   81.69    8.00
  10  -5   1   65.69   25.50
  10  -5   1   72.39    7.50
 -10   5  -2   23.50    6.20
 -10   5  -2   27.40    9.10
  10  -5   2   24.00    8.00
  10  -5   2   16.30   20.50
  10  -5   3   42.20   21.20
  10  -5   4  -29.70   21.80
  10  -5   4    9.60    9.30
  10   6  -8   55.19   10.10
 -10  -6   8   69.79    9.40
 -10  -6   7   28.30    8.20
 -10  -6   6   10.20    7.60
 -10  -6   5    7.40    6.60
  10   6  -4  -32.50   24.90
  10  -6  -4   34.40    7.00
  10  -6  -4   39.10    8.30
 -10  -6   4   31.50    6.00
  10   6  -3    6.10   25.20
  10   6  -3   -3.70    3.20
  10  -6  -3  -11.70    7.40
 -10  -6   3    0.90    2.90
  10  -6  -3    2.20    6.40
 -10  -6   3   -0.10    5.80
  10   6  -2   17.00   22.00
 -10   6   2    7.60    5.50
 -10   6   2    9.10    6.70
 -10   6   2    4.40    7.40
  10  -6  -2    5.40    5.90
 -10  -6   2    5.70    3.30
  10  -6  -2    6.90    7.80
 -10  -6   2    3.80    3.20
 -10  -6   2   17.50    6.90
 -10   6   1    1.70    4.70
 -10   6   1    0.20    6.60
 -10   6   1    5.00   22.20
 -10   6   1   -2.00    6.60
  10  -6  -1    4.50    6.10
  10  -6  -1    1.50    7.20
  10  -6  -1   -2.20    6.40
 -10  -6   1   -0.10    6.50
  10  -6  -1   -3.00   22.60
 -10   6   0   22.80    7.20
 -10   6   0   -0.40   19.80
 -10   6   0   17.20    8.20
 -10   6   0   17.60    4.60
 -10   6   0   14.20    5.80
  10  -6   0  -15.60   25.10
  10  -6   0   22.50    7.00
  10  -6   0    9.00    8.60
  10  -6   0    5.60    6.30
 -10  -6   0    0.20    6.00
 -10   6  -1   28.40    6.30
 -10   6  -1   31.60    9.40
 -10   6  -1   33.30    7.90
  10  -6   1   27.60    7.40
  10  -6   1   79.09   25.80
 -10   6  -2   13.10    5.50
 -10   6  -2   27.10    8.40
  10  -6   2   22.80   22.50
  10  -6   3  101.29   20.50
  10  -6   3   83.19    9.70
  10  -6   4   -7.30    9.30
  10  -6   4  -18.20   24.90
  10  -6   5   50.09   10.20
 -10  -7   7    3.30    9.10
 -10  -7   6   37.30    9.00
 -10  -7   5   17.60    7.90
  10  -7  -3   19.10    6.70
  10  -7  -3    5.50    7.50
 -10  -7   3   14.00    4.10
 -10   7   2   -4.60    7.70
  10  -7  -2   -6.60    8.50
  10  -7  -2   -2.80    6.90
 -10  -7   2   -3.50    4.00
 -10   7   1   -5.20   21.70
 -10   7   1   22.30    7.60
 -10   7   1   22.10    7.90
 -10   7   1   22.10    6.00
  10  -7  -1   23.20    8.80
  10  -7  -1   19.90    8.30
 -10   7   0  241.98   12.30
 -10   7   0  237.78   24.10
 -10   7   0  231.88   10.70
 -10   7   0  260.57   25.50
  10  -7   0  228.48   32.50
  10  -7   0  235.28   12.70
 -10   7  -1    4.50   16.40
 -10   7  -1   -4.40   19.30
 -10   7  -1    7.60    7.30
 -10   7  -1    3.10    4.50
  10  -7   1    4.10    8.80
  10  -7   1  -15.00   22.30
 -10   7  -2   49.10    6.50
 -10   7  -2   47.00   10.00
 -10   7  -2   50.89    7.50
 -10   7  -2   61.49    7.30
  10  -7   2   46.40    8.50
  10  -7   2   38.10   10.20
  10  -7   2   47.60   22.20
 -10   7  -3  -13.20    6.40
 -10   7  -3  -34.20   14.70
  10  -7   3  -37.50   25.10
  10  -7   3   26.40    9.50
  10  -7   4   28.60   23.50
  10  -7   4   22.10    8.70
 -10  -8   6   96.79   10.40
 -10  -8   5   56.69    8.80
 -10  -8   4   64.29    8.80
 -10  -8   3   -1.10    7.50
  10  -8  -3    5.50    8.30
 -10   8   2    2.90    6.80
  10  -8  -2    0.40    8.40
 -10  -8   2   -5.70    8.80
 -10   8   1   34.80   22.90
 -10   8   1   33.50    8.20
 -10   8   1   25.10    7.50
  10  -8  -1   33.60    8.10
 -10  -8   1   34.50    7.80
 -10   8   0    4.00   18.80
 -10   8   0   15.70   19.10
 -10   8   0   20.00    7.60
 -10   8   0   13.80    5.90
 -10   8   0    6.60    7.30
 -10   8   0    6.20    9.30
  10  -8   0   10.00    6.40
  10  -8   0    4.80    9.00
  10  -8   0   15.60    8.10
 -10   8  -1  -14.00   10.00
 -10   8  -1   -7.50    5.50
 -10   8  -1  -11.90    8.10
  10  -8   1    0.50    8.50
 -10   8  -2  146.99   14.10
 -10   8  -2  150.78    8.70
 -10   8  -2  157.18   10.20
  10  -8   2  110.79   11.00
  10  -8   2  240.98   34.60
  10  -8   2  161.98   10.80
 -10   8  -3    5.70    8.30
 -10   8  -3    7.50    5.90
 -10   8  -3    3.30    9.70
  10  -8   3    5.10   10.20
  10  -8   3   11.00   18.40
  10  -8   3    6.60    8.00
 -10  -9   5   11.70    8.80
 -10  -9   4   15.90    9.30
  10  -9  -3   -5.70    7.80
  10  -9  -3  -19.30    9.00
 -10  -9   3    0.10    8.70
 -10   9   2  342.37   17.50
 -10  -9   2  347.97   18.10
  10  -9  -2  346.87   15.40
 -10   9   1   22.00    8.70
 -10   9   1   14.60    8.90
 -10   9   1  -48.50   27.50
  10  -9  -1   31.30    8.70
 -10  -9   1  -12.50    8.30
  10  -9  -1   -0.30   10.10
 -10   9   0   -1.50   20.40
 -10   9   0   22.10    9.70
 -10   9   0   44.10    8.70
  10  -9   0   41.70    8.90
  10  -9   0   41.20    8.40
  10  -9   0   32.60    8.70
 -10   9  -1   44.90    6.30
 -10   9  -1   51.19    8.90
 -10   9  -1   41.30   15.40
 -10   9  -1   38.80    9.50
  10  -9   1   56.39    8.10
  10  -9   1   39.50    8.80
  11   0  -7   -6.40    8.00
  11   0  -6   12.30    6.20
  11   0  -6    0.80    8.00
  11   0  -5    0.10    3.90
 -11   0   5   -2.30    3.50
  11   0  -5    2.30    3.80
  11   0  -5   -2.60    5.60
 -11   0   4   53.49    6.30
 -11   0   4   54.09    4.50
 -11   0   4   52.19    4.40
  11   0  -4   53.79    5.70
  11   0  -4   52.49    4.20
 -11   0   3  -13.50    5.70
  11   0  -3  -13.40    5.60
 -11   0   2   80.79    6.50
 -11   0   2   79.59    5.20
 -11   0   2   68.39    7.20
 -11   0   2   75.29    5.30
  11   0  -2   46.60   28.50
  11   0  -2   74.69    7.10
 -11   0   1   -9.10    4.40
 -11   0   1   -9.60    5.00
  11   0   0   37.60    5.20
  11   0   0   30.60    5.60
 -11   0   0   35.30    4.80
 -11   0   0   40.40    5.50
  11   0   0   37.50   23.40
  11   0   1    4.00    6.20
 -11   0  -1   -1.90    4.70
  11   0   1   -1.50    6.10
 -11   0  -1    1.60    4.90
  11   1  -7    6.20    7.90
  11   1  -6   15.80    8.50
  11   1  -6   14.00    6.40
  11  -1  -6    5.10    7.80
  11  -1  -6   12.70    6.20
  11   1  -5   22.30    6.50
  11   1  -5   21.40    3.10
 -11   1   5   25.20    4.20
  11  -1  -5   23.00    4.30
  11  -1  -5   30.10    6.30
 -11  -1   5   24.70    3.10
  11  -1  -5   27.00    4.10
 -11  -1   5   28.80    6.90
 -11   1   4   26.60    4.70
  11   1  -4   22.30    5.90
 -11   1   4   20.30    4.40
  11  -1  -4   23.10    4.20
  11  -1  -4   18.10    5.30
 -11  -1   4   18.60    6.10
 -11   1   3   -0.80    5.30
  11   1  -3   -0.40    6.60
 -11   1   3   -8.50    5.10
 -11   1   3   -5.90    4.10
 -11  -1   3   -6.50    5.90
  11  -1  -3   -4.30    4.00
  11  -1  -3  -39.20   23.10
 -11  -1   2  -13.10    6.10
 -11   1   1    0.50    4.50
 -11   1   1   -1.00    4.90
 -11   1   1   -4.80    4.30
 -11   1   1   -5.90    6.70
  11   1  -1   -4.40    4.20
 -11   1   1  -11.70    7.10
 -11  -1   1   -1.70    6.80
  11  -1  -1  -13.10    5.60
 -11  -1   1   -0.10    3.60
 -11  -1   1   -0.40    5.50
 -11   1   0   31.10    4.90
  11   1   0   30.00    5.00
 -11   1   0   33.20    5.70
  11   1   0   30.50    5.40
 -11   1   0   32.40    4.30
 -11  -1   0   30.80    4.60
  11  -1   0   34.40    6.10
  11  -1   0   29.40    5.70
  11  -1   0   12.70   21.20
 -11  -1   0   34.30    6.20
 -11   1  -1   23.40    5.70
 -11   1  -1   28.20    5.50
  11  -1   1   24.60    6.70
  11  -1   1   20.80   19.40
  11  -1   1   17.70    6.40
 -11   1  -2    8.20    6.10
  11  -1   2    8.00    7.30
  11  -1   2    7.20    7.00
  11   2  -8   28.50    9.40
  11   2  -7    8.50    8.00
  11   2  -6  163.38   11.10
 -11  -2   6  153.28    8.80
  11  -2  -6  138.89   10.80
  11   2  -5    4.90    7.10
 -11   2   5    6.40    4.80
  11  -2  -5    6.50    4.80
  11  -2  -5    8.60    4.60
  11  -2  -5   11.30    5.20
 -11  -2   5   15.60    7.90
 -11   2   4   10.20    5.40
  11   2  -4    2.90    6.40
  11  -2  -4    3.10    4.90
 -11  -2   4    5.50    6.00
  11  -2  -4    5.40    4.50
  11  -2  -4   12.70    4.80
  11   2  -3    2.00    6.00
 -11   2   3   -0.50    5.10
 -11   2   3    0.90    5.00
 -11   2   3   -0.20    5.00
 -11  -2   3    0.40    5.20
  11  -2  -3    1.40    4.50
  11  -2  -3   15.30   25.70
  11  -2  -3    4.80    4.50
  11   2  -2    4.90    6.20
 -11   2   2   -0.90    5.60
 -11   2   2    4.00    5.70
 -11   2   2    0.70    5.20
 -11   2   2    0.80    4.50
 -11   2   2    7.40    4.80
  11  -2  -2    8.90    4.20
  11  -2  -2  -14.70   26.60
  11  -2  -2    6.60    5.70
 -11  -2   2    2.60    5.10
 -11   2   1    5.70    6.50
 -11   2   1   11.80    6.00
  11   2  -1   12.00    3.90
 -11   2   1    9.40    5.10
 -11   2   1    9.20    5.40
 -11   2   1   13.30    4.20
 -11   2   1   60.09   21.20
  11   2  -1    5.90    3.20
 -11   2   1    5.10    5.40
  11  -2  -1    0.10    8.00
  11  -2  -1   -6.50   24.30
 -11  -2   1    6.70    3.50
 -11  -2   1   12.30    5.80
  11  -2  -1   10.20    5.10
 -11   2   0    8.30    6.00
  11   2   0    6.30    4.30
 -11   2   0    9.60    7.10
 -11   2   0    6.30    5.90
 -11   2   0   11.90    6.10
  11   2   0   11.30    4.70
 -11   2   0   31.90   18.10
 -11   2   0   11.90    3.90
 -11  -2   0    6.90    4.00
 -11  -2   0    5.00    5.40
  11  -2   0   12.20    8.90
  11  -2   0   -1.80   22.90
  11  -2   0    8.40    5.70
 -11   2  -1    4.20    4.00
 -11   2  -1    7.70    6.00
  11  -2   1    8.50    5.70
  11  -2   1   -0.30    5.80
  11  -2   1   20.30   22.20
 -11   2  -2   44.40    6.60
  11  -2   2   49.80    7.30
  11  -2   2   46.10   21.00
  11  -2   2   51.39    7.60
  11   3  -8   92.79    9.80
  11   3  -7   18.60    8.60
  11   3  -6   18.60    8.70
 -11  -3   6   18.50    8.20
  11  -3  -6    3.50    6.90
 -11   3   5   75.39    5.60
  11  -3  -5   59.09    4.90
  11  -3  -5   63.29    5.90
  11  -3  -5   59.99    5.90
 -11  -3   5   63.29    7.00
 -11   3   4   20.90    5.80
 -11  -3   4   25.90    6.90
  11  -3  -4   22.70    5.00
  11  -3  -4   19.50    5.80
  11  -3  -4   17.30    4.70
 -11   3   3   -4.40    5.30
 -11   3   3   -2.20    5.60
 -11   3   3    2.10    5.50
  11   3  -3    6.00    6.00
  11  -3  -3   -8.30   27.40
  11  -3  -3    0.40    3.20
  11  -3  -3   -6.30    4.90
 -11  -3   3    2.00    5.90
 -11   3   2    3.00    5.60
  11   3  -2   -0.20    6.20
 -11   3   2    4.70    5.60
 -11   3   2   -2.00    5.80
 -11   3   2    1.80    5.60
 -11   3   2    7.80    5.50
  11  -3  -2    1.00    5.40
 -11  -3   2   -4.20    5.20
  11  -3  -2   -0.60    7.40
  11  -3  -2   -3.40   20.50
 -11   3   1  -10.10    5.80
  11   3  -1    0.90    3.70
 -11   3   1   -2.90    6.10
 -11   3   1   -3.30    7.20
  11   3  -1   -2.10    3.80
 -11   3   1  -15.90   19.90
 -11   3   1   -5.10    6.10
 -11   3   1    0.50    5.80
  11  -3  -1  -11.50    8.50
  11  -3  -1    4.60   20.90
  11  -3  -1   -8.50    6.10
  11  -3  -1   -3.50    5.90
 -11  -3   1    0.40    6.30
 -11  -3   1   -0.40    3.00
 -11   3   0   -1.60    5.80
 -11   3   0    1.50   15.20
 -11   3   0    6.60    5.50
 -11   3   0    1.10    7.70
 -11   3   0   -0.40    5.90
 -11   3   0   10.50    8.30
  11  -3   0    1.10   22.70
  11  -3   0    8.70    7.10
  11  -3   0   -4.20    9.00
 -11  -3   0    1.00    6.60
 -11   3  -1   89.19    7.30
 -11   3  -1   84.39   18.30
 -11   3  -1   81.29    4.50
 -11   3  -1   77.39    9.30
 -11   3  -1   90.29    7.60
  11  -3   1   64.59   25.30
  11  -3   1   83.59    7.80
  11  -3   1   85.49    8.20
  11  -3   2    0.10    6.30
  11  -3   2    2.70    8.10
  11  -3   2  -15.40   26.30
  11  -3   3   47.30    9.10
  11   4  -9   16.90    9.30
  11   4  -7   40.30   10.40
 -11  -4   7   24.00    6.00
  11   4  -6   44.50    9.30
 -11  -4   6   40.60   28.70
 -11   4   5    3.80    5.10
  11   4  -5   15.50    8.30
 -11  -4   5   16.60    7.70
  11  -4  -5   -2.40    4.20
  11  -4  -5    5.90    9.20
  11  -4  -5   -0.90    5.30
 -11  -4   5   75.69   27.80
 -11   4   4   -3.70    6.30
 -11  -4   4    2.30    6.80
  11  -4  -4    2.60    6.00
  11  -4  -4   -2.20    4.40
  11  -4  -4    1.70    6.70
 -11   4   3   68.19    7.10
 -11   4   3   51.89    6.80
 -11   4   3   57.99    6.30
 -11  -4   3   61.89    7.60
  11  -4  -3   39.00   24.80
  11  -4  -3   55.59    6.80
 -11   4   2   16.20    6.00
 -11   4   2   11.30    5.20
 -11   4   2   18.50    5.80
 -11   4   2   14.00   23.30
 -11   4   2    5.60    6.70
 -11   4   2   13.00    5.70
  11  -4  -2    3.90    7.60
  11  -4  -2    9.40    5.50
 -11  -4   2   13.60    6.40
  11  -4  -2   30.40   25.00
 -11   4   1   65.79    6.40
 -11   4   1   50.69   21.00
 -11   4   1   73.09    7.80
 -11   4   1   71.59    8.00
 -11   4   1   82.79    7.90
 -11   4   1   68.59    8.40
 -11  -4   1   80.89    8.20
  11  -4  -1   71.19    7.70
  11  -4  -1   62.89    9.90
  11  -4  -1   77.19    7.80
  11  -4  -1   75.99   26.70
 -11   4   0    0.30    6.00
 -11   4   0    5.70    7.70
 -11   4   0    3.00    6.20
 -11   4   0    3.40    6.00
 -11   4   0   -6.60   23.40
 -11   4   0   10.10    7.70
  11  -4   0    6.20    5.20
  11  -4   0    3.70    6.80
  11  -4   0    8.40    8.60
  11  -4   0    0.20   23.80
 -11  -4   0    7.90    6.70
 -11   4  -1   -2.30    7.40
 -11   4  -1   -4.70    9.30
 -11   4  -1   -6.00   19.30
 -11   4  -1    4.60    5.50
  11  -4   1   -8.50    7.50
  11  -4   1    7.50   22.90
  11  -4   2   90.29   24.90
  11  -4   2   95.19    8.60
  11  -4   3   43.70   22.70
  11   5  -8  -10.20   10.10
 -11  -5   8  -12.00    8.50
  11   5  -7   -7.80   10.60
 -11  -5   7   -3.00    6.80
 -11  -5   7   -0.40   10.70
  11   5  -6   16.80    9.00
 -11  -5   6    0.50   28.00
  11   5  -5   66.19    9.20
 -11  -5   5   89.79   24.50
  11  -5  -5   71.29    8.90
 -11   5   4   38.80    8.60
  11  -5  -4   34.00    9.20
  11  -5  -4   31.30    7.70
 -11  -5   4   40.60    8.00
 -11   5   3    1.70    6.10
 -11   5   3    3.10    5.70
 -11   5   3   -8.80    7.70
 -11  -5   3    1.00    7.40
  11  -5  -3    3.70    5.80
 -11   5   2  -14.80    6.90
 -11   5   2    0.90    7.20
 -11   5   2   -8.60    5.80
 -11   5   2  -12.10    6.30
 -11   5   2  -11.00    7.50
 -11   5   2  -52.49   28.30
  11  -5  -2   -1.90    6.60
  11  -5  -2  -44.30   28.50
 -11  -5   2   -2.30    7.10
 -11   5   1   -3.70    6.50
 -11   5   1   -7.70    7.70
 -11   5   1    3.40    6.10
  11  -5  -1    3.70    6.90
  11  -5  -1    1.30    6.70
 -11  -5   1    3.20    6.80
  11  -5  -1    7.70    9.40
  11   5   0   18.00   21.90
 -11   5   0   42.40    6.50
 -11   5   0   33.40    7.00
  11  -5   0   18.70    7.20
  11  -5   0   37.40    8.00
  11  -5   0   52.29   10.10
 -11   5  -1   85.59    8.20
 -11   5  -1  101.69   21.00
 -11   5  -1   85.39    6.90
 -11   5  -1   86.19    9.30
  11  -5   1   77.19    7.30
  11  -5   1   62.49   24.30
  11  -5   1   76.39    8.70
 -11   5  -2   42.30    7.20
  11  -5   2   26.00   25.20
  11  -5   3  -23.20   24.30
  11   6  -7  -16.50   10.00
 -11  -6   7  -10.50    7.30
 -11  -6   7   -2.80    8.40
  11   6  -6  -27.30   36.10
  11   6  -6    7.20   10.40
 -11  -6   6   19.40    6.80
 -11  -6   6    7.30    8.20
  11   6  -5   -6.30    9.20
 -11  -6   5    2.20    6.30
  11  -6  -5    1.10    7.40
 -11  -6   5    7.60   21.70
  11   6  -4   -1.50   10.30
 -11  -6   4  -11.00   22.00
  11  -6  -4   -2.40    6.70
  11  -6  -3   38.40    7.30
 -11  -6   3   21.90   22.30
 -11   6   2  114.29   30.60
 -11   6   2  119.39    8.50
 -11   6   2  118.39    9.60
 -11   6   2  109.79    7.70
 -11  -6   2   77.69   22.70
  11  -6  -2  120.09    9.00
  11  -6  -2  134.79   11.40
 -11   6   1   19.30   24.40
 -11   6   1   34.80    7.20
 -11   6   1   42.50    7.60
 -11   6   1   30.40    7.70
  11  -6  -1   38.20    7.30
  11  -6  -1   21.60   29.60
  11  -6  -1   34.00    7.30
  11  -6  -1   27.70    9.00
 -11   6   0   12.60   23.50
  11   6   0    8.40   22.40
 -11   6   0    4.10    6.40
 -11   6   0    6.90    8.30
  11  -6   0  -11.10   24.90
  11  -6   0    0.20    8.30
  11  -6   0    4.40    7.70
 -11   6  -1   -0.80   17.20
 -11   6  -1    2.30    5.60
  11  -6   1   -8.90   25.90
 -11   6  -2   12.90    6.40
 -11   6  -2    8.70    8.70
  11  -6   2   10.80    9.60
  11  -6   2   -1.70   25.50
 -11   6  -3   -8.60    7.20
  11  -6   3  -21.70    9.30
  11  -6   3  -21.90   26.20
  11  -6   4    1.30    9.40
  11  -6   4    7.80   24.50
  11   7  -6   -9.10   33.60
  11   7  -6   14.70    9.90
 -11  -7   6    4.10    8.70
 -11  -7   6  -12.70   28.90
 -11  -7   6   11.10    6.30
  11   7  -4   67.89   11.30
 -11  -7   4  -44.50   24.40
 -11  -7   3   47.40    9.10
 -11  -7   3   26.40   25.30
  11   7  -2  -12.00   24.70
 -11   7   2   -6.80   27.60
 -11  -7   2   -1.50    7.90
  11  -7  -2    1.00    8.70
 -11   7   1   37.20   23.00
  11   7  -1   34.30   26.30
 -11   7   1   49.60    5.90
 -11  -7   1   52.49    8.90
  11  -7  -1   49.40    9.70
 -11   7   0  103.99   22.60
 -11   7   0  108.59    6.70
 -11   7   0  119.59    9.20
  11  -7   0   97.49   10.60
  11  -7   0   98.39   33.80
 -11   7  -1  117.59   22.50
 -11   7  -1   59.49    7.40
  11  -7   1   68.69    9.10
  11  -7   1   76.59   36.90
 -11   7  -2   38.20    6.50
 -11   7  -2   16.20    9.90
 -11   7  -2   34.80    9.50
  11  -7   2   -2.20    8.60
  11  -7   2   34.30    8.50
  11  -7   2  -20.40   25.50
 -11   7  -3    6.90    8.60
 -11   7  -3    5.90    6.60
 -11   7  -3    6.00   10.40
  11  -7   3    0.10    8.60
  11  -7   3    0.20   27.70
  11   8  -5    9.80   10.50
  11   8  -5   -5.30   29.50
 -11  -8   5   -0.40   21.90
 -11  -8   5    5.20    8.70
 -11  -8   5   -2.60    7.00
  11   8  -4   17.10   27.10
  11  -8  -4   48.90    8.00
 -11  -8   4   50.89    8.80
 -11  -8   4   36.50    7.60
 -11  -8   4   16.80   23.40
  11  -8  -3  133.19    9.40
 -11  -8   3  111.29   10.30
 -11  -8   3  149.79   10.30
 -11   8   2  109.39   10.70
  11   8  -2   18.00   31.30
  11  -8  -2  122.29    9.60
  11  -8  -2  107.09   10.50
 -11  -8   2  113.09   10.70
 -11   8   1   68.89    9.30
 -11   8   1    9.70   26.70
 -11   8   1   59.09    9.80
  11  -8  -1   56.09   10.40
  11  -8  -1   66.49    8.40
 -11  -8   1   65.99    9.60
 -11   8   0  129.39   25.60
 -11   8   0  126.59    8.20
 -11   8   0  139.69   10.20
 -11   8   0  126.19   11.70
  11  -8   0  126.19   10.50
  11  -8   0  115.69    8.70
  11  -8   0   30.00   31.40
  11  -8   0  126.29   11.40
 -11   8  -1   10.20   10.40
 -11   8  -1    3.40    6.50
 -11   8  -1  -10.30   20.70
 -11   8  -1    8.20    8.20
  11  -8   1  -23.20   29.80
  11  -8   1   -4.10    8.90
  12   0  -7    1.00    8.30
 -12   0   6   63.79    8.10
 -12   0   5   19.40    3.80
  12   0  -5   24.40    7.90
  12   0  -5   11.60    6.10
  12   0  -5   38.10   27.20
 -12   0   5   15.40    6.60
 -12   0   4   53.69    6.90
 -12   0   4   60.59    5.40
  12   0  -4   53.99    9.40
  12   0  -4   68.29    7.30
 -12   0   4   52.89    6.40
  12   0  -4   53.39    4.50
  12   0  -3   -2.20    5.40
 -12   0   3   -2.10    4.90
 -12   0   3    4.30    5.90
  12   0  -3   -2.20    8.80
 -12   0   3   -6.80   24.00
  12   0  -2    4.60    5.70
 -12   0   2    7.00    5.20
 -12   0   2    5.30    4.00
 -12   0   2  -26.30   23.60
 -12   0   2    2.20    3.80
  12   0  -2    7.40    8.60
  12   0  -1    0.30    4.50
  12   0  -1   -6.20    8.40
 -12   0   1    5.90    4.70
 -12   0   1    5.50    5.20
 -12   0   1   -9.90   17.90
 -12   0   1   -5.50    5.10
  12   0   0    3.20    5.60
  12   0   0   -3.70    6.20
 -12   0   0    4.80    5.50
 -12   0   0  -10.00    5.60
  12   0   1   38.70    7.10
  12   0   1   32.00    7.10
  12   0   1    5.90   21.00
 -12   0  -1   23.60    6.20
 -12   0  -1   31.00    6.10
  12   0   2    7.30   24.80
  12   1  -8   19.40    8.30
  12   1  -7    1.10    9.30
  12  -1  -7    0.70    8.00
  12   1  -6   36.90    8.80
  12  -1  -6   37.20    5.30
  12  -1  -6   32.00    7.20
 -12  -1   6   34.50    6.40
  12  -1  -6   38.20    8.90
  12   1  -5   26.00    6.90
 -12   1   5   24.90    5.80
  12   1  -5   32.30    9.20
 -12  -1   5   28.00    7.50
  12  -1  -5   19.80    5.00
  12  -1  -5   34.90    9.70
 -12  -1   5   18.40    6.70
  12  -1  -5   16.10    6.10
  12   1  -4  -20.30    9.50
 -12   1   4   -2.00    4.90
  12   1  -4   -1.30    5.90
  12   1  -4  -13.80   30.50
 -12   1   4   -3.10    4.70
  12  -1  -4    2.00    5.10
 -12  -1   4   -1.60    6.10
 -12  -1   4    4.80    5.00
  12  -1  -4  -18.10    9.90
  12  -1  -4    2.60    4.60
 -12   1   3    2.90    5.00
 -12   1   3   11.50    5.60
  12   1  -3    4.60    9.10
 -12   1   3   23.60   27.20
  12   1  -3    4.60    5.80
  12  -1  -3    5.00    8.50
  12  -1  -3    2.80    4.90
 -12  -1   3    2.60    6.30
 -12  -1   3  -54.49   30.50
  12  -1  -3   11.00    5.10
 -12   1   2  173.38    8.50
 -12   1   2  166.88    8.30
  12   1  -2  159.08    8.20
  12   1  -2  159.88   11.10
 -12   1   2  156.28   26.10
 -12   1   2  163.88    9.10
 -12   1   2  165.98    8.10
  12  -1  -2  161.58    8.40
 -12  -1   2  156.48    7.50
 -12  -1   2  159.98    7.70
 -12  -1   2  152.48   22.60
  12  -1  -2  173.48   12.30
 -12  -1   2  159.38    7.20
 -12   1   1   22.60   21.70
 -12   1   1   10.90    4.70
  12   1  -1   16.60    4.40
 -12   1   1   18.30    5.30
  12   1  -1   12.10    9.80
 -12   1   1   13.20    5.10
 -12  -1   1    9.50   15.90
 -12  -1   1   12.50    3.90
  12  -1  -1   14.00    5.10
 -12  -1   1   12.00    5.60
 -12  -1   1   11.80    4.20
 -12   1   0   -4.40    5.40
  12   1   0  -13.90    6.10
  12   1   0  -17.10   25.20
  12   1   0  -11.20    5.70
  12  -1   0  -12.50    6.20
 -12  -1   0   -9.90    6.00
  12  -1   0  -14.00    6.40
 -12  -1   0  -11.10    5.10
  12   1   1   30.80   24.10
 -12   1  -1    1.10    6.40
 -12   1  -1    5.60    5.10
 -12  -1  -1   -8.20    5.50
  12  -1   1   10.40    7.20
  12  -1   1   19.20    7.90
 -12   1  -2  122.49    8.00
  12  -1   2  129.89    8.30
  12  -1   2  107.39   24.60
  12  -1   2  129.09    9.20
  12   2  -7    4.90    8.70
  12   2  -6  -14.90   36.50
  12   2  -6   -2.70    8.10
 -12  -2   6   -5.10    8.10
  12  -2  -6  -14.00    7.00
  12  -2  -6   -3.50    4.90
  12  -2  -6   -4.30    8.30
 -12  -2   6    2.70    6.40
 -12   2   5   53.09    6.50
  12   2  -5   48.10   10.40
  12   2  -5  -21.70   34.40
 -12   2   5   49.50    6.20
 -12  -2   5   50.09    7.80
  12  -2  -5   51.19    6.10
  12  -2  -5   61.49   10.70
 -12  -2   5   32.70    5.40
  12  -2  -5   53.79    5.70
 -12   2   4  -67.19   34.20
  12   2  -4   -9.60   10.00
 -12  -2   4   -7.70    7.30
  12   2  -3  -16.90   10.10
 -12   2   3   -6.20    5.70
 -12   2   3   -3.90    5.90
  12   2  -3   -7.10    6.20
  12  -2  -3    1.40    6.00
  12  -2  -3  -14.00    8.40
 -12  -2   3    1.20    6.50
 -12  -2   3    1.00    6.50
 -12   2   2  -11.50    6.70
 -12   2   2  -11.90    5.10
  12   2  -2   -9.70    9.60
 -12   2   2   -8.50    6.70
 -12  -2   2  -11.60    6.70
 -12  -2   2  -19.00    7.30
  12   2  -1  -10.70   24.10
 -12   2   1    6.80    4.20
 -12   2   1   -0.30    5.20
 -12   2   1   -0.20    7.10
 -12   2   1    2.00    5.70
  12   2  -1   -0.30    4.20
 -12  -2   1    8.50    4.90
 -12  -2   1   -1.30    3.90
  12  -2  -1  -14.40    6.50
 -12  -2   1    5.50    6.20
 -12   2   0  -17.80    7.40
 -12   2   0   -4.10    6.50
 -12   2   0    2.20    5.10
 -12   2   0  -14.60    7.10
  12   2   0   19.90    6.10
 -12  -2   0   -1.80    6.00
  12  -2   0   20.40    8.60
 -12   2  -1   44.50    4.40
 -12   2  -1   58.99    7.00
  12   2   1   28.00   23.90
 -12   2  -1   35.70   21.90
  12  -2   1   39.10    7.20
  12  -2   1   43.10    7.10
 -12   2  -2  -11.60    7.10
  12  -2   2  -12.40    8.00
  12  -2   2   -8.80    8.50
  12  -2   3   -3.00   24.70
  12   3  -8   11.20   11.30
  12   3  -7    9.90    9.00
 -12  -3   7   13.10    6.80
  12   3  -6   -0.60   29.90
  12   3  -6    9.80    9.10
 -12  -3   6    6.20    8.00
  12  -3  -6   -0.80    8.20
 -12  -3   6  -27.50   28.80
 -12  -3   6    1.90    6.50
 -12   3   5   48.20    6.40
  12   3  -5   48.70   10.10
  12   3  -5    9.00   28.10
 -12  -3   5   30.00    6.40
 -12  -3   5   47.70    7.80
  12  -3  -5   38.00    5.90
 -12  -3   5   44.40   24.40
  12  -3  -5   42.70    5.90
  12  -3  -5   38.60    9.60
 -12   3   4   16.80    5.60
 -12   3   4   17.40    6.30
  12   3  -4  -11.10   10.00
 -12  -3   4    9.70    7.60
 -12  -3   4   13.20    6.60
  12  -3  -4    9.10    8.90
  12  -3  -4   22.70    5.60
  12   3  -3   53.49   27.20
 -12   3   3   23.10    6.30
 -12   3   3   17.00    7.30
 -12  -3   3   14.90    5.80
  12  -3  -3   28.50    9.60
 -12  -3   3   23.10    6.60
  12  -3  -3    6.10    5.50
  12   3  -2   13.30    6.50
  12   3  -2    6.50   10.20
  12   3  -2  -43.70   25.80
 -12   3   2   11.80    6.20
 -12   3   2    9.50    6.10
 -12  -3   2   -0.10    6.30
  12  -3  -2    1.10    5.90
 -12  -3   2    5.00    6.60
 -12   3   1   39.20    6.80
 -12   3   1   35.30    7.40
 -12   3   1   35.50    8.80
  12   3  -1  -12.40   24.50
 -12  -3   1   17.90    7.10
  12  -3  -1   15.70    6.60
 -12   3   0   35.00    7.60
 -12   3   0   26.70    8.30
  12   3   0   41.50   25.60
 -12   3   0   36.20    7.80
  12  -3   0   36.40    7.10
 -12  -3   0   41.60    7.20
  12   3   1   11.50   22.00
 -12   3  -1   43.60    9.30
  12  -3   1   57.69    8.60
  12  -3   1   50.69    8.40
  12  -3   2   -2.70    7.70
  12   4  -8   27.00   10.60
  12   4  -7    6.70    8.80
 -12  -4   7   -5.70    9.80
  12   4  -6   13.30    9.20
  12   4  -6   -4.10   30.20
  12  -4  -6    3.80    9.30
 -12  -4   6    6.40    6.80
 -12  -4   6   -0.90   31.80
  12   4  -5   39.80   10.30
 -12   4   5   37.30    6.50
  12   4  -5   34.80   32.70
  12  -4  -5   59.89    9.90
 -12  -4   5   76.49   28.70
  12  -4  -5   39.30    6.40
 -12  -4   5   30.00    6.40
  12  -4  -5   43.50    5.90
 -12   4   4   -4.40    6.50
  12   4  -4    5.90    9.50
 -12   4   4   -4.20    6.10
  12   4  -4   -6.40   29.20
  12  -4  -4    1.40    6.20
 -12  -4   4   10.20   22.00
 -12  -4   4    6.70    7.50
  12  -4  -4   -2.20    6.00
  12  -4  -4    4.10    9.30
 -12  -4   4    1.00    6.60
 -12   4   3  223.58   10.80
 -12   4   3  308.47   33.30
 -12   4   3  256.87   12.00
  12   4  -3  258.97   14.40
  12   4  -3  242.18   33.20
 -12  -4   3  248.38   11.90
 -12  -4   3  280.47   12.90
 -12  -4   3  270.67   28.90
  12  -4  -3  263.67   11.80
  12   4  -2  -29.30   27.70
 -12   4   2    1.60    6.10
 -12   4   2   -7.00    7.40
 -12   4   2    1.10    6.20
 -12   4   2   -3.60    7.50
 -12  -4   2    9.60    7.20
 -12  -4   2   -4.20    6.90
  12  -4  -2    4.20    5.30
 -12  -4   2  -29.60   22.20
  12   4  -1  164.98   28.40
 -12   4   1  228.78   12.00
 -12   4   1  230.58   11.40
 -12   4   1  200.68   11.50
 -12   4   1  207.58   10.80
  12  -4  -1  220.68   11.20
  12  -4  -1  228.58   11.30
 -12  -4   1  225.18   11.80
 -12  -4   1  201.08   24.70
 -12   4   0    9.10    7.90
  12   4   0   20.40   23.70
 -12   4   0   -2.70    7.80
 -12   4   0    2.30    6.60
  12  -4   0    2.60    6.90
 -12  -4   0    4.30    6.80
 -12   4  -1   48.30    6.90
  12  -4   1   41.80    8.10
  12  -4   2  -10.10    8.00
  12   5  -7    1.70   11.20
 -12  -5   7    1.80    6.80
 -12  -5   7    1.90    9.70
 -12  -5   7    4.90   34.50
  12   5  -6   68.89   11.40
 -12  -5   6   35.30    9.70
  12   5  -5  -22.90   25.80
  12   5  -5    7.20   10.20
  12  -5  -5   25.80    6.50
 -12  -5   5   14.00    6.90
  12  -5  -5   10.90    9.00
  12   5  -4   30.90   10.30
 -12   5   4   20.20    8.10
  12   5  -4    1.30   28.90
  12  -5  -4   14.00    7.50
 -12  -5   4   10.30   23.80
  12  -5  -4   18.60    6.60
  12  -5  -4   23.40    9.10
 -12  -5   4   15.50    6.90
  12   5  -3   66.99   11.10
  12   5  -3   50.79   26.60
 -12   5   3   44.10    7.50
 -12   5   3   56.59   28.30
 -12   5   3   50.39    7.50
 -12  -5   3   46.60    7.40
  12  -5  -3   63.99    7.40
  12  -5  -3   46.20    9.60
 -12  -5   3   40.20   21.60
  12   5  -2  -15.50   23.00
 -12   5   2    3.00    7.10
 -12   5   2   15.00    7.60
 -12  -5   2   28.10   24.70
 -12  -5   2    6.50    7.70
 -12  -5   2    5.00    7.50
  12  -5  -2    6.90    6.80
 -12   5   1  102.09    7.60
  12   5  -1   64.79   26.60
 -12   5   1   83.29    9.40
 -12  -5   1   87.49    9.20
  12  -5  -1   96.09    8.60
  12  -5  -1   94.69    9.00
 -12   5   0   -2.10    8.60
 -12   5   0    5.50    7.20
  12   5   0   31.00   24.20
  12  -5   0    5.70    7.50
 -12  -5   0    1.90    6.70
  12  -5   0   -1.80    7.00
 -12   5  -1   39.20   10.50
  12  -5   3   -0.30    8.80
  12   6  -6  -29.30   34.40
  12   6  -6   18.30    8.80
 -12  -6   6   23.40    6.90
 -12  -6   6   36.00    9.80
 -12  -6   6   26.00   30.20
  12   6  -5   74.59   12.20
 -12  -6   5   78.09    7.80
 -12  -6   5   65.29    7.60
  12  -6  -5  124.89   12.30
  12   6  -4  -62.79   34.90
  12   6  -4   25.70   11.40
 -12  -6   4   12.00    8.20
 -12  -6   4   -1.20    6.90
  12  -6  -4   -2.30    7.70
 -12   6   3   -5.70    7.70
  12   6  -3  -52.49   29.90
 -12  -6   3   -4.80    7.00
  12  -6  -3   -0.80    7.80
 -12   6   2  -10.90    9.30
 -12  -6   2  -16.10    8.00
 -12   6   1  -10.80    9.30
  12  -6  -1   -0.50    8.20
 -12   6  -1  121.19   10.10
 -12   6  -2   -4.30   10.30
  12  -6   2   -4.00    9.50
  12   7  -5    5.10   11.90
  12   7  -5   30.10   30.10
 -12  -7   5   18.90    8.80
  12  -7  -5   -1.10    7.50
 -12  -7   5   20.30    7.50
 -12  -7   5   33.90   25.00
  12   7  -4   14.00   11.80
  12   7  -4    9.30   26.50
  12  -7  -4   19.90    9.20
 -12  -7   4   19.40    9.60
 -12  -7   4   21.20   19.70
 -12  -7   4   24.70    7.50
  12   7  -3  -47.10   27.30
  12  -7  -3   -1.90    8.30
 -12  -7   3   -5.60    7.30
 -12  -7   3    5.90    8.30
 -12  -7   2   12.20    6.70
  12   7  -1  -28.00   26.10
 -12   7   1    0.90    7.70
  12  -7  -1   -4.50    7.40
 -12  -7   1    2.10    8.70
 -12   7   0   56.99   10.50
 -12   7   0   51.29    9.20
 -12   7   0   50.99    7.70
  12  -7   0   40.30    9.20
  12  -7   0   44.80    9.50
 -12   7  -1   20.70    8.30
  12  -7   1    8.70    8.60
  12  -7   1   -7.50   28.60
  12  -7   1   19.30    8.40
  13   0  -8   -1.00    7.80
  13   0  -7  -23.30   11.80
  13   0  -6   39.90    7.30
 -13   0   6   30.80    6.60
  13   0  -6   27.80    9.80
  13   0  -5   -4.50    7.40
  13   0  -5   -5.40   10.00
  13   0  -5   -1.80   29.90
 -13   0   5   21.90   30.80
 -13   0   5   -2.80    6.60
  13   0  -4    7.60    8.60
  13   0  -4   33.60   32.60
 -13   0   4    1.00    6.70
 -13   0   4    3.50    6.10
 -13   0   4   23.50   26.50
  13   0  -3   -0.60   29.00
  13   0  -3    0.40    9.30
 -13   0   3   -3.90    5.90
 -13   0   3   -4.20   24.60
 -13   0   3   -6.80    6.10
  13   0  -2   -0.50   27.90
 -13   0   2   -3.50    6.60
 -13   0   2   16.30   21.30
 -13   0   2   11.20    6.60
  13   0  -2    6.90   10.10
 -13   0   2    4.70    4.50
 -13   0   1    5.30    6.90
 -13   0   1   -8.00   23.30
 -13   0   1   -0.10    5.00
  13   0  -1    0.10    9.50
 -13   0   1   -1.10    5.60
  13   0  -1   -2.40    5.40
  13   0  -1   -1.60   27.40
  13   0   0   -1.90    5.80
  13   0   0    9.50   23.70
 -13   0   0    4.40    6.00
 -13   0   0   -4.00   19.90
 -13   0   0    8.00    6.60
  13   0   1    4.70   24.00
 -13   0  -1   -2.60    6.20
  13   0   1    0.20    6.60
  13   0   2   40.30   24.10
  13   1  -7   36.50   10.10
  13  -1  -7   39.00    9.80
 -13   1   6    2.30    6.50
  13   1  -6   -2.30    9.90
  13  -1  -6   -4.80    9.30
 -13  -1   6    9.60    6.10
  13   1  -5   10.20    7.10
  13   1  -5   11.90    9.30
 -13   1   5   -0.60   29.50
 -13   1   5   12.90    6.40
  13   1  -5   27.10   34.60
 -13  -1   5   11.60    6.20
  13  -1  -5    2.50   30.20
 -13  -1   5    8.90    7.20
 -13  -1   5   14.40   28.20
  13  -1  -5    7.10    8.00
  13   1  -4   -8.30   25.10
 -13   1   4   20.70   32.20
  13   1  -4    1.00    6.70
  13   1  -4    7.30    9.70
 -13   1   4    3.80    5.80
 -13  -1   4   12.60    6.50
 -13  -1   4    1.10   28.20
  13  -1  -4   -1.20    8.20
 -13  -1   4    2.70    6.30
  13  -1  -4   28.30   33.50
 -13   1   3   49.80    6.80
  13   1  -3   52.79   10.00
  13   1  -3   73.59   29.40
  13   1  -3   59.49    6.40
 -13   1   3   53.59    6.60
 -13  -1   3   69.89   24.20
  13  -1  -3   56.99    9.40
 -13  -1   3   53.49    6.60
 -13  -1   3   51.39    6.70
 -13   1   2    1.80    5.90
  13   1  -2   20.70   26.40
  13   1  -2   -2.50   11.30
 -13   1   2   17.60   23.70
 -13   1   2    2.50    5.50
 -13   1   2    3.20    5.00
  13  -1  -2  -16.90   28.40
 -13  -1   2   -1.80   25.70
 -13  -1   2   -1.70    6.10
 -13  -1   2    1.70    6.30
  13  -1  -2   -0.10    9.50
 -13   1   1    3.50   20.00
  13   1  -1   12.80   27.80
 -13   1   1   11.00    6.30
 -13   1   1    6.80    5.10
 -13   1   1   15.00    5.80
  13  -1  -1   20.80   10.30
  13  -1  -1  -14.60   26.50
 -13  -1   1   25.50   21.70
 -13  -1   1   11.80    5.20
 -13  -1   1    8.90    6.80
  13  -1  -1   20.80    5.80
 -13   1   0   28.30   21.90
 -13   1   0   32.30    7.90
 -13   1   0   25.10    6.10
  13   1   0   23.90   28.20
  13  -1   0   30.10   29.10
 -13  -1   0   15.70    6.00
 -13  -1   0   54.19   23.00
  13  -1   0   25.10    6.80
  13   1   1    5.70   26.80
  13   1   1   -5.40    6.50
 -13   1  -1    4.00    7.00
  13  -1   1   -1.10    7.10
  13  -1   1  -12.80   25.60
 -13  -1  -1    0.90    6.30
  13  -1   2   34.70    8.40
  13  -1   2   26.10   23.50
  13   2  -7    2.80   10.50
  13  -2  -7    6.20    8.50
 -13  -2   7   11.70    7.40
  13   2  -6   25.10   11.50
  13   2  -6   19.80   34.70
 -13  -2   6   21.50    6.90
 -13  -2   6   31.70    7.50
  13  -2  -6   50.39   11.30
  13   2  -5  -20.40   30.20
  13   2  -5   -8.70   10.60
 -13   2   5    4.10    6.40
 -13   2   5    1.00    5.10
  13  -2  -5    4.60    9.60
 -13  -2   5  -20.60   26.00
 -13  -2   5   -0.10    8.90
 -13  -2   5    3.30    6.80
 -13   2   4    0.80    5.80
  13   2  -4   -2.20   10.00
  13   2  -4    0.30   27.40
 -13   2   4  -28.60   33.50
 -13   2   4    0.60    5.80
  13  -2  -4    3.80   10.40
  13  -2  -4    6.60   29.20
 -13  -2   4   17.40   24.50
 -13  -2   4   -3.30    6.90
  13  -2  -4    4.70    5.80
 -13  -2   4    3.30    6.50
  13   2  -3   74.09   10.40
 -13   2   3   77.69    8.10
 -13   2   3   79.59    7.40
  13   2  -3   85.99    7.20
 -13   2   3   84.89   24.70
  13   2  -3   51.69   30.00
  13  -2  -3   89.49   10.10
 -13  -2   3   91.89   25.70
 -13  -2   3   84.49    6.90
  13  -2  -3   84.29    6.60
 -13  -2   3   84.19    7.90
  13  -2  -3   86.09   35.10
 -13   2   2  104.39    8.50
  13   2  -2  105.89    7.90
 -13   2   2  100.19    7.00
 -13   2   2   93.39   23.40
  13   2  -2   87.69   29.50
  13   2  -2  104.69   10.70
 -13   2   2  100.59    8.10
 -13  -2   2  102.99    8.10
  13  -2  -2  116.99   11.60
 -13  -2   2   61.79   21.10
 -13  -2   2  102.79    9.00
  13  -2  -2   80.59   31.90
 -13   2   1   96.59    7.30
 -13   2   1   91.49    7.40
 -13   2   1   85.09    7.50
  13   2  -1   91.89   26.60
 -13   2   1   98.59   28.00
  13  -2  -1  110.19   28.20
  13  -2  -1   94.69    7.00
  13  -2  -1   96.79    9.90
 -13  -2   1   80.39   20.70
 -13  -2   1   90.09    9.30
 -13  -2   1   94.19    7.50
 -13   2   0    7.20    5.60
  13   2   0   17.30   26.50
 -13   2   0   -1.20   20.00
 -13   2   0    3.10    6.30
 -13   2   0    7.00    6.70
  13  -2   0   -1.10    7.60
  13  -2   0  -13.20   27.50
 -13  -2   0    0.90    6.90
 -13   2  -1   33.00    7.50
 -13   2  -1  -22.40   25.90
  13   2   1   39.20   26.10
  13  -2   1   26.50    7.50
  13  -2   1   17.40   23.70
  13  -2   2  112.49   28.70
  13  -2   2   68.99    9.40
  13   3  -7   13.30   10.60
 -13  -3   7   28.20   30.60
 -13  -3   7   15.90    7.00
  13   3  -6  -17.90   10.70
  13   3  -6  -23.20   35.30
 -13  -3   6   -7.20    7.10
  13  -3  -6   -0.10    9.50
  13   3  -5   10.60   10.50
 -13   3   5   30.50    6.10
  13  -3  -5   34.50    5.90
 -13  -3   5   26.80    8.20
 -13  -3   5   14.60    6.90
  13  -3  -5   21.60    9.80
 -13   3   4   85.59    7.70
 -13   3   4  112.99   30.80
 -13   3   4   82.29    6.90
  13   3  -4   83.09   10.80
  13   3  -4   22.80   30.40
 -13  -3   4   54.79   23.60
 -13  -3   4   83.39    8.40
 -13  -3   4   60.39    7.90
  13  -3  -4   75.39    6.70
  13  -3  -4   63.79   31.70
  13  -3  -4   90.89   10.10
  13   3  -3   13.80   28.90
 -13   3   3    6.30    5.80
 -13   3   3   14.40    6.60
  13   3  -3   10.90    9.90
 -13   3   3   -7.80   26.70
 -13  -3   3  -14.70   22.10
  13  -3  -3   -0.70    8.50
  13  -3  -3    9.10    6.10
  13  -3  -3    3.20   32.70
 -13  -3   3   12.40    7.40
 -13  -3   3   11.30    6.90
 -13   3   2    6.20    7.00
 -13   3   2    5.70    5.90
 -13   3   2  -15.50   24.00
 -13   3   2    8.80    6.40
  13   3  -2    3.30   28.10
  13   3  -2    6.50    9.60
 -13   3   2   -0.10    6.20
 -13  -3   2    5.70    5.80
  13  -3  -2    9.40   24.40
 -13  -3   2   14.70    6.70
  13  -3  -2    8.40   10.80
 -13  -3   2   11.00   20.80
  13  -3  -2    6.10    6.30
 -13   3   1    0.10    7.90
 -13   3   1   -0.10    6.40
 -13   3   1    5.60    8.00
 -13   3   1    1.10   22.40
 -13   3   1    1.50    6.30
 -13   3   1    5.90    6.50
 -13  -3   1   -1.90    7.00
  13  -3  -1    7.30   25.20
  13  -3  -1   -2.80    9.90
  13  -3  -1   -7.50    6.30
 -13  -3   1   37.10   20.20
 -13   3   0   15.10    6.70
  13   3   0  -17.30   29.10
 -13   3   0  -16.10   23.40
 -13   3   0   11.20    6.20
 -13   3   0   13.30    8.70
 -13   3   0   20.10    7.10
  13  -3   0   32.30   29.50
 -13  -3   0   22.80    7.20
  13  -3   0   16.80    6.80
 -13   3  -1   19.40    7.40
 -13   3  -1   48.00    7.60
  13  -3   1   14.60   28.70
  13  -3   1   61.59    8.90
  13  -3   2   -2.90    8.40
  13  -3   2   -6.10   29.90
  13   4  -6    9.80   10.10
  13   4  -6    7.00   36.80
 -13  -4   6    2.20    7.20
  13  -4  -6   -3.60    6.00
 -13  -4   6   -0.20   25.30
  13  -4  -6    8.80   10.20
  13   4  -4  -22.40   11.00
 -13   4   4   -2.50    6.50
 -13   4   4   -6.40    7.00
 -13   4   4   67.19   32.80
 -13  -4   4   57.69   29.30
  13  -4  -4   -1.50    5.90
  13  -4  -4   -0.50    9.90
 -13  -4   4  -22.20    7.80
 -13   4   3   -7.00    7.50
  13   4  -3  -11.60   10.70
 -13   4   3   -1.50    5.70
 -13   4   3  -37.60   30.00
 -13  -4   3  -16.20    8.00
  13  -4  -3   -5.50    6.80
 -13  -4   3  -15.00    8.70
  13  -4  -3  -12.90    9.30
  13  -4  -3   -9.10   29.90
  13   4  -2   53.29   29.50
 -13   4   2   65.59    9.00
 -13   4   2   67.89    7.50
 -13   4   2    9.90   25.40
 -13   4   2   59.99    7.30
 -13   4   2   62.79    8.10
 -13   4   2   66.99    7.10
  13  -4  -2   65.69    7.60
  13  -4  -2   56.09   10.20
 -13  -4   2   68.59    8.10
 -13  -4   2   61.29    8.20
  13  -4  -2   51.19   32.80
 -13   4   1   -6.40    8.50
 -13   4   1  -16.30    7.10
 -13   4   1   -9.10    6.40
 -13   4   1   -2.50    8.60
  13   4  -1  -55.39   30.20
  13  -4  -1  -13.50    7.60
  13  -4  -1  -42.40   31.70
 -13  -4   1  -12.70    7.90
 -13   4   0   63.49    8.60
  13   4   0  100.19   25.10
 -13   4   0   24.60    7.50
 -13   4   0   49.80   10.80
  13  -4   0  -18.20   27.00
  13  -4   0  113.09   13.10
 -13  -4   0   38.10    9.10
  13  -4   0   76.39    8.50
 -13   4  -1   -5.50    7.30
 -13   4  -1  -16.10    8.00
 -13   4  -1  -32.70   23.30
  13  -4   1   -7.90    8.70
  13  -4   1  -40.60   29.90
 -13   4  -2    2.20    7.60
  13   5  -5   34.20   11.90
  13   5  -5    9.30   31.20
 -13  -5   5   18.70    8.60
  13  -5  -5   19.40    7.70
 -13  -5   5   18.70    6.90
  13  -5  -5   29.30   10.80
 -13  -5   5   27.80   25.00
  13   5  -4  -23.00   12.60
 -13   5   4   -3.60    7.60
  13  -5  -4    2.60    8.40
  13  -5  -4   -8.70    7.40
 -13   5   3  -69.19   35.30
 -13   5   3   -2.00    6.20
  13   5  -3  -11.10   10.90
 -13   5   3    3.20    8.20
  13  -5  -3   -7.90   10.50
  13  -5  -3   -0.20    7.10
 -13  -5   3  -21.40    7.40
 -13   5   2    1.70    6.40
  13   5  -2   55.19   33.10
 -13   5   2  -17.50    8.20
 -13   5   2   -0.40    8.90
  13  -5  -2   -0.60    7.40
  13  -5  -2  -18.90   10.00
 -13  -5   2   -3.60    8.20
 -13   5   1  -14.70    9.30
  13  -5  -1  -10.30    8.30
 -13   5   0  -16.50   22.30
  13   5   0   -5.00   27.40
 -13   5   0   -7.00    7.10
 -13   5   0   -5.50    9.40
  13  -5   0  -34.20   30.20
  13  -5   0  -10.10   10.70
  13  -5   0    2.10    6.60
 -13   5  -1    3.50   20.20
 -13   5  -1    1.60    7.10
  13  -5   1   15.50   35.50
  13   6  -4   28.20   12.50
  13   6  -4   27.40   31.50
 -13   6   4   30.50    8.00
 -13  -6   4   23.90    7.40
 -13  -6   4   33.60   22.40
  13  -6  -4   23.00    7.40
  13  -6  -4   14.40   10.70
 -13   6   3   20.80    7.60
 -13   6   3   22.60    7.20
 -13   6   3   36.00   28.10
  13   6  -3   -6.40   30.40
 -13  -6   3   20.80    9.20
  13  -6  -3   16.90    7.10
  13  -6  -3   17.10   10.30
 -13  -6   3   19.60   23.20
 -13  -6   3   34.40    8.40
 -13   6   2   -2.50   29.60
 -13   6   2   -1.50    8.60
 -13   6   2   -5.40    6.90
  13   6  -2   13.00   28.60
  13  -6  -2    1.10   10.00
 -13  -6   2   -1.20   25.70
 -13  -6   2    0.90    8.50
  13  -6  -2  -18.40   32.50
  13  -6  -2    3.80    7.80
 -13  -6   2    2.50    8.80
 -13   6   1   31.20   25.30
  13   6  -1   32.50   29.10
 -13   6   1   23.50    6.20
  13  -6  -1   31.70   31.90
 -13  -6   1   24.70    8.90
  13  -6  -1   31.00   10.60
 -14   0   6  -13.90   30.80
  14   0  -6    4.90   11.50
 -14   0   6    2.80    6.90
  14   0  -5  -37.70   32.00
 -14   0   5    1.30    7.30
  14   0  -5   -8.10    9.20
 -14   0   5  -47.30   35.80
  14   0  -4  165.68   38.60
  14   0  -4  104.39   12.10
 -14   0   4   93.39    8.20
 -14   0   4   89.29    7.80
 -14   0   4  100.29   29.00
 -14   0   3  113.89   25.60
 -14   0   3   11.60    6.60
  14   0  -3    0.60   11.20
  14   0  -3   30.30   32.50
 -14   0   3   -3.30    6.50
  14   0  -2   18.20   11.90
  14   0  -2   19.50   27.80
 -14   0   2    6.90    7.20
 -14   0   1    4.10    7.30
 -14   0   1   15.20   24.20
  14   0  -1   68.69   31.50
  14   0   0  -33.20   29.10
 -14   0   0    1.40    8.50
 -14   0   0  -20.70   23.10
  14   0   1   -2.20   28.90
  14   1  -6   94.79   33.30
  14   1  -6  118.39   11.80
 -14   1   6  106.59    9.10
 -14  -1   6   92.89   33.40
 -14  -1   6  101.49    9.10
  14  -1  -6  124.99   12.20
 -14   1   5   -6.70   34.20
 -14   1   5   -1.90    7.10
  14   1  -5  -39.30   39.40
  14   1  -5    4.60    9.20
  14  -1  -5    0.30   32.00
 -14  -1   5   -1.90    6.50
 -14  -1   5  -31.70   29.40
 -14  -1   5    2.90    7.50
  14  -1  -5    2.30   11.40
 -14   1   4  -41.60   32.10
 -14   1   4    2.10    7.30
  14   1  -4   56.89   30.70
  14   1  -4  -13.60   11.00
  14  -1  -4   26.30   32.80
 -14  -1   4  -49.40   29.90
 -14  -1   4    1.20    7.20
 -14  -1   4   -3.70    7.00
  14  -1  -4   12.30   10.50
  14   1  -3   38.40   10.30
  14   1  -3   79.19   32.50
 -14   1   3   67.39   27.30
 -14   1   3   13.60    6.60
  14  -1  -3   25.10   11.10
 -14  -1   3   11.40    6.70
 -14  -1   3   21.60    8.80
  14  -1  -3   63.59   32.90
  14   1  -2  222.48   32.70
 -14   1   2  189.88   11.00
  14   1  -2  207.58   14.00
 -14   1   2  247.48   26.10
 -14  -1   2  213.48   23.10
 -14  -1   2  187.48   11.90
  14  -1  -2  213.08   14.00
 -14  -1   2  209.98   10.60
  14  -1  -2  208.08   30.90
 -14   1   1   16.10    7.20
 -14   1   1   -3.20   24.20
  14   1  -1   35.00   30.00
 -14  -1   1   11.20   24.20
 -14  -1   1   19.00    7.30
 -14  -1   1    4.10    6.10
  14  -1  -1   12.40   10.70
  14  -1  -1   36.30   34.20
  14   1   0  -20.80   31.50
 -14   1   0   -3.90    6.30
 -14   1   0   -2.90   22.90
 -14   1   0   -8.80    7.30
 -14  -1   0  -39.10   25.40
 -14  -1   0   -5.50    6.60
  14  -1   0  -14.20   30.20
  14   1   1   16.50   31.10
  14  -1   1   -0.50   29.30
 -14   2   5  -33.30   31.30
  14   2  -5    2.90   33.60
  14   2  -5   -1.50   10.90
 -14   2   5    2.70    6.90
 -14  -2   5   -1.00    7.80
  14  -2  -5   -6.60    9.40
 -14  -2   5   -3.00   31.40
 -14  -2   5    4.00    6.40
  14   2  -4   -6.40   11.90
 -14   2   4    0.30   25.80
 -14   2   4    7.30    7.40
  14  -2  -4  -27.20   36.30
 -14  -2   4    2.10    7.80
  14  -2  -4    6.40    9.80
 -14  -2   4    3.10    6.60
  14   2  -3   41.10   12.60
 -14   2   3   25.90   27.70
 -14   2   3   37.20    7.00
  14   2  -3   74.29   32.60
 -14  -2   3   40.30    7.50
  14  -2  -3   28.10    8.60
 -14  -2   3  -47.30   31.70
 -14  -2   3   40.10    7.50
  14  -2  -3   36.80   30.40
  14   2  -2   -5.10   11.10
  14   2  -2   26.40   30.90
 -14   2   2   -1.20    6.90
 -14   2   2  -46.00   28.30
 -14  -2   2  -44.50   25.90
  14  -2  -2   16.80   33.50
  14  -2  -2   -3.40    9.90
 -14  -2   2    1.80    7.20
 -14  -2   2    0.50    7.30
 -14   2   1   11.40    7.40
  14   2  -1   -9.30   32.90
 -14   2   1    5.50    5.90
 -14   2   1  -15.10   20.60
 -14  -2   1   14.30    7.10
  14  -2  -1   12.70   10.60
 -14  -2   1    8.80    7.50
 -14  -2   1  -54.99   27.60
  14  -2  -1  -23.40   30.00
  14   2   0    5.50   29.90
 -14   2   0   -6.60   23.00
 -14   2   0    1.80    5.90
 -14   2   0    3.00    7.30
 -14  -2   0    8.40    7.30
  14  -2   0    2.20    7.80
  14  -2   0    1.70   31.00
  14   2   1   22.90   29.50
 -14   2  -1   -3.40    8.40
  14  -2   1    5.30   27.20
  14  -2   1    7.10    7.60
 -14   3   5   33.30   33.50
  14   3  -5    7.80   38.60
 -14   3   5    1.00    7.00
  14   3  -5    5.30   10.60
 -14  -3   5    0.70    6.90
  14  -3  -5    5.80    9.60
 -14  -3   5   -5.50   26.90
 -14   3   4   14.90   41.60
  14   3  -4   -9.50   32.50
 -14   3   4    1.70    7.30
  14   3  -4   -1.60   10.50
 -14  -3   4    4.20    7.60
 -14  -3   4   14.00   27.60
  14  -3  -4   -3.10   31.50
  14  -3  -4   -2.40    9.70
 -14  -3   4    2.10    7.50
 -14   3   3   26.70   27.10
  14   3  -3   -8.50   30.40
 -14   3   3    1.30    7.40
  14   3  -3    1.40   10.70
  14  -3  -3    9.80   10.70
  14  -3  -3    7.90   32.30
 -14  -3   3   -7.50   25.00
 -14  -3   3   12.60    7.30
 -14  -3   3    3.60    7.70
 -14   3   2   -5.20    6.50
 -14   3   2   -1.70    7.40
 -14   3   2   -2.30    7.10
  14   3  -2   10.90   27.30
 -14   3   2   13.50   27.60
 -14  -3   2   -8.90   24.10
 -14  -3   2   -8.20    8.00
  14  -3  -2   -0.60   31.60
 -14  -3   2   -1.20    6.80
  14  -3  -2   -2.60   10.30
  14   3  -1   -6.90   31.00
 -14   3   1   17.90   24.00
 -14   3   1    0.10    6.50
 -14   3   1    9.70    7.40
  14  -3  -1    5.00    6.90
 -14  -3   1    1.10   23.60
 -14  -3   1    2.20    7.90
  14  -3  -1    2.20   29.90
 -14  -3   1    6.40    7.50
  14  -3  -1   12.20   10.60
 -14   3   0    3.10   23.00
  14   3   0   35.70   28.60
 -14   3   0    6.40    6.50
 -14   3   0    7.00    6.70
 -14  -3   0   -5.50    7.20
  14  -3   0    3.60    7.30
  14  -3   0    8.10   28.90
 -14   4   3   -0.50    7.80
  14   4  -3   25.40   38.90
  14   4  -3    9.60   11.90
 -14   4   3   -2.30    7.30
 -14   4   3  -16.00   27.00
  14  -4  -3  -13.70   33.50
 -14  -4   3   -5.60    8.00
  14  -4  -3   -3.90   10.00
  14  -4  -3    5.70    6.60
 -14  -4   3   -4.30   24.40
 -14   4   2  -28.30   24.00
 -14   4   2   -6.10    7.00
 -14   4   2   -2.40    9.10
  14   4  -2  -37.00   30.30
 -14   4   2   -4.80    6.70
  14  -4  -2    1.70   10.50
 -14  -4   2   -9.20   25.70
  14  -4  -2   -1.00    7.00
  14  -4  -2   -6.20   33.10
 -14  -4   2    2.30    6.90
 -14   4   1    0.80    6.70
 -14   4   1   -4.70   30.40
  14   4  -1  -18.70   32.00
 -14   4   1    5.40    8.60
 -14   4   1    4.60    7.40
  14  -4  -1    9.20    7.70
  14  -4  -1  -19.90   32.50
  14  -4  -1    4.10   12.70
   0   0   0    0.00    0.00

_computing_structure_solution     'SHELXT 2014/5 (Sheldrick, 2014)'
;
_shelx_hkl_checksum                85854
_olex2_submission_special_instructions  'No special instructions were received'
