# Supplementary material for: Linear, Non-Conjugated Cyclic and Conjugated Cyclic Paraphenylene under Pressure
Source: Molecules. 2019 Sep 26;24(19):3496. doi: 10.3390/molecules24193496 (PMC6803999; doi:10.3390/molecules24193496)
Supplement: Supplementary file 1 [file molecules-24-03496-s001.zip › MGRA04.cif]

data_mgra04
_audit_creation_date               2019-07-23
_audit_creation_method
;
Olex2 1.2
(compiled 2018.05.29 svn.r3508 for OlexSys, GUI svn.r5506)
;
_shelx_SHELXL_version_number       '2014/7'
_audit_contact_author_address      'University of Edinburgh'
_audit_contact_author_email        'G.Novelli@ed.ac.uk'
_audit_contact_author_name         'Giulia Novelli'
_audit_contact_author_phone        ?
_publ_contact_author_id_orcid      '0000-0003-1570-1718'
_publ_section_references
;
Dolomanov, O.V., Bourhis, L.J., Gildea, R.J, Howard, J.A.K. & Puschmann, H.
 (2009), J. Appl. Cryst. 42, 339-341.

Sheldrick, G.M. (2008). Acta Cryst. A64, 112-122.

Sheldrick, G.M. (2015). Acta Cryst. A71, 3-8.
;
_chemical_name_common              'tetrahydro[6]cyclo-paraphenylene'
_chemical_name_systematic          'tetrahydro[6]cyclo-paraphenylene'
_chemical_formula_moiety           'C36 H28'
_chemical_formula_sum              'C36 H28'
_chemical_formula_weight           460.61
_chemical_melting_point            ?
loop_
  _atom_type_symbol
  _atom_type_description
  _atom_type_scat_dispersion_real
  _atom_type_scat_dispersion_imag
  _atom_type_scat_source
 'C' 'C' 0.0007 0.0007 'International Tables Vol C Tables 4.2.6.8 and 6.1.1.4'
 'H' 'H' 0.0000 0.0000 'International Tables Vol C Tables 4.2.6.8 and 6.1.1.4'

_shelx_space_group_comment
;
The symmetry employed for this shelxl refinement is uniquely defined
by the following loop, which should always be used as a source of
symmetry information in preference to the above space-group names.
They are only intended as comments.
;
_space_group_crystal_system        'monoclinic'
_space_group_IT_number             14
_space_group_name_H-M_alt          'P 1 21/c 1'
_space_group_name_Hall             '-P 2ybc'
loop_
  _space_group_symop_operation_xyz
 'x, y, z'
 '-x, y+1/2, -z+1/2'
 '-x, -y, -z'
 'x, -y-1/2, z-1/2'

_cell_length_a                     13.9268(17)
_cell_length_b                     12.245(2)
_cell_length_c                     11.591(6)
_cell_angle_alpha                  90
_cell_angle_beta                   101.81(2)
_cell_angle_gamma                  90
_cell_volume                       1934.8(11)
_cell_formula_units_Z              4
_cell_measurement_reflns_used      1328
_cell_measurement_temperature      293(2)
_cell_measurement_theta_max        11.1440
_cell_measurement_theta_min        1.8120
_shelx_estimated_absorpt_T_max     ?
_shelx_estimated_absorpt_T_min     ?
_exptl_absorpt_coefficient_mu      0.049
_exptl_absorpt_correction_T_max    1.00000
_exptl_absorpt_correction_T_min    0.57606
_exptl_absorpt_correction_type     multi-scan    
_exptl_absorpt_process_details     
;
CrysAlisPro 1.171.39.46 (Rigaku Oxford Diffraction, 2018)
Empirical absorption correction using spherical harmonics,
 implemented in SCALE3 ABSPACK scaling algorithm.
;
_oxdiff_exptl_absorpt_empirical_full_min           0.592
_oxdiff_exptl_absorpt_empirical_full_max           3.665
_oxdiff_exptl_absorpt_empirical_details
;
Empirical correction (ABSPACK) includes:
- Absorption correction using spherical harmonics
- Frame scaling
;
_exptl_crystal_colour              'colorless'
_exptl_crystal_density_diffrn      1.581
_exptl_crystal_density_meas        ?
_exptl_crystal_density_method      ?
_exptl_crystal_description         'blok'
_exptl_crystal_F_000               976
_exptl_crystal_size_max            0.3
_exptl_crystal_size_mid            0.2
_exptl_crystal_size_min            0.1
_exptl_transmission_factor_max     ?
_exptl_transmission_factor_min     ?
_diffrn_reflns_av_R_equivalents    0.1037
_diffrn_reflns_av_unetI/netI       0.0715
_diffrn_reflns_Laue_measured_fraction_full  0.602
_diffrn_reflns_Laue_measured_fraction_max  0.602
_diffrn_reflns_limit_h_max         11
_diffrn_reflns_limit_h_min         -11
_diffrn_reflns_limit_k_max         9
_diffrn_reflns_limit_k_min         -9
_diffrn_reflns_limit_l_max         7
_diffrn_reflns_limit_l_min         -7
_diffrn_reflns_number              4933
_diffrn_reflns_point_group_measured_fraction_full  0.602
_diffrn_reflns_point_group_measured_fraction_max  0.602
_diffrn_reflns_theta_full          11.306
_diffrn_reflns_theta_max           11.306
_diffrn_reflns_theta_min           1.528
_diffrn_ambient_temperature        293(2)
_diffrn_ambient_pressure           4.60 #GPa
_diffrn_measured_fraction_theta_full  0.602
_diffrn_measured_fraction_theta_max  0.602
_diffrn_measurement_device_type    'Beamline I19 EH2 at Diamond Light Source'
_diffrn_measurement_method         Omega
_diffrn_radiation_type             synchrotron
_diffrn_radiation_wavelength       0.4859
_diffrn_source                     Synchrotron
_reflns_Friedel_coverage           0.000
_reflns_Friedel_fraction_full      .
_reflns_Friedel_fraction_max       .
_reflns_number_gt                  317
_reflns_number_total               637
_reflns_special_details
;
 Reflections were merged by SHELXL according to the crystal
 class for the calculation of statistics and refinement.
 
 _reflns_Friedel_fraction is defined as the number of unique
 Friedel pairs measured divided by the number that would be
 possible theoretically, ignoring centric projections and
 systematic absences.
;
_reflns_threshold_expression       'I > 2\s(I)'
_computing_cell_refinement         'Rigaku-Oxford Diffraction CRYSALIS'
_computing_data_collection         'Diamond GDA'
_computing_data_reduction          'XIA2'
_computing_molecular_graphics      'Olex2 (Dolomanov et al., 2009)'
_computing_publication_material    'Olex2 (Dolomanov et al., 2009)'
_computing_structure_refinement    'XL (Sheldrick, 2008)'
_computing_structure_solution      'From MGRA03 coordinates'
_refine_diff_density_max           0.234
_refine_diff_density_min           -0.289
_refine_diff_density_rms           0.064
_refine_ls_extinction_coef         .
_refine_ls_extinction_method       none
_refine_ls_goodness_of_fit_ref     1.067
_refine_ls_hydrogen_treatment      constr
_refine_ls_matrix_type             full
_refine_ls_number_parameters       145
_refine_ls_number_reflns           637
_refine_ls_number_restraints       382
_refine_ls_R_factor_all            0.1908
_refine_ls_R_factor_gt             0.0868
_refine_ls_restrained_S_all        0.823
_refine_ls_shift/su_max            0.000
_refine_ls_shift/su_mean           0.000
_refine_ls_structure_factor_coef   Fsqd
_refine_ls_weighting_details      
 'w=1/[\s^2^(Fo^2^)+(0.1128P)^2^+32.0008P] where P=(Fo^2^+2Fc^2^)/3'
_refine_ls_weighting_scheme        calc
_refine_ls_wR_factor_gt            0.2071
_refine_ls_wR_factor_ref           0.3098
_refine_special_details      
;
Similarity restraints were applied to chemically equivalent bond
distances and angles during refinement. All C-atoms were modelled
with anisotropic displacement parameters which were subject to
enhanced rigid bond restraints. H-atoms were placed in ideal positions 
and allowed to ride on their parent atoms.

Checkcif report:


Alert level A
			
THETM01_ALERT_3_A  The value of sine(theta_max)/wavelength is less than 0.550
            Calculated sin(theta_max)/wavelength =    0.4035

This is the table obtained from the XPREP program during the data merging up to 
resolution 1.00:

Resolution   #Data  #Theory  #Complete  Redundancy  Mean I   Mean I/s  Rmerge   Rsigma
Inf  - 4.26   21      34        61.8      4.41       7.02     12.48    0.0736   0.0656         
4.24 - 2.84   50      69        72.5      5.64      62.14     14.49    0.0500   0.0342
2.84 - 2.24   71     106        67.0      4.66      39.01     10.96    0.0700 0.0600
2.24 - 1.95   68     101        67.3      4.95      18.60      8.19    0.0995 0.0602
1.95 - 1.77   68     100        68.0      6.82       5.03      5.95    0.1955 0.1135
1.77 - 1.64   76      99        76.8      6.83       6.23      7.10    0.1828 0.1144
1.64 - 1.53   67     109        61.5      4.70      11.33      6.48    0.1667 0.0911
1.53 - 1.46   72      98        73.5      6.05       5.44      5.00    0.2239 0.1523
1.46 - 1.39   63     102        61.8      5.10       3.20      3.00    0.5159 0.2775
1.39 - 1.34   69     100        69.0      5.37       3.12      3.31    0.3455 0.2696
1.34 - 1.28   79     126        62.7      2.51       6.47      3.20    0.3392 0.2265
1.28 - 1.23   76     130        58.5      2.72       2.62      1.09    0.5773 0.4866
1.23 - 1.20   55      94        58.5      3.62       3.08      2.43    0.4875 0.3534
1.20 - 1.16   78     121        64.5      3.25       2.45      2.08    0.4686 0.4826
1.16 - 1.13   67     118        56.8      2.21       1.39      0.69    0.8333 1.2096
1.13 - 1.10   83     131        63.4      2.47       9.91      4.70    0.3783 0.1817
1.10 - 1.07   77     133        57.9      2.45       0.73      0.59    0.8562 2.2716
1.07 - 1.05   61      86        70.9      3.29       0.99      0.75    0.8243 1.6448
1.05 - 1.03   75     128        58.6      2.38       1.12      0.76    0.7006 1.6330
1.03 - 1.01   61     108        56.5      1.68      -1.24     -0.52    1.8884 ******
1.01 - 0.99   60     113        53.1      1.27      14.55      4.15    0.3090 0.2025
------------------------------------------------------------------------------------
1.09 - 0.99  315     534        59.0      2.19       3.20      1.17    0.5992 0.6334
Inf  - 0.99 1397    2206        63.3      3.75       9.06      4.23    0.1701 0.1573

Rint or Rsigma begins to shoot up beyond the resolution limit, 1.24, I have selected.

PLAT029_ALERT_3_A _diffrn_measured_fraction_theta_full value Low .      0.602 Why?
PLAT088_ALERT_3_A Poor Data / Parameter Ratio ....................       4.39 Note 
ATOM007_ALERT_1_A  _atom_site_aniso_label is missing
            Unique label identifying the atom site.
PLAT201_ALERT_2_A Isotropic non-H Atoms in Main Residue(s) .......         36 Report
              C1      C2      C3      C4      C5      C6                  etc. 

Data are incomplete because of shading of reciprocal space by the body 
of the pressure cell. The resolution of 1.24 Angstrom was not sufficient 
for a anisotropic refinement.

Alert level B, C and G

PLAT340_ALERT_3_B Low Bond Precision on  C-C Bonds ...............    0.02738 Ang.
PLAT084_ALERT_3_C High wR2 Value (i.e. > 0.25) ...................       0.31 Report
PLAT952_ALERT_5_G Calculated (ThMax) and CIF-Reported Lmax Differ           2 Units 
PLAT958_ALERT_1_G Calculated (ThMax) and Actual (FCF) Lmax Differ           2 Units
PLAT908_ALERT_2_G Max. Perc. Data with I > 2*s(I) per Res.Shell .      62.33% Note 

Data are incomplete because of shading of reciprocal space by the body 
of the pressure cell. This also affects precision.
  
PLAT911_ALERT_3_B Missing FCF Refl Between Thmin & STh/L=    0.403        360 Report
PLAT241_ALERT_2_C High   'MainMol' Ueq as Compared to Neighbors of         C5 Check 
PLAT241_ALERT_2_C High   'MainMol' Ueq as Compared to Neighbors of        C24 Check 
PLAT905_ALERT_3_C Negative K value in the Analysis of Variance ...    -21.786 Report
PLAT905_ALERT_3_C Negative K value in the Analysis of Variance ...     -1.897 Report
PLAT905_ALERT_3_C Negative K value in the Analysis of Variance ...     -0.144 Report
PLAT002_ALERT_2_G Number of Distance or Angle Restraints on AtSite         36 Note  
PLAT003_ALERT_2_G Number of Uiso or Uij Restrained non-H Atoms ...         36 Report
PLAT072_ALERT_2_G SHELXL First  Parameter in WGHT  Unusually Large       0.11 Report
PLAT083_ALERT_2_G SHELXL Second Parameter in WGHT  Unusually Large      31.99 Why ? 
PLAT092_ALERT_4_G Check: Wavelength Given is not Cu,Ga,Mo,Ag,In Ka    0.48590 Ang.  
PLAT174_ALERT_4_G The CIF-Embedded .res File Contains FLAT Records          4 Report
PLAT175_ALERT_4_G The CIF-Embedded .res File Contains SAME Records         10 Report
PLAT176_ALERT_4_G The CIF-Embedded .res File Contains SADI Records          2 Report
PLAT187_ALERT_4_G The CIF-Embedded .res File Contains RIGU Records          1 Report
PLAT860_ALERT_3_G Number of Least-Squares Restraints .............        382 Note  
PLAT883_ALERT_1_G No Info/Value for _atom_sites_solution_primary .     Please Do !  
  PLAT910_ALERT_3_G Missing # of FCF Reflection(s) Below Theta(Min).          1 Note  
PLAT933_ALERT_2_G Number of OMIT Records in Embedded .res File ...         85 Note  
PLAT978_ALERT_2_G Number C-C Bonds with Positive Residual Density.          2 Info

The restraints used will be reported in the main text of the paper.

ABSMU01_ALERT_1_G  Calculation of _exptl_absorpt_correction_mu
                not performed for this radiation type.

Noted no action taken.

PLAT199_ALERT_1_G Reported _cell_measurement_temperature ..... (K)        293 Check 
PLAT200_ALERT_1_G Reported   _diffrn_ambient_temperature ..... (K)        293 Check 

Confirm- all measurements at RT.

PLAT411_ALERT_2_C Short Inter H...H Contact  H9       ..H33      .       2.14 Ang.  
                                             x,1/2-y,-1/2+z  =      4_565 Check 
PLAT411_ALERT_2_C Short Inter H...H Contact  H24      ..H26      .       2.09 Ang.  
                                             x,1/2-y,-1/2+z  =      4_565 Check 
PLAT432_ALERT_2_G Short Inter X...Y Contact  C1       ..C33              3.17 Ang.  
                                                  -x,-y,1-z  =      3_556 Check 
PLAT432_ALERT_2_G Short Inter X...Y Contact  C3       ..C23              2.97 Ang.  
                                                   -1+x,y,z  =      1_455 Check 
PLAT432_ALERT_2_G Short Inter X...Y Contact  C5       ..C21              3.04 Ang.  
                                                   -1+x,y,z  =      1_455 Check 
PLAT432_ALERT_2_G Short Inter X...Y Contact  C7       ..C35              3.12 Ang.  
                                             -x,1/2+y,1/2-z  =      2_555 Check 
PLAT432_ALERT_2_G Short Inter X...Y Contact  C8       ..C35              3.10 Ang.  
                                             -x,1/2+y,1/2-z  =      2_555 Check 
PLAT432_ALERT_2_G Short Inter X...Y Contact  C14      ..C19              3.20 Ang.  
                                                1-x,1-y,1-z  =      3_666 Check 
PLAT432_ALERT_2_G Short Inter X...Y Contact  C15      ..C16              3.03 Ang.  
                                                1-x,1-y,1-z  =      3_666 Check 
PLAT432_ALERT_2_G Short Inter X...Y Contact  C15      ..C15              3.15 Ang.  
                                                1-x,1-y,1-z  =      3_666 Check 
PLAT432_ALERT_2_G Short Inter X...Y Contact  C26      ..C26              3.07 Ang.  
                                                 1-x,-y,1-z  =      3_656 Check 
												 
This is a high-pressure crystal structure, so intermolecular contacts are shorter
than is usual.

;      
_olex2_refinement_description
;
1. Fixed Uiso
 At 1.2 times of:
  All C(H) groups
2. Restrained distances
 C10-C13 \\sim C28-C31
 with sigma of 0.01
 C4-C7 \\sim C1-C34 \\sim C22-C25 \\sim C16-C19
 with sigma of 0.01
3. Restrained planarity
 C7, C8, C9, C10, C11, C12
 with sigma of 0.01
 C13, C14, C15, C16, C17, C18
 with sigma of 0.01
 C25, C26, C27, C28, C29, C30
 with sigma of 0.01
 C31, C32, C33, C34, C35
 with sigma of 0.01
4. Rigid body (RIGU) restrains
 All non-hydrogen atoms
 with sigma for 1-2 distances of 0.005 and sigma for 1-3 distances of 0.005
5. Same fragment restrains
{C1, C6, C5, C4, C3, C2} sigma for 1-2: 0.01, 1-3: 0.04
{C4, C5, C6, C1, C2, C3} sigma for 1-2: 0.01, 1-3: 0.04
{C4, C3, C2, C1, C6, C5} sigma for 1-2: 0.01, 1-3: 0.04
as
{C1, C2, C3, C4, C5, C6}
{C7, C12, C11, C10, C9, C8} sigma for 1-2: 0.01, 1-3: 0.04
{C10, C9, C8, C7, C12, C11} sigma for 1-2: 0.01, 1-3: 0.04
{C10, C11, C12, C7, C8, C9} sigma for 1-2: 0.01, 1-3: 0.04
as
{C7, C8, C9, C10, C11, C12}
{C7, C8, C9, C10, C11, C12} sigma for 1-2: 0.01, 1-3: 0.04
as
{C13, C14, C15, C16, C17, C18}
{C1, C2, C3, C4, C5, C6} sigma for 1-2: 0.01, 1-3: 0.04
as
{C19, C20, C21, C22, C23, C24}
{C7, C8, C9, C10, C11, C12} sigma for 1-2: 0.01, 1-3: 0.04
as
{C25, C26, C27, C28, C29, C30}
{C7, C8, C9, C10, C11, C12} sigma for 1-2: 0.01, 1-3: 0.04
as
{C31, C32, C33, C34, C35, C36}
6.a Ternary CH refined with riding coordinates:
 C1(H1), C4(H4), C19(H19), C22(H22)
6.b Aromatic/amide H refined with riding coordinates:
 C2(H2), C3(H3), C5(H5), C6(H6), C8(H8), C9(H9), C11(H11), C12(H12), C14(H14),
 C15(H15), C17(H17), C18(H18), C20(H20), C21(H21), C23(H23), C24(H24), C26(H26),
  C27(H27), C29(H29), C30(H30), C32(H32), C33(H33), C35(H35), C36(H36)
;
_atom_sites_solution_hydrogens     geom
_atom_sites_solution_primary       'From MGRA03 coordinates'
_atom_sites_solution_secondary     ?
loop_
  _atom_site_label
  _atom_site_type_symbol
  _atom_site_fract_x
  _atom_site_fract_y
  _atom_site_fract_z
  _atom_site_U_iso_or_equiv
  _atom_site_adp_type
  _atom_site_occupancy
  _atom_site_site_symmetry_order
  _atom_site_calc_flag
  _atom_site_refinement_flags_posn
  _atom_site_refinement_flags_adp
  _atom_site_refinement_flags_occupancy
  _atom_site_disorder_assembly
  _atom_site_disorder_group
 C1 C -0.1045(12) 0.0923(15) 0.3722(18) 0.042(8) Uiso 1 1 d D U . . .
 H1 H -0.1301 0.0177 0.3714 0.050 Uiso 1 1 calc R . . . .
 C2 C -0.1576(15) 0.1511(14) 0.262(2) 0.040(8) Uiso 1 1 d D U . . .
 H2 H -0.1860 0.1122 0.1947 0.048 Uiso 1 1 calc R . . . .
 C3 C -0.1623(15) 0.2572(14) 0.264(2) 0.042(8) Uiso 1 1 d D U . . .
 H3 H -0.1943 0.2956 0.1978 0.051 Uiso 1 1 calc R . . . .
 C4 C -0.1146(12) 0.3173(14) 0.3754(18) 0.036(7) Uiso 1 1 d D U . . .
 H4 H -0.1501 0.3862 0.3773 0.043 Uiso 1 1 calc R . . . .
 C5 C -0.1190(18) 0.2553(15) 0.487(2) 0.054(9) Uiso 1 1 d D U . . .
 H5 H -0.1213 0.2923 0.5569 0.065 Uiso 1 1 calc R . . . .
 C6 C -0.1194(15) 0.1489(14) 0.484(2) 0.035(7) Uiso 1 1 d D U . . .
 H6 H -0.1287 0.1083 0.5489 0.042 Uiso 1 1 calc R . . . .
 C7 C -0.0081(11) 0.3452(11) 0.3739(18) 0.038(7) Uiso 1 1 d D U . . .
 C8 C 0.0311(12) 0.3205(10) 0.2759(19) 0.030(7) Uiso 1 1 d D U . . .
 H8 H -0.0091 0.2887 0.2106 0.036 Uiso 1 1 calc R . . . .
 C9 C 0.1281(12) 0.3419(11) 0.2727(19) 0.041(8) Uiso 1 1 d D U . . .
 H9 H 0.1512 0.3240 0.2053 0.049 Uiso 1 1 calc R . . . .
 C10 C 0.1918(11) 0.3895(11) 0.3673(19) 0.031(7) Uiso 1 1 d D U . . .
 C11 C 0.1527(12) 0.4141(11) 0.4652(19) 0.037(8) Uiso 1 1 d D U . . .
 H11 H 0.1929 0.4460 0.5305 0.044 Uiso 1 1 calc R . . . .
 C12 C 0.0561(12) 0.3925(11) 0.4683(18) 0.029(7) Uiso 1 1 d D U . . .
 H12 H 0.0331 0.4103 0.5359 0.034 Uiso 1 1 calc R . . . .
 C13 C 0.2937(12) 0.4033(10) 0.3626(18) 0.028(7) Uiso 1 1 d D U . . .
 C14 C 0.3619(13) 0.3736(10) 0.4626(19) 0.031(7) Uiso 1 1 d D U . . .
 H14 H 0.3392 0.3481 0.5277 0.037 Uiso 1 1 calc R . . . .
 C15 C 0.4618(13) 0.3804(11) 0.470(2) 0.049(8) Uiso 1 1 d D U . . .
 H15 H 0.5046 0.3595 0.5386 0.059 Uiso 1 1 calc R . . . .
 C16 C 0.4991(12) 0.4183(11) 0.375(2) 0.037(7) Uiso 1 1 d D U . . .
 C17 C 0.4306(13) 0.4475(11) 0.275(2) 0.033(7) Uiso 1 1 d D U . . .
 H17 H 0.4533 0.4725 0.2094 0.040 Uiso 1 1 calc R . . . .
 C18 C 0.3308(12) 0.4413(10) 0.2675(18) 0.031(7) Uiso 1 1 d D U . . .
 H18 H 0.2880 0.4627 0.1987 0.037 Uiso 1 1 calc R . . . .
 C19 C 0.6075(12) 0.4178(15) 0.3682(18) 0.044(8) Uiso 1 1 d D U . . .
 H19 H 0.6326 0.4927 0.3712 0.053 Uiso 1 1 calc R . . . .
 C20 C 0.6599(14) 0.3542(15) 0.476(2) 0.043(8) Uiso 1 1 d D U . . .
 H20 H 0.6910 0.3907 0.5433 0.052 Uiso 1 1 calc R . . . .
 C21 C 0.6606(16) 0.2484(15) 0.471(2) 0.049(9) Uiso 1 1 d D U . . .
 H21 H 0.6903 0.2084 0.5372 0.058 Uiso 1 1 calc R . . . .
 C22 C 0.6132(11) 0.1895(14) 0.3585(18) 0.029(7) Uiso 1 1 d D U . . .
 H22 H 0.6482 0.1205 0.3555 0.035 Uiso 1 1 calc R . . . .
 C23 C 0.6226(15) 0.2562(14) 0.251(2) 0.036(8) Uiso 1 1 d D U . . .
 H23 H 0.6298 0.2211 0.1821 0.043 Uiso 1 1 calc R . . . .
 C24 C 0.6205(17) 0.3623(15) 0.255(2) 0.068(10) Uiso 1 1 d D U . . .
 H24 H 0.6270 0.4036 0.1896 0.081 Uiso 1 1 calc R . . . .
 C25 C 0.5068(11) 0.1624(10) 0.3619(18) 0.026(7) Uiso 1 1 d D U . . .
 C26 C 0.4799(12) 0.1194(10) 0.4617(18) 0.042(8) Uiso 1 1 d D U . . .
 H26 H 0.5282 0.1055 0.5283 0.050 Uiso 1 1 calc R . . . .
 C27 C 0.3832(13) 0.0968(11) 0.4643(19) 0.042(8) Uiso 1 1 d D U . . .
 H27 H 0.3675 0.0680 0.5324 0.050 Uiso 1 1 calc R . . . .
 C28 C 0.3092(12) 0.1165(11) 0.3665(19) 0.031(7) Uiso 1 1 d D U . . .
 C29 C 0.3361(12) 0.1594(11) 0.2668(19) 0.031(7) Uiso 1 1 d D U . . .
 H29 H 0.2877 0.1731 0.2002 0.037 Uiso 1 1 calc R . . . .
 C30 C 0.4325(12) 0.1822(10) 0.2640(18) 0.029(7) Uiso 1 1 d D U . . .
 H30 H 0.4481 0.2111 0.1960 0.035 Uiso 1 1 calc R . . . .
 C31 C 0.2074(12) 0.1029(13) 0.3707(19) 0.038(7) Uiso 1 1 d D U . . .
 C32 C 0.1733(12) 0.1310(10) 0.4714(19) 0.033(7) Uiso 1 1 d D U . . .
 H32 H 0.2171 0.1556 0.5380 0.040 Uiso 1 1 calc R . . . .
 C33 C 0.0748(12) 0.1227(10) 0.4729(18) 0.020(7) Uiso 1 1 d D U . . .
 H33 H 0.0538 0.1421 0.5413 0.024 Uiso 1 1 calc R . . . .
 C34 C 0.0056(11) 0.0866(11) 0.3766(18) 0.035(7) Uiso 1 1 d D U . . .
 C35 C 0.0397(12) 0.0586(13) 0.276(2) 0.041(8) Uiso 1 1 d D U . . .
 H35 H -0.0042 0.0341 0.2096 0.049 Uiso 1 1 calc R . . . .
 C36 C 0.1383(13) 0.0669(14) 0.274(2) 0.033(7) Uiso 1 1 d D U . . .
 H36 H 0.1592 0.0478 0.2056 0.040 Uiso 1 1 calc R . . . .

_geom_special_details
;
 All esds (except the esd in the dihedral angle between two l.s. planes)
 are estimated using the full covariance matrix.  The cell esds are taken
 into account individually in the estimation of esds in distances, angles
 and torsion angles; correlations between esds in cell parameters are only
 used when they are defined by crystal symmetry.  An approximate (isotropic)
 treatment of cell esds is used for estimating esds involving l.s. planes.
;
loop_
  _geom_bond_atom_site_label_1
  _geom_bond_atom_site_label_2
  _geom_bond_distance
  _geom_bond_site_symmetry_2
  _geom_bond_publ_flag
 C1 C2 1.522(13) . ?
 C1 C6 1.522(13) . ?
 C1 C34 1.524(15) . ?
 C2 C3 1.302(13) . ?
 C3 C4 1.518(13) . ?
 C4 C5 1.517(13) . ?
 C4 C7 1.526(15) . ?
 C5 C6 1.304(13) . ?
 C7 C8 1.391(10) . ?
 C7 C12 1.390(10) . ?
 C8 C9 1.384(11) . ?
 C9 C10 1.389(10) . ?
 C10 C11 1.388(10) . ?
 C10 C13 1.442(18) . ?
 C11 C12 1.380(11) . ?
 C13 C14 1.388(10) . ?
 C13 C18 1.390(10) . ?
 C14 C15 1.380(11) . ?
 C15 C16 1.391(10) . ?
 C16 C17 1.387(10) . ?
 C16 C19 1.526(15) . ?
 C17 C18 1.378(11) . ?
 C19 C20 1.521(13) . ?
 C19 C24 1.523(13) . ?
 C20 C21 1.297(13) . ?
 C21 C22 1.520(13) . ?
 C22 C23 1.518(13) . ?
 C22 C25 1.526(14) . ?
 C23 C24 1.301(13) . ?
 C25 C26 1.391(10) . ?
 C25 C30 1.391(10) . ?
 C26 C27 1.381(11) . ?
 C27 C28 1.388(10) . ?
 C28 C29 1.389(10) . ?
 C28 C31 1.439(18) . ?
 C29 C30 1.379(11) . ?
 C31 C32 1.390(10) . ?
 C31 C36 1.390(10) . ?
 C32 C33 1.379(11) . ?
 C33 C34 1.389(10) . ?
 C34 C35 1.388(10) . ?
 C35 C36 1.382(11) . ?

loop_
  _geom_angle_atom_site_label_1
  _geom_angle_atom_site_label_2
  _geom_angle_atom_site_label_3
  _geom_angle
  _geom_angle_site_symmetry_1
  _geom_angle_site_symmetry_3
  _geom_angle_publ_flag
 C2 C1 C6 111.9(16) . . ?
 C2 C1 C34 111.2(15) . . ?
 C6 C1 C34 107.7(15) . . ?
 C3 C2 C1 118.4(15) . . ?
 C2 C3 C4 118.9(14) . . ?
 C3 C4 C7 110.8(16) . . ?
 C5 C4 C3 113.6(15) . . ?
 C5 C4 C7 109.3(16) . . ?
 C6 C5 C4 118.4(15) . . ?
 C5 C6 C1 118.7(14) . . ?
 C8 C7 C4 120.4(16) . . ?
 C12 C7 C4 123.7(16) . . ?
 C12 C7 C8 116.0(14) . . ?
 C9 C8 C7 121.9(14) . . ?
 C8 C9 C10 121.8(14) . . ?
 C9 C10 C13 119.6(16) . . ?
 C11 C10 C9 116.3(15) . . ?
 C11 C10 C13 124.0(16) . . ?
 C12 C11 C10 121.9(14) . . ?
 C11 C12 C7 122.2(14) . . ?
 C14 C13 C10 116.6(16) . . ?
 C14 C13 C18 116.7(14) . . ?
 C18 C13 C10 126.7(17) . . ?
 C15 C14 C13 122.9(15) . . ?
 C14 C15 C16 120.6(14) . . ?
 C15 C16 C19 124.7(17) . . ?
 C17 C16 C15 116.3(14) . . ?
 C17 C16 C19 118.6(16) . . ?
 C18 C17 C16 123.4(14) . . ?
 C17 C18 C13 120.2(14) . . ?
 C20 C19 C16 106.1(16) . . ?
 C20 C19 C24 110.8(16) . . ?
 C24 C19 C16 109.7(16) . . ?
 C21 C20 C19 119.1(15) . . ?
 C20 C21 C22 120.1(15) . . ?
 C21 C22 C25 109.6(15) . . ?
 C23 C22 C21 110.8(15) . . ?
 C23 C22 C25 112.6(15) . . ?
 C24 C23 C22 120.2(15) . . ?
 C23 C24 C19 118.9(15) . . ?
 C26 C25 C22 122.1(15) . . ?
 C30 C25 C22 120.4(15) . . ?
 C30 C25 C26 117.5(14) . . ?
 C27 C26 C25 121.6(14) . . ?
 C26 C27 C28 120.7(14) . . ?
 C27 C28 C29 117.7(14) . . ?
 C27 C28 C31 121.6(16) . . ?
 C29 C28 C31 120.5(16) . . ?
 C30 C29 C28 121.7(14) . . ?
 C29 C30 C25 120.8(14) . . ?
 C32 C31 C28 120.5(16) . . ?
 C36 C31 C28 122.3(16) . . ?
 C36 C31 C32 117.1(15) . . ?
 C33 C32 C31 120.2(14) . . ?
 C32 C33 C34 122.8(14) . . ?
 C33 C34 C1 122.7(16) . . ?
 C35 C34 C1 119.8(16) . . ?
 C35 C34 C33 116.9(14) . . ?
 C36 C35 C34 120.5(14) . . ?
 C35 C36 C31 122.4(15) . . ?

_shelx_res_file
;
    mgra04.res created by SHELXL-2014/7

TITL MGRA04_1 in P2(1)/c
CELL 0.4859 13.9268 12.245 11.5913 90 101.8143 90
ZERR 4 0.0017 0.0022 0.0062 0 0.0228 0
LATT 1
SYMM -X,0.5+Y,0.5-Z
SFAC C H
DISP C 0.0007 0.0007 6.0677
DISP H -0 0 0.6065
UNIT 144 112
SADI 0.01 C10 C13 C28 C31
SADI 0.01 C4 C7 C1 C34 C22 C25 C16 C19
FLAT 0.01 C7 > C12
FLAT 0.01 C13 > C18
FLAT 0.01 C25 > C30
FLAT 0.01 C31 > C35
RIGU 0.005 0.005

L.S. 10
PLAN  20
fmap 2
acta
OMIT -1 5 2
OMIT 0 5 2
OMIT -5 3 2
OMIT 1 4 4
OMIT 2 5 1
OMIT 6 1 0
OMIT -4 4 2
OMIT -8 0 2
OMIT 0 7 6
OMIT -3 7 6
OMIT 7 4 1
OMIT -3 4 3
OMIT 7 5 2
OMIT -5 6 3
OMIT -9 3 3
OMIT -7 6 5
OMIT -9 5 3
OMIT 7 5 2
OMIT 4 3 2
OMIT -7 6 5
OMIT 3 7 5
OMIT -7 7 3
OMIT -8 4 6
OMIT 9 5 0
OMIT -3 9 2
OMIT 7 7 0
OMIT -7 5 6
OMIT -7 5 6
OMIT -1 9 3
OMIT 2 9 2
OMIT 3 9 1
OMIT -8 5 1
OMIT -8 4 4
OMIT 6 6 4
OMIT -7 4 4
OMIT -7 7 4
OMIT -5 8 4
OMIT 10 3 1
OMIT -5 8 4
OMIT 10 1 1
OMIT -5 8 4
OMIT -11 0 2
OMIT 1 4 3
OMIT -5 8 4
OMIT -5 8 4
OMIT -5 8 4
OMIT 8 4 1
OMIT 8 0 0
OMIT 3 4 2
OMIT -10 1 5
OMIT 5 2 2
OMIT -9 0 6
OMIT 1 9 3
OMIT -6 6 1
OMIT -9 3 6
OMIT 3 8 3
OMIT 9 3 3
OMIT 2 7 5
OMIT 10 4 0
OMIT 0 8 3
OMIT -6 6 6
OMIT 8 3 0
OMIT 5 5 3
OMIT 5 5 3
OMIT 8 3 0
OMIT 5 5 3
OMIT 10 3 0
OMIT 8 2 1
OMIT -4 4 6
OMIT -8 3 7
OMIT 0 9 3
OMIT 4 2 0
OMIT 6 4 3
OMIT -4 6 4
OMIT 8 6 1
OMIT -4 7 6
OMIT -11 0 2
OMIT 4 7 4
OMIT -6 1 3
OMIT -5 3 1
OMIT 4 6 0
OMIT 4 6 4
OMIT -1 7 6
OMIT -2 7 6
OMIT -6 1 2
REM <olex2.extras>
REM <HklSrc "%.\\MGRA04.hkl">
REM </olex2.extras>

SAME 0.01 0.04 C1 C6 C5 C4 C3 C2
SAME 0.01 0.04 C4 C5 C6 C1 C2 C3
SAME 0.01 0.04 C4 C3 C2 C1 C6 C5
WGHT    0.112800   32.000801
FVAR       0.37405
C1    1   -0.104455    0.092255    0.372221    11.00000    0.04198
AFIX  13
H1    2   -0.130102    0.017668    0.371380    11.00000   -1.20000
AFIX   0
C2    1   -0.157574    0.151110    0.261881    11.00000    0.03974
AFIX  43
H2    2   -0.186012    0.112167    0.194666    11.00000   -1.20000
AFIX   0
C3    1   -0.162283    0.257242    0.263767    11.00000    0.04224
AFIX  43
H3    2   -0.194314    0.295633    0.197806    11.00000   -1.20000
AFIX   0
C4    1   -0.114647    0.317304    0.375363    11.00000    0.03574
AFIX  13
H4    2   -0.150068    0.386213    0.377311    11.00000   -1.20000
AFIX   0
C5    1   -0.118980    0.255322    0.487461    11.00000    0.05428
AFIX  43
H5    2   -0.121276    0.292347    0.556896    11.00000   -1.20000
AFIX   0
C6    1   -0.119408    0.148858    0.484159    11.00000    0.03473
AFIX  43
H6    2   -0.128659    0.108340    0.548866    11.00000   -1.20000
AFIX   0
SAME 0.01 0.04 C7 C12 C11 C10 C9 C8
SAME 0.01 0.04 C10 C9 C8 C7 C12 C11
SAME 0.01 0.04 C10 C11 C12 C7 C8 C9
C7    1   -0.008078    0.345211    0.373913    11.00000    0.03838
C8    1    0.031095    0.320513    0.275887    11.00000    0.02985
AFIX  43
H8    2   -0.009066    0.288657    0.210564    11.00000   -1.20000
AFIX   0
C9    1    0.128066    0.341943    0.272683    11.00000    0.04064
AFIX  43
H9    2    0.151243    0.324027    0.205335    11.00000   -1.20000
AFIX   0
C10   1    0.191766    0.389484    0.367294    11.00000    0.03127
C11   1    0.152721    0.414073    0.465200    11.00000    0.03677
AFIX  43
H11   2    0.192855    0.445968    0.530519    11.00000   -1.20000
AFIX   0
C12   1    0.056059    0.392530    0.468334    11.00000    0.02873
AFIX  43
H12   2    0.033063    0.410256    0.535857    11.00000   -1.20000
AFIX   0
SAME 0.01 0.04 C7 > C12
C13   1    0.293724    0.403308    0.362621    11.00000    0.02788
C14   1    0.361892    0.373645    0.462586    11.00000    0.03105
AFIX  43
H14   2    0.339223    0.348055    0.527690    11.00000   -1.20000
AFIX   0
C15   1    0.461843    0.380438    0.469665    11.00000    0.04897
AFIX  43
H15   2    0.504642    0.359500    0.538628    11.00000   -1.20000
AFIX   0
C16   1    0.499122    0.418324    0.374568    11.00000    0.03677
C17   1    0.430628    0.447517    0.274747    11.00000    0.03336
AFIX  43
H17   2    0.453261    0.472543    0.209394    11.00000   -1.20000
AFIX   0
C18   1    0.330753    0.441327    0.267477    11.00000    0.03093
AFIX  43
H18   2    0.287980    0.462668    0.198657    11.00000   -1.20000
AFIX   0
SAME 0.01 0.04 C1 > C6
C19   1    0.607516    0.417778    0.368244    11.00000    0.04402
AFIX  13
H19   2    0.632579    0.492727    0.371178    11.00000   -1.20000
AFIX   0
C20   1    0.659921    0.354207    0.475561    11.00000    0.04298
AFIX  43
H20   2    0.691006    0.390716    0.543319    11.00000   -1.20000
AFIX   0
C21   1    0.660638    0.248353    0.471229    11.00000    0.04874
AFIX  43
H21   2    0.690258    0.208423    0.537206    11.00000   -1.20000
AFIX   0
C22   1    0.613151    0.189468    0.358505    11.00000    0.02890
AFIX  13
H22   2    0.648220    0.120478    0.355485    11.00000   -1.20000
AFIX   0
C23   1    0.622552    0.256215    0.250964    11.00000    0.03604
AFIX  43
H23   2    0.629765    0.221116    0.182095    11.00000   -1.20000
AFIX   0
C24   1    0.620545    0.362334    0.254881    11.00000    0.06778
AFIX  43
H24   2    0.626959    0.403637    0.189552    11.00000   -1.20000
AFIX   0
SAME 0.01 0.04 C7 > C12
C25   1    0.506772    0.162422    0.361860    11.00000    0.02613
C26   1    0.479865    0.119371    0.461705    11.00000    0.04175
AFIX  43
H26   2    0.528165    0.105474    0.528315    11.00000   -1.20000
AFIX   0
C27   1    0.383189    0.096768    0.464325    11.00000    0.04194
AFIX  43
H27   2    0.367474    0.068016    0.532384    11.00000   -1.20000
AFIX   0
C28   1    0.309220    0.116474    0.366540    11.00000    0.03147
C29   1    0.336055    0.159379    0.266796    11.00000    0.03097
AFIX  43
H29   2    0.287723    0.173083    0.200163    11.00000   -1.20000
AFIX   0
C30   1    0.432505    0.182170    0.264045    11.00000    0.02944
AFIX  43
H30   2    0.448077    0.211086    0.195981    11.00000   -1.20000
AFIX   0
SAME 0.01 0.04 C7 > C12
C31   1    0.207376    0.102852    0.370711    11.00000    0.03804
C32   1    0.173302    0.131034    0.471403    11.00000    0.03334
AFIX  43
H32   2    0.217084    0.155596    0.537966    11.00000   -1.20000
AFIX   0
C33   1    0.074795    0.122691    0.472922    11.00000    0.01992
AFIX  43
H33   2    0.053825    0.142074    0.541315    11.00000   -1.20000
AFIX   0
C34   1    0.005569    0.086563    0.376631    11.00000    0.03472
C35   1    0.039684    0.058602    0.276103    11.00000    0.04072
AFIX  43
H35   2   -0.004164    0.034065    0.209584    11.00000   -1.20000
AFIX   0
C36   1    0.138299    0.066945    0.274108    11.00000    0.03349
AFIX  43
H36   2    0.159204    0.047826    0.205596    11.00000   -1.20000
AFIX   0
HKLF 4

REM  MGRA04_1 in P2(1)/c
REM R1 =  0.0868 for     317 Fo > 4sig(Fo)  and  0.1908 for all     637 data
REM    145 parameters refined using    382 restraints

END

WGHT      0.1129     31.9952

REM Highest difference peak  0.234,  deepest hole -0.289,  1-sigma level  0.064
Q1    1  -0.2166  0.3832  0.4685  11.00000  0.05    0.23
Q2    1  -0.0085  0.3791  0.5123  11.00000  0.05    0.23
Q3    1   0.6238  0.1209  0.4405  11.00000  0.05    0.22
Q4    1  -0.1389  0.4230  0.4460  11.00000  0.05    0.21
Q5    1  -0.1926  0.1136  0.4966  11.00000  0.05    0.20
Q6    1   0.5385  0.4816  0.1756  11.00000  0.05    0.20
Q7    1   0.6663  0.4252  0.4538  11.00000  0.05    0.19
Q8    1  -0.1997  0.1813  0.1847  11.00000  0.05    0.19
Q9    1   0.2816  0.3023  0.5562  11.00000  0.05    0.18
Q10   1   0.7402  0.2806  0.3591  11.00000  0.05    0.18
Q11   1   0.2800  0.3957  0.1362  11.00000  0.05    0.18
Q12   1   0.7207  0.4079  0.1756  11.00000  0.05    0.18
Q13   1   0.2294  0.3134  0.2502  11.00000  0.05    0.18
Q14   1   0.2134  0.4409  0.1184  11.00000  0.05    0.17
Q15   1   0.3443  0.3938  0.4016  11.00000  0.05    0.17
Q16   1   0.6440  0.5210  0.2995  11.00000  0.05    0.17
Q17   1   0.0099  0.4204  0.1870  11.00000  0.05    0.17
Q18   1   0.6307  0.4456  0.6437  11.00000  0.05    0.16
Q19   1   0.3803  0.2820  0.5783  11.00000  0.05    0.16
Q20   1   0.4517  0.5446  0.1606  11.00000  0.05    0.16
;
_shelx_res_checksum                26918
_shelx_hkl_file
;
   0   1  -1    6.70    2.00
   0   1  -1    9.00    1.90
   0   1  -1    7.30    2.40
   0   1  -1    7.10    2.00
   0  -1   1    7.10    2.10
   0  -1   1    7.70    2.10
   0  -1   1    6.80    2.40
   0   2   0  321.07   15.70
   0   2   0  313.97   16.60
   0   2   0  295.37   15.80
   0   2   0  324.97   13.40
   0  -2   0  325.17   15.90
   0  -2   0  335.47   14.90
   0  -2   0  321.17   15.90
   0   2  -1    0.10    3.60
   0   2  -1    0.00    2.70
   0   2  -1   -0.20    3.00
   0   2  -1    2.30    3.50
   0  -2   1   -0.80    2.80
   0  -2   1    0.70    3.70
   0  -2   1   -7.30    3.70
   0  -2   1   -0.80    3.00
   0   2  -2   -1.50    4.50
   0   2  -2    0.10    4.80
   0   2  -2    1.60    5.10
   0   2  -2   -1.10    4.70
   0  -2   2    1.90    6.80
   0  -2   2   -0.60    3.70
   0  -2   2    4.90    4.90
   0   3   0   -3.80    5.10
   0   3   0   -3.30    5.00
   0   3   0   -4.50    4.30
   0   3   0   -5.70    5.00
   0  -3   0   -9.80    5.70
   0  -3   0    0.50    5.20
   0  -3   0   -7.90    5.40
   0   3  -1   10.60    5.50
   0   3  -1    9.80    5.20
   0   3  -1   18.70    5.20
   0   3  -1   13.80    5.30
   0   3  -1   12.20    4.80
   0  -3   1   15.20    5.20
   0  -3   1   12.60    4.40
   0  -3   1   13.50    6.10
   0   3  -2 3843.72  190.58
   0   3  -2 3949.70  181.38
   0   3  -2 3735.53  164.68
   0   3  -2 3797.72  169.78
   0  -3   2 3896.11  166.38
   0  -3   2 3884.01  171.88
   0  -3   2 3661.03  185.48
   0  -3   2 3510.65  184.18
   0   3  -3   -2.00    8.40
   0   3  -3   -1.20    9.00
   0   3  -3    4.00    7.50
   0  -3   3   -0.20    8.20
   0  -3   3    3.70    7.10
   0  -3   3   -2.00    8.40
   0   4   0 9999.00  352.16
   0   4   0 9266.87  417.56
   0   4   0 9236.28  419.36
   0   4   0 8452.25  423.06
   0  -4   0 9034.30  411.46
   0  -4   0 8799.92  436.06
   0  -4   0 9122.39  398.76
   0   4  -1   28.30    8.10
   0   4  -1   18.80    7.20
   0   4  -1   31.20    7.60
   0   4  -1   28.20    5.60
   0  -4   1   22.00    7.40
   0  -4   1   22.00    7.60
   0  -4   1   29.50    8.20
   0  -4   1   31.90    8.50
   0   4  -2 1204.58   59.19
   0   4  -2 1108.99   53.79
   0   4  -2 1288.17   52.99
   0   4  -2 1128.09   63.49
   0  -4   2 1121.29   62.69
   0  -4   2 1198.98   53.49
   0  -4   2 1192.58   53.59
   0  -4   2 1128.39   62.99
   0   4  -3   -6.60   10.90
   0   4  -3  -24.20   12.20
   0   4  -3  -17.50   11.00
   0  -4   3  -22.20   12.70
   0  -4   3  -22.60   12.10
   0  -4   3  -14.80   11.00
   0   4  -4  -24.60   12.20
   0  -4   4   27.10   13.50
   0   5   0   -3.30   10.30
   0   5   0   -1.10   10.50
   0   5   0    4.80    8.70
   0  -5   0    4.80   11.60
   0  -5   0    4.80    9.50
   0  -5   0   -1.80   12.90
   0   5  -1  -12.20    8.80
   0   5  -1  -16.30    9.70
   0   5  -1  -16.90    9.90
   0  -5   1   -8.40   10.30
   0  -5   1  -14.00   12.20
   0  -5   1  -10.60   11.40
   0  -5   2 2209.58  131.59
   0  -5   2 2709.83  105.69
   0   5  -3  -14.20   15.30
   0   5  -3   -3.90   12.40
   0   5  -3    0.10   12.00
   0   5  -3   -4.90   12.10
   0  -5   3  -10.40   12.10
   0  -5   3    1.20   10.60
   0  -5   3  -19.30   13.60
   0  -5   3   -5.40   11.40
   0   5  -4   19.50   13.60
   0   5  -4   25.30   14.00
   0   5  -4   14.10   14.30
   0   5  -4   24.70   15.20
   0  -5   4   16.00   15.90
   0  -5   4   28.30   16.40
   0  -5   4   32.40   14.40
   0   5  -5    5.70   14.80
   0   5  -5   12.30   16.70
   0   5  -5    2.60   16.30
   0  -5   5    3.40   15.50
   0  -5   5  -13.00   14.70
   0   6   0  487.95   25.00
   0   6   0  500.15   30.70
   0  -6   0  504.05   27.80
   0  -6   0  492.45   29.60
   0  -6   0  465.75   25.60
   0   6  -1    8.70   11.70
   0   6  -1    7.90    8.30
   0   6  -1    4.70   13.20
   0   6  -1   12.50   12.10
   0  -6   1   10.60   12.80
   0  -6   1   26.80   13.10
   0  -6   1    8.80   10.20
   0  -6   1    1.60   11.90
   0   6  -2  245.18   20.40
   0   6  -2  226.18   18.40
   0   6  -2  249.38   19.50
   0  -6   2  180.88   19.90
   0  -6   2  226.18   18.40
   0  -6   2  239.48   17.90
   0   6  -3   -1.80   13.00
   0   6  -3    4.30   14.10
   0   6  -3    0.90   13.50
   0   6  -3    1.60   13.60
   0   6  -3   -3.70   12.70
   0  -6   3   -8.30   13.00
   0  -6   3    1.10   15.50
   0  -6   3   -5.60   16.50
   0   6  -4   18.40    8.30
   0   6  -4   12.00   16.40
   0   6  -4   31.50   15.60
   0   6  -4   52.69   15.70
   0   6  -4   34.20    7.20
   0   6  -4   12.70   15.30
   0  -6   4   12.80   15.70
   0  -6   4   35.90   15.20
   0  -6   4   36.30   13.90
   0  -6   4   30.10   17.80
   0   6  -5   -4.40   17.80
   0   6  -5    6.10   18.90
   0   6  -5   -6.30   18.80
   0   6  -5  -17.40   21.20
   0  -6   5   -0.80   18.00
   0  -6   5    3.00   22.50
   0  -6   5   -4.80   17.90
   0   6  -6   -3.80   20.40
   0  -6   6   23.20   19.90
   0   7   0    0.40   13.60
   0  -7   0    8.00   15.30
   0  -7   0    7.90   17.90
   0  -7   0   -1.50   17.40
   0   7  -1   60.89   15.10
   0   7  -1   63.69   14.40
   0   7  -1   68.69   15.00
   0  -7   1   75.79   16.60
   0  -7   1   13.60   14.90
   0   7  -2  254.47   19.70
   0   7  -2  264.97   21.10
   0   7  -2  242.28   20.10
   0   7  -2  269.67   19.70
   0   7  -2  266.17   20.60
   0  -7   2  246.28   21.30
   0  -7   2  262.87   22.20
   0  -7   2  299.97   23.30
   0   7  -3   42.40   17.90
   0   7  -3   18.40   16.00
   0   7  -3    3.90   17.00
   0   7  -3   10.10   17.90
   0   7  -3   22.90   15.90
   0  -7   3   23.30   17.80
   0  -7   3   56.39   20.30
   0  -7   3   16.70   19.50
   0   7  -4  336.47   28.10
   0   7  -4  340.47   24.90
   0   7  -4  328.67   25.60
   0   7  -4  339.97   24.20
   0  -7   4  343.07   24.70
   0  -7   4  341.37   28.00
   0  -7   4  337.77   25.00
   0  -7   4  328.57   27.30
   0   7  -5    6.10   10.50
   0   7  -5    5.90   18.70
   0   7  -5  -14.10   18.80
   0   7  -5   10.40    9.00
   0  -7   5   21.70   19.10
   0  -7   5    7.10   21.80
   0  -7   6  387.96   31.00
   0   8   0   37.70   17.50
   0  -8   0   56.89   22.10
   0  -8   0   43.70   22.10
   0  -8   0   29.10   21.10
   0   8  -1   -1.90   16.60
   0   8  -1   -2.20   16.50
   0   8  -1   -3.50   13.90
   0   8  -1  -10.90   17.90
   0  -8   1  -24.20   19.60
   0  -8   1  -14.90   19.90
   0   8  -2  863.41   47.80
   0   8  -2  858.21   53.89
   0   8  -2  830.52   43.60
   0   8  -2  892.51   47.40
   0   8  -2  895.21   45.50
   0  -8   2  922.11   49.30
   0  -8   2  877.21   48.70
   0  -8   2  884.81   48.70
   0   8  -3  112.29   22.30
   0   8  -3   63.39   20.80
   0   8  -3   44.60   21.00
   0   8  -3   21.70   18.30
   0  -8   3   77.19   21.90
   0  -8   3   27.70   17.20
   0  -8   3   78.89   23.20
   0   8  -4   80.49   20.20
   0   8  -4   32.10   22.20
   0   8  -4   82.89   24.30
   0  -8   4  114.69   23.40
   0  -8   4   54.39   23.30
   0  -8   4   71.39   20.50
   0   8  -5   -6.40    8.90
   0   8  -5  -21.40   25.70
   0  -8   5  -25.00   28.20
   0  -9   0   -9.90   23.40
   0  -9   0    2.40   25.00
   0   9  -1    5.80   19.30
   0   9  -1   -2.50   18.20
   0  -9   1   -2.60   22.50
   0  -9   1    4.60   21.10
   0   9  -2   26.30   22.40
   0   9  -2   98.39   24.30
   0  -9   2   43.40   21.00
   0  -9   2   76.79   34.30
   0  -9   2   16.70   25.10
   0   9  -3   74.29   21.20
   0  -9   3   47.80   26.00
   0  -9   3   49.30   24.80
   0  -9   3   39.50   25.40
   1   1  -1  141.39    7.70
  -1  -1   1  136.79    7.90
   1   1   0    5.00    2.00
  -1  -1   0    5.10    1.90
  -1   1  -1   88.89    5.60
  -1   1  -1   79.69    4.90
  -1   1  -1   75.39    5.90
   1  -1   1   79.79    5.40
   1  -1   1   82.09    5.20
   1   2  -3    3.00    7.10
   1   2  -2  284.67   15.20
   1   2  -2  288.37   15.50
   1   2  -2  250.57   13.60
   1   2  -2  277.67   14.30
   1   2  -2  283.67   15.20
  -1  -2   2  274.17   15.90
  -1  -2   2  287.87   15.80
  -1  -2   2  288.57   15.80
   1   2  -1   34.80    3.90
   1   2  -1   34.00    3.60
   1   2  -1   31.90    3.40
   1   2  -1   33.00    3.70
   1   2  -1   29.80    3.00
  -1  -2   1   34.00    4.00
  -1  -2   1   33.00    3.90
  -1  -2   1   35.10    3.70
  -1   2   0   -0.40    3.20
  -1   2   0   -1.10    2.90
   1   2   0   -2.70    3.70
  -1   2   0   -1.40    2.60
  -1   2   0   -1.50    3.30
   1  -2   0    1.30    3.80
   1  -2   0   -1.10    2.90
  -1  -2   0   -0.50    3.30
   1  -2   0   -1.00    2.90
   1  -2   0    0.40    3.40
  -1   2  -1    3.60    3.80
  -1   2  -1    2.20    3.90
  -1   2  -1    0.20    4.50
  -1   2  -1    1.80    3.40
   1  -2   1    1.20    4.00
   1  -2   1    0.70    4.00
   1  -2   1   -1.00    3.40
   1  -2   1    4.60    3.90
  -1   2  -2   98.09    8.70
  -1   2  -2   97.89    8.40
  -1   2  -2   98.29    8.60
  -1   2  -2  117.39    6.60
   1  -2   2   90.09    8.60
   1  -2   2  103.39    7.50
   1   3  -4  244.48   18.20
   1   3  -3 1061.09   49.80
   1   3  -3 1149.19   56.09
   1   3  -3 1101.79   55.49
  -1  -3   3 1054.49   54.59
  -1  -3   3 1136.29   56.69
  -1  -3   3 1126.09   51.79
   1   3  -2   41.80    7.00
   1   3  -2   32.80    6.40
   1   3  -2   33.80    6.50
   1   3  -2   33.40    5.30
   1   3  -2   29.90    7.20
   1   3  -2   32.30    4.30
  -1  -3   2   28.30    5.70
  -1  -3   2   39.80    8.80
  -1  -3   2   33.70    5.20
  -1  -3   2   31.90    6.50
  -1  -3   2   27.60    6.10
   1   3  -1   95.29    6.80
   1   3  -1   96.09    5.60
   1   3  -1   87.99    6.60
   1   3  -1  101.39   12.60
  -1  -3   1   93.69    7.00
  -1  -3   1   92.29    6.50
  -1  -3   1  101.69    6.20
  -1  -3   1   98.99    6.60
  -1  -3   1   97.59    6.40
  -1  -3   1   81.59   11.00
  -1   3   0 4162.78  183.88
   1   3   0 4268.37  196.08
  -1   3   0 4224.08  162.88
  -1   3   0 3799.42  189.68
  -1   3   0 4122.69  198.38
  -1  -3   0 3956.10  190.28
   1  -3   0 4405.56  201.28
   1  -3   0 4125.99  176.78
  -1  -3   0 4274.27  181.18
   1  -3   0 4203.88  170.08
  -1  -3   0 4144.39  196.38
   1  -3   0 4111.99  199.48
  -1   3  -1   -0.20    6.10
  -1   3  -1    0.10    5.30
  -1   3  -1   -2.20    5.30
  -1   3  -1   -0.70    4.70
  -1   3  -1    0.30    5.00
   1  -3   1    0.30    6.00
   1  -3   1   -0.40    5.10
   1  -3   1    1.30    5.70
  -1   3  -2   15.90    7.80
  -1   3  -2   29.30    7.10
  -1   3  -2   23.80    6.80
  -1   3  -2   17.80    7.70
   1  -3   2   13.60    7.60
   1  -3   2   13.20    8.40
   1  -3   2    7.40    7.70
   1  -3   2   22.40    7.70
  -1   3  -3  842.52   37.40
  -1   3  -3  727.53   41.60
  -1   3  -3  808.02   35.70
   1  -3   3  713.13   40.20
   1  -3   3  711.93   40.20
   1   4  -5   50.89   15.30
   1   4  -4   24.30   12.90
   1   4  -4   17.00   13.60
   1   4  -4   39.80   14.40
  -1  -4   4   44.90   18.20
  -1  -4   4   60.39   12.80
  -1  -4   4   37.90   11.60
   1   4  -3  147.19   12.80
   1   4  -3  155.68   13.70
   1   4  -3  158.68   14.40
   1   4  -3  144.89   10.70
   1   4  -3  142.09    8.70
   1   4  -3  148.89   13.10
  -1  -4   3  162.18   14.20
  -1  -4   3  148.59   13.90
  -1  -4   3  166.48   14.20
  -1  -4   3  132.49   11.30
   1   4  -2  784.92   37.30
   1   4  -2  751.02   39.00
   1   4  -2  750.52   36.50
   1   4  -2  713.23   39.80
   1   4  -2  750.92   38.90
   1   4  -2  834.82   34.50
  -1  -4   2  764.72   47.20
  -1  -4   2  776.72   34.20
  -1  -4   2  761.72   32.70
  -1  -4   2  664.03   38.00
  -1  -4   2  734.23   35.20
   1   4  -1 2853.81  131.09
   1   4  -1 2944.11  114.69
   1   4  -1 2873.61  132.39
   1   4  -1 2753.62  129.09
   1   4  -1 2905.01  184.88
  -1  -4   1 2928.91  123.09
  -1  -4   1 2831.52  130.19
  -1  -4   1 2825.12  125.59
  -1  -4   1 2861.11  141.59
  -1  -4   1 2818.12  120.49
  -1   4   0    4.70    6.90
  -1   4   0    4.50    6.30
  -1   4   0    0.40    6.10
  -1   4   0    3.80    6.10
  -1  -4   0    5.20    6.40
   1  -4   0    3.80    7.30
   1  -4   0   -1.30    8.00
   1  -4   0    1.40    7.70
   1  -4   0    7.40    8.90
  -1  -4   0    6.50    6.60
  -1   4  -1 3133.49  163.68
  -1   4  -1 3324.47  128.29
  -1   4  -1 3290.47  155.18
  -1   4  -1 3048.90  137.69
  -1   4  -1 3176.98  154.78
   1  -4   1 3338.07  145.29
   1  -4   1 3491.05  154.18
   1  -4   1 2825.72  141.79
  -1   4  -2  321.37   18.50
  -1   4  -2  300.57   21.40
  -1   4  -2  267.47   17.30
  -1   4  -2  338.27   18.70
   1  -4   2  330.57   19.70
   1  -4   2  314.17   16.30
   1  -4   2  318.77   18.10
   1  -4   2  307.07   20.00
  -1   4  -3   33.80   10.80
  -1   4  -3  -25.40   12.50
   1  -4   3   -2.30   11.70
   1  -4   3  -14.70   16.10
  -1   4  -4  637.74   38.50
   1  -4   4  730.43   29.80
   1   5  -5   17.40   16.70
   1   5  -5    4.20   15.70
   1   5  -5   13.20   14.50
  -1  -5   5   18.70   15.90
  -1  -5   5    2.40   17.10
  -1  -5   5   16.30   15.30
   1   5  -4  -12.80   14.40
   1   5  -4    5.30    7.60
   1   5  -4   -2.90   11.30
   1   5  -4   -0.60   12.40
   1   5  -4    4.30   11.30
   1   5  -4  -11.90   15.00
  -1  -5   4   -1.80   12.30
  -1  -5   4  -16.80   17.20
  -1  -5   4   11.50   14.20
   1   5  -3  307.87   16.50
   1   5  -3  325.07   17.90
   1   5  -3  349.37   20.60
   1   5  -3  297.07   16.20
  -1  -5   3  303.37   20.50
  -1  -5   3  294.17   21.10
  -1  -5   3  287.77   20.30
  -1  -5   2 5218.68  238.78
  -1  -5   2 5084.09  211.18
  -1  -5   2 4647.04  255.27
  -1  -5   2 5040.70  227.58
   1   5  -1  171.38   13.70
   1   5  -1  172.18   12.70
   1   5  -1  184.68   12.70
   1   5  -1  192.98   21.30
   1   5  -1  176.58   14.30
  -1  -5   1  172.58   11.30
  -1  -5   1  179.08   13.40
  -1  -5   1  115.99   12.90
  -1  -5   1  144.49   12.50
  -1  -5   1  173.68   13.40
  -1   5   0   73.29   10.90
  -1   5   0   68.29   10.70
   1   5   0   59.49   12.20
   1   5   0   64.59   10.70
  -1   5   0   51.29   12.50
  -1   5   0   66.79   11.70
   1  -5   0   60.99   12.40
  -1  -5   0   65.99   13.30
  -1  -5   0   88.79   13.80
   1  -5   0   72.69   11.20
  -1  -5   0   76.59   12.30
   1  -5   0   54.29   12.10
  -1   5  -1   88.09   12.70
  -1   5  -1   96.99   11.70
   1  -5   1   90.99   12.10
   1  -5   1   87.29   11.00
   1  -5   1   94.09   13.20
  -1   5  -3  354.56   22.00
  -1   5  -3  354.16   21.30
   1  -5   3  297.17   22.40
   1  -5   3  296.47   21.70
   1  -5   3  322.17   22.30
   1  -5   3  337.67   19.50
  -1   5  -4   -0.10   15.50
  -1   5  -4   -8.10   15.40
  -1   5  -4   10.20   15.10
  -1   5  -4    1.60   15.80
   1  -5   4    4.20   16.20
   1  -5   4    0.50   13.10
   1  -5   4   -1.00   15.10
  -1   5  -5   14.40   15.20
  -1   5  -5   11.90   17.80
  -1   5  -5   26.40   16.60
   1  -5   5   -0.30   15.60
   1  -5   5    8.70   17.10
   1   6  -6   20.10   21.70
   1   6  -6    6.90   19.60
   1   6  -6    7.40   18.60
  -1  -6   6    4.90   17.40
  -1  -6   6   21.70   19.40
   1   6  -5   -4.20   19.20
   1   6  -5   -2.30   17.00
   1   6  -5    1.50    8.60
   1   6  -5   -7.20   19.20
   1   6  -5    5.10   14.10
   1   6  -5   -1.10   18.00
  -1  -6   5   -5.80   16.90
  -1  -6   5    0.20   16.60
  -1  -6   5    9.80   20.90
   1   6  -4    0.30   16.10
   1   6  -4   -7.60    7.70
   1   6  -4    5.60   14.90
   1   6  -4   10.80   15.70
   1   6  -4   -0.80   13.20
   1   6  -4   -1.00   10.20
  -1  -6   4    2.80   13.30
  -1  -6   4   -8.60   13.50
  -1  -6   4    2.60   16.50
  -1  -6   4    4.10   18.70
   1   6  -3   26.40   13.60
   1   6  -3   22.40   14.90
   1   6  -3   11.80    8.30
   1   6  -3   18.10   13.20
   1   6  -3   10.60   12.90
   1   6  -3    7.60   12.20
  -1  -6   3   31.00   23.40
  -1  -6   3   26.10   16.00
  -1  -6   3   27.50   11.90
  -1  -6   3   29.60   13.90
   1   6  -2   92.19   12.70
   1   6  -2  113.69   13.70
   1   6  -2  114.59   13.20
   1   6  -2  104.29   14.30
   1   6  -2  105.29   13.80
  -1  -6   2  108.99   14.50
  -1  -6   2  127.49   15.70
  -1  -6   2  103.29    7.70
  -1  -6   2   96.99    8.00
  -1  -6   2  110.29   14.70
   1   6  -1    4.00   12.30
   1   6  -1    0.40   10.40
  -1   6   1    5.90   11.80
   1   6  -1   -2.30   13.00
   1   6  -1    0.10   10.10
   1   6  -1   -7.10   14.80
  -1  -6   1    4.70   13.30
   1  -6  -1    4.50    9.50
  -1  -6   1   14.20   10.90
   1  -6  -1    0.20    9.80
  -1  -6   1   -9.50   14.30
  -1   6   0   -2.80    9.90
  -1   6   0    6.30   12.20
  -1   6   0   -1.20   12.50
   1   6   0   10.10   15.20
   1   6   0    2.80   11.10
  -1  -6   0   -4.80   13.90
   1  -6   0    0.10   13.70
   1  -6   0   -3.20   13.40
   1  -6   0    4.30   10.00
  -1  -6   0    5.90   17.10
  -1  -6   0    0.20   13.40
  -1   6  -1   27.60   11.90
  -1   6  -1   27.70   11.60
  -1   6  -1   21.70   11.80
  -1   6  -1   15.90   12.10
   1  -6   1   17.50   14.10
   1  -6   1   13.50   13.00
   1  -6   1   25.30   14.10
   1  -6   1   25.10   13.80
  -1   6  -2  145.39   15.60
  -1   6  -2  158.98   15.90
  -1   6  -2  149.09   14.40
  -1   6  -2  104.39   14.30
  -1   6  -2  145.59   14.80
   1  -6   2  138.89   18.40
   1  -6   2  149.88   16.60
   1  -6   2  128.69   15.60
  -1   6  -3   10.50   13.40
  -1   6  -3   -1.70   14.60
  -1   6  -3   -6.10   15.00
  -1   6  -3   -0.50   12.40
   1  -6   3   -4.10   16.40
   1  -6   3    3.00   14.30
   1  -6   3   -4.70   13.40
   1  -6   3    8.90   14.40
  -1   6  -4    3.10   16.90
  -1   6  -4   -6.20   17.50
  -1   6  -4   -8.90   16.40
  -1   6  -4   -7.10   18.10
   1  -6   4   -0.60   16.80
   1  -6   4   -9.90   18.20
   1  -6   4   15.20   13.60
   1  -6   4    2.00   10.30
  -1   6  -5    6.70   18.60
  -1   6  -5   -0.90   20.20
  -1   6  -5    0.20   18.70
  -1   6  -5    7.40   17.60
   1  -6   5   11.40   20.30
   1  -6   5    9.10   16.60
  -1   6  -6   27.70   19.00
   1  -6   6    2.70   20.80
  -1  -7   6  150.38   32.70
   1   7  -5   64.29   19.00
   1   7  -5   80.39   19.40
   1   7  -5   77.19   13.20
   1   7  -5   76.29   11.00
   1   7  -5   61.99   20.10
   1   7  -5   79.29   25.00
  -1  -7   5   79.89   25.50
  -1  -7   5   75.59   17.40
  -1  -7   5   48.80   17.40
  -1  -7   5   62.69   17.80
   1   7  -4  504.85   29.80
   1   7  -4  515.05   30.10
   1   7  -4  527.05   30.30
   1   7  -4  487.75   29.90
   1   7  -4  426.96   32.20
   1   7  -4  463.75   28.00
  -1  -7   4  507.75   38.80
  -1  -7   4  492.15   34.20
  -1  -7   4  494.75   28.60
  -1  -7   4  505.95   31.00
   1   7  -3  393.46   30.10
   1   7  -3  372.86   27.70
   1   7  -3  409.76   23.20
   1   7  -3  395.26   22.50
   1   7  -3  347.77   25.00
  -1  -7   3  416.96   28.40
  -1  -7   3  313.87   25.90
  -1  -7   3  359.96   26.00
   1   7  -2  317.47   20.90
   1   7  -2  314.47   23.40
   1   7  -2  304.77   23.70
   1   7  -2  317.47   19.40
   1   7  -2  282.97   23.90
  -1  -7   2  314.47   17.80
  -1  -7   2  305.97   25.80
  -1  -7   2  294.47   23.20
  -1  -7   2  336.17   17.00
  -1  -7   2  301.67   23.70
   1   7  -1    5.30   14.80
   1   7  -1    9.40   12.70
  -1   7   1   -3.90   14.80
   1   7  -1    1.00   11.10
   1   7  -1    4.80   15.30
   1   7  -1   -2.50   13.90
   1  -7  -1    2.30   13.40
   1  -7  -1    0.20   12.50
  -1  -7   1   19.10   13.60
  -1  -7   1   12.70   16.40
  -1  -7   1    0.60   16.50
   1   7   0   47.90   16.00
  -1   7   0   -0.30   12.90
  -1   7   0    1.10   15.00
   1  -7   0   -3.40   16.60
   1  -7   0    7.00   16.00
   1  -7   0    5.20   15.00
  -1   7  -1   -5.90   14.50
  -1   7  -1    8.40   14.40
  -1   7  -1   15.50   16.40
  -1   7  -1    7.90   13.30
   1  -7   1  -17.40   16.60
   1  -7   1   -5.80   17.10
   1  -7   1   -6.50   15.10
   1  -7   1   15.20   15.20
  -1   7  -2  225.78   19.00
  -1   7  -2  233.48   18.80
  -1   7  -2  238.78   18.70
  -1   7  -2  229.28   20.50
  -1   7  -2  220.88   19.80
   1  -7   2  241.68   21.30
   1  -7   2  229.98   22.00
   1  -7   2  240.08   19.80
  -1   7  -3  576.94   36.50
  -1   7  -3  609.64   29.30
  -1   7  -3  620.64   33.30
  -1   7  -3  593.04   34.90
  -1   7  -3  620.34   36.60
   1  -7   3  522.65   35.90
   1  -7   3  596.04   33.40
   1  -7   3  621.94   33.80
  -1   7  -4  209.28   23.20
  -1   7  -4  229.28   25.40
  -1   7  -4  257.97   21.60
   1  -7   4  252.97   27.20
   1  -7   4  265.27   23.60
   1  -7   4  262.17   22.90
  -1   7  -5   69.99   20.60
  -1   7  -5   30.70   19.80
   1  -7   5   33.30   12.60
   1  -7   5   49.20   28.20
   1   8  -5  169.58   26.30
   1   8  -5  143.19   17.00
  -1  -8   5  173.38   29.90
  -1  -8   5  158.58   23.90
  -1  -8   5  184.28   27.10
   1   8  -4   60.59   20.90
   1   8  -4   75.49   20.70
   1   8  -4   40.50   21.60
  -1  -8   4   59.99   22.20
  -1  -8   4   72.49   23.60
  -1  -8   4   86.39   25.40
   1   8  -3   23.30   16.80
   1   8  -3   50.29   18.80
   1   8  -3   28.70   17.40
   1   8  -3   26.60   15.00
   1   8  -3    8.00   17.20
  -1  -8   3   41.40   22.30
  -1  -8   3   17.80   19.50
  -1  -8   3   33.50   19.90
   1   8  -2   39.50   19.30
   1   8  -2   42.60   16.40
   1   8  -2   43.50   19.30
   1   8  -2   27.30   20.00
   1   8  -2   74.29   17.30
  -1  -8   2   43.30    9.10
  -1  -8   2   40.20   19.50
  -1  -8   2   45.00   19.30
  -1  -8   2   42.30   19.20
  -1  -8   2   24.90   11.50
   1   8  -1   67.99   16.90
  -1   8   1    0.30   14.20
   1   8  -1   44.50   17.50
   1   8  -1   46.20   14.90
   1   8  -1   45.30   18.90
   1   8  -1   21.30   11.70
  -1  -8   1   33.20   21.20
  -1  -8   1   44.10   20.40
   1  -8  -1   -8.60   15.80
  -1  -8   1   25.10   16.20
   1  -8  -1    6.40   15.30
   1   8   0   -6.40   17.10
  -1   8   0   11.70   17.20
  -1   8   0   -9.90   15.90
   1  -8   0   -5.00   23.50
  -1  -8   0   18.80   18.60
   1  -8   0   -6.60   19.90
  -1  -8   0   -6.70   20.60
  -1  -8   0  -11.50   20.60
   1  -8   0  -10.40   17.90
  -1   8  -1  100.39   17.30
  -1   8  -1   90.29   18.10
  -1   8  -1   91.99   18.60
  -1   8  -1   90.69   17.30
   1  -8   1   91.19   20.40
   1  -8   1  117.79   22.30
   1  -8   1   98.99   18.90
   1  -8   1   99.29   19.40
  -1   8  -2   86.39   19.50
  -1   8  -2   68.39   18.40
  -1   8  -2   58.89   20.50
  -1   8  -2   71.69   19.20
  -1   8  -2   33.50   15.50
   1  -8   2   55.69   24.40
   1  -8   2   86.39   22.30
   1  -8   2   53.19   18.40
  -1   8  -3   34.50   18.20
  -1   8  -3   42.00   21.10
  -1   8  -3   14.10   21.40
   1  -8   3   24.60   22.20
   1  -8   3   10.80   19.60
   1  -8   3    9.10   22.70
  -1   8  -4   -9.60   20.30
  -1   8  -4   -3.10   20.70
  -1   8  -4  -38.60   21.30
   1  -8   4  -50.09   25.40
   1  -8   4  -21.20   24.90
  -1   8  -5  138.29   26.40
  -1   8  -5  161.38   27.30
   1  -8   5  179.68   24.50
   1  -8   5  166.38   27.60
   1   9  -3  126.59   24.30
   1   9  -3  193.28   22.30
  -1  -9   3   75.49   27.50
  -1  -9   3  174.48   24.50
  -1  -9   3  101.79   29.90
   1   9  -2  -31.50   20.70
   1   9  -2   -3.30   21.20
  -1  -9   2  -36.20   21.10
  -1  -9   2  -28.80   23.30
  -1  -9   2   -8.40   21.60
   1   9  -1  -20.90   16.70
  -1  -9   1   -2.30   22.20
  -1  -9   1    4.40   23.60
  -1  -9   0   63.69   24.30
   1  -9   0   24.70   21.70
  -1  -9   0   64.39   23.00
   1  -9   0   55.99   28.00
  -1   9  -1    9.80   20.70
  -1   9  -1    1.70   19.40
   1  -9   1  -12.40   25.00
   1  -9   1    1.90   21.10
  -1   9  -2  -26.60   21.20
  -1   9  -2  -19.90   20.30
   1  -9   2  -45.70   24.40
  -1   9  -3  -30.50   29.50
  -1   9  -3  -42.10   17.50
  -1   9  -3   23.50   20.60
   1  -9   3   34.10   29.40
   1  -9   3   38.10   26.20
   2   0  -1    1.20    2.50
  -2   0   1   -0.80    2.90
   2   0  -1    3.70    3.00
   2   0  -1    0.80    3.80
  -2   0   1    1.80    2.60
  -2   0   1    3.00    3.40
  -2   0   0  807.32   49.50
  -2   0   0  781.12   35.30
   2   0   0  767.92   52.19
   2   0   0  802.42   33.30
   2   1  -2  187.58   11.40
   2   1  -2  166.68    9.60
   2   1  -2  167.58   11.10
  -2  -1   2  170.78   11.50
  -2  -1   2  176.18    9.40
   2   1  -1   46.70    4.10
   2   1  -1   42.90    4.60
   2   1  -1   47.50    4.20
  -2   1   1   47.40    4.70
  -2  -1   1   46.30    3.80
   2  -1  -1   47.80    4.00
  -2  -1   1   44.20    4.60
   2  -1  -1   51.29    4.60
  -2  -1   1   50.19    4.30
   2   1   0   -4.90    7.80
  -2   1   0    2.00   14.50
  -2   1   0   -1.10    2.90
  -2   1   0   -0.10    2.90
   2   1   0   -0.30    3.10
  -2   1   0    0.20    2.20
  -2   1   0   -2.70    2.50
  -2   1   0   -1.20    2.50
  -2  -1   0   -1.70    5.20
   2  -1   0   -0.50    3.00
  -2  -1   0   -1.70    4.40
   2  -1   0    1.30    3.70
  -2  -1   0    0.60    2.70
   2  -1   0   -2.70    2.70
  -2   1  -1    5.40    3.30
  -2   1  -1    4.90    3.70
  -2   1  -1    1.80    3.20
   2  -1   1    4.90    3.60
   2  -1   1    0.50    3.50
   2  -1   1    0.30    2.70
   2   2  -3   -1.70    7.80
  -2  -2   3    5.90   10.30
   2   2  -2   12.10    4.10
   2   2  -2   19.10    6.10
   2   2  -2   11.60    3.90
   2   2  -2   13.20    3.90
   2   2  -2   21.80    6.50
   2   2  -2   16.80    4.90
  -2  -2   2   10.80    4.10
  -2  -2   2   17.60    4.60
  -2  -2   2   15.00    4.70
  -2  -2   2   16.50    6.00
  -2  -2   2   10.20    4.50
   2   2  -1  154.18    7.30
   2   2  -1  146.99    8.10
   2   2  -1  155.38    8.70
   2   2  -1  152.98    8.40
   2   2  -1  166.48   20.90
   2   2  -1  158.18   10.10
  -2  -2   1  141.59    7.20
   2  -2  -1  170.98    9.20
  -2  -2   1  166.88   21.50
   2  -2  -1  160.98    8.30
  -2  -2   1  152.58    8.80
  -2  -2   1  160.28   10.20
  -2  -2   1  146.29    8.30
  -2  -2   1  151.58    7.50
  -2   2   0   14.00    5.10
   2   2   0   10.60    4.40
  -2   2   0   14.00    3.20
  -2   2   0   12.20    3.80
  -2   2   0   15.20    3.70
  -2   2   0   18.30    5.00
   2  -2   0   13.80    4.60
   2  -2   0   14.70    4.10
  -2  -2   0   16.10    4.40
   2  -2   0   14.00    4.70
   2  -2   0   17.10    4.00
   2  -2   0    8.20    3.20
  -2   2  -1   34.40    4.30
  -2   2  -1   40.50    4.40
  -2   2  -1   42.30    5.70
  -2   2  -1   42.20    5.80
  -2   2  -1   37.10    5.40
   2  -2   1   51.69    5.90
   2  -2   1   49.60    6.00
   2  -2   1   52.89    6.00
   2  -2   1   19.80    7.80
  -2   2  -2   10.50    6.70
  -2   2  -2    5.40    6.20
   2  -2   2    9.50    6.90
   2  -2   2    5.40    5.60
  -2  -3   4   68.69   10.30
  -2  -3   4   61.09   10.70
  -2  -3   4   81.69   12.60
   2   3  -3 1176.78   61.89
   2   3  -3 1292.97   60.29
   2   3  -3 1192.28   58.59
   2   3  -3 1178.88   52.39
   2   3  -3 1230.68   55.89
  -2  -3   3 1186.88   58.09
  -2  -3   3 1213.08   60.89
  -2  -3   3 1202.78   61.59
   2   3  -2   46.80    8.50
   2   3  -2   50.79    6.70
   2   3  -2   58.09    6.50
   2   3  -2   47.80    5.60
   2   3  -2   49.70    6.60
   2   3  -2   53.69    6.70
  -2  -3   2   50.49    6.60
  -2  -3   2   46.70    7.00
  -2  -3   2   59.39    8.50
  -2  -3   2   61.39    6.50
  -2  -3   2   49.80    7.30
  -2  -3   2   49.90    6.60
   2   3  -1  863.71   53.79
   2   3  -1  861.21   37.40
   2   3  -1  861.81   42.40
   2   3  -1  824.32   37.30
   2   3  -1  877.61   36.40
   2   3  -1  797.02   34.30
  -2  -3   1  819.52   36.90
  -2  -3   1  831.82   36.90
   2  -3  -1  821.72   37.00
  -2  -3   1  824.52   84.09
  -2  -3   1  835.12   38.40
   2  -3  -1  857.81   36.10
  -2  -3   1  773.32   38.90
  -2  -3   1  797.52   34.00
   2   3   0   28.10    6.80
  -2   3   0   26.60    6.50
  -2   3   0   21.40    6.50
  -2   3   0   33.40    6.20
  -2   3   0   24.90    4.70
  -2   3   0   27.20    4.60
  -2  -3   0   26.90    7.20
   2  -3   0   29.40    5.60
   2  -3   0   31.70    4.50
   2  -3   0   23.60    5.40
   2  -3   0   26.60    6.20
   2  -3   0   27.80    6.60
   2  -3   0   21.50    5.00
  -2   3  -1  752.32   33.80
  -2   3  -1  787.72   36.60
  -2   3  -1  779.12   34.60
  -2   3  -1  641.54   77.39
  -2   3  -1  799.62   36.00
  -2   3  -1  781.72   33.20
  -2   3  -1  793.42   32.20
   2  -3   1  782.52   34.30
   2  -3   1  795.52   32.40
   2  -3   1  782.52   36.50
   2  -3   1  788.72   34.00
  -2   3  -2    3.60    8.00
  -2   3  -2    4.40    8.90
  -2   3  -2    2.00    6.60
  -2   3  -2    7.10    7.40
   2  -3   2    1.20    9.10
   2  -3   2   -1.00    7.50
   2  -3   2    1.90    8.60
  -2   3  -3 1233.78   49.70
  -2   3  -3 1042.30   59.69
   2  -3   3 1084.89   55.69
   2  -3   3 1075.19   55.59
   2   4  -5  396.06   24.60
   2   4  -5  438.46   25.70
  -2  -4   5  444.06   25.90
  -2  -4   5  416.66   27.30
   2   4  -4   77.99   11.00
   2   4  -4   86.19    9.50
   2   4  -4   95.59   14.80
   2   4  -4   88.39   11.70
   2   4  -4   87.49   13.10
  -2  -4   4   85.09   13.00
  -2  -4   4   89.59   15.70
  -2  -4   4   68.79   13.60
   2   4  -3   56.69    9.50
   2   4  -3   57.99    7.30
   2   4  -3   38.90    9.60
   2   4  -3   51.59   10.50
   2   4  -3   56.39   11.70
  -2  -4   3   27.50   14.40
  -2  -4   3   23.10    9.30
  -2  -4   3   52.39   10.60
   2   4  -2  291.47   17.30
   2   4  -2  294.57   18.60
   2   4  -2  294.17   14.80
   2   4  -2  295.37   19.20
   2   4  -2  282.47   17.30
  -2  -4   2  288.37   17.70
  -2  -4   2  322.97   16.60
  -2  -4   2  294.17   17.40
  -2  -4   2  285.47   18.30
  -2  -4   2  286.77   15.00
  -2  -4   2  311.37   34.20
   2   4  -1  103.49    9.60
   2   4  -1  106.19   11.60
   2   4  -1  102.49    8.30
   2   4  -1   94.49    8.60
  -2   4   1  100.69    9.80
   2   4  -1   87.69   24.70
  -2  -4   1  110.19   11.10
  -2  -4   1  101.69    9.70
  -2  -4   1   98.09   11.10
   2  -4  -1  106.39   10.10
   2  -4  -1  105.79   10.60
  -2  -4   1  114.69    9.90
  -2   4   0   82.79    9.70
  -2   4   0   98.69   10.20
  -2   4   0   82.59    9.20
  -2   4   0   91.99    8.50
   2   4   0   75.19   10.20
   2  -4   0   84.19    8.80
   2  -4   0  106.39    9.30
   2  -4   0   88.59    6.60
   2  -4   0   65.49    8.50
  -2  -4   0   89.49   11.60
   2  -4   0  101.29    9.50
  -2   4  -1  551.54   30.20
  -2   4  -1  541.85   27.70
  -2   4  -1  552.04   26.90
  -2   4  -1  547.65   25.20
   2  -4   1  536.65   29.50
   2  -4   1  535.55   28.00
   2  -4   1  503.75   26.30
  -2   4  -2  135.59   13.70
  -2   4  -2  146.09    9.20
  -2   4  -2  132.69   11.00
  -2   4  -2  144.69   12.50
  -2   4  -2  146.39   12.80
   2  -4   2  134.29   19.30
   2  -4   2  146.79   12.00
   2  -4   2  131.19   13.00
   2  -4   2  142.89   12.60
   2  -4   2  136.59   12.30
  -2   4  -3  -14.80   10.10
   2  -4   3  -19.50   11.70
  -2   4  -4   28.30   14.90
  -2   4  -4   24.60   11.00
   2  -4   4   13.50    9.20
   2  -4   4    6.60   14.10
   2   5  -6    7.70   15.20
   2   5  -6   18.00   18.90
  -2  -5   6   -1.30   16.30
  -2  -5   6    6.30   15.10
   2   5  -5  148.39   15.00
   2   5  -5  116.99   19.50
   2   5  -5  115.19   18.90
  -2  -5   5  132.69   24.30
  -2  -5   5  115.99   16.00
  -2  -5   5  133.09   18.40
   2   5  -4   23.30   12.00
   2   5  -4   29.40    9.90
   2   5  -4   17.20   12.20
   2   5  -4   22.00   15.20
   2   5  -4    9.30   10.80
   2   5  -4   21.10   13.40
  -2  -5   4   30.10   16.70
  -2  -5   4    8.60   12.00
  -2  -5   4   18.40   13.60
   2   5  -3  186.78   15.80
   2   5  -3  184.28   16.30
   2   5  -3  179.18   15.50
   2   5  -3  200.08   15.50
   2   5  -3  186.48   16.20
  -2  -5   3  192.58   11.80
  -2  -5   3  173.28   15.70
  -2  -5   3  193.88   17.20
  -2  -5   3  210.48   48.00
  -2  -5   3  203.18   17.70
  -2  -5   3  191.68   12.00
   2   5  -1  -21.20   10.40
  -2   5   1   18.00   10.40
  -2  -5   1   -9.30   12.50
   2  -5  -1    0.20   11.50
  -2  -5   1    8.20   11.90
   2  -5  -1    9.70   12.90
  -2  -5   1   17.90   13.60
  -2  -5   1  -17.40   10.50
  -2   5   0  -10.10   10.40
  -2  -5   0   -4.20   10.20
  -2  -5   0  -13.90    9.20
   2  -5   0  -19.40   10.60
  -2   5  -1  330.97   26.20
   2  -5   1  331.47   27.70
   2  -5   1  400.36   17.40
  -2   5  -2   -4.40   12.60
  -2   5  -2   -9.90    8.80
  -2   5  -2    0.30   11.80
  -2   5  -2    7.40   11.50
  -2   5  -2   17.10   12.90
   2  -5   2   19.00   12.80
   2  -5   2    8.70   14.70
  -2   5  -3  189.88   16.60
  -2   5  -3  194.78   14.30
  -2   5  -3  205.38   14.80
   2  -5   3  216.18   16.90
   2  -5   3  202.38   17.20
   2  -5   3  170.88   13.80
   2  -5   3  171.68   14.80
  -2   5  -4  -19.60   18.20
  -2   5  -4  -11.10   15.40
  -2   5  -4   -9.70   14.80
   2  -5   4    0.40   13.20
   2  -5   4   -6.10   15.30
  -2   5  -5  154.88   23.10
  -2   5  -5  162.78   20.10
   2  -5   5  140.99   20.90
   2  -5   5  153.58   18.90
   2   6  -6    6.50   16.80
   2   6  -6   -0.30   14.10
  -2  -6   6  -13.20   19.50
  -2  -6   6   11.80   21.00
  -2  -6   6    1.20   14.20
   2   6  -5   22.50   14.60
   2   6  -5   11.10   17.70
   2   6  -5   11.10   17.90
   2   6  -5    4.90   15.90
   2   6  -5   29.60   20.20
   2   6  -5   20.70   11.40
  -2  -6   5   17.50   15.40
  -2  -6   5   -1.70   24.00
  -2  -6   5   31.10   17.90
   2   6  -4   26.20   14.20
   2   6  -4    9.40   11.00
   2   6  -4   -2.80   14.70
   2   6  -4    3.90    9.60
   2   6  -4    4.00   18.20
   2   6  -4   -0.90   13.60
  -2  -6   4   11.40   15.10
  -2  -6   4   21.00   18.50
  -2  -6   4    7.40   16.80
  -2  -6   4    3.20   17.40
   2   6  -3  132.69   16.10
   2   6  -3  132.99   13.40
   2   6  -3  136.39   16.50
   2   6  -3  145.79   13.90
   2   6  -3  149.29   15.70
   2   6  -3  130.89   17.30
  -2  -6   3  142.49   10.70
  -2  -6   3  136.29   17.70
  -2  -6   3  126.29   17.80
  -2  -6   3  147.39   17.90
  -2  -6   3  134.69   11.60
  -2  -6   3  128.69   33.90
   2   6  -2   15.20   11.20
   2   6  -2   10.80   13.80
   2   6  -2    5.30   12.30
   2   6  -2   15.50   13.70
   2   6  -2    2.70   11.40
  -2  -6   2    6.40   14.20
  -2  -6   2   10.10   11.60
  -2  -6   2    4.70    8.30
  -2  -6   2   11.60   13.20
  -2  -6   2    9.20    9.90
   2   6  -1   85.29   14.40
   2   6  -1   75.69   22.50
  -2   6   1   92.29   14.20
   2   6  -1   90.39   10.70
   2   6  -1   92.09   11.90
   2  -6  -1  115.79   16.50
  -2  -6   1  110.59   15.40
  -2  -6   1   99.99   16.90
   2  -6  -1   76.39   16.80
  -2  -6   1  105.79   13.70
  -2  -6   1   97.19   11.90
   2   6   0   38.10   12.30
  -2   6   0   25.00   11.10
  -2   6   0   31.60   12.10
  -2   6   0   33.90   13.20
   2   6   0   21.80   16.10
   2  -6   0   35.70   14.90
  -2  -6   0   52.89   18.30
   2  -6   0   48.20   15.30
  -2  -6   0   25.70   13.60
  -2  -6   0   20.00   12.30
   2  -6   0   36.20   13.20
  -2   6  -1    3.90   12.50
  -2   6  -1    8.30   11.80
  -2   6  -1    2.40   11.90
  -2   6  -1    1.60   13.00
  -2   6  -1    4.40   12.70
   2  -6   1   12.70   13.90
   2  -6   1  -13.60   13.90
   2  -6   1    4.30   11.80
  -2   6  -2   39.30   14.40
  -2   6  -2   39.70   13.10
  -2   6  -2   48.40   12.90
  -2   6  -2   51.19   15.10
  -2   6  -2   52.49   12.50
   2  -6   2   75.69   15.60
   2  -6   2   39.80   14.30
   2  -6   2   57.69   17.30
  -2   6  -3   32.60   13.40
  -2   6  -3   23.60   15.00
  -2   6  -3   40.50   13.00
  -2   6  -3   10.20   17.00
   2  -6   3   27.60   17.20
   2  -6   3   52.39   18.80
   2  -6   3   34.10   17.20
   2  -6   3   15.80   17.60
  -2   6  -4   21.50   18.50
  -2   6  -4   42.60   16.20
  -2   6  -4   36.60   17.90
  -2   6  -4   54.69   17.80
   2  -6   4   44.50   16.10
   2  -6   4   75.99   18.70
   2  -6   4   57.39   17.20
   2  -6   4   35.70   14.10
  -2   6  -5    3.80   17.40
   2  -6   5    9.40   20.80
   2  -6   6  -35.00   22.70
   2   7  -6  -13.40   14.70
   2   7  -6   31.70   18.60
   2   7  -6   34.90   25.50
  -2  -7   6   91.09   19.80
  -2  -7   6   87.99   30.60
   2   7  -5   23.40   14.60
   2   7  -5   75.69   18.90
   2   7  -5   36.40   20.30
   2   7  -5   36.40   12.20
   2   7  -5   29.20   17.80
  -2  -7   5   27.00   18.20
  -2  -7   5   38.90   25.40
  -2  -7   5   35.50   17.60
  -2  -7   5   68.79   17.50
   2   7  -4  183.18   20.60
   2   7  -4  197.78   18.60
   2   7  -4  207.58   20.30
   2   7  -4  225.78   21.40
   2   7  -4  219.98   21.20
   2   7  -4  197.88   19.60
  -2  -7   4  222.98   25.80
  -2  -7   4  216.38   22.00
  -2  -7   4  219.28   20.80
  -2  -7   4  239.58   43.40
   2   7  -3  265.27   21.10
   2   7  -3  275.77   19.30
   2   7  -3  259.67   22.60
   2   7  -3  264.07   23.90
   2   7  -3  282.27   22.80
  -2  -7   3  306.07   22.10
  -2  -7   3  281.37   14.40
  -2  -7   3  249.68   21.50
  -2  -7   3  301.47   25.90
  -2  -7   3  249.48   21.10
   2   7  -2  185.28   16.00
   2   7  -2  169.18   21.10
   2   7  -2  172.18   17.90
   2   7  -2  174.28   16.90
  -2  -7   2  165.98   19.10
  -2  -7   2  163.38   18.30
  -2  -7   2  185.28   20.10
  -2  -7   2  156.48   14.60
  -2   7   1  234.58   20.30
   2   7  -1  239.38   16.30
   2   7  -1  220.88   20.90
   2   7  -1  220.98   20.40
   2   7  -1  230.88   36.90
   2  -7  -1  261.17   22.10
  -2  -7   1  248.58   22.40
   2  -7  -1  243.88   21.50
  -2  -7   1  217.38   22.90
  -2  -7   1  216.38   21.20
  -2  -7   1  234.28   20.60
   2   7   0   36.60   16.30
  -2   7   0   24.70   15.10
  -2   7   0   22.40   13.80
  -2   7   0   33.60   14.80
   2  -7   0   34.10   18.10
  -2  -7   0   25.70   16.00
  -2  -7   0   56.79   20.90
   2  -7   0   36.60   17.90
  -2  -7   0   16.70   14.00
   2  -7   0   29.30   17.20
  -2   7  -1  283.87   20.50
  -2   7  -1  248.18   19.40
  -2   7  -1  252.57   22.80
  -2   7  -1  245.48   19.00
   2  -7   1  260.07   22.10
   2  -7   1  232.08   20.00
   2  -7   1  264.87   21.70
   2  -7   1  237.68   23.40
  -2   7  -2   58.99   18.90
  -2   7  -2   30.90   14.60
  -2   7  -2   28.30   14.50
  -2   7  -2   27.40   14.00
  -2   7  -2   51.69   19.40
   2  -7   2   36.40   19.30
   2  -7   2   40.60   19.90
   2  -7   2   46.90   17.50
  -2   7  -3  373.76   24.80
  -2   7  -3  308.47   26.00
  -2   7  -3  290.67   26.20
  -2   7  -3  333.87   25.30
  -2   7  -3  349.67   24.30
   2  -7   3  370.96   24.40
   2  -7   3  342.17   25.00
   2  -7   3  314.27   27.60
  -2   7  -4   24.20   19.60
  -2   7  -4   19.30   16.50
   2  -7   4   13.90   23.20
   2  -7   4    5.50   20.60
   2  -7   4   -0.80   19.60
  -2   7  -5   -7.50   25.20
  -2   7  -5   -1.90   18.70
   2  -7   5   -0.60   19.80
   2   8  -5   26.80   15.20
   2   8  -5    2.70   20.50
   2   8  -5   92.19   23.60
   2   8  -5   42.60   21.70
  -2  -8   5  -42.40   26.20
  -2  -8   5   -0.20   23.20
  -2  -8   5   27.40   20.80
   2   8  -4   22.60   19.80
   2   8  -4   24.80   20.00
   2   8  -4   19.10   21.10
   2   8  -4   29.30   19.00
  -2  -8   4    4.80   22.90
  -2  -8   4   -1.00   21.40
  -2  -8   4  -12.60   26.20
  -2  -8   4   42.70   27.20
   2   8  -3   44.50   18.00
   2   8  -3   25.00   17.60
  -2  -8   3    4.20   10.70
  -2  -8   3   50.59   25.40
  -2  -8   3   52.59   17.50
   2   8  -2  172.68   17.80
   2   8  -2  277.07   63.29
   2   8  -2  167.08   22.20
   2   8  -2  174.98   16.10
   2   8  -2  145.29   20.50
  -2  -8   2  175.08   18.80
  -2  -8   2  169.18   22.20
  -2  -8   2  180.68   23.10
   2   8  -1  -13.90   18.20
  -2   8   1   -6.90   18.70
   2   8  -1  -38.00   36.60
   2   8  -1   -5.40   16.60
  -2  -8   1   20.00   23.20
  -2  -8   1    8.60   15.10
  -2  -8   1   -7.80   18.20
   2  -8  -1   20.10   20.00
  -2  -8   1  -10.30   20.20
  -2   8   0  102.49   17.70
   2   8   0  132.09   19.80
  -2   8   0   93.19   18.40
  -2   8   0  103.59   16.10
   2  -8   0   97.79   19.30
   2  -8   0   88.89   18.10
  -2  -8   0   22.70   18.40
  -2  -8   0  144.49   23.30
   2  -8   0  102.69   20.20
  -2   8  -1   54.39   19.50
  -2   8  -1   56.19   16.40
   2  -8   1   52.59   11.00
   2  -8   1   54.29   22.20
   2  -8   1   48.40    8.60
   2  -8   1   48.50   16.20
   2  -8   1   80.39   21.30
  -2   8  -2  110.59   19.70
  -2   8  -2   90.89   20.40
  -2   8  -2  102.49   16.90
   2  -8   2   77.69   21.00
   2  -8   2   84.79   21.80
   2  -8   2   55.69   19.10
  -2   8  -3  -10.40   22.50
  -2   8  -3  -26.50   18.90
  -2   8  -3   16.30   20.00
   2  -8   3    1.40   21.10
   2  -8   3   -1.80   23.10
   2  -8   3   21.20   23.80
  -2   8  -4   58.59   17.30
  -2   8  -4    9.90   19.70
  -2   8  -4   51.49   22.50
   2  -8   4   44.40   22.40
   2  -8   4   97.09   24.90
   2  -8   4   47.20   26.80
   2   9  -3   26.40   18.50
   2   9  -3   32.50   25.50
  -2  -9   3   -2.20   24.50
  -2  -9   3  -34.20   23.50
  -2  -9   3   -7.90   23.10
   2   9  -2  -37.30   18.60
   2   9  -2  -23.00   21.60
  -2  -9   2  -45.20   23.90
  -2  -9   2   -8.50   23.30
   2   9  -1   22.90   38.30
   2   9  -1    1.50   20.00
  -2  -9   1  -20.70   24.10
   2  -9  -1  -14.20   23.30
  -2   9   0  -10.10   18.40
   2   9   0  -26.30   20.40
   2  -9   0  -25.60   25.70
  -2  -9   0   -1.30   18.00
  -2  -9   0   -1.10   22.30
  -2  -9   0    6.60   19.10
   2  -9   1  -41.30   25.30
   2  -9   1   -6.80   19.40
  -2   9  -2  144.19   24.80
  -2   9  -2  158.78   22.60
   2  -9   2  155.38   24.80
   2  -9   2  165.58   27.00
  -2   9  -3    1.90   18.60
  -2   9  -3   34.70   24.70
   2  -9   3  -19.20   26.20
  -3   0   2  211.78   12.40
  -3   0   2  245.98   11.30
   3   0  -2  227.88   13.20
   3   0  -2  234.58   10.50
   3   0  -2  237.08   14.00
   3   0  -1   -0.30    3.50
   3   0  -1   -0.70    4.60
   3   0  -1   -0.40    5.20
  -3   0   1    0.80    4.50
  -3   0   1    1.40    3.90
  -3   0   1   -0.30    3.50
   3   0   0    1.10    2.80
   3   0   0   -1.90    2.90
  -3   0   0    4.70   15.10
   3   0   0    0.20   15.10
  -3   0   0   -2.70    5.30
  -3   0   0    0.20    3.00
  -3   0   0    0.00    2.60
   3   0   0    2.90    5.00
  -3   0   0   -2.10    3.00
   3   0   1    3.60    4.70
   3   1  -3   34.90    7.90
   3   1  -3   24.90    8.40
   3   1  -3   26.60    6.70
   3   1  -2    7.00    5.40
  -3   1   2    1.60    6.10
   3   1  -2   -0.40    5.80
   3   1  -2    2.60    6.70
  -3  -1   2    4.70    4.20
  -3  -1   2    6.50    6.60
  -3  -1   2    6.60    5.40
   3  -1  -2   12.30    7.30
   3  -1  -2    6.80    5.10
  -3   1   1  125.89    6.50
  -3   1   1  134.89    6.60
   3   1  -1  134.89    9.70
  -3   1   1  118.29    8.90
  -3   1   1  124.29    8.00
   3   1  -1  122.09    8.70
  -3  -1   1  166.48   28.50
   3  -1  -1  124.79    9.00
  -3  -1   1  135.39    7.20
   3  -1  -1  126.59    6.80
   3  -1  -1  131.49    8.30
  -3  -1   1  133.79    7.90
   3  -1  -1  122.99    6.70
  -3  -1   1  134.09    8.70
  -3   1   0  130.19    7.80
  -3   1   0  102.89   25.80
  -3   1   0  146.29    8.10
  -3   1   0  130.09    9.70
   3   1   0  144.09    8.20
  -3   1   0  157.38    8.10
   3  -1   0  138.29    7.90
  -3  -1   0  139.79    7.90
   3  -1   0  136.59    9.10
   3  -1   0  141.59    7.50
   3  -1   0  123.79   24.00
   3  -1   0  140.09    8.30
  -3  -1   0  136.79    9.30
  -3  -1   0  126.49   20.40
  -3   1  -1    9.10    5.40
  -3   1  -1    9.70    4.70
  -3   1  -1    8.20    5.70
   3  -1   1    7.90    4.70
   3  -1   1    8.00   11.40
   3  -1   1    4.20    5.10
   3   2  -4    1.90   11.80
   3   2  -3    0.60   10.30
   3   2  -3   -2.30    7.00
   3   2  -3    4.70    6.90
  -3  -2   3    2.70    9.50
  -3  -2   3   -0.20    9.20
   3   2  -2  111.29    9.60
   3   2  -2   98.99    7.20
   3   2  -2  110.09    8.20
   3   2  -2  115.79    6.90
   3   2  -2  108.89    9.30
  -3  -2   2  108.29    9.20
  -3  -2   2  111.39    8.70
  -3  -2   2  120.19    8.20
  -3  -2   2   96.39    6.70
  -3  -2   2  103.49    7.00
  -3   2   1  190.18   11.10
  -3   2   1  205.58   11.10
   3   2  -1  210.88   13.20
   3   2  -1  214.68   11.60
  -3   2   1  203.58   11.00
  -3   2   1  203.88   12.00
   3   2  -1  217.48   30.40
  -3   2   1  199.28   10.50
  -3  -2   1  209.38   11.10
   3  -2  -1  205.58   10.60
   3  -2  -1  211.08   12.30
   3  -2  -1  193.68   12.10
  -3  -2   1  233.68   29.50
  -3   2   0   -4.90    4.80
  -3   2   0    1.80    5.40
  -3   2   0   -4.70    4.80
  -3   2   0  -19.30   26.20
   3   2   0   -3.10   17.30
  -3   2   0   -0.10    4.10
  -3   2   0    0.20    4.50
  -3   2   0    0.70    4.90
   3   2   0    4.80    6.10
  -3  -2   0   -5.60    6.80
  -3  -2   0   -2.20    6.00
   3  -2   0    1.80    5.90
   3  -2   0    3.10    5.40
   3  -2   0   -1.70    6.90
  -3  -2   0   -1.80    4.90
  -3   2  -1    6.00    6.20
  -3   2  -1    8.30    7.10
  -3   2  -1    9.90    8.20
  -3   2  -1   14.00    6.60
  -3   2  -1   13.60    6.40
   3  -2   1   13.90    6.90
   3  -2   1   21.00   23.00
   3  -2   1    5.50    6.10
   3  -2   1    8.50    6.90
  -3   2  -2   10.20    8.80
  -3   2  -2   16.70    8.40
   3  -2   2    2.40    8.00
   3  -2   2    8.70    6.50
   3   3  -5   74.49   15.90
   3   3  -4  852.91   49.20
   3   3  -4  890.01   45.30
   3   3  -4  836.32   52.49
  -3  -3   4  898.61   41.90
  -3  -3   4  888.91   46.50
  -3  -3   4  943.21   41.50
   3   3  -3   72.59   11.40
   3   3  -3   85.29   10.10
   3   3  -3   79.09    9.00
   3   3  -3   85.79    9.10
   3   3  -3   72.29    9.30
  -3  -3   3   66.59    9.10
  -3  -3   3   75.29    9.70
  -3  -3   3   63.09   11.60
  -3  -3   3   78.49    9.90
  -3  -3   3   86.89    9.30
   3   3  -2  122.09    7.60
   3   3  -2  125.79   10.30
   3   3  -2  104.99    8.80
   3   3  -2  119.39    9.60
   3   3  -2  124.49    8.50
   3   3  -2  111.09    8.00
  -3  -3   2   98.19   47.50
  -3  -3   2  116.09   10.00
  -3  -3   2  117.29    9.10
  -3  -3   2  117.49    7.90
  -3  -3   2  108.69    8.50
  -3  -3   2  118.99   11.50
  -3   3   1  234.38   13.00
   3   3  -1  270.37   15.30
   3   3  -1  253.97   31.80
   3   3  -1  273.47   15.00
  -3   3   1  250.17   16.40
   3   3  -1  262.57   12.90
  -3  -3   1  268.87   11.50
   3  -3  -1  268.27   13.50
   3  -3  -1  263.47   14.50
  -3  -3   1  264.27   12.70
  -3  -3   1  279.47   15.00
  -3  -3   1  210.38   30.80
   3  -3  -1  277.87   14.20
  -3  -3   1  265.77   15.70
  -3   3   0  184.88   10.00
  -3   3   0  217.98   11.10
  -3   3   0  180.68   10.00
   3   3   0  190.68   11.60
  -3   3   0  180.48   10.40
  -3   3   0  181.58    8.90
  -3  -3   0  176.68   11.80
   3  -3   0  176.98   10.20
   3  -3   0  180.68   11.80
   3  -3   0  171.08   10.40
  -3   3  -1  256.07   14.90
  -3   3  -1  259.57   13.10
  -3   3  -1  259.27   15.80
  -3   3  -1  244.48   14.30
   3  -3   1  274.77   15.10
   3  -3   1  257.87   14.40
   3  -3   1  279.17   14.10
   3  -3   1  281.37   35.00
   3  -3   1  267.77   14.80
   3  -3   1  252.17   16.00
  -3   3  -2  163.18   13.80
  -3   3  -2  182.18   11.60
  -3   3  -2  176.98   14.70
  -3   3  -2  175.08   13.80
   3  -3   2  185.08   13.00
   3  -3   2  175.08   12.50
   3  -3   2  195.38   13.80
  -3   3  -3  226.68   17.20
  -3   3  -3  225.48   20.80
   3  -3   3  276.27   16.50
   3  -3   3  284.97   19.20
   3   4  -5   25.90    9.60
   3   4  -5   28.80   17.40
  -3  -4   5   21.20   11.20
  -3  -4   5   22.30   14.00
  -3  -4   5   36.40   21.40
   3   4  -4  266.67   16.40
   3   4  -4  277.17   18.20
   3   4  -4  271.97   19.30
   3   4  -4  276.97   17.50
   3   4  -4  261.47   18.60
  -3  -4   4  265.17   18.40
  -3  -4   4  270.47   18.90
  -3  -4   4  290.87   20.50
   3   4  -3  348.27   21.30
   3   4  -3  320.97   22.80
   3   4  -3  316.87   21.30
   3   4  -3  289.17   27.40
   3   4  -3  350.76   18.60
   3   4  -3  333.77   22.40
  -3  -4   3  339.37   19.80
  -3  -4   3  342.87   14.50
  -3  -4   3  296.87   26.20
  -3  -4   3  334.37   16.80
  -3  -4   3  356.36   19.40
  -3  -4   3  310.87   20.00
   3   4  -2  -12.30   10.00
   3   4  -2    0.40   10.30
   3   4  -2   -0.90    5.90
   3   4  -2   -0.10    7.10
   3   4  -2  -10.40    6.20
   3   4  -2  -15.00    6.10
  -3  -4   2   -4.10   11.40
   3   4  -1    6.40    6.80
   3   4  -1    6.40   10.40
  -3   4   1   13.10    8.90
  -3   4   1   -0.80    7.80
   3   4  -1    9.40   29.80
   3  -4  -1   -4.90    4.40
  -3  -4   1    9.80   11.20
  -3  -4   1    7.90    7.10
   3  -4  -1    6.30    9.90
  -3  -4   1   12.80    6.70
   3  -4  -1   11.60    9.00
  -3  -4   1    2.90   10.20
  -3  -4   1   13.40   10.60
  -3   4   0   25.00    7.90
  -3   4   0   24.90    7.60
  -3   4   0   18.90    9.40
  -3   4   0   18.50    9.10
   3   4   0   28.10   10.70
   3  -4   0   24.80    9.40
   3  -4   0   15.30    6.50
   3  -4   0   26.50    9.90
   3  -4   0   20.80    8.40
  -3  -4   0   28.00   11.20
   3  -4   0   26.80    8.90
   3  -4   0   24.40    7.00
  -3   4  -1   -1.40    5.70
  -3   4  -1   -0.40    7.50
  -3   4  -1   -0.50    6.90
  -3   4  -1   -0.50    8.10
  -3   4  -1   -0.70    9.70
  -3   4  -1   -3.80    6.60
  -3   4  -1    1.50   10.20
   3  -4   1   -2.70   10.10
   3  -4   1   -2.00   10.80
   3  -4   1   -7.00    8.30
  -3   4  -2  320.07   21.60
  -3   4  -2  322.87   22.80
  -3   4  -2  338.17   21.70
  -3   4  -2  278.67   21.70
   3  -4   2  322.07   20.40
   3  -4   2  400.06   19.50
   3  -4   2  290.87   24.00
   3  -4   2  351.16   21.40
  -3   4  -3  118.99   12.10
  -3   4  -3  124.19   12.40
  -3   4  -3  102.19   13.50
  -3   4  -3  116.39   14.20
   3  -4   3  115.89   13.00
   3  -4   3  120.99   15.40
  -3   4  -4   68.99   13.40
  -3   4  -4   59.79   16.80
   3  -4   4   72.69   15.60
   3  -4   4   46.70   11.30
   3   5  -6    8.90   16.10
  -3  -5   6    7.10   18.20
  -3  -5   6   10.50   14.70
  -3  -5   6  -25.20   22.80
   3   5  -5  -11.80   14.80
   3   5  -5   15.50   13.30
   3   5  -5    5.50   17.40
   3   5  -5    2.30   13.40
   3   5  -5  -17.50   16.30
  -3  -5   5    5.60   15.50
  -3  -5   5    0.20   19.60
  -3  -5   5   -1.50   11.30
   3   5  -4   12.40   12.30
   3   5  -4    6.90   12.20
   3   5  -4   -0.80   11.50
   3   5  -4   23.00   18.40
   3   5  -4    8.40    9.70
   3   5  -4   13.60   12.70
  -3  -5   4    4.00   10.20
  -3  -5   4   30.60   16.40
  -3  -5   4   17.40   12.50
  -3  -5   4    5.30   10.30
   3   5  -3   65.79   11.20
   3   5  -3   46.10   12.10
   3   5  -3   56.39   11.60
   3   5  -3   41.00   11.60
   3   5  -3   65.69   11.60
   3   5  -3   44.00   12.20
  -3  -5   3   90.79   50.79
  -3  -5   3   70.59    9.60
  -3  -5   3   25.50   10.30
  -3  -5   3   58.49   14.70
  -3  -5   3   60.59   11.50
  -3  -5   3   64.39   11.30
   3   5  -2   69.99   13.40
   3   5  -2   35.90   11.00
   3   5  -2   51.49    9.50
   3   5  -2   19.00   15.30
   3   5  -2   58.29   10.30
   3   5  -2   23.50   11.20
  -3  -5   2   29.30    9.90
  -3  -5   2   37.90    9.20
  -3  -5   2   13.60   11.00
  -3  -5   2   63.29   13.10
  -3  -5   2   30.90   10.40
   3   5  -1  -55.69   31.50
   3   5  -1  -14.00   12.60
  -3   5   1  -18.00   12.70
  -3   5   1   -9.50   11.40
  -3  -5   1  -14.70    9.60
  -3  -5   1  -18.90   11.50
  -3  -5   1  -17.00   14.30
   3  -5  -1  -11.20   13.10
   3   5   0  -31.90   16.40
  -3  -5   0   -5.60   14.70
  -3   5  -1   12.10    9.20
  -3   5  -1    2.80   10.60
  -3   5  -1   10.20   11.70
  -3   5  -1   11.20   10.60
  -3   5  -1   14.80   10.00
  -3   5  -1  -10.40    7.70
   3  -5   1  -13.20    9.50
   3  -5   1    6.20   12.50
   3  -5   1   25.60   12.90
   3  -5   1   -5.00   10.10
  -3   5  -2   38.00   10.90
  -3   5  -2   41.90   14.50
  -3   5  -2   52.09    7.60
  -3   5  -2   50.49    9.70
  -3   5  -2   49.80    6.80
  -3   5  -2   53.99   12.90
   3  -5   2   54.39   11.60
   3  -5   2   49.30   12.40
   3  -5   2   50.99   12.40
   3  -5   2   78.09   15.30
  -3   5  -3   82.39   13.30
  -3   5  -3   56.99   15.10
  -3   5  -3   53.19   13.80
  -3   5  -3   74.09   15.10
  -3   5  -3   91.19   13.00
   3  -5   3   66.09   14.10
   3  -5   3  101.39   17.60
   3  -5   3   28.90   20.90
   3  -5   3   60.99   12.50
  -3   5  -4    9.60   14.90
  -3   5  -4   48.50   18.40
  -3   5  -4   12.80   13.70
  -3   5  -4   20.50   18.40
   3  -5   4    9.90   14.10
   3  -5   4   13.30   16.50
  -3   5  -5   -3.20   21.90
  -3   5  -5    8.20   14.00
   3  -5   5    5.40   17.40
   3  -5   5   15.10   13.60
   3   6  -6    0.30   18.60
   3   6  -6   29.80   13.40
   3   6  -6   79.79   19.70
  -3  -6   6   11.30   19.30
  -3  -6   6   52.09   28.80
  -3  -6   6   11.50   17.20
   3   6  -5   -2.10   16.40
   3   6  -5    5.40   18.50
   3   6  -5   -2.80   15.80
   3   6  -5   45.40   19.40
   3   6  -5    2.20   16.50
   3   6  -5   28.60   12.60
  -3  -6   5   20.70   14.00
  -3  -6   5   -1.30   22.10
  -3  -6   5    8.30   15.70
   3   6  -4   19.30   14.00
   3   6  -4   26.10   14.90
   3   6  -4   25.00   14.90
   3   6  -4   23.50   14.80
   3   6  -4   21.50   15.90
  -3  -6   4   37.60   16.70
  -3  -6   4    8.20   63.89
  -3  -6   4   31.50   17.10
  -3  -6   4   21.60   14.90
  -3  -6   4   27.20   20.30
   3   6  -3   65.99   16.80
   3   6  -3   77.19   14.30
   3   6  -3   73.09   14.80
   3   6  -3   82.59   15.20
   3   6  -3   91.69   15.30
   3   6  -3   65.49   13.50
  -3  -6   3  108.59   40.20
  -3  -6   3   79.69   11.60
  -3  -6   3   65.59   14.90
  -3  -6   3   74.09   18.00
  -3  -6   3   75.09   12.70
  -3  -6   3   85.89   15.70
   3   6  -2   13.20   11.80
   3   6  -2   14.60   14.30
   3   6  -2   -1.60   11.80
   3   6  -2    8.00   12.10
   3   6  -2    1.80   12.70
  -3  -6   2    8.80   12.50
  -3  -6   2    5.10   11.80
  -3  -6   2   -4.40   15.00
  -3  -6   2    4.40   12.50
   3   6  -1   13.80   19.50
  -3   6   1   41.60   14.00
   3   6  -1   48.00   13.30
   3   6  -1   44.60   13.30
  -3   6   1   34.70   12.70
  -3  -6   1   30.40   13.80
  -3  -6   1   45.80   15.00
   3  -6  -1   31.70   16.80
   3  -6  -1   36.90   14.50
  -3  -6   1   38.70   12.90
  -3  -6   1   31.30   12.40
  -3   6   0  -19.00   15.30
  -3   6   0    1.30   14.70
  -3   6   0    1.10   13.70
   3   6   0    4.90   16.90
   3  -6   0   -0.80   15.40
   3  -6   0   -3.10   13.70
   3  -6   0    2.90    8.30
   3  -6   0    6.30   13.10
   3  -6   0   -7.60   14.30
  -3  -6   0    0.90   18.90
   3  -6   0   -7.70    9.80
  -3   6  -1   22.30   12.40
  -3   6  -1    9.60   11.00
  -3   6  -1    9.00   12.90
  -3   6  -1  -13.70   31.20
  -3   6  -1    1.90   13.40
  -3   6  -1   -0.30   11.70
   3  -6   1    6.10   12.70
   3  -6   1    2.30   15.80
   3  -6   1   17.50   10.00
   3  -6   1    7.40   15.10
  -3   6  -2   11.80   16.10
  -3   6  -2   12.20   12.10
  -3   6  -2   11.60    7.20
  -3   6  -2    4.50   13.50
  -3   6  -2    7.50   13.20
  -3   6  -2   25.50   14.80
  -3   6  -2   11.60    6.20
   3  -6   2   -0.20   17.50
   3  -6   2   12.80   13.70
   3  -6   2    9.50   15.20
  -3   6  -3  -15.00   15.40
  -3   6  -3  -29.10   18.30
  -3   6  -3   -2.80    8.70
  -3   6  -3    9.10   15.20
  -3   6  -3    6.10   13.10
   3  -6   3  -57.69   37.90
   3  -6   3    0.60   18.80
   3  -6   3   -5.90   19.00
   3  -6   3  -17.30   17.00
   3  -6   3   -1.50   16.60
  -3   6  -4    9.90   18.00
  -3   6  -4  -17.30   15.80
  -3   6  -4    6.70   18.20
   3  -6   4  -30.90   19.30
   3  -6   4    1.50   12.00
   3  -6   4   -2.90   18.20
   3  -6   4   20.40   13.80
  -3   6  -5   28.00   18.80
   3  -6   5    9.30   20.00
   3   7  -6  294.17   28.50
   3   7  -6  291.67   31.90
   3   7  -6  233.08   23.40
   3   7  -6  315.47   27.70
  -3  -7   6  309.07   25.50
  -3  -7   6  286.97   33.00
  -3  -7   6  325.87   23.70
   3   7  -5    3.70   12.90
   3   7  -5   15.70   17.20
   3   7  -5    5.50   17.90
   3   7  -5  -11.00   17.10
   3   7  -5   -2.50   16.70
  -3  -7   5   20.70   18.70
  -3  -7   5  -14.20   23.90
   3   7  -4   -5.20   13.50
   3   7  -4   -0.40   16.80
   3   7  -4   -2.30   16.60
   3   7  -4   -0.80   16.70
   3   7  -4   -0.80   16.40
   3   7  -4    0.40   16.00
  -3  -7   4    3.40   19.90
  -3  -7   4  -18.10   51.99
  -3  -7   4  -16.40   17.50
  -3  -7   4    8.40   24.40
  -3  -7   4  -23.30   19.40
   3   7  -3   35.40   15.30
   3   7  -3   69.79   16.40
   3   7  -3   62.29   15.20
   3   7  -3   69.29   16.50
   3   7  -3   58.29   18.60
  -3  -7   3   33.60   15.00
  -3  -7   3   37.70   15.80
  -3  -7   3   66.99   16.50
  -3  -7   3   67.89   12.80
  -3  -7   3  -12.30   21.80
  -3  -7   3   59.39   21.30
   3   7  -2  377.76   26.60
   3   7  -2  381.66   22.60
   3   7  -2  366.36   30.30
   3   7  -2  433.26   71.09
   3   7  -2  388.76   21.50
  -3  -7   2  387.06   24.00
  -3  -7   2  341.77   23.20
  -3  -7   2  375.16   24.90
  -3  -7   2  389.76   25.40
  -3   7   1  175.48   18.10
   3   7  -1  153.58   19.00
   3   7  -1  160.38   17.40
  -3  -7   1  158.78   19.40
   3  -7  -1  102.69   19.80
  -3  -7   1  142.59   15.80
   3  -7  -1  202.48   21.10
  -3  -7   1  168.48   18.20
  -3  -7   1  175.28   20.10
  -3   7   0   27.60   12.70
  -3   7   0   28.50   14.90
  -3   7   0   49.90   18.60
   3  -7   0   18.90    8.60
   3  -7   0   24.50   16.40
   3  -7   0  -25.60   20.30
   3  -7   0   65.29   21.80
  -3  -7   0   59.39   21.70
   3  -7   0  -15.80   10.40
  -3   7  -1  415.06   28.70
  -3   7  -1  210.48   53.29
  -3   7  -1  426.06   29.80
  -3   7  -1  405.66   26.30
  -3   7  -1  433.06   25.60
  -3   7  -1  386.06   25.60
   3  -7   1  424.76   24.30
   3  -7   1  349.77   19.70
   3  -7   1  404.76   26.90
   3  -7   1  374.16   26.70
  -3   7  -2  364.36   23.80
  -3   7  -2  352.76   23.90
  -3   7  -2  346.07   22.90
  -3   7  -2  345.07   22.60
  -3   7  -2  273.47   26.40
   3  -7   2  340.27   24.90
   3  -7   2  357.76   26.30
   3  -7   2  293.87   26.70
  -3   7  -3   24.40   16.40
  -3   7  -3   42.40   19.40
  -3   7  -3   24.30   19.20
   3  -7   3   25.00   18.20
   3  -7   3    1.80   19.30
   3  -7   3   20.00   19.50
  -3   7  -4  -19.70   17.20
  -3   7  -4    0.50   17.30
  -3   7  -4    4.80   10.30
   3  -7   4    1.20   22.10
   3  -7   4  -22.50   36.00
   3  -7   4   16.20   18.40
   3  -7   4    1.30   18.30
  -3   7  -5  309.37   28.90
   3   8  -5  -34.60   21.40
   3   8  -5  -30.40   22.30
   3   8  -5  -22.80   21.80
   3   8  -5   -9.40   17.00
  -3  -8   5  -40.10   26.20
  -3  -8   5   -4.30   20.40
   3   8  -4   94.49   22.70
   3   8  -4   85.09   21.40
   3   8  -3   90.59   16.50
   3   8  -3  100.29   21.10
   3   8  -3   69.99   16.90
   3   8  -3  127.79   20.80
  -3  -8   3   71.89   20.10
  -3  -8   3   82.19   20.70
  -3  -8   3   89.49   23.90
  -3  -8   3   83.59   15.40
  -3  -8   3   94.89   14.20
   3   8  -2  -10.00   63.09
   3   8  -2   12.70   13.40
   3   8  -2   -9.60   17.60
   3   8  -2  -12.20   17.90
  -3  -8   2    1.60   15.90
  -3  -8   2   -4.60   17.00
  -3  -8   2    2.60   19.50
  -3  -8   2   -7.30   20.90
   3   8  -1   38.60   15.70
   3   8  -1    3.20   20.20
  -3  -8   1   79.39   22.30
  -3  -8   1   26.80   16.40
  -3  -8   1   69.59   22.10
  -3  -8   1   33.30   20.00
   3  -8  -1   81.59   23.60
   3  -8  -1    4.50   16.10
  -3   8   0    1.40   16.30
   3  -8   0    3.70   11.00
  -3  -8   0   15.60   22.30
   3  -8   0    9.80   11.30
   3  -8   0  -10.40   22.90
   3  -8   0   10.10   22.20
  -3   8  -1   -6.50   18.60
  -3   8  -1  -13.30   16.70
  -3   8  -1   19.20   21.20
   3  -8   1   -1.40   12.40
   3  -8   1    3.10   17.00
   3  -8   1   12.70   18.80
   3  -8   1   26.40   21.00
  -3   8  -2   20.80   18.90
  -3   8  -2    6.40   17.70
  -3   8  -2   13.70   16.10
   3  -8   2   11.30   17.20
   3  -8   2   14.40   23.90
   3  -8   2   -0.40   19.40
  -3   8  -3    4.80   20.90
  -3   8  -3   27.30   18.50
  -3   8  -3   25.50   18.00
   3  -8   3    5.40   21.10
   3  -8   3  -16.70   27.20
   3  -8   3    8.80   22.20
  -3   8  -4  -12.00   21.80
  -3   8  -4  -24.70   16.00
   3  -8   4  -27.80   24.00
   3  -8   4  -47.90   25.20
   3   9  -3  -25.40   16.90
   3   9  -3  -25.50   22.70
   3   9  -3  -47.60   21.00
  -3  -9   3  -36.10   17.80
  -3  -9   3  -35.20   23.30
  -3  -9   3  -14.50   30.50
   3   9  -2  211.08   25.50
   3   9  -2  213.08   20.40
  -3  -9   2  251.27   28.70
  -3  -9   2  160.18   27.20
  -3  -9   1   26.60   28.10
   3  -9  -1    8.40   20.00
  -3  -9   0   -6.50   20.80
   3  -9   0  -27.40   24.40
   3  -9   0  -24.80   21.70
  -3   9  -1  131.19   24.70
   3  -9   1  120.49   26.50
   3  -9   1  142.89   26.00
  -3   9  -2  -15.00   19.40
   3  -9   2  -30.90   22.90
   4   0  -3    5.50    9.20
  -4   0   3   -3.60    9.70
   4   0  -3   -0.20   10.30
  -4   0   2    9.90    6.50
   4   0  -2   18.60    5.70
   4   0  -2   16.90    8.00
  -4   0   2   15.20    7.00
  -4   0   2   18.70    6.00
   4   0  -2   10.90    6.80
  -4   0   1   11.00   32.20
   4   0  -1    5.30    8.10
  -4   0   1    1.20    6.30
   4   0  -1    3.30    4.10
  -4   0   1   -1.10    4.80
  -4   0   1    3.90    6.80
   4   0   0 2732.13  137.79
  -4   0   0 2573.94  123.19
   4   0   0 2912.81  132.49
  -4   0   0 2873.31  125.09
   4   0   0 2937.81  134.09
   4   0   0 2698.23  202.98
  -4   0   0 2832.82  143.39
   4   0   1    2.40   15.40
   4   1  -3   -3.70   10.40
   4   1  -3    2.20    9.60
   4   1  -3    2.80   10.00
  -4  -1   3   -0.90   10.50
  -4  -1   3   -0.20    8.00
  -4  -1   3   -3.00    9.20
   4   1  -2 1030.00   44.70
   4   1  -2 1060.19   54.19
   4   1  -2 1004.60   50.59
  -4   1   2 1047.30   46.20
  -4   1   2 1017.60   52.59
   4  -1  -2 1030.30   48.40
  -4  -1   2 1017.60   47.70
  -4  -1   2 1017.60   43.00
  -4  -1   2 1023.30   50.79
   4  -1  -2 1013.40   48.30
   4   1  -1   14.80    8.70
  -4   1   1   14.50    4.80
  -4   1   1   13.10    5.90
  -4   1   1   25.50    5.10
   4   1  -1   15.30    6.70
  -4   1   1   16.60    5.10
  -4   1   1   15.20    6.60
   4  -1  -1   10.70    4.10
  -4  -1   1   19.00    7.00
  -4  -1   1   43.10   26.30
   4  -1  -1    8.20    4.40
  -4  -1   1   16.80    8.00
   4  -1  -1    9.30    7.00
  -4  -1   1   14.50    5.60
   4  -1  -1    9.20    7.70
   4  -1  -1   22.10    5.50
  -4   1   0    6.60   27.00
  -4   1   0    2.20    5.10
  -4   1   0    2.40    6.90
  -4   1   0    4.10    5.20
  -4   1   0   -4.10    5.60
   4   1   0   -3.10   23.10
   4   1   0    3.60    7.40
  -4  -1   0   -3.70    7.90
  -4  -1   0   -1.70   18.70
   4  -1   0   -2.00    6.50
   4  -1   0   -0.50    8.20
   4  -1   0   -7.40   34.10
  -4  -1   0   -2.20    5.80
   4  -1   0    0.70    5.10
   4  -1   0    0.60    5.00
  -4   1  -1    3.10    9.70
  -4   1  -1   -0.10    9.10
  -4   1  -1    3.40    7.10
  -4   1  -1    1.90    6.70
   4  -1   1    3.10    5.40
   4  -1   1    0.30    6.60
   4  -1   1  -12.40   12.40
   4   2  -4   24.00   14.50
   4   2  -4   42.30   13.50
   4   2  -4    1.40   10.10
   4   2  -2  -15.90    9.00
  -4   2   2   -3.20   10.40
   4  -2  -2   -8.70    7.20
   4  -2  -2  -14.70    8.60
   4  -2  -2   -1.00    3.30
   4   2  -1   12.40    9.00
  -4   2   0 1191.48   59.59
  -4   2  -1  -39.50   21.70
   4  -2   1  -17.30    9.70
  -4   2  -2  -18.90   12.30
   4  -2   2   -8.70   10.70
   4   3  -5   17.70   14.50
   4   3  -5   -8.70   11.70
   4   3  -5   -5.50    9.60
  -4  -3   5   -0.50   17.20
   4   3  -4   -7.40   14.10
   4   3  -4  -25.90   11.60
   4   3  -4   -1.50    7.80
   4   3  -4  -25.40   13.00
  -4  -3   4    6.70   16.60
  -4  -3   4  -16.70    9.80
   4   3  -3    0.40    7.90
   4   3  -3   -7.00   13.80
   4   3  -3  -17.40   10.20
   4   3  -2   30.40    6.20
   4   3  -2   37.90   11.00
   4   3  -2   37.50    9.80
   4   3  -2   28.60    5.20
  -4  -3   2   27.30    9.70
   4  -3  -2   -1.40   11.50
  -4  -3   2   19.40   11.20
  -4  -3   2   40.20    5.10
  -4  -3   2   30.60   10.80
  -4  -3   2   37.90    5.10
  -4   3   1    4.50    7.50
  -4   3   1    4.40    8.70
  -4   3   1    0.40    8.00
   4   3  -1   17.20   31.20
   4   3  -1    7.00    9.90
  -4   3   1    0.10    7.70
   4   3  -1    6.20   11.40
  -4   3   1    3.10    7.60
  -4  -3   1    4.70    5.90
   4  -3  -1   -0.40    7.90
   4  -3  -1   13.00   11.20
   4  -3  -1    7.10    8.60
  -4  -3   1    0.90    9.60
   4  -3  -1    5.90    7.00
  -4  -3   1  -28.70   26.60
  -4  -3   1    9.20   10.50
  -4  -3   1    9.30    5.90
  -4   3   0   10.60    8.10
   4   3   0  -11.20   25.40
  -4   3   0   36.80    8.10
  -4   3   0  -34.80   42.40
  -4   3   0   10.00    9.20
   4   3   0   -3.30   11.90
  -4   3   0   40.10    7.70
  -4  -3   0    8.80   11.40
   4  -3   0   36.10   11.30
   4  -3   0   18.70    9.50
  -4  -3   0    5.90   10.50
  -4   3  -1    7.40    9.60
  -4   3  -1  -23.60   23.70
  -4   3  -1    7.30   10.00
  -4   3  -1   -1.60    9.50
  -4   3  -1   10.40    9.50
  -4   3  -1    5.60    4.90
   4  -3   1   16.20   39.20
   4  -3   1    4.60    9.40
   4  -3   1   13.40    9.60
   4  -3   1    0.60   11.70
   4  -3   1   10.20   12.70
  -4   3  -2  466.65   25.80
   4  -3   2  392.66   27.20
  -4   3  -3   32.40   14.00
  -4   3  -3   43.50   12.70
   4  -3   3   42.20   14.10
   4  -3   3   29.40   10.50
   4   4  -6   44.30   20.90
   4   4  -5  130.39   14.30
   4   4  -5  108.09   19.20
   4   4  -5  128.59   17.30
   4   4  -5   99.19   14.70
  -4  -4   5  107.59   15.00
  -4  -4   5  101.69   14.10
  -4  -4   5   99.49   20.40
   4   4  -4  123.69   13.30
   4   4  -4  155.78   17.30
   4   4  -4  128.29   12.90
   4   4  -4  125.19   14.90
   4   4  -4  123.99   14.20
  -4  -4   4  135.39   13.80
  -4  -4   4  103.39   13.40
  -4  -4   4  134.69   12.40
  -4  -4   4  133.09   18.60
  -4  -4   4  140.79   14.40
   4   4  -3   -6.30    9.10
   4   4  -3   28.70    8.50
   4   4  -3   34.40    8.80
   4   4  -3  -13.90   13.60
   4   4  -3   35.20   12.10
  -4  -4   3    9.00   14.20
  -4  -4   3  -24.20   11.00
  -4  -4   3   -8.70   10.10
  -4  -4   3   19.00    8.60
   4   4  -2  471.25   23.40
   4   4  -2  485.45   22.50
   4   4  -2  503.55   20.80
   4   4  -2  421.16   28.50
  -4  -4   2  507.25   21.10
  -4  -4   2  428.26   32.40
   4  -4  -1  -22.80   11.70
   4  -4  -1  -19.50   12.00
   4  -4  -1   11.70   12.00
   4   4   0  -12.60   14.90
   4  -4   0   -3.90   12.10
   4  -4   0    3.10    6.10
  -4  -4   0   16.10   12.70
  -4   4  -2    5.00   10.40
  -4   4  -2    1.90   12.90
  -4   4  -2   -0.10    8.50
  -4   4  -2    6.80   12.30
  -4   4  -2    4.80   12.30
   4  -4   2    1.50   32.10
   4  -4   2    2.40   13.60
   4  -4   2    4.50   10.10
   4  -4   2   -0.40    9.70
  -4   4  -3   16.40   12.30
  -4   4  -3   38.30   11.90
  -4   4  -3   40.10   16.80
  -4   4  -3   43.70   15.90
   4  -4   3   41.70   14.10
   4  -4   3   17.80   11.70
   4  -4   3   25.70   21.60
  -4   4  -4  119.49   19.60
  -4   4  -4  149.79   17.30
   4  -4   4   87.69   15.90
   4  -4   4   99.29   16.20
   4   5  -6   -6.90   16.00
   4   5  -6   -5.40   13.80
   4   5  -6   29.30   19.30
  -4  -5   6    4.40   16.20
  -4  -5   6    8.70   15.70
  -4  -5   6   13.50   28.20
   4   5  -5   53.49   18.40
   4   5  -5    9.30   13.50
   4   5  -5   32.60   19.20
   4   5  -5   61.29   14.70
  -4  -5   5   11.80   15.30
  -4  -5   5   25.00   17.00
  -4  -5   5   77.99   21.10
   4   5  -4   14.70   14.20
   4   5  -4   -0.20   11.40
   4   5  -4   -5.40   11.80
   4   5  -4   -1.40   16.80
   4   5  -4   -6.80   12.50
   4   5  -4    1.20   12.80
  -4  -5   4   -0.50   11.10
  -4  -5   4   -1.00   11.90
  -4  -5   4    8.80   12.40
  -4  -5   4   -2.80   13.50
  -4  -5   4    8.60   17.30
   4   5  -3   55.59   12.10
   4   5  -3   46.20   11.80
   4   5  -3   55.19   13.80
   4   5  -3   55.49   11.90
   4   5  -3   68.19   11.50
   4   5  -3   49.90   10.80
  -4  -5   3   47.70   12.30
  -4  -5   3   76.69   52.49
  -4  -5   3   38.70   16.00
  -4  -5   3   58.29   14.20
  -4  -5   3   50.09   10.80
  -4  -5   3   53.59   12.40
   4   5  -2    0.10    9.20
  -4   5   2    4.00   10.60
   4   5  -2   -1.40    9.40
   4   5  -2   13.00   16.10
   4   5  -2    8.40   13.30
   4   5  -2   11.20    8.60
   4   5  -2    1.60    8.90
  -4  -5   2    4.40   12.10
  -4  -5   2    3.80    9.50
  -4  -5   2   -5.50   13.50
  -4  -5   2    5.60   13.50
  -4  -5   2  -14.30   35.50
   4  -5  -2    7.20   11.10
   4  -5  -2    2.40   11.10
  -4   5   1   15.10   11.40
  -4   5   1    4.60   10.30
   4   5  -1    3.40   45.30
  -4   5   1   10.30   11.00
   4   5  -1   17.10   12.20
   4   5  -1    3.80   10.60
   4  -5  -1    3.20    8.70
  -4  -5   1    9.20    9.20
   4  -5  -1    3.10   12.00
  -4  -5   1   15.90   10.90
  -4  -5   1   -0.40   13.30
  -4  -5   1    8.60   13.60
   4  -5  -1   19.90   13.40
   4  -5  -1    4.80   10.10
  -4   5   0   -1.70   11.40
   4   5   0   -5.50   15.80
  -4   5   0    1.80   11.00
  -4   5   0    0.20   11.30
  -4   5   0   -4.50   10.60
   4  -5   0    9.10   14.20
   4  -5   0   -0.50   13.40
   4  -5   0    5.40    9.50
   4  -5   0   -2.10   11.60
  -4  -5   0    1.30   15.30
   4  -5   0    2.90   11.40
   4  -5   0    2.00    8.30
  -4   5  -1    3.20   10.50
  -4   5  -1    3.90   12.30
  -4   5  -1    1.80    9.30
  -4   5  -1    2.40   10.70
  -4   5  -1    0.30    8.30
  -4   5  -1   -3.10    9.80
  -4   5  -1   -2.50   12.70
  -4   5  -1   10.50   42.40
   4  -5   1   10.60   12.10
   4  -5   1    8.70    9.50
   4  -5   1    3.70   14.40
   4  -5   1    4.90   14.90
  -4   5  -2    1.70   13.10
  -4   5  -2    5.80   10.20
  -4   5  -2   16.20   14.70
  -4   5  -2   13.00   13.40
  -4   5  -2    1.70    9.00
  -4   5  -2    3.80    9.10
   4  -5   2   10.70   13.60
   4  -5   2    9.50   14.80
   4  -5   2    5.90   12.70
   4  -5   2   14.10   14.00
  -4   5  -3   59.19   13.10
  -4   5  -3   85.69   17.00
  -4   5  -3   64.39   18.40
  -4   5  -3   57.89   12.60
  -4   5  -3   70.89   17.40
   4  -5   3   64.29   13.30
   4  -5   3   71.59   15.90
   4  -5   3   42.40   31.90
   4  -5   3  103.49   17.80
  -4   5  -4  -14.50   18.80
  -4   5  -4  -21.80   20.90
  -4   5  -4  -23.40   14.60
   4  -5   5   14.70   18.00
   4   6  -7  -12.40   13.90
   4   6  -7   -1.30   18.80
  -4  -6   7   -8.50   22.60
   4   6  -6   -7.60   22.20
   4   6  -6   -4.20   15.90
   4   6  -6  -21.40   18.60
  -4  -6   6   -1.60   18.70
  -4  -6   6   -9.80   24.20
  -4  -6   6  -16.80   20.10
   4   6  -5  -30.70   19.80
  -4  -6   5  -28.90   16.80
  -4  -6   5   14.20   17.50
   4   6  -4  123.09   15.10
   4   6  -4   94.89   17.90
   4   6  -4  101.39   16.60
   4   6  -4  114.89   16.40
   4   6  -4  119.49   15.70
  -4  -6   4  205.28   82.89
  -4  -6   4   92.99   18.30
  -4  -6   4   36.20   23.10
  -4  -6   4   47.30   15.80
   4   6  -3  -14.40   14.50
   4   6  -3    4.30   13.40
   4   6  -3  -24.90   13.30
   4   6  -3  -10.10   15.60
   4   6  -3  -11.50   12.50
   4   6  -3  -29.10   15.00
  -4  -6   3   -2.20   12.00
  -4  -6   3  -23.90   15.70
  -4  -6   3   -5.40   18.40
   4   6  -2  -74.59   65.19
   4   6  -2    2.80   18.30
   4   6  -2   -8.40   13.00
   4   6  -2    9.10   11.60
  -4   6   2    7.30   13.80
   4   6  -2    2.60   10.80
  -4  -6   2   -3.30   15.70
   4  -6  -2  -10.70   13.80
  -4  -6   2   -2.40   11.40
  -4  -6   2   -7.90   16.30
  -4  -6   2    2.30   13.80
   4  -6  -2    0.20   12.70
  -4  -6   2   -8.40   14.10
   4  -6  -1   -9.70   10.80
   4  -6  -1   47.90   14.80
  -4  -6   0   -1.60   21.80
  -4   6  -1   60.89   45.10
  -4   6  -1   48.20   14.70
  -4   6  -1    2.90    9.80
  -4   6  -1   17.10   12.60
  -4   6  -1    7.30   13.90
  -4   6  -1   36.30   10.90
  -4   6  -1   44.30   16.30
   4  -6   1   11.60   12.60
   4  -6   1   10.60   16.70
   4  -6   1   15.60   14.20
   4  -6   1   24.60   12.80
  -4   6  -2  -20.40   12.20
  -4   6  -2  -31.90   15.60
   4  -6   2  -24.80   14.60
  -4   6  -3  -24.90   11.90
  -4   6  -3  -23.30   14.10
   4  -6   3  -33.60   19.20
   4  -6   3  -41.50   19.60
  -4   6  -4   17.30   17.50
  -4   6  -4  -31.40   18.10
   4  -6   4  -30.80   19.80
   4  -6   5  -13.40   22.40
   4   7  -6   27.90   17.60
   4   7  -6    8.50   18.80
   4   7  -6   -9.40   23.10
   4   7  -6   25.70   23.10
  -4  -7   6  -20.70   19.80
  -4  -7   6   -7.40   29.90
  -4  -7   6   -9.10   17.90
   4   7  -5   -7.00   15.40
   4   7  -5  -33.80   17.90
   4   7  -5  -25.90   19.70
   4   7  -5  -27.80   18.00
   4   7  -5   -2.80   16.70
  -4  -7   5   20.90   21.60
  -4  -7   5  -22.30   21.30
  -4  -7   5  -14.80   17.20
   4   7  -4   17.80   17.20
   4   7  -4    0.50   17.20
   4   7  -4    5.50   18.70
   4   7  -4    3.60   18.90
   4   7  -4    5.10   17.20
  -4  -7   4  -12.30   24.70
  -4  -7   4  -26.40   14.90
  -4  -7   4    3.40   19.60
  -4  -7   4   -2.50   67.69
  -4  -7   4  -11.70   17.30
   4   7  -3   -2.00   15.20
   4   7  -3    1.10   13.80
   4   7  -3  -20.30   14.20
   4   7  -3   -4.80   16.40
   4   7  -3    4.30   14.20
  -4  -7   3    1.10   20.50
  -4  -7   3  -10.00   34.90
  -4  -7   3  -15.10   14.60
  -4  -7   3   11.60   13.70
  -4  -7   3    0.50   18.50
  -4  -7   3  -17.50   15.30
   4   7  -2   -5.70   20.10
  -4   7   2    5.00   13.50
   4   7  -2  -15.40   13.90
   4   7  -2 -130.39   69.49
  -4  -7   2   -4.10   19.50
   4  -7  -2   -7.90   14.40
   4  -7  -2  -14.80   14.30
  -4  -7   2  -18.30   14.80
  -4  -7   2  -11.90   19.00
   4   7  -1   90.49   19.30
   4   7  -1  165.98   43.40
  -4   7   1  117.09   17.90
  -4   7   1   51.19   16.40
   4   7  -1  106.19   16.70
  -4  -7   1  121.69   17.50
  -4  -7   1   88.29   15.90
  -4  -7   1   96.59   21.50
   4  -7  -1   87.19   19.00
  -4  -7   1   70.99   17.50
   4  -7  -1  170.48   24.00
  -4   7   0    2.60   16.80
  -4   7   0  -10.40   17.20
  -4   7   0  -10.30   18.80
   4  -7   0   -8.60   19.00
   4  -7   0  -22.60   16.00
   4  -7   0   -3.90   18.80
   4  -7   0   -8.10   20.00
  -4  -7   0  -11.40   20.50
  -4   7  -1   41.30   16.10
  -4   7  -1   24.20   13.10
  -4   7  -1   16.90   14.20
  -4   7  -1  -23.30   18.00
  -4   7  -1   30.20   18.40
   4  -7   1   56.29   22.10
   4  -7   1    0.20   19.80
   4  -7   1  -16.20   14.30
   4  -7   1   43.40   14.90
  -4   7  -2   -4.70    8.70
  -4   7  -2  -23.70   21.60
  -4   7  -2  -14.40   14.20
  -4   7  -2  -20.50   11.50
  -4   7  -2   21.30   18.00
   4  -7   2   15.90   22.20
   4  -7   2    6.20   22.10
   4  -7   2    2.30   16.10
  -4   7  -3   21.00   19.90
  -4   7  -3    3.10    8.30
  -4   7  -3   -3.30   21.90
  -4   7  -3   21.60   15.50
  -4   7  -3    0.20    9.50
   4  -7   3   39.20   24.20
   4  -7   3    5.90   22.70
   4  -7   3    6.20   21.60
   4  -7   4  -11.10   20.70
   4   8  -4  198.68   28.80
   4   8  -4   63.19   23.80
   4   8  -4  112.49   20.60
   4   8  -4  123.99   20.90
   4   8  -3   -4.30   14.80
   4   8  -3   -3.50   17.30
   4   8  -3   19.30   13.30
   4   8  -3    6.60   17.80
  -4  -8   3   20.90   28.30
  -4  -8   3    5.50   17.60
  -4  -8   3  -26.90   14.70
  -4  -8   3  -19.60   17.20
  -4  -8   3   -3.40   17.00
   4   8  -2  -10.60   72.69
   4   8  -2   -3.60   15.90
   4   8  -2    6.30   16.70
  -4  -8   2   -3.30   20.20
  -4  -8   2  -20.30   15.70
  -4  -8   2   -3.50   16.70
  -4  -8   2   19.60   17.30
  -4   8   1   22.20   18.60
   4   8  -1    0.90   29.10
   4   8  -1   36.00   18.20
   4  -8  -1   39.90   21.00
  -4  -8   1   31.50   18.60
  -4  -8   1    5.80   18.10
  -4  -8   1   37.50   21.00
   4  -8  -1   34.20   25.50
  -4  -8   1   16.50   15.70
  -4   8   0    0.60   17.20
   4  -8   0   11.60   22.50
   4  -8   0   39.00   16.70
  -4  -8   0   -1.90   18.70
   4  -8   0   27.90   18.50
   4  -8   0   44.00   13.30
  -4   8  -1   20.80   39.70
  -4   8  -1    1.80   18.70
  -4   8  -1    3.10   15.40
  -4   8  -1   30.50   20.20
   4  -8   1   30.00   22.00
   4  -8   1   -3.90   13.90
   4  -8   1   17.80   22.20
   4  -8   1   21.30   23.00
  -4   8  -2  -24.40   18.50
  -4   8  -2   -5.70   19.50
  -4   8  -2    3.00   18.70
   4  -8   2  -31.50   19.70
   4  -8   2  -14.60   19.90
   4  -8   2  -32.60   25.50
  -4   8  -3    1.20   18.80
   4  -8   3   74.39   24.30
   4  -8   3   61.89   23.60
   4   9  -2  -11.10   18.70
  -4  -9   2  -25.00   19.80
  -4  -9   2  -20.50   21.90
  -4  -9   2   17.20   21.70
  -4  -9   0   10.30   19.70
  -4   9  -1  -20.30   22.20
   4  -9   1   -2.80   19.90
   4  -9   1  -33.90   15.90
   5   0  -4    2.90    9.50
   5   0  -4   12.40   10.60
  -5   0   4    4.20    4.20
  -5   0   3    0.80   10.30
   5   0  -3   -3.60   10.40
   5   0  -3    0.10    9.80
   5   0  -3    1.70   11.80
  -5   0   3    1.30   10.20
   5   0  -2 1433.66   61.29
   5   0  -2 1456.95   66.19
   5   0  -2 1468.45   72.19
   5   0  -2 1495.65   67.69
  -5   0   2 1434.16   62.29
   5   0  -2 1425.86   82.49
  -5   0   2 1450.15   62.29
  -5   0   2 1337.07   69.39
  -5   0   1    1.10    5.70
  -5   0   1   -6.10    9.10
  -5   0   1   -7.80    6.40
   5   0  -1    0.50    5.00
  -5   0   1   -1.80    4.70
  -5   0   1   -1.40    4.90
   5   0  -1    4.30    9.80
   5   0  -1   -2.40    6.00
   5   0  -1    3.10    4.90
  -5   0   1    0.60    8.70
  -5   0   1  -11.00   46.90
  -5   0   1   -2.80    4.40
  -5   0   0    2.20    7.00
   5   0   0    1.10   11.90
  -5   0   0    0.20    5.30
   5   0   0    2.40    5.70
  -5   0   0   -0.20   18.00
   5   0   0   -3.00   31.30
  -5   0   0    4.50   10.10
   5   0   0    0.40    4.00
  -5   0  -1   13.00   12.00
   5   0   1   -9.50   13.00
   5   1  -4  285.07   18.90
   5   1  -4  296.07   18.00
   5   1  -4  277.47   22.20
  -5  -1   4  284.87   21.20
   5   1  -3   -3.10   10.50
  -5   1   3    2.00   12.30
   5   1  -3    8.30   11.90
   5   1  -3   -3.20   12.40
   5  -1  -3   -5.20   11.20
   5  -1  -3    1.90    9.60
  -5  -1   3    9.40    6.80
  -5  -1   3   -4.70    8.40
  -5  -1   3   -4.80   11.00
   5   1  -2   12.10   11.30
  -5   1   2    6.30    8.00
  -5   1   2    9.20    5.60
  -5   1   2    1.20    8.90
   5   1  -2    2.80    9.10
   5   1  -2   12.50    8.70
  -5  -1   2    5.30    8.90
   5  -1  -2   14.80    7.80
   5  -1  -2    3.50   11.90
   5  -1  -2    7.80    6.30
   5  -1  -2   14.00    8.80
  -5  -1   2    4.90    9.60
   5  -1  -2    7.40    7.30
  -5  -1   2    8.40    9.50
  -5   1   1    4.40    7.20
  -5   1   1    1.40   44.10
  -5   1   1    2.20    5.60
  -5   1   1    5.60    5.70
  -5   1   1    4.30    5.90
  -5   1   1    3.50    6.10
  -5   1   1    2.60    5.00
  -5   1   1    1.90    6.00
   5   1  -1   -1.90    7.30
   5   1  -1   -1.10   11.30
  -5  -1   1    1.60    6.80
  -5  -1   1    0.70    9.40
  -5  -1   1   -4.70    9.40
   5  -1  -1    0.90   10.50
   5  -1  -1    5.20    6.00
   5  -1  -1    0.60    5.80
  -5  -1   1  -30.80   41.30
   5  -1  -1    1.50    4.90
  -5   1   0 1100.39   61.69
  -5   1   0 1110.09   51.89
  -5   1   0 1127.19   50.89
  -5   1   0 1086.69   55.89
   5   1   0 1127.39   54.49
  -5   1   0 1135.29   58.39
   5  -1   0 1122.89   51.59
   5  -1   0 1052.19   99.19
   5  -1   0 1040.60   51.19
   5  -1   0 1135.89   52.39
   5  -1   0 1088.99   57.19
  -5  -1   0 1171.18   51.49
  -5   1  -1    2.00    6.50
  -5   1  -1    7.80    7.70
  -5   1  -1    1.90   10.50
   5   1   1    3.00   22.00
  -5   1  -1   20.70    9.90
   5  -1   1    8.00    7.50
   5  -1   1   11.10    8.70
   5  -1   1  -17.50   31.30
   5   2  -5   -4.50    8.40
   5   2  -5  -10.90   10.30
   5   2  -5    1.10   15.70
   5   2  -4  -22.10   12.60
   5   2  -4  -16.50   15.10
  -5  -2   4  -10.90   10.50
  -5  -2   4  -26.10   13.50
  -5  -2   4  -28.90   17.20
  -5   2   3   -7.50    9.20
   5  -2  -3   -8.10   13.70
   5  -2  -3   11.80   13.80
   5   2  -2  411.26   25.90
  -5   2   2  406.66   26.30
  -5   2   2  409.76   22.10
  -5   2   2  437.46   20.20
   5   2  -2  414.06   23.00
  -5  -2   2  412.26   21.00
   5  -2  -2  384.56   21.60
   5  -2  -2  407.86   20.30
  -5  -2   2  426.66   23.70
  -5  -2   2  365.56   69.19
   5  -2  -2  416.06   22.20
   5  -2  -2  411.96   27.20
  -5  -2   2  428.86   21.50
   5   2  -1   32.40   44.20
  -5   2   1   43.50    8.90
  -5   2   1   37.80    9.40
   5   2  -1   57.39   11.30
  -5   2   1   31.50    9.80
  -5   2   1   31.90   11.50
  -5   2   1   43.70    7.20
   5   2  -1   49.80   11.40
  -5  -2   1   12.70   39.40
  -5  -2   1   45.20    8.10
   5  -2  -1   34.40    7.70
   5  -2  -1   34.10    7.70
   5  -2  -1   44.70   10.60
   5  -2  -1   32.20    7.60
  -5  -2   1   65.39   11.80
   5  -2  -1   35.60   11.50
  -5   2   0   -1.50    8.80
  -5   2   0   -2.90    8.40
  -5   2   0   -2.30    8.70
  -5   2   0    0.10    9.40
  -5   2   0   20.30   39.20
  -5   2   0   -8.20    8.70
  -5   2   0   -0.60    8.00
  -5  -2   0  -20.60   12.40
   5  -2   0   -0.60   10.40
  -5  -2   0   -7.60   10.30
   5  -2   0   -0.40   12.90
  -5  -2   0  -10.10   10.10
   5  -2   0    0.40    9.20
  -5   2  -2   36.20   15.40
  -5   2  -2   25.40   13.00
  -5   2  -2   67.69   11.60
   5  -2   2  -34.00   33.50
   5  -2   2   34.50   10.80
   5  -2   2   31.30   13.10
   5   3  -6    1.20   16.70
   5   3  -5   21.20   17.70
   5   3  -5   16.10   16.10
   5   3  -5   -2.50   17.00
  -5  -3   5    7.80   20.90
  -5  -3   5    1.50    6.70
   5   3  -4   37.20   11.90
   5   3  -4   33.60    9.10
   5   3  -4   37.00   15.20
   5   3  -4   44.70   16.10
  -5  -3   4   41.20    9.90
  -5  -3   4   36.30   13.80
  -5  -3   4   37.80    8.20
  -5  -3   4   43.90   15.90
  -5  -3   4   47.00   16.00
  -5  -3   3  -22.70   15.10
  -5  -3   3   -3.90    6.50
  -5  -3   2 1912.71   66.39
  -5  -3   2 2116.89   67.19
   5   3  -1  -19.40   13.60
   5  -3  -1  -16.70   10.60
   5  -3  -1  -11.40   10.50
  -5   3  -2   25.80   14.90
  -5   3  -2   52.59   15.10
  -5   3  -2   44.30   14.40
   5  -3   2   23.20   35.60
  -5   3  -3    5.10   11.90
  -5   3  -3   12.80   16.30
   5  -3   3   -9.40   13.90
   5  -3   3   15.90   10.30
   5   4  -6    7.00   19.70
   5   4  -6  -11.70   14.40
  -5  -4   6  -10.30   21.80
   5   4  -5  -10.60   17.30
   5   4  -5  -19.60   17.50
   5   4  -5   -2.20   14.80
   5   4  -5   -5.80   10.80
  -5  -4   5  -26.50   14.30
  -5  -4   5  -17.00   11.10
  -5  -4   5  -22.80   16.10
  -5  -4   5  -31.60   19.90
   5   4  -4   11.20   12.00
   5   4  -4   42.10   14.80
   5   4  -4   21.60   15.70
   5   4  -4   31.00   16.60
  -5  -4   4   22.40    9.20
  -5  -4   4   21.50   15.20
  -5  -4   4   25.70   10.50
  -5  -4   4   29.60   14.70
  -5  -4   4   32.30   14.10
   5   4  -3   -2.10   14.20
   5   4  -3    4.40    8.10
   5   4  -3   11.90   14.00
   5   4  -3   -1.70    8.40
   5   4  -3    7.00    7.90
   5   4  -3   -4.30    7.80
  -5  -4   3   -5.60   12.40
  -5  -4   3   -2.70   14.10
  -5  -4   3    0.90    7.50
  -5  -4   3   -1.50   13.50
  -5  -4   3    1.20    8.50
  -5  -4   3    1.70   72.19
   5   4  -2   19.70   14.50
  -5   4   2   23.00   10.10
   5   4  -2   19.50   11.20
   5   4  -2   12.30    6.10
   5   4  -2   26.60    7.40
  -5  -4   2   -0.70   11.70
   5  -4  -2   10.60   14.90
   5  -4  -2   31.20   13.90
   5  -4  -2   12.10   10.60
  -5  -4   2   21.00    7.60
   5  -4  -2   14.10   13.50
  -5  -4   2   18.60   48.50
  -5  -4   2   14.80   12.90
  -5  -4   2   -1.10   13.40
  -5   4   1   34.80   11.40
  -5   4   1    7.00    9.80
  -5   4   1   10.00   11.60
   5   4  -1   34.00   12.70
  -5   4   1   13.40    9.40
   5   4  -1   -1.60   40.70
  -5   4   1   12.70   10.20
   5  -4  -1    3.30   14.40
  -5  -4   1   -4.50   20.40
   5  -4  -1   24.60   10.30
   5  -4  -1    9.90   11.60
   5  -4  -1   18.60   10.70
   5  -4  -1   21.30   12.30
  -5  -4   1   23.70    6.80
  -5  -4   1   41.80   13.10
  -5  -4   1   16.90    6.80
  -5  -4   1   10.50   14.70
   5   4   0   39.00   28.40
  -5   4   0   47.10   10.30
  -5   4   0   19.10   11.00
  -5   4   0   18.80   11.00
  -5   4   0   22.40   10.00
  -5   4   0   23.30   10.70
  -5   4   0  -56.39   60.69
  -5   4   0   13.50   10.20
   5  -4   0    6.60   13.00
  -5  -4   0   18.10   13.50
   5  -4   0   49.90   12.60
  -5  -4   0    6.30   14.60
   5  -4   0   35.20   12.40
  -5   4  -1    9.70    6.10
  -5   4  -1   22.80   13.00
  -5   4  -1    4.90   10.60
  -5   4  -1   15.80   10.80
  -5   4  -1    1.30   12.70
  -5   4  -1   11.60   11.10
  -5   4  -1   14.30   20.10
  -5   4  -1    2.20   11.30
   5  -4   1   10.10   16.40
   5  -4   1   20.20   14.10
   5  -4   1    1.20   11.90
  -5   4  -2   -4.40   12.40
  -5   4  -2   -3.50   13.70
  -5   4  -2    0.40   13.20
  -5   4  -2    3.70    9.00
  -5   4  -2    4.60   12.60
   5  -4   2    2.40   16.00
   5  -4   2   -0.90    8.60
   5  -4   2   -3.70   11.40
   5  -4   2  -31.20   41.20
  -5   4  -3   -4.40   16.20
  -5   4  -3   -6.80   14.10
  -5   4  -3   15.70   17.70
  -5   4  -3   -3.40   16.50
   5  -4   3    6.60   15.30
   5  -4   3    6.90   13.40
   5  -4   3   -7.10   25.60
  -5   4  -4  -38.10   22.20
   5  -4   4  -14.00   17.30
   5   5  -6   13.50   18.00
   5   5  -6  -17.90   23.80
   5   5  -6   63.79   15.50
  -5  -5   6    3.00   15.80
  -5  -5   6    0.20   17.30
  -5  -5   6   46.80   27.70
   5   5  -5   -1.50   19.40
   5   5  -5  -16.30   14.70
  -5  -5   5  -25.90   12.70
  -5  -5   5  -28.20   23.30
   5   5  -4    6.70   16.30
   5   5  -3   -4.40   10.30
   5   5  -3   -3.30   10.30
   5   5  -3    9.80    9.30
   5   5  -3   -3.10   15.10
   5   5  -3    8.10   11.00
   5   5  -3   -4.90   16.00
  -5  -5   3   -3.40   16.10
  -5  -5   3   -4.10    9.60
  -5  -5   3   -4.10   70.49
  -5  -5   3   -7.00   12.80
  -5  -5   3    2.70   10.30
  -5  -5   3   -6.40   17.00
   5   5  -2   19.70   10.40
   5   5  -2   18.30   14.50
  -5   5   2   13.10   12.70
   5   5  -2   36.10   18.60
   5  -5  -2    6.20   14.60
  -5  -5   2   12.10   14.70
   5  -5  -2   34.90   14.40
  -5  -5   2   19.70    9.90
  -5  -5   2   23.10    9.30
   5  -5  -2   -4.20   14.00
  -5  -5   2   12.50   14.90
  -5  -5   2   29.20   42.60
   5  -5  -2   -4.70   12.00
  -5   5   1    1.10   11.50
  -5   5   1   -0.50   11.80
  -5   5   1   -2.40   11.50
  -5   5   1  -20.00   13.70
   5   5  -1    4.60   11.10
   5   5  -1  -13.60   14.00
   5   5  -1  -19.70   43.80
  -5  -5   1   -7.70   10.60
  -5  -5   1    1.40   14.80
  -5  -5   1   10.10   16.30
   5  -5  -1   10.70   14.10
  -5  -5   1    2.30   10.20
   5  -5  -1    5.50   14.70
   5  -5  -1    7.60   12.40
   5  -5  -1    8.00   16.10
   5  -5  -1   10.30    8.60
  -5   5   0    6.50   13.70
  -5   5   0   -5.10   13.40
  -5   5   0    4.10   10.50
  -5   5   0    9.10   13.50
  -5   5   0   10.30   10.00
   5   5   0   28.50   27.70
  -5   5   0   11.20   15.20
   5  -5   0   17.50   13.10
   5  -5   0   10.10   12.20
   5  -5   0    3.40   12.90
   5  -5   0   -9.90   14.70
   5  -5   0   16.50   11.20
  -5  -5   0   18.50   17.90
  -5  -5   0   -2.70   12.60
  -5   5  -1    9.30   13.40
  -5   5  -1    0.20   13.10
  -5   5  -1   18.10   14.40
  -5   5  -1   -3.80   14.40
  -5   5  -1   -6.10   39.90
  -5   5  -1    7.90   10.60
  -5   5  -1   -6.60   10.20
  -5   5  -1   -3.90    9.30
   5  -5   1   -2.30   10.30
   5  -5   1   -3.60   14.60
   5  -5   1   23.30   17.00
   5  -5   1    7.30   14.80
  -5   5  -2   32.40   15.70
  -5   5  -2   42.00   13.20
  -5   5  -2   26.30   12.40
  -5   5  -2   30.20   12.90
  -5   5  -2   33.80   15.70
   5  -5   2   31.10   16.50
   5  -5   2   48.00   19.40
   5  -5   2   53.89   18.10
  -5   5  -3  -12.40   19.30
  -5   5  -3  141.69   21.50
  -5   5  -3   71.69   18.80
   5  -5   3   33.30   15.10
   5  -5   3   65.19   19.20
   5  -5   3   66.09   18.70
   5  -5   4    4.10   18.70
   5  -5   5   -6.40   19.20
   5   6  -6   -9.20   21.50
   5   6  -6  -32.70   17.70
   5   6  -5  -18.80   18.20
   5   6  -4  -15.20   21.80
   5   6  -4  -18.50   15.20
   5   6  -4  -10.10   13.50
   5   6  -4    4.70   19.20
  -5  -6   4    5.80   21.50
  -5  -6   4   -6.10   13.10
  -5  -6   4  -21.30   14.70
   5   6  -3  601.64   32.50
   5   6  -3  547.55   30.80
   5   6  -3  551.54   29.60
   5   6  -3  537.45   34.90
  -5  -6   3  523.65   31.60
  -5  -6   3  575.34   31.60
  -5  -6   3  575.34   28.90
  -5   6   2  -25.70   17.10
   5   6  -2 -128.19   82.99
   5   6  -2  -26.50   20.60
   5  -6  -2  -17.90   16.50
   5  -6  -2   -5.60   18.50
   5   6  -1   39.60   13.40
  -5   6   1   14.80   14.70
  -5   6   1   38.80   15.40
   5   6  -1   29.30   16.60
   5   6  -1  -22.50   65.49
  -5   6   1   -2.40   16.20
  -5  -6   1   36.30   18.10
   5  -6  -1   37.20   14.30
   5  -6  -1   20.20   18.30
  -5  -6   1   57.29   14.70
   5  -6  -1   31.50   17.90
  -5  -6   1   28.70   13.10
   5  -6  -1   10.30   14.80
   5  -6  -1   39.30   16.30
  -5  -6   1   32.50   21.50
  -5   6   0  -32.90   15.10
  -5   6   0   -8.90   15.40
  -5   6   0  -20.30   15.40
   5  -6   0  -18.10   18.60
  -5  -6   0    6.00   16.20
   5  -6   1   41.00   47.40
  -5   6  -2  -21.60   15.90
  -5   6  -3   20.60   14.90
  -5   6  -3   26.00   18.50
  -5   6  -3   70.89   14.60
   5  -6   3   22.10   23.90
   5  -6   3   13.20   17.70
   5  -6   3  110.29   59.79
  -5   6  -4  -10.60   25.20
  -5   6  -4    6.60   17.20
  -5   6  -4    4.80   16.70
   5  -6   4  -11.30   20.20
   5  -6   4   -6.60   39.90
  -5   6  -5  -16.60   16.80
   5   7  -5  -16.60   21.40
  -5  -7   5  -97.09  103.69
  -5  -7   5   16.70   25.30
  -5  -7   5   73.59   21.00
  -5  -7   5   -0.70   18.20
  -5  -7   5   15.90   18.60
   5   7  -4   33.20   16.60
   5   7  -4   31.70   16.10
   5   7  -4   26.70   19.00
   5   7  -4   22.60   15.90
   5   7  -4   18.50   15.70
  -5  -7   4   41.90   19.10
  -5  -7   4  -20.80   70.69
  -5  -7   4   47.80   28.60
  -5  -7   4   18.10   18.90
  -5  -7   4    5.90   18.40
  -5  -7   4   17.60   15.80
   5   7  -3   55.39   14.50
   5   7  -3   34.60   14.30
   5   7  -3   48.20   13.20
   5   7  -3   51.19   14.00
  -5  -7   3   64.79   26.70
  -5  -7   3   52.59   43.80
  -5  -7   3   64.39   15.90
  -5  -7   3   54.09   22.90
  -5  -7   3   79.59   18.40
   5   7  -2   27.90   73.29
   5   7  -2   35.10   13.80
  -5   7   2   11.80   16.50
  -5  -7   2   15.00   17.60
  -5  -7   2    8.90   16.50
   5  -7  -2    8.30   21.80
   5  -7  -2   26.80   20.20
  -5  -7   2   -1.90   19.80
  -5  -7   2   22.10   14.20
  -5   7   1  114.39   18.00
   5   7  -1   97.59   16.60
  -5   7   1   69.79   16.90
   5   7  -1   46.90   52.99
  -5  -7   1   77.59   16.60
   5  -7  -1  108.09   21.30
   5  -7  -1  101.69   20.90
   5  -7  -1  101.29   15.80
   5  -7  -1   90.69   21.10
  -5  -7   1   57.19   19.00
  -5  -7   1   91.59   23.00
  -5  -7   1  101.99   16.50
   5  -7  -1   84.09   18.80
  -5   7   0   69.89   19.80
  -5   7   0   29.70   16.30
   5  -7   0   37.30   20.50
  -5  -7   0   12.20   21.70
   5  -7   0   40.60   13.30
   5  -7   0   33.60   21.40
   5  -7   0   23.30   16.70
   5  -7   0   59.69   15.30
   5  -7   0   80.19   21.60
  -5   7  -1   61.59   14.90
  -5   7  -1   80.49   16.00
  -5   7  -1  104.79   22.70
  -5   7  -1   39.70   50.29
  -5   7  -1   67.99   15.60
   5  -7   1   72.89   19.20
   5  -7   1   80.39   20.70
   5  -7   1   68.89   16.40
   5  -7   1   78.29   21.50
  -5   7  -2   15.30   18.30
  -5   7  -2   21.60   19.40
  -5   7  -2   -3.30   13.50
  -5   7  -2    0.70   10.30
   5  -7   2    8.90   22.80
   5  -7   2   14.00   18.30
   5  -7   2   21.20   23.00
  -5   7  -3  -15.50   11.80
  -5   7  -3   -7.70   13.70
  -5   7  -3  -11.60   13.90
   5  -7   3  -14.80   21.30
  -5   7  -4  -10.20   16.20
   5   8  -4  -23.10   21.00
   5   8  -4  -20.70   17.00
  -5  -8   4  -18.30   23.60
   5   8  -3  -13.20   18.30
   5   8  -3   47.80   18.70
   5   8  -3   -0.90   15.10
   5   8  -3   50.09   16.20
  -5  -8   3   36.90   20.80
  -5  -8   3  100.09   27.10
   5   8  -2   22.00   15.90
   5   8  -2   -4.90   85.29
   5  -8  -2    0.30   23.70
  -5  -8   2  -39.10   20.10
  -5  -8   2    6.00   17.10
  -5  -8   2   14.20   19.00
  -5  -8   2   17.20   19.00
  -5   8   1   11.50   17.10
   5   8  -1  -23.10   54.49
   5   8  -1    7.60   17.60
   5  -8  -1  -16.60   18.70
  -5  -8   1    4.90   17.30
  -5  -8   1  -10.50   19.20
   5  -8  -1   13.10   23.70
  -5  -8   1   36.00   22.40
   5  -8  -1    6.50   24.70
   5  -8  -1  -33.10   20.00
  -5   8   0  -18.80   20.20
  -5  -8   0   -9.90   18.10
   5  -8   0   -0.60   20.60
   5  -8   0    8.70   19.10
   5  -8   0    3.60   23.40
  -5   8  -1  -20.60   19.80
   5  -8   1    1.70   18.00
   5  -8   1  -18.20   25.30
  -5   8  -2   35.30   25.20
  -5   8  -2  -21.00   17.90
   5  -8   2   24.20   20.10
   5  -8   2   13.80   27.50
  -6   0   4   47.80   15.70
   6   0  -4   57.79   17.50
   6   0  -4   43.90   14.20
   6   0  -4   49.80   15.60
   6   0  -2  -22.50   14.30
   6   0  -2   45.50   16.70
  -6   0   2   45.30   14.60
  -6   0   0 2331.97  101.49
   6   0   0 2342.37  116.79
   6   0   0 2398.06  105.99
   6   0   0 2311.97  126.09
  -6   0   0 2219.08  126.19
  -6   0   0 2309.97  104.09
  -6   0   0 2444.16  113.49
   6   1  -5   29.10   12.90
   6   1  -5   21.40   16.00
   6   1  -4    5.70   18.60
   6   1  -4    0.50   13.90
  -6   1   4   19.10   14.90
   6   1  -4    2.80   13.70
   6  -1  -4    4.30   10.80
   6  -1  -4   26.10   16.50
  -6  -1   4  -12.00   14.20
  -6  -1   4   15.20   12.00
  -6   1   3  -11.20   16.60
   6   1  -3   14.80   11.90
  -6  -1   3  -11.50   14.00
  -6  -1   3  -20.80   11.90
   6  -1  -3    0.60   13.40
   6  -1  -3   36.70   17.20
  -6  -1   3    3.20   13.50
   6  -1  -3   -8.90   13.80
  -6   1   2 2148.69  104.49
  -6   1   2 2378.36  115.19
   6   1  -2 2308.97  120.09
  -6   1   2 2258.97  104.79
   6  -1  -2 2396.16  113.29
   6  -1  -2 1966.80  116.89
  -6  -1   2 2488.95  103.49
   6  -1  -2 2208.88  126.19
   6  -1  -2 2408.06  107.79
  -6  -1   2 2451.65   90.49
  -6  -1   2 2323.27  112.49
   6  -1  -2 2231.88  113.29
  -6   1   1  407.96   15.20
  -6   1   1  389.96   23.20
   6   1  -1  364.86   29.10
  -6   1   1  441.86   18.90
  -6   1   1  388.36   28.80
   6   1  -1  383.46   22.50
   6  -1  -1  350.36   22.60
  -6  -1   1  425.26   20.80
  -6   1   0  417.06   30.40
  -6  -1   0  412.26   34.90
   6  -1   0  528.85   23.30
  -6   1  -1   11.60   10.00
  -6   1  -1   10.60   15.00
   6  -1   1   -5.20    9.30
   6  -1   1   -0.20   11.20
  -6  -1  -1   16.80   15.10
   6  -1   2   27.00   38.10
   6   2  -5   32.70   15.80
   6   2  -5   30.20   17.40
   6   2  -5   27.60   20.30
  -6  -2   5   32.90   15.90
   6   2  -4   43.70   15.30
   6   2  -4   40.20   13.50
   6   2  -4   42.30   16.70
  -6  -2   4   37.80   15.10
  -6  -2   4   53.29   13.60
  -6  -2   4   39.10   12.40
   6   2  -3   10.30   14.40
  -6   2   3   17.70   16.00
   6   2  -3   46.30   17.10
   6   2  -3    7.40   11.50
  -6  -2   3    8.40   12.50
   6  -2  -3   23.00   13.90
  -6  -2   3   18.50   13.10
   6  -2  -3   24.10   17.70
  -6  -2   3   18.50   11.10
  -6   2   1  166.98   11.80
  -6   2   1  148.89   12.40
   6   2  -1  177.38   14.90
  -6   2   1  139.39   15.40
  -6  -2   1  174.68   12.20
  -6   2   0   -0.70   10.70
  -6  -2   0    6.60   13.40
  -6  -2   0  -23.10   16.60
  -6   2  -1   22.40   13.50
  -6   2  -1   26.20   12.90
  -6   2  -1   28.40   13.90
  -6   2  -1   24.10   12.10
   6   2   1   31.50   27.20
  -6   2  -1    9.60   31.20
   6  -2   1   35.50    9.60
   6  -2   1   33.00   12.00
  -6  -2  -1   -6.30   11.10
   6  -2   1   13.40   44.30
  -6   2  -2    0.40   14.40
  -6   2  -2   -3.70   16.70
  -6   2  -2    2.20   10.90
   6  -2   2   -0.40    9.90
   6  -2   2   -2.80   22.00
   6  -2   2   -0.40   12.60
   6   3  -6   37.30   16.70
   6   3  -6   66.99   24.20
   6   3  -6   46.30   23.50
   6   3  -5   49.99   19.10
   6   3  -5   74.09   20.60
   6   3  -5   52.49   16.20
  -6  -3   5   50.29   19.60
  -6  -3   5   32.00   21.80
   6   3  -4   -1.90   17.40
   6   3  -4    8.60   15.10
   6   3  -4   -6.20   14.00
   6   3  -4    6.00    7.60
  -6  -3   4   -0.20    8.70
  -6  -3   4   -5.30   11.00
  -6  -3   4   -7.70   16.40
  -6  -3   4   -6.70    8.50
  -6  -3   4   -0.20   11.50
  -6   3   3    3.10   14.20
   6   3  -3    3.60   13.00
   6   3  -3    9.50   11.40
  -6  -3   3   -9.70   13.20
  -6  -3   3   -2.80   13.80
  -6  -3   3  -34.50   88.09
  -6  -3   3    5.00   14.90
  -6  -3   3   -3.30    5.10
   6  -3  -3    1.80   13.40
   6  -3  -3   -2.10   13.50
   6   3  -2  208.88   16.50
  -6   3   2  221.48   13.20
   6   3  -2  234.08   19.20
  -6   3   2  199.98   18.00
  -6   3   2  218.08   18.10
  -6  -3   2  128.39   61.49
   6  -3  -2  216.28   16.90
  -6  -3   2  223.18   18.00
   6  -3  -2  226.08   18.00
  -6  -3   2  221.38   18.10
  -6  -3   2  205.98   15.60
   6  -3  -2  212.78   16.30
   6  -3  -2  226.18   19.40
   6   3  -1   -6.30   18.30
  -6   3   1   10.30   11.50
   6   3  -1   21.20   11.90
  -6   3   1   -4.00   13.30
  -6   3   1    0.60   12.10
   6   3  -1    5.00   42.30
  -6   3   1   -4.70   10.10
  -6   3   1   -6.40   10.90
   6  -3  -1    2.70   10.10
   6  -3  -1   -4.30   14.70
  -6  -3   1   12.80   42.60
   6  -3  -1   -2.40   11.00
  -6  -3   1   -5.00   14.50
   6  -3  -1    2.30   10.90
  -6  -3   1   11.70   12.00
  -6   3   0   20.50   51.79
   6   3   0   16.20   36.40
  -6   3   0    5.20   10.50
  -6   3   0   10.00   10.90
  -6   3   0    7.40   10.20
  -6   3   0    5.70   12.10
  -6   3   0    6.50   14.80
  -6   3   0   20.20   11.30
  -6  -3   0   24.10   14.60
   6  -3   0    2.00   13.10
  -6  -3   0   49.00   15.10
   6  -3   0    0.60   12.50
   6  -3   0   23.10   17.40
  -6   3  -1   40.00   13.70
  -6   3  -1   47.80   14.30
  -6   3  -1   -3.00   44.90
  -6   3  -1   53.69   13.00
  -6   3  -1   47.50   13.30
   6  -3   1   -1.10   61.09
   6  -3   1   44.10   16.40
   6  -3   1   51.69   11.40
   6  -3   1   35.60   11.00
   6  -3   1   27.40   13.50
  -6   3  -2   30.20   16.70
  -6   3  -2   16.40   14.10
  -6   3  -2   18.40   16.00
  -6   3  -2   41.40   15.40
   6  -3   2    5.40   50.99
   6  -3   2   36.70   13.80
   6  -3   2    9.90   15.10
  -6   3  -3   42.80   16.60
  -6   3  -3   60.19   19.60
  -6   3  -3    8.20   15.80
   6  -3   3   62.49   15.70
   6  -3   3   75.59   41.40
   6  -3   3   44.00   13.60
   6   4  -6    7.10   25.20
   6   4  -6   -1.30   18.70
  -6  -4   6  -15.40   26.60
  -6  -4   6   12.00   13.00
  -6  -4   6  -13.00   13.00
   6   4  -5   19.50   19.40
   6   4  -5   34.10   20.60
   6   4  -5   58.69   15.00
  -6  -4   5  -19.30   21.90
  -6  -4   5  -10.70   18.10
   6   4  -4   96.09   15.40
   6   4  -4   58.99   10.20
   6   4  -4   46.80   19.70
   6   4  -4   85.49   16.60
  -6  -4   4   87.89   10.70
  -6  -4   4   68.99   11.50
  -6  -4   4   92.29   18.00
  -6  -4   4   38.10   14.70
   6   4  -3  206.98   18.30
   6   4  -3  225.48   12.60
   6   4  -3  230.28   12.90
   6   4  -3  222.58   11.90
   6   4  -3  221.08   13.40
   6   4  -3  268.07   23.00
  -6  -4   3  216.58   12.90
  -6  -4   3  215.88   20.40
  -6  -4   3  222.18   20.70
  -6  -4   3  181.38   59.09
   6   4  -2    8.20    7.50
   6   4  -2    8.20   14.10
   6   4  -2  -12.80   15.90
  -6   4   2    1.50   14.70
  -6   4   2   13.00   10.80
   6   4  -2   -2.50    7.70
   6  -4  -2   -6.40   19.40
   6  -4  -2   22.30   12.60
   6  -4  -2   15.50   14.20
  -6  -4   2   -2.10   14.50
  -6  -4   2   -1.80    6.50
  -6  -4   2   41.30   50.29
  -6  -4   2   -5.40   13.60
   6  -4  -2   12.50   14.70
  -6  -4   2   -6.40   15.60
  -6   4   1  150.58   14.50
  -6   4   1  125.39   16.00
   6   4  -1  165.48   16.80
  -6   4   1  146.29   15.40
   6   4  -1  169.18   58.99
  -6   4   1  173.38   13.20
   6  -4  -1  163.18   15.80
  -6  -4   1  171.28   17.40
  -6  -4   1  128.09   29.60
   6  -4  -1  183.48   14.80
   6  -4  -1  162.88   14.00
   6  -4  -1  134.09   16.40
  -6  -4   1  160.68   16.30
   6  -4  -1  151.18   17.90
  -6   4   0  280.47   19.40
  -6   4   0  294.57   17.30
  -6   4   0  273.97   19.10
  -6   4   0  251.07   17.10
   6  -4   0  253.67   19.30
  -6  -4   0  284.17   23.20
   6  -4   0  290.37   17.10
  -6  -4   0  291.97   22.40
  -6   4  -1   51.09   12.70
  -6   4  -1   49.00   13.90
  -6   4  -1   57.99   14.70
  -6   4  -1   57.99   15.10
  -6   4  -1    9.00   21.20
  -6   4  -1   49.80   13.30
  -6   4  -1   53.89   14.60
   6  -4   1   77.39   17.30
   6  -4   1   57.49   18.80
   6  -4   1   36.90   14.60
  -6   4  -2   -9.10   16.60
  -6   4  -2    3.50   15.40
  -6   4  -2    0.40   16.30
  -6   4  -2    0.40    8.20
  -6   4  -2   -9.80   15.00
   6  -4   2    1.00   12.30
   6  -4   2   -1.00   16.20
   6  -4   2  -16.40    9.70
   6  -4   2  -26.40   41.40
  -6   4  -3  -34.60   22.50
  -6   4  -3   44.40   16.80
   6  -4   3  -44.90   29.70
  -6   4  -4  -10.00   14.90
  -6   4  -4    7.10   14.70
   6  -4   4    1.80   16.90
   6  -4   4    3.80   16.60
   6   5  -7  -42.50   20.10
   6   5  -7  -11.30   30.00
  -6  -5   7   -3.60   19.10
   6   5  -6    9.90   21.40
   6   5  -6   15.00   17.00
   6   5  -6   18.60   14.80
  -6  -5   6   17.20   17.40
  -6  -5   6    0.80   12.50
  -6  -5   6   -9.50   23.50
  -6  -5   6    3.70   14.20
   6   5  -5   63.19   19.80
   6   5  -5   92.79   21.60
  -6  -5   5   37.80   17.80
  -6  -5   5   31.50   13.60
  -6  -5   5   33.60   13.00
  -6  -5   5   48.10   19.50
  -6   5   2   54.19   12.30
   6   5  -2   10.30   23.40
   6   5  -2  -21.20   64.09
   6   5  -2   66.89   18.40
   6   5  -2   48.90    9.00
   6  -5  -2   23.10   15.30
  -6  -5   2   41.40    9.70
   6  -5  -2   45.70   19.70
  -6  -5   2  -14.00   19.10
   6  -5  -2   48.30   16.80
   6  -5  -2   52.79   17.70
  -6  -5   2   35.20    9.00
  -6  -5   2  -53.19   55.79
  -6  -5   2   41.10   16.30
  -6   5   1  199.18   15.40
   6   5  -1  162.18   62.69
  -6   5   1  212.98   15.50
   6   5  -1  211.18   18.80
  -6   5   1  198.88   15.20
  -6   5   1  183.18   17.30
   6  -5  -1  165.28   18.50
   6  -5  -1  133.29   26.00
   6  -5  -1  184.88   15.00
   6  -5  -1  200.58   18.00
   6  -5  -1  201.28   18.60
  -6  -5   1  203.08   20.40
  -6  -5   1  198.88   13.20
  -6  -5   1  206.08   12.90
  -6  -5   1  206.28   19.60
   6  -5  -1  196.78   19.80
  -6   5   0    2.20   14.10
  -6   5   0   10.20   10.80
  -6   5   0  -10.00   10.50
   6   5   0  -13.40   20.40
  -6   5   0   -2.90   13.90
  -6   5   0  -25.90   12.30
  -6   5   0    4.90   14.00
  -6  -5   0   15.10   19.60
   6  -5   0   26.40   15.10
  -6  -5   0   22.40   17.80
   6  -5   0   12.30   16.80
   6  -5   0   22.10    8.50
  -6   5  -3   13.70   18.30
  -6   5  -3   13.80   18.50
  -6   5  -3   -5.10   16.70
  -6   5  -3   -4.20   11.00
  -6   5  -3    9.20   16.50
   6  -5   3  -22.10   60.19
   6  -5   3    2.20   17.00
  -6   5  -4   25.60   20.20
   6  -5   4  -11.40   20.60
   6  -5   4   14.40   21.90
   6   6  -6   -9.50   24.80
   6   6  -6    7.10   20.40
   6   6  -6   40.30   17.90
  -6  -6   6   -0.20   26.40
  -6  -6   6  110.99   23.90
   6   6  -5   36.10   16.50
   6   6  -5   32.60   15.50
   6   6  -5   14.70   15.10
   6   6  -5   24.60   24.20
  -6  -6   5    7.60   18.50
  -6  -6   5   18.00   14.90
  -6  -6   5   14.50   23.00
  -6  -6   5   42.50   22.90
   6   6  -4   -4.80   12.30
   6   6  -4    3.10   24.60
   6   6  -4   -4.50   14.80
   6   6  -4  -11.40   13.60
   6   6  -4    0.70   12.40
  -6  -6   4    1.60   13.00
  -6  -6   4   -7.70   14.60
  -6  -6   4  -20.90   22.50
  -6  -6   4  -12.70   16.90
  -6  -6   4  -92.79   80.19
  -6  -6   4   -5.90   18.80
   6   6  -3    8.80   11.40
   6   6  -3   21.40   17.60
   6   6  -3  -31.20   22.50
   6   6  -3   24.60   11.50
   6   6  -3   23.00   14.20
  -6  -6   3   24.10   22.70
  -6  -6   3   10.70   18.10
  -6  -6   3   15.70   14.80
  -6  -6   3   31.60   20.30
  -6  -6   3    0.50   37.50
   6   6  -2  -20.70   11.20
  -6   6   2  -10.20   16.90
   6   6  -2  -41.10   19.90
   6  -6  -2  -14.40   16.40
   6  -6  -2  -43.70   19.40
  -6  -6   2  -27.80   17.90
   6  -6  -2  -28.40   19.90
   6  -6  -2   -8.70   20.80
   6   6  -1  -71.29   58.29
  -6   6   1  -17.10    8.90
   6   6  -1   14.50   19.40
  -6   6   1  -15.60   18.50
   6   6  -1   36.00   15.60
  -6   6   1   30.30   11.40
   6  -6  -1    8.70   14.10
  -6  -6   1   34.10   21.40
   6  -6  -1    0.80   13.20
  -6  -6   1   22.30   14.00
   6  -6  -1   -5.60   14.80
  -6  -6   1   25.40   14.00
   6  -6  -1    7.80   18.10
  -6  -6   1    6.90   19.10
  -6   6   0  -41.00   17.40
  -6  -6   0   15.30   19.30
  -6   6  -1    3.40   19.30
  -6   6  -1   15.20   17.50
  -6   6  -1  -10.30   15.10
  -6   6  -1    7.40   17.40
  -6   6  -1   -9.90   13.60
  -6   6  -1    0.50   15.70
  -6   6  -1    7.20   10.00
  -6   6  -1   -5.50   49.60
   6  -6   1    7.40   18.30
   6  -6   1   10.70   12.50
   6  -6   1  -13.50   18.20
   6  -6   1    0.90   20.00
  -6   6  -2    2.00   14.20
  -6   6  -2    0.20   21.50
  -6   6  -2   -8.40   12.30
  -6   6  -2   -4.20   15.10
  -6   6  -2   -2.00   19.20
   6  -6   2  -14.10   18.50
   6  -6   2    6.30   20.00
  -6   6  -3   32.10   17.50
  -6   6  -3   13.30   12.60
  -6   6  -3   34.00   22.70
   6  -6   3  -45.70   65.89
   6  -6   3   28.80   18.20
   6  -6   3   -1.60   21.20
   6  -6   4   75.59   69.59
  -6  -7   5  -29.30   19.80
   6   7  -3   10.70   13.30
   6   7  -3   12.10   12.00
   6   7  -3   26.80   13.20
  -6  -7   3  -74.99   51.59
  -6  -7   3  -17.00   18.40
  -6  -7   3   38.20   29.90
  -6  -7   3   12.60   16.30
   6   7  -2  101.39   82.49
   6   7  -2   50.69   11.00
  -6  -7   2  112.39   23.10
   6  -7  -2   26.60   14.90
   6  -7  -2   41.50   21.80
  -6  -7   2   90.19   18.50
   6  -7  -2   16.70   20.30
  -6  -7   2   55.09   12.30
  -6  -7   2   69.89   14.40
   6   7  -1    8.00   15.60
   6   7  -1  106.99   66.99
  -6   7   1   -8.00   17.40
   6  -7  -1  -13.20   20.90
  -6  -7   1   10.70   21.00
  -6  -7   1   35.00   22.10
  -6  -7   1    8.30   15.10
   6  -7  -1   11.20   14.80
   6  -7  -1   -1.60   15.60
  -6  -7   1   -2.00   16.00
   6  -7  -1   -6.20   20.20
  -6   7   0   -0.20   19.70
  -6   7   0   12.70   21.20
  -6   7   0   -1.70   15.00
  -6  -7   0   -4.20   17.30
   6  -7   0    8.50   20.20
   6  -7   0    1.80   19.20
   6  -7   0    0.40   11.50
   6  -7   0  -25.90   20.50
  -6   7  -1  -45.20   57.49
  -6   7  -1   -8.80   19.20
  -6   7  -1   11.10   14.20
  -6   7  -1   11.80   17.00
  -6   7  -1   -6.50   13.40
  -6   7  -1   -9.50   13.40
   6  -7   1   14.70   24.50
   6  -7   1   15.80   20.40
   6  -7   1   -6.90   15.10
  -6   7  -3    3.60   20.90
  -6   7  -3   25.30   13.40
  -6   7  -3   12.30   14.90
   6  -7   3   27.80   23.70
   6   8  -3  -28.60   16.30
  -6  -8   3  -30.60   22.20
  -6  -8   3  -33.70   19.50
   6   8  -2  -16.70   95.49
  -6  -8   2  -11.60   22.10
   6  -8  -2   15.30   25.00
  -6  -8   2  -19.60   14.50
  -6  -8   2   -1.20   17.00
  -6   8   1  -14.60   20.10
   6  -8  -1   56.19   23.40
  -6  -8   1   65.79   26.30
   6  -8  -1   91.09   24.60
   6  -8  -1    0.10   19.80
   6  -8  -1   41.70   19.80
  -6   8   0   11.10   23.40
   6  -8   0  -10.20   21.90
   6  -8   0   31.40   16.70
   6  -8   0   11.60   23.70
  -6   8  -1   -4.00   16.30
  -6   8  -1 -107.79   67.89
  -6   8  -1   17.60   19.10
   6  -8   1   29.20   17.30
   6  -8   1  -28.50   21.30
   6  -8   1   27.50   25.20
   7   0  -5    8.50   22.70
   7   0  -5    2.00   15.30
  -7   0   5    2.10   17.80
   7   0  -4   41.30   14.00
   7   0  -4   15.70   18.10
   7   0  -4   17.10   15.70
  -7   0   4   28.40   14.30
  -7   0   4   20.20   16.60
  -7   0   3   -5.10   13.90
   7   0  -3  -26.10   14.00
  -7   0   3   -3.20   12.90
   7   0  -3    1.40    7.70
  -7   0   3   -2.20    6.50
  -7   0   3    7.80   12.10
   7   0  -3    1.40   17.40
   7   0  -3   -2.60    7.10
   7   0  -3    6.10   12.30
   7   0  -2 2860.61  151.68
  -7   0   2 2975.30  131.99
  -7   0   2 3094.89  129.79
  -7   0   2 2812.02  141.79
   7   0  -2 2751.82  133.19
   7   0  -2 2923.01  136.39
  -7   0   2 2908.41  130.09
  -7   0   2 2597.24  140.39
  -7   0   1    8.90   11.70
   7   0  -1   -2.90    6.00
  -7   0   1   -3.60    8.20
  -7   0   1    4.80   12.90
  -7   0   1    8.10    6.50
  -7   0   1  -36.00   68.49
   7   0  -1    2.00   15.70
  -7   0   1    0.10    6.30
  -7   0   1   -1.30   12.10
   7   0  -1    4.20   10.10
   7   0   0    0.10    9.20
   7   0   0   34.50   51.29
  -7   0   0    3.00    9.00
  -7   0   0  -23.00   39.20
   7   0   0   -1.30   16.20
  -7   0   0    8.00   10.80
   7   0   0    6.10    8.70
  -7   0   0   14.70   15.20
  -7   0  -1  -13.50   17.10
   7   0   1   35.80   49.50
  -7   0  -1   -3.10   13.00
   7   0   1    4.90    7.90
   7   0   1    1.70    8.20
   7   1  -5    8.90   16.40
   7   1  -5    9.10   16.00
   7   1  -5  -31.90   20.70
  -7  -1   5    5.10   18.10
   7   1  -4   94.19   16.80
   7   1  -4   97.29   16.90
  -7   1   4   92.49   20.00
   7   1  -4   72.49   14.00
   7  -1  -4  109.29   15.50
  -7  -1   4   90.59   14.40
  -7  -1   4   87.39   16.70
   7  -1  -4   97.09   19.80
   7   1  -3    8.30   11.30
  -7   1   3    5.20    8.60
  -7   1   3   -9.00   14.00
   7   1  -3   24.10   16.00
   7   1  -3   -9.50   13.30
  -7   1   3    1.30   11.30
   7  -1  -3    2.30   12.20
  -7  -1   3    4.80   14.40
  -7  -1   3    7.60   13.30
   7  -1  -3    1.10    9.80
   7  -1  -3   14.50   15.60
   7  -1  -3    0.70    9.30
  -7  -1   3    0.70   14.10
   7  -1  -3   10.80   12.80
  -7   1   2   10.70   13.20
  -7   1   2   10.70    8.50
  -7   1   2   10.80    9.20
   7   1  -2    8.50   11.00
  -7   1   2   19.00   16.30
   7   1  -2   19.20   16.30
  -7  -1   2   13.70   13.70
  -7  -1   2    1.20   14.40
   7  -1  -2   20.70   17.10
   7  -1  -2   17.70    8.50
   7  -1  -2   10.70   13.20
   7  -1  -2   17.70    9.40
  -7  -1   2   68.29   71.19
  -7  -1   2   13.00   11.90
   7   1  -1   -0.90   10.20
  -7   1   1    6.20    7.50
   7   1  -1    0.20    4.60
  -7   1   1   -0.80    9.10
   7   1  -1   -2.40   15.90
   7   1  -1    1.80    4.60
  -7   1   1   40.60   52.89
  -7   1   1    4.30    9.40
  -7   1   1    9.40   13.50
  -7   1   1  -12.10   14.10
  -7   1   1   -5.90    8.90
  -7   1   1    9.20    9.80
   7  -1  -1    0.40    8.50
   7  -1  -1   -6.90    9.40
   7  -1  -1   -1.40   17.60
  -7  -1   1    2.00    6.00
  -7  -1   1    2.70   14.70
  -7  -1   1   -1.10   56.29
   7  -1  -1   -0.40    5.50
  -7  -1   1    0.30   10.20
   7   1   0  867.01   45.20
   7   1   0  868.41   42.60
  -7   1   0  880.11   41.70
  -7   1   0  881.21   46.70
  -7   1   0  863.71   39.50
  -7   1   0  866.41   50.29
  -7   1   0  888.71   47.10
   7   1   0  816.22   92.99
   7  -1   0  763.12  101.09
   7  -1   0  904.11   47.80
   7  -1   0  867.11   41.50
   7  -1   0  775.02   38.60
  -7  -1   0  925.91   42.60
  -7  -1   0  863.31   49.99
  -7   1  -1    8.80   15.90
   7   1   1   -4.70   27.00
  -7   1  -1   19.40   11.80
  -7   1  -1   -1.40   12.70
  -7  -1  -1   33.00   18.30
   7  -1   1   13.00   11.80
   7  -1   1   57.79   60.59
   7  -1   1   20.80   11.70
  -7   1  -2   17.30   22.40
   7  -1   2    8.90   23.10
   7   2  -6   28.90   19.00
   7   2  -6    9.70   20.20
   7   2  -6    7.00   25.20
   7   2  -5   60.59   21.40
   7   2  -5   56.39   18.00
   7   2  -5   80.59   20.20
  -7  -2   5   86.39   18.20
  -7  -2   5   72.99   15.80
  -7  -2   5   90.19   18.20
   7   2  -4    6.90   15.40
   7   2  -4    1.50   19.30
  -7   2   4   -5.70   16.10
   7   2  -4   13.50   17.20
   7  -2  -4    3.90   17.60
  -7  -2   4   -0.70   15.00
   7  -2  -4    3.20   19.70
  -7  -2   4  -25.30   14.00
  -7  -2   4   14.10   18.10
   7   2  -3   38.00   19.60
   7   2  -3   19.60   12.70
  -7   2   3   23.90   10.70
  -7   2   3   34.70   15.00
  -7   2   3   33.30   16.20
   7  -2  -3   19.70   10.70
   7  -2  -3   36.30   11.50
   7  -2  -3   19.30   11.90
  -7  -2   3   33.00   16.20
  -7  -2   3    9.00   78.59
   7  -2  -3   30.00   15.40
  -7  -2   3   45.50   15.50
  -7  -2   3   40.10   14.40
   7  -2  -3   17.70   18.80
   7   2  -2   17.70   18.10
  -7   2   2   15.40   12.00
  -7   2   2    7.90   13.50
  -7   2   2   10.00    6.00
   7   2  -2   13.90   11.40
  -7   2   2   12.10    9.90
  -7  -2   2   18.90   15.40
   7  -2  -2   10.10    8.40
   7  -2  -2   12.30   10.00
  -7  -2   2   54.99   72.49
   7  -2  -2   12.30    8.30
  -7  -2   2   25.40   13.20
   7  -2  -2   10.50   15.50
   7  -2  -2    2.30   16.90
  -7  -2   2    1.60   15.20
  -7   2   1    0.70   70.79
  -7   2   1    9.40    9.90
  -7   2   1   -0.50    9.50
  -7   2   1   -0.10    9.80
  -7   2   1   -1.40   12.10
   7   2  -1    0.30   18.50
   7   2  -1   -2.30   12.00
  -7   2   1   -1.90   10.40
   7   2  -1  -19.50   61.29
   7  -2  -1    2.60    6.50
   7  -2  -1    2.90   10.50
  -7  -2   1    0.90   17.70
   7  -2  -1    1.90   10.60
   7  -2  -1    2.30   17.20
  -7  -2   1    0.20   11.60
  -7  -2   1   -1.10   30.60
  -7   2   0    3.80   11.20
  -7   2   0   -7.00   14.60
  -7   2   0    0.50   11.00
   7   2   0   10.10   49.30
  -7   2   0    3.00   12.70
  -7   2   0   -2.20   10.40
  -7   2   0   48.50   55.09
   7  -2   0   -0.10   11.20
   7  -2   0  -14.90   13.00
   7  -2   0    0.40   18.10
  -7  -2   0   -5.70   13.60
  -7  -2   0  -11.10   17.30
  -7  -2   0   -5.60   16.80
  -7   2  -1    4.70   12.40
  -7   2  -1   10.30   12.60
  -7   2  -1   -0.80   13.80
   7   2   1    2.50   19.90
  -7   2  -1  -16.30   36.60
  -7   2  -1   10.60   18.30
   7  -2   1   39.40   45.20
  -7  -2  -1    3.10   18.50
   7  -2   1    8.00   12.80
   7  -2   1   12.10   12.10
  -7   2  -2   13.60   15.20
  -7   2  -2    5.30   16.90
   7  -2   2    6.80   48.30
   7  -2   2   11.90   14.40
   7  -2   2   -3.90   13.10
   7   3  -6  -16.50   25.80
   7   3  -6   29.60   19.00
  -7  -3   6   15.10   22.20
  -7  -3   6   -6.10   19.90
   7   3  -5    4.50   16.10
   7   3  -5   37.70   20.00
   7   3  -5   12.40   21.50
  -7  -3   5   -9.00   17.40
  -7  -3   5   -8.30   19.80
  -7  -3   5   -4.00   20.60
   7   3  -4  105.99   25.10
   7   3  -4   42.80   14.70
   7   3  -4   35.90   20.10
  -7  -3   4   29.30   17.50
   7  -3  -4    9.80   11.80
  -7  -3   4   24.80    6.70
  -7  -3   4   32.70    7.90
   7  -3  -4   -1.60   14.60
  -7  -3   4   17.20   15.20
  -7  -3   4   65.59   18.30
   7   3  -3   46.80   15.00
  -7   3   3   52.99   11.70
  -7   3   3   61.99   18.70
   7   3  -3   28.30   19.10
  -7  -3   3   60.59   17.70
  -7  -3   3   74.49   86.59
  -7  -3   3   54.89   18.00
   7  -3  -3   60.59   23.00
  -7  -3   3   64.69   15.90
   7  -3  -3   42.50   15.00
   7  -3  -3   40.70   17.30
   7  -3  -3   57.89   14.00
   7   3  -2   -1.60   18.10
  -7   3   2    5.80   14.00
  -7   3   2   -2.70   11.10
   7   3  -2    0.50   14.20
  -7   3   2    0.80   12.90
  -7   3   2   -8.00   11.40
   7  -3  -2   -6.60   10.70
   7  -3  -2    7.00   16.00
  -7  -3   2    9.50   14.90
  -7  -3   2   40.30   76.99
   7  -3  -2   -7.90   13.30
   7  -3  -2    4.90    8.50
  -7  -3   2   -6.80   14.80
  -7  -3   2    0.90   14.20
   7  -3  -2    1.10   19.70
   7   3  -1   27.00   58.79
  -7   3   1   31.90   10.60
  -7   3   1   11.80   16.70
  -7   3   1   18.40   14.10
   7   3  -1   11.90   14.70
  -7   3   1   59.19   80.69
  -7   3   1   -8.90   12.00
  -7   3   1   12.10    9.40
  -7   3   1   15.60   12.40
   7   3  -1   28.70   18.70
  -7  -3   1   -0.80   14.20
   7  -3  -1   31.20   14.30
  -7  -3   1    5.80   16.80
  -7  -3   1   55.49   54.99
   7  -3  -1    8.40   13.70
   7  -3  -1   20.20   16.90
  -7   3   0  492.65   25.20
  -7   3   0  533.35   26.70
  -7   3   0  451.25   27.40
   7   3   0  470.85   68.29
  -7   3   0  516.35   28.20
   7  -3   0  489.85   26.60
  -7  -3   0  508.55   27.20
   7  -3   0  504.25   32.60
  -7  -3   0  532.55   29.60
  -7   3  -1    6.20   39.20
  -7   3  -1   12.00   15.50
  -7   3  -1    9.20   14.90
  -7   3  -1   -7.20   16.00
  -7   3  -1    7.70   16.40
   7  -3   1   -2.00   12.20
   7  -3   1  -19.70   72.79
   7  -3   1    2.90   11.70
   7  -3   1    8.00   16.90
   7  -3   1    6.90   14.50
  -7   3  -2  -16.90   17.40
  -7   3  -2  -11.90   18.80
   7  -3   2  -75.39   65.49
   7  -3   2  -22.80   16.90
  -7   3  -3  135.29   17.50
  -7   3  -3  110.59   26.20
   7  -3   3   38.50   27.40
   7  -3   3  128.49   17.20
   7  -3   3  100.69   18.00
   7   4  -7  108.39   33.50
   7   4  -7   78.89   20.70
   7   4  -6   -2.40   14.60
   7   4  -6  -19.20   19.30
   7   4  -6   17.50   24.30
  -7  -4   6   -2.80   27.00
  -7  -4   6   23.60   20.00
  -7  -4   6    1.20   14.40
  -7  -4   6   11.00   15.10
   7   4  -5  164.18   24.40
   7   4  -5  141.49   23.00
   7   4  -5  139.09   21.70
   7   4  -5  133.59   14.60
  -7  -4   5  161.48   19.00
  -7  -4   5  149.59   15.00
  -7  -4   5  161.18   22.00
  -7  -4   5  133.69   12.10
  -7  -4   5  110.19   22.60
   7   4  -4    3.20    9.60
   7   4  -4   11.10   16.40
  -7  -4   4   -0.50   22.20
  -7   4   3    0.90   11.70
   7  -4  -3  -14.70   16.70
   7  -4  -3  -24.50   18.30
   7  -4  -3  -32.50   21.70
   7  -4  -3  -15.10   17.30
  -7   4   2  392.06   23.90
   7   4  -2  451.45   26.40
  -7   4   2  433.66   22.50
  -7   4   2  462.85   27.20
   7   4  -2  442.36   21.80
   7   4  -2  394.76   31.80
  -7  -4   2  412.56   28.20
  -7  -4   2  418.66   20.30
   7  -4  -2  384.46   26.50
  -7  -4   2  432.76   26.20
   7  -4  -2  389.56   22.10
  -7  -4   2  406.86   31.90
   7  -4  -2  408.86   24.10
   7  -4  -2  399.06   29.40
  -7   4   1   -8.80   13.10
  -7   4   1   -5.60   14.00
   7   4  -1   -2.00   15.60
  -7   4   1  -22.00   11.20
  -7   4   1   -4.80   15.30
   7   4  -1    3.00   50.79
  -7   4   1   -5.30   15.40
  -7   4   1   -2.20   12.70
   7  -4  -1  -11.40   20.20
  -7  -4   1    2.00   16.90
   7  -4  -1  -11.30   13.50
   7  -4  -1  -18.00   16.30
   7  -4  -1  -13.60   15.70
  -7  -4   1    6.90   18.90
   7   4   0   13.80   47.30
  -7   4   0   34.30   11.40
  -7   4   0   36.40   15.20
  -7   4   0   10.10   16.20
  -7   4   0   28.10   15.70
  -7   4   0   40.90   17.30
   7  -4   0   14.40   17.10
  -7  -4   0   68.29   18.40
  -7  -4   0   30.80   18.70
   7  -4   0   73.19   18.90
  -7   4  -1  463.85   25.80
   7  -4   1  434.26   29.10
  -7   4  -2   18.30    8.30
  -7   4  -2  -16.90   18.60
  -7   4  -2  -23.30   18.60
  -7   4  -2   -9.70   16.90
  -7   4  -2   -8.60   17.90
   7  -4   2  -16.40   14.80
   7  -4   2   -6.80   13.80
   7  -4   2   -4.90   59.89
   7  -4   2   -4.40   15.70
  -7   4  -3   53.79   18.80
  -7   4  -3   15.70   21.80
  -7   4  -3    2.70   19.60
   7  -4   3    6.90   60.39
   7  -4   3   21.90   19.20
   7  -4   3   23.00   16.90
   7  -4   4  -20.30   20.70
   7   5  -6  166.68   28.20
  -7  -5   6  172.68   16.50
  -7  -5   6  177.38   28.00
   7   5  -5  -14.90   24.40
   7   5  -5   -1.70   13.00
   7   5  -5   -4.30   19.20
  -7  -5   5    0.30   19.10
  -7  -5   5  -21.00   21.20
  -7  -5   5  -13.20   13.50
  -7  -5   5   -1.50   22.50
   7   5  -4  -11.90   12.00
   7   5  -4    0.20   22.60
   7   5  -4   -6.80   10.20
   7   5  -4   12.20   17.40
   7   5  -4  -13.00   10.10
  -7  -5   4    4.50   10.10
  -7  -5   4   -2.10   22.20
  -7  -5   4  -71.79   77.89
  -7  -5   4   -2.20   17.30
  -7  -5   4   -9.50   18.20
   7   5  -3   -9.30   17.20
   7   5  -3   18.00   10.00
   7   5  -3   23.70    9.50
  -7   5   3    0.40   14.50
   7  -5  -3   33.30   17.20
  -7  -5   3 -136.69   84.09
  -7  -5   3  -24.90   17.10
  -7  -5   3   23.80   11.00
  -7  -5   3  -35.10   24.30
   7  -5  -3   21.20   17.40
   7  -5  -3   30.60   21.10
  -7  -5   3   23.80   20.00
  -7   5   2  -27.30   16.60
  -7   5   2    5.00   18.80
  -7   5   2   -3.50   13.90
   7  -5  -2    6.30   16.10
   7  -5  -2   -5.20   16.70
   7  -5  -2   -4.70   22.60
   7  -5  -2  -13.40   19.40
   7   5  -1  -22.20   19.50
  -7  -5   1   -1.70    6.40
  -7  -5   1    0.20    5.60
  -7  -5   1  -29.90   19.20
   7   5   0  -44.20   33.70
  -7  -5   0  -16.80   18.40
  -7  -5   0  -16.70   20.50
  -7   5  -1   -3.30   17.20
  -7   5  -1    6.90   14.80
  -7   5  -1  -22.30   19.00
  -7   5  -1   -2.90   28.60
  -7   5  -1    4.90   15.90
  -7   5  -1   -8.60   14.80
   7  -5   1   13.50   12.00
   7  -5   1  -16.10   22.50
  -7   5  -2  446.76   27.10
   7  -5   2  390.46   30.50
   7  -5   2  400.16   32.40
  -7   5  -3   19.40   11.40
  -7   5  -3    4.30   19.90
  -7   5  -3   39.00   25.50
   7  -5   3  -10.50   65.89
   7  -5   3   -9.50   16.30
  -7   5  -4  -51.19   24.00
   7   6  -5  334.37   29.00
  -7  -6   5  308.17   22.30
  -7  -6   5  219.88   30.40
  -7  -6   5  327.47   19.60
  -7  -6   5  328.67   19.00
   7   6  -4  -18.20   13.50
   7   6  -4   -1.40   13.40
   7   6  -4   -0.80   13.00
   7   6  -4  -19.60   12.90
  -7  -6   4   19.90   28.40
  -7  -6   4  -49.20   21.50
  -7  -6   4  -13.80   12.50
   7   6  -3    4.20   13.30
  -7   6   3   10.40   17.70
   7   6  -3  -32.30   27.60
   7   6  -3   11.30   12.60
   7  -6  -3   -7.60   19.40
  -7  -6   3  -12.90   19.10
  -7  -6   3  -12.00   20.90
   7  -6  -3  -10.00   16.80
   7  -6  -3   12.90   18.00
  -7  -6   3  -27.60   36.90
   7  -6  -3  -11.20   13.60
  -7  -6   3    1.40   13.30
  -7  -6   3   -0.90   24.80
  -7   6   2   22.80   16.30
   7   6  -2    9.90   93.49
   7   6  -2   16.40    9.50
   7  -6  -2   14.30   21.10
  -7  -6   2    3.40    9.80
  -7  -6   2   -3.70   18.30
   7  -6  -2    4.90   19.50
   7  -6  -2   22.70   21.50
   7  -6  -2   -3.10   18.10
  -7  -6   2    5.40   26.40
  -7  -6   2   22.40   11.90
  -7  -6   2   30.50   21.10
   7   6  -1   23.50   13.60
  -7   6   1   27.50   19.70
   7   6  -1   70.59   70.29
  -7   6   1   16.90   13.70
  -7   6   1   16.90   17.40
  -7   6   1   13.00   15.00
   7  -6  -1    5.70   21.80
   7  -6  -1    8.80   20.90
   7  -6  -1    9.50   17.60
  -7  -6   1   23.90   19.20
   7  -6  -1   30.80   11.00
  -7  -6   1    3.90   10.90
  -7  -6   1   10.60   12.10
  -7  -6   1   14.60   21.30
   7  -6  -1   35.40   19.60
  -7   6   0    5.50   17.40
  -7   6   0    5.00   17.30
  -7   6   0   -0.80   15.50
  -7   6   0   -1.00   65.29
   7   6   0   -3.80   27.80
  -7   6   0    4.30   17.80
  -7   6   0    8.50   16.20
  -7   6   0   -2.70   14.00
   7  -6   0   -9.60   22.20
  -7  -6   0   -3.50   18.00
   7  -6   0   11.70    9.60
  -7  -6   0   -6.70   18.00
   7  -6   0    7.90   18.40
   7  -6   0    3.50   20.50
  -7   6  -1   38.10   18.10
  -7   6  -1   -1.40   18.90
  -7   6  -1   14.50   32.90
  -7   6  -1   26.90   18.50
  -7   6  -1   11.40   15.40
   7  -6   1   12.20   24.50
   7  -6   1  -32.90   24.20
   7  -6   1   31.50   18.60
  -7   6  -2   12.00   11.80
  -7   6  -2   15.40   15.30
  -7   6  -2  -11.30   18.50
  -7   6  -2  -11.90   21.00
  -7   6  -2   31.50   17.00
   7  -6   2   48.40   20.50
   7  -6   2   -5.10   21.50
  -7   6  -3  -18.30   12.60
  -7   6  -3  -15.30   18.10
   7  -6   3 -105.49   88.79
   7   7  -4   10.90   15.90
   7   7  -4  -28.60   18.00
  -7  -7   4   17.30   16.50
  -7  -7   4  -24.60   22.10
   7   7  -3  267.47   19.10
   7   7  -3  228.18   22.30
  -7  -7   3  240.28   24.10
  -7  -7   3  229.68   31.30
   7   7  -2   -5.00   15.70
   7  -7  -2  -12.40   20.30
  -7  -7   2  -29.30   15.10
  -7  -7   2  -18.90   19.50
   7  -7  -2   -5.00   22.90
   7  -7  -2  -21.10   27.40
  -7  -7   2  -23.30   14.60
   7  -7  -1  -14.00   24.30
  -7  -7   1  -43.60   21.20
  -7  -7   1  -12.40   15.60
  -7  -7   1  -12.00   16.70
  -7   7   0  193.08   26.20
   7  -7   0  197.68   24.40
  -7   7  -1   77.29   25.00
   7  -7   1   25.20   18.00
   7  -7   1   -4.20   26.30
   7  -7   1  -24.40   23.90
   8   0  -5  -25.80   20.40
   8   0  -5    0.20   19.20
  -8   0   5   -8.90   22.10
   8   0  -5  -11.40   27.30
   8   0  -4   90.49   21.90
  -8   0   4  121.09   16.90
   8   0  -4  129.89   17.60
   8   0  -4  115.79   16.90
  -8   0   4  118.49   17.00
  -8   0   3   -4.10   18.40
  -8   0   3    2.90   15.30
   8   0  -3    0.80   14.80
   8   0  -3   -4.90    6.20
   8   0  -3    2.50   20.00
   8   0  -3    2.30   12.60
  -8   0   3    4.50   16.60
  -8   0   3   -2.00    5.30
   8   0  -3   -3.80    7.40
  -8   0   2  350.06   94.29
  -8   0   0  304.47   68.69
   8   0   0  402.96   22.30
  -8   0   0  345.37   21.40
   8   0   0  365.96   21.20
  -8   0   0  374.26   20.90
   8   0   0  321.07   85.19
   8   0   1   -1.80   11.50
   8   0   1   -8.10   11.40
   8   0   1   10.70   58.99
  -8   0  -1   -1.20   13.20
  -8   0  -1  -11.10   17.10
  -8   0  -1  -14.10   21.70
   8   0   2    3.60   25.70
  -8   0  -2   -8.30   21.60
   8   1  -6    1.40   24.20
   8   1  -6    3.20   19.10
   8   1  -5   28.70   20.50
  -8   1   5   13.70   19.00
   8   1  -5   54.09   23.50
   8   1  -5   30.10   24.70
  -8  -1   5   26.70   17.70
  -8  -1   5   27.70   19.00
  -8   1   4   -0.90   16.00
  -8   1   4   -1.80   19.10
   8   1  -4  -11.50   17.30
   8   1  -4  -24.00   22.00
   8   1  -4   -7.30   18.40
  -8  -1   4   -0.80   19.60
  -8  -1   4   -7.20   16.80
   8  -1  -4   -0.40   18.00
   8  -1  -4   -6.40   15.70
   8  -1  -4   -1.60   23.70
  -8  -1   4   -7.60   14.60
  -8   1   3   -8.10   14.60
   8   1  -3    0.20   21.00
  -8   1   3   -2.30   15.90
   8   1  -3    7.80   12.80
  -8   1   3    8.50    8.10
   8  -1  -3    3.40   12.10
  -8  -1   3   -7.40   16.20
   8  -1  -3  -36.60   21.50
   8  -1  -3    9.00   11.90
   8  -1  -3   -3.20   18.40
  -8  -1   3  -29.40   88.39
   8  -1  -3  -22.10   13.70
  -8  -1   3   10.90   15.70
  -8  -1   3    1.70   20.20
  -8   1   2  316.47   17.30
  -8   1   2  462.55  106.09
   8   1  -2  295.37   21.40
  -8   1   2  301.57   15.80
  -8   1   2  306.77   20.90
  -8   1   2  293.97   24.50
  -8   1   2  295.47   22.20
  -8   1   2  300.67   16.30
   8   1  -2  308.77   26.80
   8  -1  -2  277.27   22.40
   8  -1  -2  295.47   18.90
  -8  -1   2  323.27   21.00
  -8  -1   2  310.77   19.90
   8  -1  -2  293.47   17.60
  -8  -1   2  241.18   76.09
   8   1  -1    7.60   19.20
  -8   1   1   44.50   15.90
   8   1  -1   11.40   13.70
  -8   1   1   11.40   11.60
  -8   1   1   20.60   16.30
  -8   1   1   11.60   10.40
  -8  -1   1   42.90   58.89
  -8  -1   1   -2.50   16.60
   8  -1  -1  -13.80   13.60
   8  -1  -1    6.50   21.50
  -8  -1   1    5.80   17.20
  -8  -1   1    2.40   12.00
   8  -1  -1    7.90   11.30
  -8   1   0    7.00    9.60
  -8   1   0   10.50   19.00
  -8   1   0   18.90   12.60
   8   1   0   27.90   55.59
  -8   1   0    9.40   14.10
   8   1   0   -6.20    9.30
   8   1   0    5.00    9.00
  -8   1   0   -7.20   31.40
  -8  -1   0    2.20   11.40
   8  -1   0    5.80   10.60
   8  -1   0  127.49   80.99
   8  -1   0    5.90   10.70
  -8  -1   0    7.10   20.10
  -8  -1   0    1.10    9.90
  -8  -1   0  -27.10   43.60
   8  -1   0   47.70   25.40
  -8   1  -1   -4.80   13.70
  -8   1  -1   24.90   14.30
  -8   1  -1   20.00   20.50
   8   1   1  -51.19   56.89
   8  -1   1  -38.00   71.79
  -8  -1  -1   26.80   20.90
   8  -1   1   21.20   14.10
   8  -1   1   28.00   12.00
  -8   1  -2    0.80   10.20
  -8   1  -2    4.70   20.40
   8  -1   2  -19.10   51.39
   8  -1   2   -2.90   11.20
   8  -1   2   -4.60   13.80
   8   2  -6    3.40   24.00
   8   2  -6   -2.90   27.50
   8   2  -5   54.99   17.70
   8   2  -5   29.10   22.10
   8   2  -5   25.80   20.40
  -8  -2   5   52.19   20.50
  -8  -2   5   33.90   19.40
  -8  -2   5   41.00   24.90
   8   2  -4   42.60   21.60
  -8   2   4   -5.90   21.20
   8   2  -4   40.20   17.00
   8   2  -4    4.00   18.40
   8  -2  -4    3.30   18.50
  -8  -2   4  -14.80   15.90
  -8  -2   4   -3.90   16.70
  -8  -2   4    1.90   17.90
   8  -2  -4   -3.20   24.00
  -8   2   3    8.70   10.20
   8   2  -3   -3.90   21.30
  -8   2   3   13.50   16.30
   8   2  -3   12.90   14.80
  -8   2   3   30.50   17.70
   8  -2  -3   12.00   15.50
   8  -2  -3   -5.00   24.30
   8  -2  -3    5.20   12.80
  -8  -2   3   -4.50   16.00
  -8  -2   3    7.80   18.40
   8  -2  -3    3.50    9.50
  -8  -2   3   11.40   17.80
   8  -2  -3    9.00   12.80
  -8   2   2    4.90   14.80
  -8   2   2   -1.60   12.80
  -8   2   2   -4.30   10.20
   8   2  -2   -9.10   19.90
  -8   2   2    2.80   11.70
  -8   2   2    0.30   16.40
   8   2  -2    3.40   15.00
   8  -2  -2   -1.50   10.90
  -8  -2   2   -5.20   14.00
   8  -2  -2    3.60    8.40
  -8  -2   2   10.10   17.20
  -8  -2   2    3.00   17.30
   8  -2  -2   -3.40   17.10
   8  -2  -2    6.40   21.80
  -8  -2   2   15.90   73.59
  -8   2   1   32.60   13.90
   8   2  -1   33.40   14.90
   8   2  -1   35.50   82.69
  -8   2   1   23.10   60.29
   8   2  -1   56.69   25.30
  -8   2   1   29.40   13.20
  -8   2   1   28.90   10.80
  -8   2   1   29.00   10.30
  -8   2   1   33.20   13.60
   8   2  -1   25.00    5.80
   8   2  -1   33.30    6.90
  -8   2   1   27.00   14.40
   8  -2  -1    8.70   21.80
   8  -2  -1   37.80   12.20
  -8  -2   1   -4.50   30.60
  -8  -2   1   28.60    7.90
  -8  -2   1   47.00   16.30
  -8  -2   1   30.00   19.50
   8  -2  -1   26.10   11.10
  -8   2   0   79.89    8.70
   8   2   0   78.69   58.79
  -8   2   0   87.49   14.00
  -8   2   0   70.19   16.00
  -8   2   0    7.00   55.39
  -8   2   0   65.69   18.00
  -8   2   0   86.99   14.40
  -8   2   0  108.49   15.50
  -8   2   0   78.49   16.30
   8  -2   0   50.79   21.90
  -8  -2   0   84.29   15.00
  -8  -2   0   83.99   21.60
   8  -2   0  114.49   16.30
   8  -2   0   91.89   15.10
   8   2   1   92.09   35.60
  -8   2  -1   51.79   15.00
  -8   2  -1   22.10   17.40
  -8   2  -1   96.59   32.60
  -8   2  -1   10.10   18.80
  -8  -2  -1   21.40   18.90
   8  -2   1   69.99   71.69
   8  -2   1   42.30   13.60
   8  -2   1   61.99   15.90
  -8   2  -2   -3.10   21.70
  -8   2  -2   14.50   15.40
   8  -2   2  -10.30   67.09
   8  -2   2   -0.20   16.40
   8  -2   2   13.00   14.00
   8   3  -7   48.30   33.40
   8   3  -6    3.80   26.20
  -8  -3   6   -8.50   19.80
   8   3  -5   36.00   24.10
   8   3  -5   48.30   24.70
   8   3  -5   24.80    8.40
   8   3  -5   13.50   20.90
  -8  -3   5   17.20   11.40
  -8  -3   5   47.80   17.70
  -8  -3   5   50.19   17.70
  -8  -3   5   19.00    9.40
  -8  -3   5   26.80   21.40
   8   3  -4    4.80   17.60
  -8   3   4    1.80   18.40
   8   3  -4  -28.60   25.20
  -8  -3   4   15.90   18.80
  -8  -3   4   16.60   17.70
   8  -3  -4   -3.80   24.00
  -8  -3   4  109.19   99.19
  -8  -3   4    8.10   21.20
   8  -3  -4    7.50   18.70
  -8   3   3   20.80   19.70
  -8   3   3   21.00   11.70
  -8   3   3   37.20   16.30
   8   3  -3   80.29   17.10
   8  -3  -3   18.70   16.10
   8  -3  -3   44.30   14.40
   8  -3  -3   14.70   21.40
  -8  -3   3   33.30   22.80
   8  -3  -3   20.70   14.10
  -8  -3   3   41.80   20.20
  -8   3   2   31.90   12.10
  -8   3   2   44.40   14.30
  -8   3   2   39.60   15.60
   8   3  -2   10.90   19.50
   8   3  -2   26.90   21.70
  -8   3   2   55.69   12.90
   8  -3  -2   31.40   15.80
   8  -3  -2   52.49   20.20
   8  -3  -2   44.30   13.30
  -8  -3   2   59.09   17.10
  -8  -3   2   43.40   18.30
   8  -3  -2   36.80   16.70
  -8  -3   2   50.79   17.20
   8  -3  -2   32.90    8.80
   8   3  -1  -89.49   81.29
  -8   3   1   65.09   14.00
  -8   3   1  360.26   88.79
  -8   3   1   72.89   17.10
   8   3  -1   65.59   21.30
  -8   3   1   92.29   14.80
  -8   3   1   80.99   14.00
  -8   3   1   65.19   18.00
  -8   3   1   79.99   13.70
   8   3  -1   80.19   18.00
   8  -3  -1   77.89   15.50
   8  -3  -1   69.19   17.00
  -8  -3   1   71.99   51.89
   8  -3  -1   63.19   22.00
  -8  -3   1   83.19   16.40
  -8  -3   1   77.79   20.10
  -8   3   0   79.49   17.90
  -8   3   0   87.19   17.00
  -8   3   0   90.49   16.50
  -8   3   0  108.39   16.30
   8   3   0  162.08   60.19
   8  -3   0   88.79   19.70
  -8  -3   0   75.29   22.80
  -8  -3   0   98.99   17.30
  -8  -3   0   21.00   17.70
   8  -3   0   62.09   13.50
  -8   3  -1   94.59   16.70
  -8   3  -1   73.39   20.60
  -8   3  -1  -29.20   47.70
  -8   3  -1   79.89   16.50
  -8   3  -1   73.69   16.40
   8  -3   1   77.29   15.60
   8  -3   1   85.59   15.50
   8  -3   1  100.39   16.30
   8  -3   1   76.09   78.59
  -8   3  -2   18.60   21.70
  -8   3  -2   27.50   20.10
  -8   3  -2   16.50   19.10
   8  -3   2   36.90   73.99
   8  -3   2   17.40   13.90
   8  -3   2   19.40   17.40
  -8   3  -3   22.40   23.00
  -8   3  -3   39.00   17.10
   8  -3   3   42.20   19.40
   8  -3   3   53.79   15.60
   8  -3   3   15.80   56.59
   8   4  -6  161.68   33.70
  -8  -4   6  205.18   28.40
  -8  -4   6  201.08   17.70
  -8  -4   6  201.48   18.90
   8   4  -5  151.78   28.70
   8   4  -5  145.79   12.90
   8   4  -5  132.49   21.60
  -8  -4   5  152.08   19.00
  -8  -4   5  130.79   18.40
  -8  -4   5  139.59   12.90
  -8  -4   5  162.78   24.30
  -8  -4   5  154.18   11.90
   8   4  -4   56.49    7.50
   8   4  -4   28.10    8.50
   8   4  -4  113.89   25.40
   8   4  -4  101.99   19.10
   8  -4  -4   57.09   26.70
   8  -4  -4   56.49   20.90
  -8  -4   4  440.36  120.69
  -8  -4   4  116.69   22.00
  -8  -4   4   49.30   18.60
  -8  -4   4   63.49   20.30
  -8   4   3  270.07   26.50
   8   4  -3  277.37   23.10
   8   4  -3  175.48   28.70
  -8   4   3  284.67   17.80
   8  -4  -3  241.08   24.10
   8  -4  -3  240.18   26.10
  -8  -4   3  298.67   25.00
   8  -4  -3  225.18   23.90
  -8  -4   3  275.77   21.90
  -8  -4   3  282.47   23.80
   8   4  -2  -25.20   19.20
  -8   4   2  -12.70   13.60
  -8   4   2   -2.30   12.90
  -8   4   2  -19.40   16.00
  -8   4   2  -23.60   16.70
   8  -4  -2  -44.50   20.20
  -8  -4   2  -37.80   18.30
   8  -4  -2  -38.50   23.30
  -8  -4   2  -21.70   36.40
   8  -4  -2  -14.90   15.80
   8  -4  -2  -11.70    9.70
   8  -4  -2  -15.90   18.20
   8   4  -1   -9.90   64.79
   8   4  -1  101.09   23.70
  -8   4   1  143.19   16.60
  -8   4   1  107.39   20.20
  -8   4   1  116.29   20.80
  -8   4   1  138.19   19.00
  -8   4   1  152.88   15.20
  -8  -4   1   95.59   23.10
  -8  -4   1  146.59   19.70
   8  -4  -1   78.59   19.30
   8  -4  -1  149.69   17.90
   8   4   0  -59.99   74.29
  -8   4   0  -38.60   16.80
  -8   4   0  -30.50   18.30
  -8   4   0  -42.00   18.00
  -8   4   0  -65.59   78.19
  -8  -4   0  -20.00   22.50
  -8  -4   0  -14.50   19.70
   8  -4   0  -27.20   15.80
   8  -4   0  -16.00   23.10
   8  -4   0   11.40   17.70
  -8   4  -1   -8.70   20.70
  -8   4  -1  -20.40   19.50
  -8   4  -1  -11.10   19.90
  -8   4  -1   62.89   19.50
  -8   4  -1  -29.40   18.60
   8  -4   1  -23.20   26.20
   8  -4   1  -38.20   22.60
  -8   4  -2  -37.90   22.60
  -8   4  -2  -18.20   20.60
   8  -4   2  -32.50   17.80
   8  -4   2  -86.99   84.79
   8  -4   2  -18.70   18.90
  -8   4  -3  -26.90   24.50
   8   5  -4   72.59    9.50
   8   5  -4   33.50   25.40
  -8  -5   4   78.09   24.20
  -8  -5   4   39.90   20.80
  -8  -5   4 -190.38  117.49
  -8  -5   4   87.79   23.50
   8   5  -3   14.90    9.00
  -8   5   3  -13.50   15.30
  -8   5   3   -5.70   14.00
   8   5  -3    8.30    9.60
   8   5  -3   20.30   16.80
   8   5  -3   -1.50   25.10
  -8  -5   3   48.60   76.59
  -8  -5   3  -10.30   23.40
   8  -5  -3   -9.60   20.20
  -8  -5   3   17.90   10.70
   8  -5  -3   -1.20   20.90
   8  -5  -3    0.70   20.90
  -8  -5   3   -6.50   20.90
   8  -5  -3    0.40   25.90
  -8  -5   3  -16.90   21.50
   8   5  -2   13.30    8.10
   8   5  -2   -2.50   21.50
  -8   5   2   -7.30   15.20
  -8   5   2   -3.70   15.40
  -8   5   2   -5.90   18.60
  -8   5   2    2.30   11.20
   8   5  -2  -61.09   82.69
   8   5  -2  -37.50   21.20
  -8  -5   2    4.70    6.90
  -8  -5   2   12.90   20.90
  -8  -5   2   -3.00    8.40
   8  -5  -2  -15.90   24.40
  -8  -5   2   -2.50   53.39
   8  -5  -2   -4.20   20.10
  -8  -5   2    4.50   18.10
   8  -5  -2   -2.10   14.00
   8  -5  -2   -0.20   17.90
  -8   5   1   92.39   18.40
  -8   5   1    4.50   98.19
  -8   5   1   98.99   19.90
   8   5  -1    0.60   69.99
  -8  -5   1   12.40   22.50
  -8  -5   1   19.20   21.40
   8  -5  -1  173.18   22.10
  -8   5   0   33.20   13.20
  -8   5   0   32.40   20.70
  -8   5   0   38.20   20.50
  -8   5   0   38.00   16.60
  -8   5   0   32.90   17.60
  -8   5   0   22.40   88.59
   8   5   0  -28.80   61.49
  -8   5   0   28.50   16.00
  -8  -5   0   43.60   19.10
   8  -5   0   28.70   23.90
   8  -5   0   39.40   21.80
   8  -5   0   22.30   18.70
  -8  -5   0  -26.50   24.40
  -8   5  -1   73.19   19.80
  -8   5  -1  -13.80   53.19
  -8   5  -1   57.59   21.10
  -8   5  -1   49.40   16.70
  -8   5  -1   63.39   16.70
  -8   5  -1   52.29   17.30
  -8   5  -1   65.29   20.50
   8  -5   1    5.20   26.40
   8  -5   1   78.89   24.00
   8  -5   1   81.29   15.50
  -8   5  -2   -5.50   20.20
  -8   5  -2  -20.50   19.20
  -8   5  -2  -31.60   22.90
   8  -5   2  -12.80   21.60
  -8   5  -3  -45.50   25.10
  -8   5  -3  -11.70   12.00
  -8   5  -3  -26.10   24.10
   8   6  -3    0.60   12.00
   8   6  -3   21.50   12.60
   8   6  -3   28.00   26.90
  -8  -6   3   43.80   23.60
   8  -6  -3  -14.40   17.70
  -8  -6   3   57.89   28.50
  -8  -6   3   40.10   22.20
  -8  -6   3   13.20   13.90
   8  -6  -3  -25.40   22.90
   8   6  -2  -15.60   13.20
  -8   6   2  -24.70   19.80
   8   6  -2 -159.08  102.69
   8  -6  -2  -29.60   22.50
  -8  -6   2  -20.50   21.00
  -8  -6   2  -23.70   10.90
   8  -6  -2  -38.00   19.90
   8  -6  -2   -6.80   17.60
   8   6  -1 -108.79   82.99
  -8   6   1  -25.80   19.50
  -8   6   1   -4.10   17.70
  -8   6   1   -0.20   16.20
  -8   6   1   -7.30   20.10
  -8   6   1   -8.50   18.70
  -8   6   1    0.60   21.00
  -8  -6   1  -17.90   23.70
   8  -6  -1   40.60   19.60
   8  -6  -1  -33.10   20.60
  -8  -6   1  -51.39   24.50
  -8   6   0  -39.40   21.60
  -8   6   0  -31.60   16.10
  -8   6   0  -27.10   88.59
  -8   6   0  -40.90   19.90
   8  -6   0  -62.59   30.40
   8  -6   0  -39.10   20.20
  -8  -6   0    6.10   18.30
  -8   6  -1  -24.60   34.80
  -8   6  -1   17.10   19.80
   8  -6   1  184.28   27.90
   8  -6   1   74.19   24.00
   9   0  -6   79.99   35.20
   9   0  -5  -33.00   27.30
   9   0  -5    3.70   21.80
   9   0  -4    4.20   10.60
  -9   0   4    6.70   14.50
  -9   0   4    4.90    8.60
   9   0  -4    5.10   10.30
   9   0  -4  -46.00   25.10
   9   0  -4   -4.70   17.80
  -9   0   3   -4.10    7.70
  -9   0   3  -10.70   18.20
   9   0  -3   -2.50    9.60
  -9   0   3   -4.40   15.80
   9   0  -3  -10.60   12.80
  -9   0   3    1.50    7.80
  -9   0   3    1.10   15.00
  -9   0   3  -25.90   95.89
   9   0  -3  -15.30   25.40
  -9   0   2   87.89   10.80
  -9   0   2   76.19   10.50
  -9   0   2   93.19   15.40
  -9   0   2   88.39    9.70
   9   0  -2   99.19   15.40
   9   0  -2   64.79   25.40
  -9   0   2   76.09    9.40
  -9   0   2   65.49   16.40
  -9   0   2   59.09   16.10
  -9   0   1   -2.30   10.30
  -9   0   1   -8.10   18.90
  -9   0   1   13.50   17.30
   9   0  -1   -4.40    9.50
  -9   0   1  -13.70   17.00
  -9   0   1   -3.00   10.00
   9   0  -1  -11.80   14.60
   9   0  -1   -4.90   23.80
  -9   0   0   -6.20   21.20
  -9   0   0    1.50   13.90
   9   0   0   -8.30   22.10
   9   0   0  -22.30   85.39
  -9   0   0   20.20   49.80
  -9   0   0    1.20   16.70
   9   0   0   -2.70   12.50
   9   0   0   -2.30   12.80
   9   0   1    1.10   13.80
  -9   0  -1   -5.60    7.90
  -9   0  -1   -1.10   14.10
  -9   0  -1    9.20   22.50
   9   0   1  -11.50   14.30
  -9   0  -1  -12.30   18.00
   9   0   1  -18.80   69.59
   9   1  -6  -30.40   22.80
   9   1  -5   58.49   21.80
   9   1  -5   85.49   30.80
  -9  -1   5   59.99   20.20
   9  -1  -5   67.29   18.00
   9  -1  -5   76.49   26.40
  -9   1   4   14.20   16.90
   9   1  -4   41.80    8.60
   9   1  -4   53.29   19.50
   9   1  -4   33.60   24.20
  -9   1   4   16.70   10.70
   9   1  -4   51.69    9.10
   9  -1  -4   34.40   18.60
   9  -1  -4   28.60   30.50
   9  -1  -4   34.10   14.20
   9  -1  -4   27.70   11.50
  -9  -1   4   32.60   19.20
  -9  -1   4   19.00   17.00
  -9  -1   4   26.50    5.50
  -9   1   3    2.40   16.30
   9   1  -3  -22.70   25.50
  -9   1   3   -4.60   18.60
  -9   1   3   -0.60   11.50
   9   1  -3   -0.50   14.90
   9  -1  -3    2.70   18.80
  -9  -1   3   -1.50   18.20
  -9  -1   3   84.69  106.59
   9  -1  -3   12.10   14.60
  -9  -1   3   11.50   20.10
   9  -1  -3   14.10   24.40
  -9  -1   3    6.50   16.50
   9  -1  -3    3.00   11.50
  -9   1   2   -8.40   10.50
   9   1  -2  -21.60   23.60
  -9   1   2   -6.50   19.40
  -9   1   2  -10.20   19.40
  -9   1   2  -44.10   96.69
  -9   1   2   -1.70   10.50
  -9   1   2   -4.00   12.00
   9   1  -2   -1.00   14.70
  -9   1   2    1.80   12.00
  -9   1   2   -1.90   10.00
  -9  -1   2   -5.70   20.20
  -9  -1   2    5.80   15.50
   9  -1  -2    6.10   12.30
  -9  -1   2  -35.50   21.60
   9  -1  -2   -2.90   11.10
   9  -1  -2  -16.90   23.10
  -9   1   1   -8.10   12.60
   9   1  -1    2.80   15.60
  -9   1   1  -12.20   12.60
  -9   1   1  -37.90   84.19
  -9   1   1   -1.70   17.20
  -9   1   1    8.40   16.90
  -9   1   1   -4.50   11.50
   9   1  -1  -18.10   24.30
  -9   1   1    2.30   11.70
   9   1  -1   -3.40    8.00
   9   1  -1   -3.50    8.80
  -9   1   1   -2.00   11.90
  -9  -1   1   14.10   19.90
  -9  -1   1   -2.10   20.50
  -9  -1   1   -4.00    9.20
  -9  -1   1   -3.20   41.60
  -9  -1   1    2.50   14.10
   9  -1  -1   13.30   22.80
   9  -1  -1    5.60   12.30
   9   1   0   50.99   64.99
  -9   1   0   31.10   18.20
   9   1   0   47.70    9.60
  -9   1   0   48.80   47.00
   9   1   0   46.80   12.20
  -9   1   0   43.50   12.20
  -9   1   0   28.90   22.70
  -9   1   0   50.99   15.00
  -9  -1   0  179.28   50.99
  -9  -1   0   63.99   22.60
   9  -1   0   31.30   12.40
   9  -1   0   17.40   80.39
  -9  -1   0   60.99   13.60
  -9  -1   0   51.59   12.00
   9  -1   0   23.90   11.80
   9  -1   0    4.00   23.00
  -9   1  -1   35.70   23.70
  -9   1  -1   27.00   12.90
  -9   1  -1   45.20   10.10
  -9   1  -1    5.40   18.80
   9  -1   1   28.30   11.80
   9  -1   1   43.20   57.49
   9  -1   1   49.50   16.90
  -9   1  -2   -5.50   15.10
   9  -1   2   16.10   15.60
   9  -1   2    1.00   12.30
   9  -1   2   -2.20   81.49
   9   2  -5  164.08   22.60
   9   2  -5  156.68   28.90
   9  -2  -5  144.89   34.70
  -9  -2   5  144.79   21.00
  -9  -2   5  143.09   26.70
   9   2  -4    4.20   17.70
  -9   2   4    9.20   17.20
  -9   2   4   22.30   12.50
   9   2  -4    7.90   25.00
  -9  -2   4   24.10   21.40
   9  -2  -4   12.00   20.40
   9  -2  -4   -1.70   16.60
  -9  -2   4   -4.80   21.50
   9  -2  -4   23.10   14.40
   9  -2  -4    3.30   13.90
  -9  -2   4   29.70  108.39
  -9   2   3   22.90    7.70
  -9   2   3   27.60   16.70
  -9   2   3   11.90   17.40
   9   2  -3   24.30   22.90
   9   2  -3   38.20   18.10
   9  -2  -3   28.20   13.40
   9  -2  -3   29.70   23.80
   9  -2  -3   30.90   10.70
  -9  -2   3   30.90   19.30
  -9  -2   3   39.50   21.20
   9  -2  -3   28.80   21.40
   9  -2  -3   35.30   13.10
  -9  -2   3   31.50   19.00
  -9  -2   3   -6.40   76.19
  -9   2   2  190.88   21.20
  -9   2   2  219.98   15.70
  -9   2   2  217.58   14.60
   9   2  -2  220.38   28.00
  -9   2   2  210.98   24.70
  -9   2   2  217.68   16.50
  -9   2   2  221.98   16.60
  -9   2   2   79.59  103.19
   9   2  -2  239.88   21.70
  -9  -2   2  195.58   98.09
   9  -2  -2  223.88   19.20
  -9  -2   2  223.98   20.00
   9  -2  -2  220.78   16.40
  -9  -2   2  251.87   24.60
  -9  -2   2  209.48   23.80
  -9   2   1   28.00   10.60
  -9   2   1   28.30   14.50
   9   2  -1   17.50    8.60
   9   2  -1   13.10    7.60
   9   2  -1   69.69   94.19
  -9   2   1    6.00   12.50
   9   2  -1   31.80   21.70
  -9   2   1   23.60   14.10
  -9   2   1   26.90   16.30
  -9   2   1    2.00   81.49
  -9   2   1   28.20   12.20
  -9   2   1   18.20   17.80
   9   2  -1   20.30   17.60
  -9  -2   1   17.60    9.80
   9  -2  -1    0.50   17.80
   9  -2  -1   28.40   15.10
   9  -2  -1  -16.30   24.10
  -9  -2   1   59.39   55.29
  -9  -2   1   25.30   17.10
  -9  -2   1   26.20   17.80
  -9   2   0   17.90   19.60
  -9   2   0    2.40   15.70
  -9   2   0   15.30   17.80
  -9   2   0  -13.80   17.40
  -9   2   0    8.40    8.70
  -9   2   0   17.90   16.70
  -9   2   0   14.30   14.60
  -9   2   0    4.80   36.70
  -9  -2   0    4.30   15.00
   9  -2   0   14.10   26.30
  -9  -2   0   -2.30   15.80
   9  -2   0   16.60   17.10
  -9   2  -1   18.80   28.60
  -9   2  -1   55.59   22.20
  -9   2  -1   30.00   10.40
  -9   2  -1   65.29   19.80
  -9   2  -1   54.09   19.00
   9  -2   1   51.39   13.40
   9  -2   1   -0.80   86.09
   9  -2   1   70.99   16.70
  -9   2  -2   94.29   16.80
  -9   2  -2   96.69   23.50
   9  -2   2  -23.40   80.89
   9  -2   2   91.39   18.70
   9  -2   2   73.39   15.60
   9   3  -6    5.50   33.50
  -9  -3   6   14.10   22.00
  -9  -3   6   22.10   29.10
   9   3  -5  131.89   25.90
   9   3  -5  134.39   30.00
  -9  -3   5  108.39   26.80
  -9  -3   5  106.99    9.40
  -9  -3   5   99.89   15.70
  -9  -3   5  109.29   10.00
  -9   3   4    8.30   13.30
   9   3  -4   -3.70   20.30
   9   3  -4    4.10   27.30
   9  -3  -4   -3.00   16.60
  -9  -3   4   -7.50   17.80
  -9  -3   4  -50.39  119.39
   9  -3  -4    5.50   16.20
   9  -3  -4  -17.00   28.00
  -9  -3   4   10.40   20.90
  -9  -3   3  415.26   22.60
  -9   3   2   -6.80   12.90
  -9   3   2  -18.10   18.90
  -9   3   2   -4.60   16.40
   9   3  -2   -0.40   25.00
  -9   3   2    0.80   15.30
  -9   3   2   -6.40   92.19
   9   3  -2   -9.10   20.60
  -9   3   2    5.40   14.70
  -9   3   2   16.00   12.10
   9  -3  -2   -4.10    8.20
   9  -3  -2   15.00   16.70
  -9  -3   2  -15.80   17.60
  -9  -3   2   12.10   67.09
   9  -3  -2  -18.80   25.80
  -9  -3   2  -15.40   19.10
  -9   3   1   -6.90   15.00
  -9   3   1   -0.10   15.30
  -9   3   1   -9.10   19.90
  -9   3   1   82.39   82.79
  -9   3   1    9.20   15.00
  -9   3   1   -8.40   22.90
  -9   3   1    5.20   15.20
   9  -3  -1   11.50   15.30
   9  -3  -1    9.30   24.90
   9  -3  -1  -25.00   20.40
  -9   3   0   15.10   16.10
  -9   3   0    0.50   17.50
  -9   3   0    0.30   17.70
  -9   3   0   -6.70   64.19
  -9   3   0   19.00   14.90
  -9   3   0   20.30   17.20
  -9   3   0   30.90   16.80
  -9  -3   0    2.30   17.10
  -9  -3   0   20.90   15.90
   9  -3   0   31.30   20.00
   9  -3   0    6.60   24.10
   9  -3   0   12.80   17.20
  -9   3  -1  290.67   26.20
  -9   3  -1  256.97   24.80
  -9   3  -1  273.97   22.30
  -9   3  -1  234.88   27.10
   9  -3   1  272.97   21.80
   9  -3   1  249.08   85.39
   9  -3   1  264.47   20.70
  -9   3  -2  -56.29   26.90
  -9   3  -2  -49.60   25.90
  -9   3  -3    0.20   14.90
   9  -3   3  -16.50   20.70
   9   4  -5   82.09    9.80
  -9  -4   5  128.29   27.10
  -9  -4   5   62.89    8.50
   9   4  -4   41.80   30.70
  -9   4   4   55.49   17.10
  -9  -4   4   64.89   23.80
  -9  -4   4   63.09   22.30
   9  -4  -4   67.79   21.10
   9  -4  -4   68.79   17.30
   9   4  -3  146.59   22.30
  -9   4   3  161.58   21.90
   9   4  -3   97.29   28.60
  -9   4   3  171.08   16.90
  -9   4   3  150.58   21.20
   9  -4  -3  100.99   35.10
  -9  -4   3  185.38   25.20
   9  -4  -3  184.08   20.40
  -9  -4   3  157.58   21.80
  -9  -4   3  -22.60  111.19
   9  -4  -3  161.18   20.40
   9   4  -2   31.60   20.60
   9   4  -2    2.30   26.50
  -9   4   2   24.70   15.70
  -9   4   2   21.00   16.10
  -9   4   2    9.60   15.60
  -9   4   2   56.49   14.40
  -9   4   2    4.50   14.60
  -9  -4   2    2.60   47.80
  -9  -4   2   16.20   18.40
   9  -4  -2   -1.20   17.00
   9  -4  -2   40.20   27.70
  -9  -4   2    0.20   20.50
   9  -4  -2   27.00   21.40
  -9   4   1    7.50   17.60
   9   4  -1   35.70   19.80
  -9   4   1   50.19   15.40
  -9   4   1   42.20   19.10
  -9   4   1   33.90   18.90
  -9   4   1   58.59   17.20
  -9   4   1   17.70   14.60
  -9  -4   1    1.20   29.20
   9  -4  -1   22.40   18.50
   9  -4  -1   13.00   26.40
  -9  -4   1   33.60   18.10
   9  -4  -1   23.70   18.50
  -9   4   0   28.90   19.90
  -9   4   0   21.40   17.70
  -9   4   0   13.90   16.60
  -9   4   0  -44.50   81.29
  -9   4   0   12.90   15.90
  -9   4   0   16.40   21.70
  -9   4   0   19.10   14.10
  -9  -4   0   15.10   19.10
   9  -4   0  -27.20   27.00
   9  -4   0   14.70   18.10
   9  -4   0   31.10   19.90
  -9   4  -1  -17.50   19.70
  -9   4  -1  -13.00   22.40
  -9   4  -1   -6.20   20.70
  -9   4  -1  -15.70   19.70
  -9   4  -1  -44.40   20.70
  -9   4  -1  -30.80   20.20
   9  -4   1  -48.00   23.40
   9  -4   1   10.90   23.00
  -9   4  -2  132.29   25.60
  -9   4  -2  206.18   27.90
  -9   4  -2  109.39   26.40
  -9   4  -2   64.09   21.80
   9  -4   2  111.09   20.80
   9  -4   2 -129.79   95.29
  -9  -5   4  -35.70   26.90
   9  -5  -4   27.00   34.20
   9  -5  -4   -4.70   16.80
  -9  -5   4  -43.80   23.70
   9  -5  -4   -9.70   18.60
   9   5  -3  321.57   19.60
   9   5  -3  362.26   31.30
  -9  -5   3  398.56   30.30
  -9   5   2  -11.10   16.90
  -9   5   2  -42.50   22.10
   9  -5  -2  -20.30   21.90
  -9  -5   2  -19.30   21.80
   9  -5  -2   -1.90   19.20
  -9  -5   2 -110.29   65.59
   9  -5  -2  -19.20   27.60
  -9   5   1  -18.80   10.80
  -9   5   1   -9.40   19.10
  -9   5   1  386.56  113.39
  -9   5   1  -16.40   17.70
  -9   5   1  -30.80   17.40
   9  -5  -1  -39.40   23.10
   9  -5  -1  -16.60   27.50
  -9  -5   1  -26.20   22.30
   9  -5  -1  -19.40   21.20
  -9   5   0  195.88   24.30
  -9   5   0  152.98   26.50
  -9  -5   0  234.28   24.00
   9  -5   0  249.08   26.00
  -9   5  -1  100.89   19.20
  -9   5  -1 -139.89   82.39
  -9   5  -1   72.79   26.60
  -9   5  -1  150.48   21.90
  -9   5  -1   98.49   18.20
   9  -5   1   19.10   28.70
   9  -5   1  113.59   23.40
   9  -5   1   80.89   15.60
  10   0  -5   32.60   12.70
 -10   0   4  209.78   21.30
 -10   0   4  213.68   13.80
  10   0  -4  216.28   14.60
  10   0  -4  215.78   15.10
  10   0  -4  215.28   31.70
  10   0  -3   -1.60   17.10
 -10   0   3    9.40   11.50
  10   0  -3  -13.80   10.80
 -10   0   3   -5.70   16.30
  10   0  -3   -4.70   27.60
 -10   0   3  -27.40  118.59
 -10   0   3    4.00   10.30
 -10   0   3   -9.00   21.10
 -10   0   2    6.30   13.50
 -10   0   2   -7.30   17.80
  10   0  -2   20.00   27.30
 -10   0   2  106.59   94.29
  10   0  -2    5.50   18.00
 -10   0   2    8.90   10.40
 -10   0   2    0.30   10.00
 -10   0   1  -10.70   20.40
  10   0  -1    9.60   26.30
  10   0  -1   -1.20    7.60
 -10   0   1   13.20   10.70
 -10   0   1   15.90   15.80
 -10   0   1    3.10    9.60
 -10   0   1  -53.39   50.29
  10   0   0   15.60   14.50
 -10   0   0    7.30   14.80
 -10   0   0   21.60   14.10
  10   0   0   11.40   12.40
 -10   0   0   -0.50   54.89
  10   0   1  -29.40   15.80
 -10   0  -1   -8.00   13.70
  10   1  -5  385.96   19.00
  10   1  -5  371.26   18.80
  10   1  -5  372.06   27.40
  10  -1  -5  396.36   29.60
  10   1  -4  -24.80   29.00
 -10   1   4  -36.10   21.00
 -10   1   4  -10.90   13.30
  10   1  -4  -24.40   17.80
  10  -1  -4  -16.70   14.40
  10  -1  -4  -23.40   17.60
  10  -1  -4   -7.10   11.90
  10  -1  -4  -32.10   27.80
 -10  -1   4  -38.10   20.30
 -10   1   3    9.70   20.00
 -10   1   3  -19.90  114.29
  10   1  -3    9.50   27.00
 -10   1   3    8.00   10.50
 -10   1   3    8.30    9.60
  10   1  -3   14.60   19.40
 -10  -1   3   20.80   19.50
 -10  -1   3   24.00   88.99
  10  -1  -3   11.20   15.10
 -10  -1   3    7.90   19.30
  10  -1  -3   15.90   30.50
  10  -1  -3   15.50   13.20
  10   1  -2  415.56   26.40
 -10   1   2  363.76   26.50
 -10   1   2  394.16   22.60
 -10   1   2  382.26   28.10
 -10   1   2  427.26   23.20
 -10   1   2  405.86   22.40
  10   1  -2  454.95   34.30
 -10   1   2  409.36   30.50
 -10   1   2  192.28   88.79
  10  -1  -2  415.66   24.80
 -10  -1   2  404.26   26.10
 -10  -1   2  418.16   30.70
  10  -1  -2  414.46   25.10
 -10  -1   2  298.17  103.99
 -10  -1   2  420.66   19.70
 -10   1   1   39.20   16.60
  10   1  -1   53.69   10.90
 -10   1   1   40.20   13.70
  10   1  -1   61.89   31.70
  10   1  -1   53.99   10.30
 -10   1   1   54.19   15.40
 -10   1   1    0.70   83.79
 -10   1   1   37.10   13.30
 -10   1   1   21.00   19.20
 -10  -1   1   44.40   38.00
 -10  -1   1   70.79   22.40
 -10  -1   1   35.60   10.40
  10  -1  -1   29.60   27.00
 -10  -1   1   71.59   18.00
  10  -1  -1   64.19   14.80
 -10   1   0  -21.30   71.79
  10   1   0    9.20   12.60
 -10   1   0    5.90   11.20
  10   1   0   14.90   12.70
 -10   1   0    2.50   15.40
 -10  -1   0    0.50   18.50
  10  -1   0    7.80   28.80
 -10  -1   0    2.30   13.20
 -10  -1   0   -3.30   38.60
  10  -1   0    4.00   14.40
  10  -1   0   -4.00   13.40
  10  -1   1  -23.50   17.40
 -10   1  -2 1012.80   52.69
  10  -1   2  931.01   53.99
  10  -1   2 1149.69   50.39
  10   2  -5   -3.00   24.20
  10  -2  -5  -14.00   19.60
  10   2  -4  -36.00   19.40
 -10   2   4  -32.50   22.20
  10  -2  -4  -15.40   18.20
 -10  -2   4  -45.10   22.40
  10  -2  -4  -13.40   17.10
  10  -2  -4  -19.00   19.50
 -10   2   3   -6.20   15.10
  10   2  -3   10.40   19.70
  10   2  -3   12.60   28.10
 -10   2   3   -7.40   17.40
 -10   2   3    3.00   14.30
  10  -2  -3   -2.90   12.80
  10  -2  -3   -1.80   12.90
 -10  -2   3  -20.60   22.20
  10  -2  -3  -53.39   30.00
 -10  -2   3   29.80  107.39
 -10  -2   3  -30.30   19.70
 -10   2   2   20.70   13.40
 -10   2   2   -2.10   14.50
 -10   2   2    7.60   90.59
 -10   2   2   11.90   14.60
  10   2  -2    2.10   18.40
 -10   2   2    9.80   14.50
  10   2  -2   -6.40   24.90
 -10   2   2   -8.50   21.20
  10  -2  -2   -8.00   18.70
 -10  -2   2   15.70   22.60
 -10  -2   2   -6.00   80.49
 -10  -2   2  -21.70   18.70
  10  -2  -2    1.70   13.50
  10  -2  -2    2.50   27.40
 -10   2   1    9.30   14.20
 -10   2   1   -2.70   10.20
  10   2  -1   -5.40    8.80
 -10   2   1   -0.30   13.80
 -10   2   1  -49.00   95.19
 -10   2   1    3.80   18.20
  10   2  -1  -12.30   28.30
  10   2  -1    6.80    9.90
  10   2  -1   -4.80   22.60
 -10   2   1    4.20   16.00
 -10   2   1   -1.40   15.20
  10  -2  -1  -24.30   28.00
 -10  -2   1   16.20   15.70
  10  -2  -1   -8.90   18.20
 -10  -2   1   -1.20   75.09
 -10  -2   1    0.70   11.80
  10  -2  -1   -8.70   16.40
 -10   2   0  -22.70   18.50
 -10   2   0  -28.70   16.80
 -10   2   0    8.70   19.60
 -10   2   0   -4.20   10.90
  10  -2   0  -26.90   18.00
 -10  -2   0  -31.30   22.20
 -10  -2   0  -29.60   17.20
 -10   3   4  103.59   16.80
  10   3  -4   51.89   24.30
 -10   3   4   53.79   22.00
  10   3  -4  -10.00   31.20
  10  -3  -4   74.69   18.10
  10  -3  -4   53.79   37.70
 -10  -3   4   16.20   23.60
 -10  -3   4   12.90   24.30
  10  -3  -4   60.09   18.60
  10   3  -3  -30.80   20.80
  10  -3  -3  -26.00   19.30
 -10  -3   3   15.00   22.80
  10  -3  -3  -31.40   17.40
  10  -3  -3   -5.20   29.90
 -10   3   2  -27.60   15.60
 -10  -3   2  -39.50   20.10
  10  -3  -2  -21.80   10.90
  10  -3  -2  -23.00   22.80
 -10   3   0   75.49   21.90
 -10   3   0  126.19   22.90
  10  -3   0   -7.20   19.60
 -10   3  -1   -0.20   24.90
 -10   3  -1    2.50   21.10
  10  -3   1    7.10   22.80
  10  -3   1    3.30   20.60
  10   4  -3    1.00   16.70
  10   4  -3  -30.00   29.50
 -10  -4   3   -4.30   23.30
 -10  -4   3  -47.10   21.50
  10  -4  -3  -30.90   20.30
  10  -4  -3   -6.70   19.50
 -10   4   2  -37.10   19.40
  10   4  -2  -46.70   22.90
 -10   4   2   -7.00   16.50
  10  -4  -2    2.30   20.40
 -10  -4   2  -34.40   21.70
 -10   4   1  -50.39   22.50
 -10  -4   1  -38.20   20.70
 -10   4   0   13.00   19.10
 -10   4   0    2.90   19.20
 -10   4   0  -25.90   19.20
 -10   4   0  -11.20   22.00
 -10   4   0   19.30   23.00
  10  -4   0    7.90   21.50
 -10  -4   0   -3.70   22.30
  10  -4   0   36.30   23.30
 -11   0   3  -42.00   22.10
  11   0  -2  -15.80   20.00
 -11   0   1  -51.19   26.10
 -11   0   0    7.70   14.10
 -11   1   3   24.60   21.40
  11   1  -3  -33.60   19.70
 -11   1   3  -18.50   15.70
 -11  -1   3  -42.20   21.20
  11  -1  -3  -28.10   12.80
 -11   1   1  -30.80   18.60
 -11  -1   1   -6.00   11.70
 -11  -1   1  -34.30   18.60
   0   0   0    0.00    0.00

_computing_structure_solution     'SHELXT 2014/5 (Sheldrick, 2014)'
;
_shelx_hkl_checksum                80778
_olex2_submission_special_instructions  'No special instructions were received'
